# Supplementary material for: RNA-Seq Reveals Dynamic Changes of Gene Expression in Key Stages of Intestine Regeneration in the Sea Cucumber Apostichopus japonicas
Source: PLoS One. 2013 Aug 6;8(8):e69441. doi: 10.1371/journal.pone.0069441 (PMC3735544; doi:10.1371/journal.pone.0069441)
Supplement: Table S1 — PCR primers were used for Real-time PCR validation. (XLS) [file pone.0069441.s002.xls]

## Sheet: Sheet1
Gene	Left Primer	Right Primer	Products size(bp)
LDP	GTGGATTTtATGGGAGGAAACA	ACCAGATAGTCCTTGGACCAGA	174
GL2	AATCAGGAAACCTTGAAGACCA	CCTACAGGCAACTTTTTCATCC	167
speA	CTTGCCCAAAGACACCaTTT	TCATgGGCCtTTcACCTAAC	177
RAP	ACGATCGAAAGTTGCTCATTTT	TTTGTTACATTCCTCGGTGATG	145
OTD	CCGGATATCTTtATGCGAGAAG	GCTGATCTCTTTGTTGTTGCTG	127
SCF	CCTCCTCTGCTCCAGTATCtgT	TTCGTTTGTGAGAATGGTGTTc	137
CB	GGTCCTTGAAGATCCAGTTcAG	CGAGGtgttAATGGACCTCTTC	177
TFP	TCTTtGTTTGTGGTGACTGTCC	CAAGGTAACCCTCTTTGCATTC	159
HE7	TACCAAAAAGCCCTTCAACAGT	TGTTCCCTACTTCTTGCCATCT	148
His1	ACgAagACGCACTTAagACTCC	TGTAGTTtTCTTGCCCGAttTT	238
Rp2	AACTCTgggaTGTCGTCTTGAT	CTTTACTGTgaCTGCAGGATGC	173
CRBP	CAAGGCCTACAGTGGAACTACc	TGAGCCTGTTCCCTGTTATCTT	229
FCBP	AGCgTTTtCTTtGGTTTCAtGT	ACATCAACGGGTACCATTTAGC	177
PCSK	TCATTCCTTGTACACCAGCATC	CAAAGCAGTAACCGTGTATGGA	176
AMY	GTTtGCGTGAATAGCCACAAT	GGcCTCAGGAACATACTGTGA	148
GAP	GTGTAGGTCCAATCGgCAGT	GTCaAGTCAAAGCCCGACAT	101
LOC	GTCGTAAACCCAGTcTCGAATC	AAGTTTTCGAGtGGGAATTGAA	142
TAG	CGAGTTTGGGgTtATGTCTCTC	ATTGACCAACTGCTGACGTATG	130
LYS	GGAgcAGGaGTGtGCTGAA	TCCAATAGCCATCGGTTGA	154
CBG	GGCGGTTGAGACTCCATTT	cCaGACGAATGGCCTACCT	135
