# Supplementary material for: RNA-Seq Reveals Dynamic Changes of Gene Expression in Key Stages of Intestine Regeneration in the Sea Cucumber Apostichopus japonicas
Source: PLoS One. 2013 Aug 6;8(8):e69441. doi: 10.1371/journal.pone.0069441 (PMC3735544; doi:10.1371/journal.pone.0069441)
Supplement: Table S2 — All differential expressed genes at 3dpe Vs 7dpe. (XLS) [file pone.0069441.s003.xls]

## Sheet: Sheet1
GeneID	3dpe-RPKM	7dpe-RPKM	log2 Ratio(3dpe/7dpe)	Up-Down-Regulation(7dpe/3dpe)	P-value	FDR	Blast nr
isotig15335	21.3988	1.04886	4.35064	Up	2.43e-10	1.35e-08	-
isotig01386	11.4385	0.901923	3.66475	Up	3.44e-06	9.89e-05	gi|557666|emb|CAA53692.1|/6.38486e-69/H3.3 histone [Paracentrotus lividus]
isotig21606	37.1122	3.0593	3.60062	Up	2.57e-08	1.09e-06	gi|115623635|ref|XP_786036.2|/1.61241e-43/PREDICTED: similar to LOC495367 protein [Strongylocentrotus purpuratus]
isotig16741	168.231	13.9835	3.58865	Up	1.49e-52	7.01e-50	gi|115963085|ref|XP_001182555.1|/3.4218e-36/PREDICTED: similar to calcium activated chloride channel 1 precursor [Strongylocentrotus purpuratus]
isotig10318	80.6658	7.31455	3.46312	Up	1.43e-09	7.16e-08	-
isotig19075	58.0533	5.84902	3.31111	Up	7.04e-14	5.47e-12	-
isotig15025	107.237	12.8992	3.05546	Up	1.85e-37	5.15e-35	gi|115675712|ref|XP_785428.2|/1.35117e-46/PREDICTED: hypothetical protein [Strongylocentrotus purpuratus]
isotig20862	1540.72	188.847	3.02832	Up	3.55e-264	1.1e-260	-
isotig18140	68.021	8.91753	2.93126	Up	4.75e-16	4.42e-14	-
isotig24209	163.282	21.513	2.92409	Up	5.17e-22	7e-20	-
isotig27723	93.3768	12.3479	2.9188	Up	8.8e-10	4.55e-08	-
isotig13309	8.90016	1.19562	2.89608	Up	5.66e-06	0.000156573	-
isotig25731	41.0437	5.72573	2.84163	Up	1.05e-05	0.000267284	-
isotig24204	44.3372	6.28183	2.81926	Up	1.02e-06	3.26e-05	-
isotig20235	24.7544	3.59146	2.78504	Up	1.93e-05	0.000463609	gi|115670882|ref|XP_788744.2|/7.74201e-102/PREDICTED: similar to kelch-like ECH-associated protein 1 [Strongylocentrotus purpuratus]
isotig01000	33.847	4.91065	2.78504	Up	1.93e-05	0.000464124	gi|66818539|ref|XP_642929.1|/2.83585e-08/hypothetical protein DDB_G0277075 [Dictyostelium discoideum AX4]
isotig13776	312.193	47.819	2.70679	Up	9.28e-121	1.12e-117	-
isotig23723	37.448	6.06371	2.62661	Up	1.12e-05	0.000284854	-
isotig06609	27.9927	4.56894	2.61512	Up	3.61e-09	1.74e-07	gi|260805140|ref|XP_002597445.1|/2.77328e-30/hypothetical protein BRAFLDRAFT_80549 [Branchiostoma floridae]
isotig18982	1244.22	206.441	2.59144	Up	1.32e-217	3.19e-214	-
isotig09923	21.2277	3.72554	2.51042	Up	6.4e-06	0.000174846	gi|115612991|ref|XP_798285.2|/1.07549e-101/PREDICTED: hypothetical protein, partial [Strongylocentrotus purpuratus]
isotig13667	589.856	103.758	2.50714	Up	1.72e-217	3.72e-214	-
isotig09000	18.9692	3.34458	2.50376	Up	1.14e-06	3.6e-05	gi|72084200|ref|XP_780502.1|/2.36833e-17/PREDICTED: similar to CG6878-PA [Strongylocentrotus purpuratus]
isotig19861	97.6106	17.355	2.49169	Up	1.7e-16	1.63e-14	gi|67462231|sp|Q95V11.1|CMAH_ASTRU/2.36542e-32/RecName: Full=Cytidine monophosphate-N-acetylneuraminic acid hydroxylase; Short=CMP-N-acetylneuraminic acid hydroxylase; AltName: Full=CMP-N-acetylneuraminate monooxygenase; AltName: Full=CMP-Neu5Ac hydroxylase; AltName: Full=CMP-NeuAc hydroxylase
isotig26330	151.41	27.157	2.47906	Up	8.72e-15	7.41e-13	gi|198436591|ref|XP_002123491.1|/5.30306e-11/PREDICTED: similar to predicted protein [Ciona intestinalis]
isotig24079	199.159	36.3692	2.45313	Up	2.55e-22	3.51e-20	gi|115894533|ref|XP_791543.2|/1.25897e-84/PREDICTED: similar to CMP-N-acetylneuraminic acid hydroxylase [Strongylocentrotus purpuratus]
isotig11169	51.7799	9.58216	2.43397	Up	2.08e-08	8.97e-07	gi|115750203|ref|XP_001201900.1|/3.33715e-56/PREDICTED: similar to ribosomal protein L23a [Strongylocentrotus purpuratus]
isotig16513	39.4707	7.40501	2.41421	Up	1.21e-09	6.12e-08	-
isotig16483	409.953	76.9317	2.41381	Up	6.34e-87	5.49e-84	gi|115712016|ref|XP_784029.2|/2.73112e-81/PREDICTED: similar to solute carrier family 5 (sodium-dependent vitamin transporter), member 6 [Strongylocentrotus purpuratus]
isotig14585	33.5823	6.45942	2.37823	Up	1.25e-10	7.07e-09	gi|115905847|ref|XP_797936.2|/2.82603e-73/PREDICTED: hypothetical protein [Strongylocentrotus purpuratus]
isotig05509	103.481	19.9831	2.37251	Up	1.77e-46	7.1e-44	gi|260785986|ref|XP_002588040.1|/9.72311e-17/hypothetical protein BRAFLDRAFT_83020 [Branchiostoma floridae]
isotig06495	18.971	3.68622	2.36358	Up	3.56e-05	0.000794981	-
isotig17340	52.3177	10.3131	2.34282	Up	7.01e-11	4.08e-09	-
isotig14071	20.9065	4.12118	2.34282	Up	1.12e-07	4.33e-06	-
isotig06223	161.027	33.6958	2.25667	Up	1.21e-45	4.78e-43	-
isotig14600	84.6381	17.9231	2.23949	Up	3.91e-23	5.76e-21	gi|291222550|ref|XP_002731279.1|/4.5369e-120/PREDICTED: HORMA domain containing 1-like [Saccoglossus kowalevskii]
isotig10701	78.5138	16.7515	2.22865	Up	2.1e-12	1.45e-10	-
isotig13643	259.991	56.6678	2.19786	Up	2.49e-83	2.07e-80	-
isotig16601	37.2754	8.13711	2.19564	Up	3.16e-08	1.32e-06	-
isotig01001	555.157	121.608	2.19066	Up	6.2e-24	9.47e-22	-
isotig26466	55.7496	12.2551	2.18558	Up	1.79e-05	0.000433454	gi|115655507|ref|XP_001197995.1|/1.50341e-23/PREDICTED: similar to Human Fc gamma BP [Strongylocentrotus purpuratus]
isotig19556	37.1705	8.42629	2.14119	Up	2.96e-06	8.64e-05	gi|115933344|ref|XP_781045.2|/1.82814e-75/PREDICTED: similar to attractin-like 1 [Strongylocentrotus purpuratus]
isotig27551	61.0185	13.8325	2.14119	Up	3.06e-05	0.000695593	-
isotig17935	123.993	28.2898	2.13191	Up	2.25e-20	2.84e-18	gi|270313555|gb|ACZ73832.1|/4.47151e-26/regeneration associated protein [Holothuria glaberrima]
isotig14370	99.0877	22.9029	2.11317	Up	4.63e-26	8.03e-24	gi|291236504|ref|XP_002738175.1|/0/PREDICTED: GL12416-like isoform 2 [Saccoglossus kowalevskii]
isotig27286	80.4015	18.6503	2.10802	Up	1.58e-06	4.81e-05	-
isotig18607	60.6581	14.1437	2.10055	Up	8.47e-10	4.39e-08	-
isotig20647	136.128	32.7294	2.0563	Up	7.76e-17	7.75e-15	-
isotig25534	91.8205	22.5791	2.02383	Up	3.96e-08	1.63e-06	gi|291402712|ref|XP_002717714.1|/1.71859e-19/PREDICTED: complement factor H [Oryctolagus cuniculus]
isotig13508	424.376	105.259	2.01139	Up	6.25e-128	8.46e-125	gi|115681476|ref|XP_779976.2|/1.64062e-78/PREDICTED: similar to retinoic acid receptor beta-2 [Strongylocentrotus purpuratus]
isotig00009	207.031	51.6162	2.00395	Up	1.58e-56	8.57e-54	gi|156376405|ref|XP_001630351.1|/9.10155e-53/predicted protein [Nematostella vectensis]
isotig23131	152.028	38.2285	1.99161	Up	9.44e-15	7.96e-13	-
isotig16203	23.5824	5.93996	1.98918	Up	2.41e-05	0.000565102	gi|115774611|ref|XP_797115.2|/6.61042e-33/PREDICTED: hypothetical protein, partial [Strongylocentrotus purpuratus]
isotig27721	305.015	78.0095	1.96716	Up	1.32e-18	1.49e-16	-
isotig22604	187.317	49.494	1.92016	Up	1.57e-17	1.65e-15	-
isotig16517	45.8791	12.4185	1.88535	Up	2.3e-08	9.85e-07	-
isotig19986	78.209	21.2753	1.87815	Up	1.09e-09	5.58e-08	-
isotig09994	40.9221	11.1321	1.87815	Up	1.79e-05	0.000434689	-
isotig07136	16.6951	4.56562	1.87054	Up	7.14e-08	2.85e-06	gi|241696779|ref|XP_002413098.1|/2.78353e-13/conserved hypothetical protein [Ixodes scapularis]
isotig20630	54.5842	14.942	1.86911	Up	8.1e-07	2.64e-05	-
isotig16420	28.9558	7.93795	1.86701	Up	9.33e-06	0.000244564	gi|291222967|ref|XP_002731491.1|/1.73534e-33/PREDICTED: expressed hypothetical protein-like [Saccoglossus kowalevskii]
isotig15721	472.274	129.586	1.86572	Up	8.97e-80	6.48e-77	-
isotig15636	39.9087	10.9661	1.86365	Up	3.75e-08	1.55e-06	-
isotig19293	151.337	42.1604	1.8438	Up	3.5e-18	3.87e-16	-
isotig22613	182.776	51.1669	1.83679	Up	2.16e-16	2.05e-14	-
isotig18364	56.8777	15.9276	1.83633	Up	3.21e-08	1.33e-06	-
isotig13249	67.2313	18.91	1.82999	Up	5.54e-23	8e-21	-
isotig15952	38.5179	10.8789	1.824	Up	1.89e-07	6.89e-06	-
isotig20607	52.4543	14.9221	1.81361	Up	2.15e-06	6.39e-05	gi|115623635|ref|XP_786036.2|/9.62069e-30/PREDICTED: similar to LOC495367 protein [Strongylocentrotus purpuratus]
isotig15743	138.615	39.4875	1.81162	Up	1.15e-23	1.7e-21	-
isotig08627	21.5458	6.16963	1.80415	Up	5.86e-07	1.96e-05	-
isotig14788	214.544	61.5096	1.80239	Up	3.69e-41	1.19e-38	gi|301763102|ref|XP_002916969.1|/9.90424e-32/PREDICTED: UPF0474 protein C5orf41-like [Ailuropoda melanoleuca]
isotig20983	43.7461	12.5776	1.7983	Up	2.48e-05	0.000578715	-
isotig20053	61.5115	17.707	1.79654	Up	1.6e-07	5.97e-06	gi|291226192|ref|XP_002733076.1|/1.56477e-41/PREDICTED: solute carrier family 6 member 9 transcript-like [Saccoglossus kowalevskii]
isotig29323	130.368	37.6137	1.79326	Up	1.29e-05	0.000321855	gi|115740960|ref|XP_001184677.1|/4.56689e-12/PREDICTED: similar to SapA, partial [Strongylocentrotus purpuratus]
isotig12074	121.882	35.4229	1.78273	Up	6.37e-09	2.96e-07	-
isotig15272	32.1461	9.36938	1.77862	Up	9.46e-07	3.05e-05	-
isotig21081	46.4592	13.7161	1.7601	Up	2.08e-05	0.000496182	-
isotig18422	72.1687	21.3062	1.7601	Up	1.49e-09	7.4e-08	gi|115655488|ref|XP_790673.2|/1.11378e-63/PREDICTED: similar to SCO-spondin [Strongylocentrotus purpuratus]
isotig15842	26.7788	7.90586	1.7601	Up	2.08e-05	0.000495636	-
isotig16746	1108	331.521	1.74079	Up	1.66e-147	2.57e-144	gi|270313555|gb|ACZ73832.1|/4.32235e-23/regeneration associated protein [Holothuria glaberrima]
isotig20527	420.939	125.997	1.74023	Up	1.23e-39	3.8e-37	-
isotig04612	30.1281	9.10644	1.72615	Up	4.98e-08	2.02e-06	-
isotig19602	364.561	110.475	1.72245	Up	5.31e-37	1.46e-34	gi|291240342|ref|XP_002740078.1|/9.60927e-37/PREDICTED: low density lipoprotein-related protein 2-like [Saccoglossus kowalevskii]
isotig06071	16.7801	5.18718	1.69373	Up	2.77e-05	0.000637732	gi|291233039|ref|XP_002736461.1|/7.91503e-84/PREDICTED: ribophorin II-like [Saccoglossus kowalevskii]
isotig13345	1241.3	384.089	1.69234	Up	0	0	-
isotig24666	96.2948	29.9746	1.68372	Up	2.4e-07	8.56e-06	gi|115666394|ref|XP_787570.2|/8.23705e-48/PREDICTED: hypothetical protein [Strongylocentrotus purpuratus]
isotig13848	337.299	105.828	1.67231	Up	2.42e-70	1.59e-67	-
isotig23928	451.074	141.679	1.67074	Up	1.54e-30	3.25e-28	-
isotig14708	100.663	31.6873	1.66756	Up	2.36e-18	2.65e-16	-
isotig00998	165.325	52.0749	1.66665	Up	2.36e-26	4.13e-24	gi|292619745|ref|XP_001341329.3|/2.55079e-07/PREDICTED: hypothetical protein [Danio rerio]
isotig19374	250.599	79.9533	1.64815	Up	1.12e-24	1.79e-22	gi|291240342|ref|XP_002740078.1|/1.54762e-74/PREDICTED: low density lipoprotein-related protein 2-like [Saccoglossus kowalevskii]
isotig23048	85.7355	27.4385	1.64369	Up	3.13e-07	1.09e-05	gi|72085365|ref|XP_783197.1|/1.72295e-27/PREDICTED: hypothetical protein [Strongylocentrotus purpuratus]
isotig06190	183.225	58.7163	1.64178	Up	3.54e-55	1.83e-52	gi|301769487|ref|XP_002920172.1|/9.82931e-26/PREDICTED: LOW QUALITY PROTEIN: mucin-5B-like [Ailuropoda melanoleuca]
isotig16314	263.684	84.7448	1.63761	Up	4.75e-35	1.24e-32	gi|115700004|ref|XP_786199.2|/5.5731e-77/PREDICTED: similar to alpha-2,6-sialyltransferase [Strongylocentrotus purpuratus]
isotig15558	33.416	10.8217	1.62661	Up	4.18e-06	0.000118838	gi|72004897|ref|XP_787201.1|/6.6159e-37/PREDICTED: hypothetical protein [Strongylocentrotus purpuratus]
isotig12225	90.6304	29.3504	1.62661	Up	4.18e-06	0.000118994	gi|149412159|ref|XP_001507076.1|/3.34899e-11/PREDICTED: similar to MEGF10 protein (KIAA1780), partial [Ornithorhynchus anatinus]
isotig18996	432.152	140.357	1.62244	Up	6.08e-42	2.03e-39	gi|91095323|ref|XP_974725.1|/1.41567e-17/PREDICTED: similar to reverse transcriptase-like protein, partial [Tribolium castaneum]
isotig25354	76.1224	24.8492	1.61512	Up	1.54e-05	0.000378672	gi|291233521|ref|XP_002736701.1|/9.88345e-74/PREDICTED: aldehyde dehydrogenase 1 family, member L1-like [Saccoglossus kowalevskii]
isotig26731	151.258	49.44	1.61326	Up	1.33e-08	5.86e-07	-
isotig11089	64.109	20.9657	1.61249	Up	1.79e-06	5.4e-05	-
isotig21569	580.817	189.963	1.61237	Up	5.75e-45	2.11e-42	-
isotig22131	55.2776	18.13	1.60831	Up	2.96e-05	0.000675719	-
isotig16984	41.8752	13.7482	1.60685	Up	3.42e-06	9.85e-05	-
isotig23703	564.395	185.55	1.6049	Up	2.64e-36	7.05e-34	gi|263148477|gb|ACY69870.1|/7.77654e-10/AP-like endonuclease/reverse transcriptase [Adineta vaga]
isotig21913	64.0026	21.1039	1.60062	Up	6.55e-06	0.000178617	gi|115943853|ref|XP_001196429.1|/2.66092e-31/PREDICTED: similar to ATP-binding cassette, sub-family C, member 5, partial [Strongylocentrotus purpuratus]
isotig29434	491.994	164.362	1.58176	Up	8.61e-14	6.65e-12	-
isotig24202	169.952	56.8432	1.58007	Up	2.48e-11	1.51e-09	gi|75832168|ref|NP_001028820.1|/5.99007e-47/matrix metalloproteinase 16 [Strongylocentrotus purpuratus]
isotig24734	79.5399	26.7128	1.57415	Up	1.02e-05	0.00026363	gi|260841421|ref|XP_002613914.1|/3.88692e-47/hypothetical protein BRAFLDRAFT_235412 [Branchiostoma floridae]
isotig27882	140.43	47.297	1.57003	Up	5.12e-07	1.73e-05	-
isotig25041	227.1	76.7182	1.56569	Up	1.09e-13	8.35e-12	-
isotig19215	53.1592	17.9741	1.5644	Up	4.35e-06	0.000123202	gi|148277568|ref|NP_001091702.1|/8.28441e-19/capa receptor-like GPCR [Apis mellifera]
isotig13169	789.216	267.216	1.56241	Up	2.75e-222	7.45e-219	gi|72011141|ref|XP_787042.1|/1.09047e-11/PREDICTED: hypothetical protein [Strongylocentrotus purpuratus]
isotig04333	373.285	126.655	1.55937	Up	7.97e-50	3.52e-47	-
isotig15436	91.0103	30.8806	1.55933	Up	8.93e-14	6.87e-12	gi|156120142|ref|NP_001095288.1|/8.08894e-36/choline transporter-like protein 4 [Sus scrofa]
isotig12073	88.5833	30.1218	1.55623	Up	8.32e-06	0.000220908	-
isotig25145	71.9401	24.4625	1.55623	Up	3.76e-05	0.000830972	-
isotig15510	46.0898	15.7402	1.54999	Up	1.79e-07	6.58e-06	gi|115728517|ref|XP_001194871.1|/7.59683e-09/PREDICTED: hypothetical protein [Strongylocentrotus purpuratus]
isotig26271	509.164	173.885	1.54999	Up	1.12e-25	1.89e-23	-
isotig20751	277.204	95.0842	1.54367	Up	2.42e-22	3.34e-20	-
isotig10470	195.059	67.1673	1.53808	Up	1.46e-07	5.5e-06	-
isotig15137	189.79	65.4881	1.5351	Up	9.95e-28	1.86e-25	-
isotig21406	1419.66	490.974	1.53183	Up	2.08e-100	1.88e-97	gi|291237186|ref|XP_002738507.1|/8.41969e-22/PREDICTED: hypothetical protein isoform 1 [Saccoglossus kowalevskii]
isotig26323	217.493	75.2737	1.53075	Up	1.39e-11	8.74e-10	-
isotig15103	44.9561	15.6014	1.52684	Up	1.18e-07	4.55e-06	gi|115638985|ref|XP_001199157.1|/3.96506e-59/PREDICTED: similar to G protein-coupled receptor 52 [Strongylocentrotus purpuratus]
isotig17369	142.547	49.5028	1.52585	Up	6.26e-16	5.8e-14	-
isotig16395	66.8996	23.2847	1.52262	Up	4.99e-09	2.37e-07	-
isotig29132	138.133	48.1751	1.5197	Up	2.46e-05	0.000574632	-
isotig08989	223.035	78.2737	1.51067	Up	1.45e-37	4.18e-35	gi|148228313|ref|NP_001087085.1|/8.00232e-179/dimethylglycine dehydrogenase [Xenopus laevis]
isotig19558	102.466	36.3207	1.49628	Up	1.15e-09	5.84e-08	-
isotig15534	30.3619	10.7966	1.49169	Up	3.79e-05	0.00083713	gi|292624555|ref|XP_002665696.1|/4.08141e-103/PREDICTED: hypothetical protein [Danio rerio]
isotig16127	69.3841	24.6958	1.49034	Up	2.17e-09	1.07e-07	-
isotig17247	232.618	82.866	1.48911	Up	2.73e-24	4.22e-22	-
isotig22150	187.892	67.0854	1.48584	Up	2.68e-13	1.98e-11	gi|115613149|ref|XP_781629.2|/1.11195e-09/PREDICTED: similar to SH2 domain containing 4B [Strongylocentrotus purpuratus]
isotig19436	677.622	243.948	1.47391	Up	4.5e-55	2.27e-52	gi|291242875|ref|XP_002741348.1|/8.3714e-76/PREDICTED: glycine N-methyltransferase-like [Saccoglossus kowalevskii]
isotig28507	149.243	53.7338	1.47376	Up	2.33e-06	6.87e-05	gi|115921052|ref|XP_792459.2|/1.87443e-29/PREDICTED: hypothetical protein [Strongylocentrotus purpuratus]
isotig17555	392.126	141.388	1.47166	Up	2.33e-38	6.91e-36	-
isotig17056	110.466	40.199	1.45838	Up	2.14e-12	1.47e-10	-
isotig28927	145.211	53.5621	1.43887	Up	1.58e-05	0.000386075	-
isotig06468	26.3332	9.71318	1.43887	Up	1.58e-05	0.000385639	gi|115772463|ref|XP_787296.2|/3.40318e-66/PREDICTED: similar to GRIP1 associated protein 1 [Strongylocentrotus purpuratus]
isotig09603	24.4702	9.03992	1.43664	Up	3.73e-05	0.000826069	gi|291230131|ref|XP_002735022.1|/1.73204e-22/PREDICTED: hypothetical protein [Saccoglossus kowalevskii]
isotig14410	27.4253	10.2139	1.42498	Up	2.99e-05	0.000682325	-
isotig08813	289.793	108.323	1.41968	Up	2.59e-45	9.84e-43	-
isotig13388	54.8261	20.5825	1.41344	Up	3.09e-12	2.08e-10	-
isotig28467	1468.5	551.688	1.41242	Up	3.26e-47	1.36e-44	gi|296479358|gb|DAA21473.1|/3.00649e-11/complement factor H-like [Bos taurus]
isotig15950	100.647	37.883	1.40968	Up	2.49e-12	1.69e-10	gi|291222395|ref|XP_002731205.1|/4.01853e-73/PREDICTED: poly (ADP-ribose) polymerase family, member 16-like [Saccoglossus kowalevskii]
isotig20335	77.136	29.068	1.40797	Up	1.18e-06	3.71e-05	gi|149022164|gb|EDL79058.1|/5.33778e-39/rCG26871, isoform CRA_c [Rattus norvegicus]
isotig13364	165.469	63.1923	1.38874	Up	1.47e-33	3.5e-31	-
isotig27461	169.932	65.0601	1.38511	Up	2.09e-07	7.56e-06	-
isotig19466	67.3487	25.9338	1.37682	Up	3.32e-06	9.6e-05	-
isotig21020	162.857	63.1503	1.36675	Up	2.27e-11	1.39e-09	-
isotig25918	299.495	116.181	1.36615	Up	1.19e-13	9.07e-12	-
isotig20173	76.6377	29.7827	1.36358	Up	2.12e-06	6.33e-05	-
isotig27337	155.18	60.3056	1.36358	Up	7.27e-07	2.38e-05	-
isotig24308	139.29	54.1304	1.36358	Up	8.61e-08	3.39e-06	-
isotig13479	162.064	63.0766	1.36139	Up	8.94e-30	1.86e-27	-
isotig17302	1416.22	551.443	1.36076	Up	8.82e-122	1.12e-118	-
isotig18937	232.459	90.6876	1.358	Up	4.05e-18	4.46e-16	-
isotig14897	66.2153	25.8718	1.35578	Up	2.29e-09	1.13e-07	gi|291226192|ref|XP_002733076.1|/2.34561e-130/PREDICTED: solute carrier family 6 member 9 transcript-like [Saccoglossus kowalevskii]
isotig10305	47.3071	18.5133	1.35349	Up	1.6e-07	5.97e-06	gi|115911505|ref|XP_782776.2|/2.41989e-68/PREDICTED: similar to mKIAA0177 protein [Strongylocentrotus purpuratus]
isotig13592	302.529	118.427	1.35308	Up	5.45e-51	2.51e-48	-
isotig13595	182.329	71.5717	1.34908	Up	6.61e-31	1.42e-28	-
isotig03777	52.7579	20.7445	1.34666	Up	1.22e-08	5.45e-07	gi|115933348|ref|XP_001199491.1|/4.57006e-20/PREDICTED: hypothetical protein [Strongylocentrotus purpuratus]
isotig15039	41.7003	16.4187	1.34472	Up	3.16e-06	9.17e-05	gi|115728517|ref|XP_001194871.1|/3.11081e-27/PREDICTED: hypothetical protein [Strongylocentrotus purpuratus]
isotig19670	65.0609	25.6502	1.34282	Up	9.26e-06	0.000243075	-
isotig25460	121.39	47.9805	1.33913	Up	2.52e-06	7.4e-05	-
isotig16610	56.705	22.574	1.32881	Up	1.6e-06	4.87e-05	-
isotig17642	322.15	128.418	1.32688	Up	3.36e-27	6.06e-25	gi|291231905|ref|XP_002735902.1|/6.89593e-54/PREDICTED: scavenger receptor class B type I-like [Saccoglossus kowalevskii]
isotig15097	52.4993	21.0464	1.31873	Up	2.8e-07	9.85e-06	gi|115676849|ref|XP_782798.2|/8.20297e-105/PREDICTED: similar to Hook-related protein 1 [Strongylocentrotus purpuratus]
isotig09215	36.5099	14.6613	1.31627	Up	1.09e-05	0.000277901	gi|297139771|ref|NP_001171937.1|/2.2376e-31/human immunodeficiency virus enhancer binding protein [Saccoglossus kowalevskii]
isotig13289	302.411	121.485	1.31573	Up	8.28e-59	4.72e-56	-
isotig15454	356.866	143.88	1.31052	Up	2.8e-38	8.19e-36	gi|115623525|ref|XP_792268.2|/4.35788e-153/PREDICTED: hypothetical protein [Strongylocentrotus purpuratus]
isotig24836	286.509	116.644	1.29647	Up	3.01e-13	2.22e-11	-
isotig25113	105.999	43.3203	1.29094	Up	1.28e-05	0.000320955	-
isotig13731	39.832	16.3837	1.28167	Up	3.83e-07	1.31e-05	-
isotig17473	124.572	51.2817	1.28046	Up	4.54e-11	2.72e-09	gi|115649601|ref|XP_783312.2|/7.05824e-46/PREDICTED: similar to DiGeorge syndrome-related protein FKSG4 [Strongylocentrotus purpuratus]
isotig14187	30.9268	12.7471	1.27869	Up	2.99e-05	0.000682301	gi|260789079|ref|XP_002589575.1|/4.21757e-50/hypothetical protein BRAFLDRAFT_122913 [Branchiostoma floridae]
isotig18323	57.7557	23.8751	1.27445	Up	2.37e-05	0.000557757	gi|187282419|ref|NP_001119779.1|/2.70783e-07/voltage-gated proton channel [Strongylocentrotus purpuratus]
isotig17668	320.918	132.786	1.2731	Up	1.72e-25	2.85e-23	gi|115620269|ref|XP_780025.2|/3.00514e-41/PREDICTED: similar to Solute carrier family 43, member 2 isoform 1 [Strongylocentrotus purpuratus]
isotig22228	124.443	51.5845	1.27047	Up	1.54e-07	5.78e-06	-
isotig14639	900.114	374.284	1.26597	Up	1.68e-102	1.58e-99	-
isotig14613	532.506	221.656	1.26447	Up	1.02e-61	6.17e-59	-
isotig19403	293.121	122.099	1.26344	Up	6.28e-20	7.78e-18	-
isotig10241	65.1007	27.3294	1.25222	Up	1.42e-07	5.38e-06	gi|291239155|ref|XP_002739499.1|/7.20554e-50/PREDICTED: putative porin-like [Saccoglossus kowalevskii]
isotig20247	68.5868	28.8429	1.24971	Up	2.75e-05	0.000634693	gi|157119056|ref|XP_001659315.1|/4.49933e-17/crossveinless [Aedes aegypti]
isotig14536	112.344	47.297	1.2481	Up	3.72e-14	2.92e-12	-
isotig24545	410.763	175.279	1.22865	Up	1.97e-17	2.05e-15	-
isotig16252	56.062	23.9226	1.22865	Up	4.31e-06	0.000122117	-
isotig19082	141.292	60.3878	1.22636	Up	4.18e-10	2.25e-08	-
isotig25820	293.47	125.824	1.22181	Up	1.53e-11	9.59e-10	-
isotig14679	39.3992	16.9229	1.21919	Up	1.58e-05	0.000386501	gi|72137475|ref|XP_800625.1|/3.31581e-75/PREDICTED: hypothetical protein, partial [Strongylocentrotus purpuratus]
isotig19736	569.026	245.989	1.2099	Up	8.32e-34	2.03e-31	-
isotig28803	203.223	87.8531	1.2099	Up	4.94e-06	0.00013881	-
isotig20621	140.253	60.7832	1.20628	Up	9.63e-09	4.31e-07	gi|72168709|ref|XP_783653.1|/1.42766e-49/PREDICTED: similar to Microtubule-associated protein 1 light chain 3 beta [Strongylocentrotus purpuratus]
isotig25627	111.852	48.5692	1.20347	Up	3.64e-05	0.000810582	-
isotig14081	33.3746	14.5097	1.20173	Up	2.88e-05	0.00066066	-
isotig14212	46.1744	20.0803	1.20131	Up	1.23e-06	3.85e-05	gi|296531439|ref|NP_001171860.1|/1.60111e-134/sarcosine dehydrogenase, mitochondrial [Saccoglossus kowalevskii]
isotig18906	191.249	83.4682	1.19615	Up	8.41e-13	6.04e-11	-
isotig26141	135.466	59.1983	1.1943	Up	8.98e-06	0.00023632	-
isotig23619	186.633	81.6163	1.19328	Up	6.96e-09	3.2e-07	-
isotig06439	154.218	67.6006	1.18986	Up	1.51e-12	1.06e-10	gi|167487374|gb|ABZ81087.1|/5.39076e-68/Runt [Asterias rubens]
isotig18235	139.39	61.3279	1.18452	Up	2.86e-10	1.56e-08	gi|72173107|ref|XP_789704.1|/1.60694e-33/PREDICTED: similar to RP3-369A17.3 [Strongylocentrotus purpuratus]
isotig26050	116.77	51.4713	1.18183	Up	4.15e-05	0.000908433	-
isotig23531	287.565	126.79	1.18145	Up	8.67e-13	6.2e-11	-
isotig05504	97.7514	43.4386	1.17014	Up	3.6e-09	1.74e-07	-
isotig15366	267.8	119.84	1.16005	Up	1.01e-24	1.63e-22	-
isotig15682	63.9428	28.7147	1.15499	Up	1.14e-06	3.59e-05	-
isotig20578	117.495	52.8074	1.15379	Up	3.59e-07	1.23e-05	-
isotig09547	83.683	37.6716	1.15146	Up	1.81e-08	7.9e-07	-
isotig23129	280.939	126.798	1.14773	Up	2e-12	1.39e-10	-
isotig13863	175.16	79.2199	1.14474	Up	1.55e-21	2.05e-19	-
isotig27226	600.806	272.397	1.14119	Up	1.77e-17	1.86e-15	-
isotig14237	243.743	110.723	1.1384	Up	1.06e-26	1.88e-24	gi|72124671|ref|XP_790458.1|/7.54167e-84/PREDICTED: similar to myosin regulatory light chain interacting protein [Strongylocentrotus purpuratus]
isotig13190	275.85	126.245	1.12766	Up	3.33e-47	1.36e-44	gi|269785083|ref|NP_001161497.1|/0/disintegrin and metalloproteinase domain-containing protein 10 [Saccoglossus kowalevskii]
isotig23656	266.56	122.063	1.12683	Up	4.33e-11	2.6e-09	-
isotig16363	62.6801	28.7239	1.12576	Up	7.3e-06	0.000196613	-
isotig17200	202.687	92.9126	1.1253	Up	1.74e-14	1.42e-12	-
isotig14166	38.6343	17.7273	1.12391	Up	2.34e-05	0.000551043	gi|291222653|ref|XP_002731330.1|/1.16702e-132/PREDICTED: protein tyrosine phosphatase, receptor type, R-like [Saccoglossus kowalevskii]
isotig17181	86.0902	39.705	1.11653	Up	6.41e-07	2.13e-05	-
isotig14429	54.9205	25.3448	1.11565	Up	1.02e-06	3.26e-05	gi|291235704|ref|XP_002737784.1|/2.32326e-50/PREDICTED: F-box only protein 32-like [Saccoglossus kowalevskii]
isotig09931	87.5407	40.4114	1.11519	Up	2.92e-09	1.43e-07	gi|115947197|ref|XP_794644.2|/3.688e-105/PREDICTED: similar to ALL-1 fusion partner from chromosome 6 [Strongylocentrotus purpuratus]
isotig08887	90.9235	42.0705	1.11184	Up	3.19e-15	2.8e-13	gi|72082859|ref|XP_788087.1|/1.08839e-177/PREDICTED: hypothetical protein [Strongylocentrotus purpuratus]
isotig16791	65.5624	30.3713	1.11016	Up	1.03e-05	0.000265618	gi|126272374|ref|XP_001378103.1|/5.42435e-57/PREDICTED: similar to IKK-a kinase [Monodelphis domestica]
isotig06351	51.0594	23.7284	1.10556	Up	6.47e-09	2.99e-07	gi|115914081|ref|XP_785055.2|/6.00923e-83/PREDICTED: similar to scavenger receptor class B, member 2 [Strongylocentrotus purpuratus]
isotig14309	53.1777	24.7617	1.10271	Up	1.43e-06	4.4e-05	gi|291238496|ref|XP_002739165.1|/4.3825e-153/PREDICTED: Ral GEF with PH domain and SH3 binding motif 1-like [Saccoglossus kowalevskii]
isotig18744	112.272	52.4688	1.09747	Up	2.01e-07	7.27e-06	-
isotig03092	467.221	218.556	1.0961	Up	1.84e-70	1.25e-67	gi|115889600|ref|XP_782967.2|/2.62581e-65/PREDICTED: similar to zinc finger protein 395 [Strongylocentrotus purpuratus]
isotig20265	121.113	56.7113	1.09465	Up	5.03e-07	1.7e-05	gi|115615256|ref|XP_797991.2|/6.12015e-107/PREDICTED: similar to myo-inositol oxygenase [Strongylocentrotus purpuratus]
isotig14005	106.994	50.1267	1.09388	Up	1.77e-12	1.23e-10	gi|115843102|ref|XP_790907.2|/1.4968e-29/PREDICTED: similar to Nucleoside phosphorylase [Strongylocentrotus purpuratus]
isotig14983	274.038	128.444	1.09323	Up	1.79e-24	2.81e-22	gi|115620269|ref|XP_780025.2|/4.03687e-89/PREDICTED: similar to Solute carrier family 43, member 2 isoform 1 [Strongylocentrotus purpuratus]
isotig08118	41.3582	19.429	1.08996	Up	3.69e-05	0.000820164	gi|72007037|ref|XP_785479.1|/1.24341e-78/PREDICTED: similar to androgen receptor associated protein 54 [Strongylocentrotus purpuratus]
isotig18374	197.205	92.8342	1.08697	Up	3.87e-12	2.56e-10	-
isotig29593	514.991	243.138	1.08277	Up	7.05e-07	2.33e-05	-
isotig22437	115.554	54.5734	1.08229	Up	1.02e-05	0.000262359	gi|115720230|ref|XP_792026.2|/2.94636e-28/PREDICTED: similar to MGC68574 protein, partial [Strongylocentrotus purpuratus]
isotig14204	44.9844	21.2451	1.08229	Up	1.02e-05	0.000262047	gi|156523058|ref|NP_001095945.1|/1.14782e-156/GDP-mannose 4,6 dehydratase isoform 1 [Danio rerio]
isotig27187	411.586	194.864	1.07872	Up	1.33e-11	8.39e-10	-
isotig15596	216.325	102.438	1.07845	Up	1.34e-17	1.43e-15	-
isotig24705	239.475	113.807	1.07328	Up	7.85e-09	3.55e-07	gi|72102746|ref|XP_799032.1|/1.43511e-28/PREDICTED: hypothetical protein [Strongylocentrotus purpuratus]
isotig28153	401.657	192.379	1.06202	Up	5.53e-10	2.92e-08	-
isotig21777	160.731	77.0372	1.06102	Up	1.53e-07	5.75e-06	-
isotig03746	151.32	72.7645	1.0563	Up	3.82e-07	1.31e-05	-
isotig22336	173.181	83.3916	1.05431	Up	1.07e-07	4.12e-06	gi|115609696|ref|XP_798426.2|/5.82828e-16/PREDICTED: similar to LOC572000 protein [Strongylocentrotus purpuratus]
isotig26790	163.832	79.0203	1.05192	Up	1.98e-05	0.000473875	-
isotig17276	70.2364	33.8768	1.05192	Up	1.98e-05	0.000473353	gi|115911550|ref|XP_800545.2|/1.5898e-24/PREDICTED: similar to Erf protein [Strongylocentrotus purpuratus]
isotig13492	75.3571	36.5338	1.04451	Up	4.71e-10	2.51e-08	gi|291237505|ref|XP_002738686.1|/7.595e-23/PREDICTED: chromosome 7 open reading frame 23-like [Saccoglossus kowalevskii]
isotig16193	414.707	201.708	1.03983	Up	4.44e-28	8.44e-26	-
isotig17157	144.442	70.5256	1.03427	Up	1.28e-09	6.42e-08	gi|115949837|ref|XP_001188889.1|/2.91097e-58/PREDICTED: similar to GH28553p [Strongylocentrotus purpuratus]
isotig03116	78.0056	38.2342	1.02871	Up	8.11e-17	8.06e-15	gi|115954252|ref|XP_001175770.1|/1.08378e-110/PREDICTED: similar to CG9425-PB, partial [Strongylocentrotus purpuratus]
isotig17752	249.675	122.513	1.02712	Up	1.51e-14	1.24e-12	-
isotig15146	99.9958	49.1359	1.02509	Up	7.81e-09	3.54e-07	-
isotig13338	58.1974	28.6737	1.02123	Up	1.54e-08	6.78e-07	-
isotig23904	232.33	114.575	1.01988	Up	1.93e-08	8.4e-07	gi|156368516|ref|XP_001627739.1|/2.28552e-65/predicted protein [Nematostella vectensis]
isotig16025	431.401	213.055	1.01781	Up	8.88e-29	1.73e-26	gi|291244118|ref|XP_002741946.1|/1.19396e-77/PREDICTED: predicted protein-like [Saccoglossus kowalevskii]
isotig05505	213.491	106.27	1.00644	Up	6.45e-13	4.66e-11	-
isotig13071	14.8146	7.40723	1.00001	Up	1.25e-05	0.000313839	gi|225542822|gb|ACN91294.1|/9.30173e-08/dentin sialophosphoprotein precursor [Oryctolagus cuniculus]
isotig11231	0.001	178.627	-17.4466	Down	7.03e-51	3.18e-48	gi|72104931|ref|XP_789999.1|/9.39606e-21/PREDICTED: similar to cellular retinol-binding protein type 1b [Strongylocentrotus purpuratus]
isotig19264	0.001	55.949	-15.7718	Down	9.13e-20	1.12e-17	gi|115751482|ref|XP_785180.2|/5.81162e-08/PREDICTED: similar to fatty acid binding protein 2, intestinal [Strongylocentrotus purpuratus]
isotig07837	0.001	28.4008	-14.7936	Down	7.03e-14	5.48e-12	-
isotig09732	0.001	24.7346	-14.5942	Down	7.8e-09	3.54e-07	-
isotig07781	0.001	22.102	-14.4319	Down	2.34e-11	1.43e-09	gi|75571591|sp|Q66S17.1|NATT3_THANI/1.64009e-18/RecName: Full=Natterin-3; Flags: Precursor
isotig09796	0.001	20.1019	-14.295	Down	1.13e-09	5.71e-08	gi|260808502|ref|XP_002599046.1|/3.58085e-25/hypothetical protein BRAFLDRAFT_225057 [Branchiostoma floridae]
isotig13699	0.001	8.83296	-13.1087	Down	1.97e-07	7.14e-06	-
isotig14354	0.001	8.35258	-13.028	Down	4.96e-06	0.000138775	gi|115733016|ref|XP_782503.2|/4.03116e-159/PREDICTED: similar to Acyl-Coenzyme A dehydrogenase, long chain [Strongylocentrotus purpuratus]
isotig15821	4.35231	417.771	-6.58479	Down	2.96e-194	5.83e-191	gi|221120674|ref|XP_002158411.1|/3.95153e-63/PREDICTED: similar to annexin A7 [Hydra magnipapillata]
isotig22270	1.17612	84.2513	-6.16259	Down	2.94e-21	3.87e-19	-
isotig06729	1.09271	77.2852	-6.14421	Down	5.54e-21	7.24e-19	gi|72018933|ref|XP_797207.1|/1.85907e-32/PREDICTED: hypothetical protein [Strongylocentrotus purpuratus]
isotig08881	9.69988	587.602	-5.92073	Down	0	0	gi|115735366|ref|XP_787105.2|/3.52202e-38/PREDICTED: similar to lactase-phlorizin hydrolase [Strongylocentrotus purpuratus]
isotig19021	0.891619	46.0842	-5.6917	Down	3.16e-15	2.79e-13	gi|291241501|ref|XP_002740647.1|/9.82149e-39/PREDICTED: hypothetical protein [Saccoglossus kowalevskii]
isotig09246	1.19621	42.3029	-5.14421	Down	2.46e-10	1.36e-08	-
isotig20398	1.00964	31.1276	-4.94627	Down	5.46e-09	2.57e-07	gi|72089070|ref|XP_787729.1|/1.50302e-09/PREDICTED: hypothetical protein [Strongylocentrotus purpuratus]
isotig15664	2.42251	57.1133	-4.55925	Down	2.2e-24	3.43e-22	gi|291229353|ref|XP_002734639.1|/9.27455e-68/PREDICTED: elongation of very long chain fatty acids-like 6-like [Saccoglossus kowalevskii]
isotig10933	7.61893	156.596	-4.36131	Down	1.98e-45	7.65e-43	gi|72104931|ref|XP_789999.1|/3.18705e-12/PREDICTED: similar to cellular retinol-binding protein type 1b [Strongylocentrotus purpuratus]
isotig13835	0.425612	8.49054	-4.31824	Down	8.53e-06	0.000225561	-
isotig03622	1.06403	20.2615	-4.25113	Down	1.56e-05	0.000383063	gi|115631722|ref|XP_790227.2|/4.19775e-11/PREDICTED: similar to Glucosamine-6-phosphate isomerase (Glucosamine-6-phosphate deaminase) (GNPDA) (GlcN6P deaminase) (Oscillin) [Strongylocentrotus purpuratus]
isotig24215	1.39054	25.218	-4.18074	Down	2.86e-05	0.000656305	gi|149712350|ref|XP_001493906.1|/6.14933e-20/PREDICTED: similar to tetraspanin 11 [Equus caballus]
isotig10431	0.612855	11.1144	-4.18074	Down	2.86e-05	0.00065561	gi|115688612|ref|XP_001200261.1|/1.0817e-10/PREDICTED: similar to S-crystallin SL11 (Major lens polypeptide) [Strongylocentrotus purpuratus]
isotig07836	2.00266	35.1086	-4.13183	Down	2.49e-13	1.86e-11	-
isotig28423	8.63147	142.839	-4.04864	Down	2.8e-16	2.63e-14	-
isotig08953	0.945225	12.428	-3.71679	Down	9.39e-07	3.04e-05	gi|307210401|gb|EFN86966.1|/1.02747e-88/26S proteasome non-ATPase regulatory subunit 2 [Harpegnathos saltator]
isotig28826	4.7553	58.2116	-3.6137	Down	3.01e-06	8.75e-05	gi|301614517|ref|XP_002936738.1|/2.98022e-19/PREDICTED: structural maintenance of chromosomes protein 2-like [Xenopus (Silurana) tropicalis]
isotig26963	3.55824	41.9446	-3.55925	Down	5.37e-06	0.000149063	-
isotig22672	3.66837	43.2429	-3.55925	Down	1.77e-08	7.73e-07	gi|115811114|ref|XP_799109.2|/2.15767e-76/PREDICTED: similar to multidrug resistance protein (MRP5), partial [Strongylocentrotus purpuratus]
isotig04559	1.74949	20.0943	-3.52178	Down	3.14e-08	1.31e-06	gi|260815865|ref|XP_002602693.1|/1.48232e-15/hypothetical protein BRAFLDRAFT_210423 [Branchiostoma floridae]
isotig05217	0.959351	10.149	-3.40313	Down	1.75e-07	6.44e-06	gi|91085589|ref|XP_968685.1|/3.3555e-118/PREDICTED: similar to selenophosphate synthetase [Tribolium castaneum]
isotig08144	2.12806	22.1912	-3.38237	Down	3.01e-05	0.000685755	-
isotig28671	6.85779	66.3302	-3.27385	Down	9.53e-07	3.07e-05	gi|121949|sp|P06144.1|H1_LYTPI/3.14167e-13/RecName: Full=Late histone H1
isotig04480	7.94184	74.4149	-3.22805	Down	1.52e-22	2.13e-20	gi|156403768|ref|XP_001640080.1|/4.86326e-12/predicted protein [Nematostella vectensis]
isotig19494	2.78443	25.2484	-3.18074	Down	2.92e-06	8.54e-05	gi|72028106|ref|XP_797716.1|/7.82458e-10/PREDICTED: hypothetical protein [Strongylocentrotus purpuratus]
isotig13024	48.3894	437.026	-3.17496	Down	3.24e-43	1.15e-40	gi|33590491|gb|AAQ22771.1|/2.27278e-25/serine proteinase inhibitor [Procambarus clarkii]
isotig07477	2.4134	21.4464	-3.15159	Down	1.83e-09	9.05e-08	-
isotig09836	27.2693	234.907	-3.10674	Down	6.47e-39	1.95e-36	-
isotig18082	17.9533	151.696	-3.07886	Down	7.6e-35	1.96e-32	gi|241828024|ref|XP_002416661.1|/1.28756e-163/alpha tubulin [Ixodes scapularis]
isotig02008	4.20961	34.9906	-3.05521	Down	3.22e-10	1.76e-08	gi|72153616|ref|XP_791666.1|/4.19422e-10/PREDICTED: hypothetical protein [Strongylocentrotus purpuratus]
isotig11313	2.08205	16.9915	-3.02874	Down	1.54e-05	0.000378709	gi|291227159|ref|XP_002733554.1|/1.8561e-174/PREDICTED: DNA-directed DNA polymerase epsilon-like [Saccoglossus kowalevskii]
isotig17429	21.2513	166.548	-2.97032	Down	1.66e-39	5.07e-37	gi|241988732|dbj|BAH79732.1|/2.50031e-107/actin [Apostichopus japonicus]
isotig18056	7.44707	57.0236	-2.93681	Down	3.42e-13	2.49e-11	-
isotig07594	2.69356	20.5165	-2.9292	Down	8.4e-08	3.32e-06	-
isotig18039	2.45337	18.5387	-2.91771	Down	4.59e-05	0.000997677	gi|156383366|ref|XP_001632805.1|/4.30512e-10/predicted protein [Nematostella vectensis]
isotig10156	51.7888	383.757	-2.88948	Down	2.62e-81	2.11e-78	-
isotig19862	6.7071	49.5233	-2.88435	Down	4.86e-10	2.59e-08	gi|291238779|ref|XP_002739305.1|/7.5794e-57/PREDICTED: ubiquitin-conjugating enzyme E2C-like [Saccoglossus kowalevskii]
isotig24186	40.1084	295.97	-2.88347	Down	1.81e-37	5.1e-35	gi|296196475|ref|XP_002745852.1|/1.02969e-22/PREDICTED: insulin-like growth factor-binding protein 7-like [Callithrix jacchus]
isotig16404	11.4677	82.5769	-2.84816	Down	8.79e-22	1.18e-19	-
isotig16460	4.06164	28.8501	-2.82844	Down	2.42e-08	1.03e-06	gi|115968355|ref|XP_001178925.1|/2.47081e-37/PREDICTED: similar to chlorophyllide A binding protein precursor, partial [Strongylocentrotus purpuratus]
isotig10954	6.80228	47.8029	-2.81301	Down	7.42e-06	0.000199208	-
isotig10343	7.46603	51.6981	-2.7917	Down	8.61e-14	6.67e-12	gi|72158731|ref|XP_784826.1|/4.55292e-116/PREDICTED: similar to polo-like kinase [Strongylocentrotus purpuratus]
isotig27454	24.7276	169.029	-2.77308	Down	8.96e-16	8.23e-14	-
isotig07892	7.95675	53.7843	-2.75693	Down	2.46e-13	1.84e-11	-
isotig05215	2.8626	19.0353	-2.73328	Down	6.86e-11	4e-09	gi|91085589|ref|XP_968685.1|/3.37568e-118/PREDICTED: similar to selenophosphate synthetase [Tribolium castaneum]
isotig18233	4.95939	31.4793	-2.66617	Down	3.35e-07	1.16e-05	gi|154418773|ref|XP_001582404.1|/3.46439e-12/viral A-type inclusion protein [Trichomonas vaginalis G3]
isotig17129	11.0578	70.1882	-2.66617	Down	3.56e-16	3.33e-14	gi|291239157|ref|XP_002739500.1|/5.01154e-42/PREDICTED: copper/zinc superoxide dismutase-like [Saccoglossus kowalevskii]
isotig17923	5.65253	35.1466	-2.63642	Down	5.53e-08	2.24e-06	-
isotig15265	2.87019	17.6977	-2.62435	Down	5.81e-06	0.00016022	gi|72088781|ref|XP_796223.1|/5.50061e-31/PREDICTED: similar to tropomyosin [Strongylocentrotus purpuratus]
isotig28533	15.5853	94.8883	-2.60605	Down	9.26e-08	3.62e-06	-
isotig17819	11.0957	67.5542	-2.60605	Down	2.71e-14	2.17e-12	gi|115610786|ref|XP_795668.2|/5.24368e-21/PREDICTED: hypothetical protein, partial [Strongylocentrotus purpuratus]
isotig09640	5.95638	36.0072	-2.59578	Down	9.43e-07	3.05e-05	-
isotig19897	6.74064	40.166	-2.57502	Down	1.55e-07	5.79e-06	-
isotig19003	14.3992	81.6051	-2.50267	Down	1.63e-14	1.33e-12	-
isotig21446	5.51833	31.024	-2.49108	Down	2.71e-05	0.000625948	gi|291233868|ref|XP_002736868.1|/5.12263e-21/PREDICTED: fibrinogen-like protein-like [Saccoglossus kowalevskii]
isotig12993	30.2695	170.175	-2.49108	Down	1.36e-17	1.45e-15	-
isotig23737	37.5131	205.31	-2.45234	Down	4.46e-23	6.49e-21	-
isotig08011	4.21883	22.9531	-2.44377	Down	4.49e-05	0.000978663	-
isotig13746	159.668	841.084	-2.39717	Down	1.6e-280	5.77e-277	-
isotig18761	36.6007	189.649	-2.37339	Down	5.24e-31	1.14e-28	gi|260832498|ref|XP_002611194.1|/5.75838e-46/hypothetical protein BRAFLDRAFT_125215 [Branchiostoma floridae]
isotig06518	15.8293	81.3368	-2.36131	Down	1.4e-07	5.32e-06	-
isotig03722	2.78827	14.0864	-2.33686	Down	5.19e-06	0.000144988	gi|289546583|gb|ADD10136.1|/6.9896e-23/fatty acid binding protein [Branchiostoma belcheri]
isotig16042	9.03268	45.6332	-2.33686	Down	7.95e-11	4.6e-09	-
isotig13456	24.1308	120.678	-2.32221	Down	4.39e-45	1.64e-42	-
isotig19184	7.22493	36.0325	-2.31824	Down	1.39e-06	4.28e-05	-
isotig19836	5.73468	28.6003	-2.31824	Down	3.2e-05	0.000722662	-
isotig21825	56.4239	278.789	-2.3048	Down	3.37e-33	7.95e-31	-
isotig14760	90.0147	443.231	-2.29983	Down	9.32e-112	9.62e-109	-
isotig24648	10.0419	49.4311	-2.29938	Down	8.47e-06	0.000224394	gi|115754786|ref|XP_797662.2|/2.17773e-32/PREDICTED: similar to LOC398088 protein [Strongylocentrotus purpuratus]
isotig22746	9.86059	48.0595	-2.28508	Down	2.26e-06	6.69e-05	-
isotig15231	7.9653	38.6931	-2.28028	Down	3.39e-10	1.84e-08	gi|91076408|ref|XP_969456.1|/1.76382e-88/PREDICTED: similar to CG6084 CG6084-PA [Tribolium castaneum]
isotig23367	15.6949	75.9024	-2.27385	Down	7.38e-09	3.38e-07	-
isotig06245	4.39129	20.4784	-2.22138	Down	2.23e-05	0.000526506	gi|72086707|ref|XP_792388.1|/3.2888e-62/PREDICTED: hypothetical protein [Strongylocentrotus purpuratus]
isotig29249	25.4898	118.135	-2.21245	Down	1.58e-06	4.81e-05	-
isotig19124	28.1949	130.306	-2.2084	Down	2.7e-19	3.2e-17	gi|260832498|ref|XP_002611194.1|/3.16546e-22/hypothetical protein BRAFLDRAFT_125215 [Branchiostoma floridae]
isotig11597	5.8678	26.6038	-2.18074	Down	3.6e-05	0.000802312	-
isotig13605	5.11474	23.1895	-2.18074	Down	1.34e-08	5.92e-07	-
isotig16571	7.66179	34.7375	-2.18074	Down	1.83e-07	6.71e-06	-
isotig23669	13.2592	60.1153	-2.18074	Down	6.81e-07	2.26e-05	gi|115709875|ref|XP_795611.2|/2.3698e-47/PREDICTED: hypothetical protein [Strongylocentrotus purpuratus]
isotig25690	12.6548	57.3749	-2.18074	Down	9.53e-06	0.000248483	-
isotig21939	14.135	63.0181	-2.15649	Down	7.93e-08	3.15e-06	-
isotig07845	14.1288	62.8381	-2.153	Down	1.07e-12	7.59e-11	gi|291230682|ref|XP_002735292.1|/9.22588e-24/PREDICTED: ATP synthase, H+ transporting, mitochondrial F0 complex, subunit C3-like [Saccoglossus kowalevskii]
isotig14550	8.04027	35.5421	-2.14421	Down	6.92e-10	3.62e-08	gi|41053824|ref|NP_955874.1|/2.34008e-23/hyaluronan mediated motility receptor [Danio rerio]
isotig06859	33.8206	148.795	-2.13735	Down	1.2e-15	1.08e-13	-
isotig16718	8.38866	36.7652	-2.13183	Down	1.27e-07	4.83e-06	gi|72019658|ref|XP_790892.1|/1.06806e-138/PREDICTED: similar to XCAP-E [Strongylocentrotus purpuratus]
isotig06860	31.3632	136.864	-2.1256	Down	1.1e-09	5.63e-08	-
isotig28016	46.3828	201.15	-2.11661	Down	3.26e-13	2.39e-11	gi|47550997|ref|NP_999672.1|/6.25782e-09/secreted frizzled-related protein [Strongylocentrotus purpuratus]
isotig15927	7.60222	32.744	-2.10674	Down	2.01e-07	7.29e-06	-
isotig20927	9.49757	40.19	-2.0812	Down	1.04e-05	0.000266095	gi|260808021|ref|XP_002598806.1|/1.93073e-72/hypothetical protein BRAFLDRAFT_120732 [Branchiostoma floridae]
isotig15163	6.18988	26.023	-2.07181	Down	1.18e-06	3.71e-05	-
isotig13187	12.3695	51.1254	-2.04726	Down	1.4e-21	1.87e-19	gi|291237328|ref|XP_002738587.1|/5.6295e-130/PREDICTED: matrix metalloproteinase 19 isoform rasi-1 preproprotein-like [Saccoglossus kowalevskii]
isotig27244	66.0307	272.763	-2.04644	Down	2.78e-18	3.09e-16	-
isotig09245	27.4598	111.04	-2.01568	Down	1.26e-34	3.21e-32	-
isotig00443	7.52891	30.0388	-1.99632	Down	2.32e-12	1.58e-10	gi|291236748|ref|XP_002738300.1|/1.95758e-105/PREDICTED: complement factor B-like, partial [Saccoglossus kowalevskii]
isotig13291	16.123	63.4504	-1.97651	Down	9.64e-23	1.38e-20	-
isotig17895	7.19961	28.2898	-1.97429	Down	4.09e-05	0.000896441	-
isotig22704	11.0754	43.5192	-1.97429	Down	4.09e-05	0.000897349	gi|72092319|ref|XP_789578.1|/4.51949e-18/PREDICTED: similar to centromere protein N [Strongylocentrotus purpuratus]
isotig04992	7.32125	28.3989	-1.95567	Down	7.69e-09	3.51e-07	gi|156385194|ref|XP_001633516.1|/3.77107e-98/predicted protein [Nematostella vectensis]
isotig21091	19.5027	75.6506	-1.95567	Down	7.69e-09	3.5e-07	-
isotig16109	7.10305	27.52	-1.95397	Down	7.27e-06	0.000196099	gi|115811114|ref|XP_799109.2|/1.52419e-117/PREDICTED: similar to multidrug resistance protein (MRP5), partial [Strongylocentrotus purpuratus]
isotig22036	94.2584	362.987	-1.94523	Down	1.84e-34	4.65e-32	gi|121944|sp|P09987.2|H1_CHICK/1.53481e-06/RecName: Full=Histone H1
isotig15169	16.2476	62.4875	-1.94335	Down	3.07e-13	2.26e-11	-
isotig17391	12.8772	49.4541	-1.94127	Down	2.79e-08	1.18e-06	gi|224473822|gb|ACN49163.1|/2.58323e-11/kinesin family member C1 [Oryzias dancena]
isotig15504	22.0443	84.2786	-1.93476	Down	2.48e-16	2.35e-14	gi|260783288|ref|XP_002586708.1|/1.81514e-135/hypothetical protein BRAFLDRAFT_77468 [Branchiostoma floridae]
isotig15905	27.0412	103.213	-1.93239	Down	1.08e-18	1.25e-16	gi|115926094|ref|XP_001177897.1|/1.68722e-111/PREDICTED: similar to biphosphate nucleotidase isoform 1 [Strongylocentrotus purpuratus]
isotig16116	7.83415	29.0072	-1.88856	Down	7.46e-06	0.000199809	-
isotig17621	17.8252	65.3563	-1.87441	Down	6.46e-10	3.4e-08	-
isotig13314	9.94439	36.3697	-1.87078	Down	1.79e-12	1.25e-10	-
isotig22500	16.9044	61.3138	-1.85881	Down	2.07e-06	6.19e-05	gi|147898636|ref|NP_001081372.1|/1.02897e-49/structural maintenance of chromosomes protein 2 [Xenopus laevis]
isotig07875	8.43458	30.593	-1.85881	Down	1.15e-05	0.000291909	-
isotig08756	23.1108	83.4139	-1.85172	Down	1.02e-19	1.24e-17	gi|53600|emb|CAA37243.1|/1.47208e-56/unnamed protein product [Mus musculus]
isotig12442	33.7383	119.822	-1.82844	Down	1.78e-05	0.00043197	-
isotig09908	33.3524	118.021	-1.82319	Down	1.51e-15	1.35e-13	gi|156553747|ref|XP_001601361.1|/1.13467e-42/PREDICTED: similar to hoip-prov protein [Nasonia vitripennis]
isotig16693	13.2221	46.6955	-1.82034	Down	6.89e-08	2.77e-06	-
isotig17098	13.9398	49.2304	-1.82034	Down	6.89e-08	2.76e-06	gi|115778797|ref|XP_001192883.1|/1.05216e-47/PREDICTED: similar to XTimeless1, partial [Strongylocentrotus purpuratus]
isotig19651	21.5813	75.7248	-1.81098	Down	3.57e-09	1.73e-07	gi|115707248|ref|XP_785901.2|/6.18536e-60/PREDICTED: similar to Prc1-prov protein [Strongylocentrotus purpuratus]
isotig15368	29.6739	103.937	-1.80844	Down	1.28e-18	1.46e-16	-
isotig21768	16.2425	56.8089	-1.80634	Down	4.89e-06	0.000137604	gi|260801994|ref|XP_002595879.1|/9.17534e-93/hypothetical protein BRAFLDRAFT_107076 [Branchiostoma floridae]
isotig06214	4.82867	16.8404	-1.80223	Down	1.16e-05	0.000291825	gi|47550965|ref|NP_999656.1|/7.81523e-52/kinesin-like protein KIF15 [Strongylocentrotus purpuratus]
isotig14304	13.4225	46.0767	-1.77938	Down	1.87e-10	1.05e-08	gi|72111362|ref|XP_788655.1|/7.29504e-07/PREDICTED: similar to vitellogenin fused with superoxide dismutase [Strongylocentrotus purpuratus]
isotig20039	12.6448	43.2177	-1.77308	Down	1.77e-05	0.000429914	gi|260831607|ref|XP_002610750.1|/1.96239e-99/hypothetical protein BRAFLDRAFT_90953 [Branchiostoma floridae]
isotig13074	6.76786	22.9467	-1.76151	Down	6.56e-16	6.05e-14	gi|291238507|ref|XP_002739170.1|/2.11168e-101/PREDICTED: kinesin K39-like [Saccoglossus kowalevskii]
isotig03129	31.4336	105.504	-1.74692	Down	4.67e-22	6.37e-20	gi|195585630|ref|XP_002082584.1|/3.71981e-06/GD11645 [Drosophila simulans]
isotig16820	56	187.492	-1.74333	Down	2.65e-25	4.36e-23	gi|296317260|ref|NP_001171731.1|/4.04206e-18/selenoprotein P precursor [Saccoglossus kowalevskii]
isotig18027	54.5027	181.458	-1.73524	Down	1.06e-21	1.41e-19	gi|122063218|sp|P21251.2|CALM_STIJA/5.76029e-79/RecName: Full=Calmodulin; Short=CaM
isotig15649	12.6982	42.2194	-1.73328	Down	1.03e-07	4e-06	gi|260830463|ref|XP_002610180.1|/1.78917e-103/hypothetical protein BRAFLDRAFT_77063 [Branchiostoma floridae]
isotig13356	156.527	511.458	-1.70821	Down	1.29e-133	1.87e-130	-
isotig03191	18.894	61.5213	-1.70316	Down	1.01e-07	3.92e-06	gi|120092|sp|P19477.1|FIBA_PARPA/7.83819e-36/RecName: Full=Fibrinogen-like protein A; Short=FREP-A; Flags: Precursor
isotig15410	26.907	87.5164	-1.70157	Down	1.14e-14	9.56e-13	gi|115638630|ref|XP_790132.2|/1.95691e-145/PREDICTED: similar to GABA neurotransmitter transporter [Strongylocentrotus purpuratus]
isotig15739	12.2864	39.5505	-1.68663	Down	5.45e-07	1.83e-05	-
isotig13472	5.60125	17.946	-1.67984	Down	1.68e-05	0.000410518	-
isotig22383	16.8516	53.4819	-1.66617	Down	3.95e-05	0.000870794	-
isotig19205	14.4329	45.8059	-1.66617	Down	1.08e-05	0.000274717	gi|72136290|ref|XP_797603.1|/1.91135e-67/PREDICTED: similar to Wnt4 protein [Strongylocentrotus purpuratus]
isotig09797	7.63203	24.2218	-1.66617	Down	1.08e-05	0.000274394	gi|115738154|ref|XP_781774.2|/6.77921e-162/PREDICTED: similar to insulin gene enhancer binding protein Isl-1 [Strongylocentrotus purpuratus]
isotig20914	18.9951	60.2849	-1.66617	Down	2.96e-06	8.63e-05	gi|291226192|ref|XP_002733076.1|/9.07318e-30/PREDICTED: solute carrier family 6 member 9 transcript-like [Saccoglossus kowalevskii]
isotig19495	61.2574	189.363	-1.6282	Down	2.16e-18	2.44e-16	-
isotig24509	304.164	934.393	-1.61918	Down	2.39e-55	1.26e-52	-
isotig13445	10.1458	30.8856	-1.60605	Down	2.43e-08	1.03e-06	-
isotig16851	12.1148	36.8333	-1.60424	Down	1.54e-05	0.000379102	-
isotig06730	20.7582	62.7431	-1.59578	Down	9.86e-06	0.000255846	gi|72018933|ref|XP_797207.1|/1.23283e-27/PREDICTED: hypothetical protein [Strongylocentrotus purpuratus]
isotig18294	29.1172	86.7517	-1.57502	Down	1.12e-09	5.72e-08	-
isotig04589	51.9142	153.668	-1.56562	Down	9.77e-42	3.21e-39	gi|260830645|ref|XP_002610271.1|/1.24633e-134/hypothetical protein BRAFLDRAFT_115434 [Branchiostoma floridae]
isotig26176	51.028	149.261	-1.54847	Down	2.07e-08	8.94e-07	-
isotig17734	18.1354	52.9088	-1.5447	Down	1.56e-06	4.76e-05	gi|291243037|ref|XP_002741413.1|/5.41715e-11/PREDICTED: VITellogenin structural genes (yolk protein genes) family member (vit-1)-like [Saccoglossus kowalevskii]
isotig16443	23.7138	68.8095	-1.53688	Down	3.55e-09	1.72e-07	gi|74315916|ref|NP_001028271.1|/5.28221e-64/phosphoserine phosphatase [Danio rerio]
isotig09009	23.2991	67.4266	-1.53304	Down	8.53e-12	5.42e-10	gi|291244911|ref|XP_002742325.1|/5.51791e-81/PREDICTED: quinoid dihydropteridine reductase-like [Saccoglossus kowalevskii]
isotig17593	17.8792	51.4565	-1.52507	Down	2.29e-06	6.76e-05	-
isotig20577	26.813	76.6804	-1.51592	Down	5.99e-07	1.99e-05	gi|115621248|ref|XP_001197036.1|/4.28343e-30/PREDICTED: similar to GA18107-PA [Strongylocentrotus purpuratus]
isotig24854	38.0063	107.366	-1.49822	Down	8.74e-07	2.84e-05	-
isotig18033	62.4396	175.738	-1.49289	Down	2.53e-17	2.61e-15	-
isotig09167	10.163	28.5682	-1.49108	Down	1.89e-05	0.000455735	gi|291230978|ref|XP_002735441.1|/4.04744e-44/PREDICTED: LSM2 homolog, U6 small nuclear RNA associated-like [Saccoglossus kowalevskii]
isotig24493	29.6835	83.3121	-1.48886	Down	1.2e-05	0.000302399	gi|115921043|ref|XP_784985.2|/4.05576e-21/PREDICTED: similar to MCM2 minichromosome maintenance deficient 2, mitotin (S. cerevisiae) [Strongylocentrotus purpuratus]
isotig14814	22.1762	61.7626	-1.47772	Down	7.26e-10	3.78e-08	gi|193693088|ref|XP_001949613.1|/2.7962e-10/PREDICTED: similar to ORF 2; 5 end undetermined; putative [Acyrthosiphon pisum]
isotig15248	32.5504	90.1007	-1.46887	Down	9.96e-13	7.1e-11	gi|47550983|ref|NP_999665.1|/5.36369e-29/nuclear intermediate filament protein [Strongylocentrotus purpuratus]
isotig13423	17.127	47.238	-1.46367	Down	7.48e-11	4.33e-09	-
isotig03234	11.8113	32.5271	-1.46148	Down	1.18e-06	3.72e-05	-
isotig20730	62.6308	171.322	-1.45177	Down	5.56e-13	4.04e-11	-
isotig10411	135.724	368.642	-1.44155	Down	4.38e-42	1.48e-39	-
isotig19338	30.085	81.0141	-1.42913	Down	1.7e-07	6.28e-06	-
isotig09470	26.4464	71.169	-1.42818	Down	4.14e-07	1.41e-05	gi|291222941|ref|XP_002731473.1|/6.89019e-10/PREDICTED: apoptotic chromatin condensation inducer 1-like [Saccoglossus kowalevskii]
isotig13087	15.7645	42.3126	-1.42441	Down	3.33e-15	2.9e-13	gi|115896483|ref|XP_785252.2|/1.70572e-55/PREDICTED: similar to microtubule associated protein [Strongylocentrotus purpuratus]
isotig13934	41.1441	109.544	-1.41275	Down	2.45e-18	2.74e-16	-
isotig09393	37.4796	99.6602	-1.41091	Down	1.05e-14	8.86e-13	gi|156405900|ref|XP_001640969.1|/4.2208e-33/predicted protein [Nematostella vectensis]
isotig18352	36.0451	95.7737	-1.40983	Down	4.17e-09	1.99e-07	gi|115693361|ref|XP_001188704.1|/1.47503e-15/PREDICTED: hypothetical protein [Strongylocentrotus purpuratus]
isotig15616	65.6008	174.089	-1.40804	Down	7.32e-21	9.38e-19	gi|149440634|ref|XP_001508591.1|/8.28442e-58/PREDICTED: hypothetical protein [Ornithorhynchus anatinus]
isotig17336	90.0127	238.741	-1.40725	Down	8.76e-23	1.26e-20	gi|72007473|ref|XP_780847.1|/1.12611e-46/PREDICTED: similar to cytochrome c [Strongylocentrotus purpuratus]
isotig18200	159.015	421.365	-1.40591	Down	1.34e-35	3.54e-33	-
isotig09549	14.8394	39.1978	-1.40134	Down	2.15e-05	0.000508654	gi|291223634|ref|XP_002731813.1|/4.65351e-66/PREDICTED: DC2 protein-like [Saccoglossus kowalevskii]
isotig15148	41.8977	110.429	-1.39818	Down	1.39e-14	1.15e-12	gi|290784562|emb|CBK39083.1|/4.69265e-137/citrate synthase [Psammechinus miliaris]
isotig13324	24.2397	63.8321	-1.39691	Down	3.32e-14	2.62e-12	-
isotig24565	37.1601	97.1994	-1.38719	Down	7.99e-06	0.000213372	-
isotig13563	19.259	50.2949	-1.38488	Down	5.55e-10	2.93e-08	gi|149716763|ref|XP_001496885.1|/1.99049e-12/PREDICTED: similar to C-type lectin superfamily 4, member G [Equus caballus]
isotig23893	32.6654	85.1577	-1.38237	Down	1.96e-05	0.000470499	-
isotig10163	12.7772	33.3098	-1.38237	Down	1.96e-05	0.00047102	-
isotig19217	20.8205	54.1758	-1.37964	Down	3.08e-05	0.000699079	gi|291622131|emb|CBG91877.1|/1.82667e-86/cyclin B3 [Marthasterias glacialis]
isotig18444	30.4423	78.9787	-1.37539	Down	1.89e-07	6.89e-06	-
isotig19117	25.5569	66.2123	-1.37339	Down	4.67e-06	0.000131548	gi|156382738|ref|XP_001632709.1|/3.82291e-72/predicted protein [Nematostella vectensis]
isotig26420	60.5522	155.57	-1.36131	Down	2.69e-07	9.49e-06	-
isotig22957	35.3028	90.3185	-1.35524	Down	6.66e-06	0.000181314	-
isotig09177	10.2059	26.0496	-1.35185	Down	1.04e-05	0.00026664	gi|72090325|ref|XP_791264.1|/2.01114e-60/PREDICTED: similar to BRCA2 and CDKN1A interacting protein [Strongylocentrotus purpuratus]
isotig14824	31.2594	79.7507	-1.35121	Down	6.17e-11	3.62e-09	gi|126697294|gb|ABO26604.1|/2.85727e-31/sigma class glutathione-s-transferase 3 [Haliotis discus discus]
isotig13629	31.8989	81.3517	-1.35067	Down	2.57e-14	2.07e-12	-
isotig28706	108.08	275.245	-1.34862	Down	5.96e-09	2.8e-07	gi|432372|dbj|BAA04884.1|/2.02866e-36/nucleosome assembly protein homologue [Hemicentrotus pulcherrimus]
isotig24467	48.0591	121.764	-1.3412	Down	9.27e-07	3.01e-05	gi|241988732|dbj|BAH79732.1|/8.8692e-85/actin [Apostichopus japonicus]
isotig06516	96.5291	244.319	-1.33973	Down	8.05e-34	1.98e-31	gi|149228013|gb|ABR23004.1|/2.10776e-13/fibroblast growth factor receptor 2 [Paracentrotus lividus]
isotig08999	15.7316	39.6746	-1.33455	Down	2.26e-06	6.68e-05	gi|72084200|ref|XP_780502.1|/2.58594e-17/PREDICTED: similar to CG6878-PA [Strongylocentrotus purpuratus]
isotig18625	158.73	398.16	-1.32677	Down	1.05e-29	2.18e-27	-
isotig13312	59.7407	149.046	-1.31897	Down	7.55e-29	1.5e-26	-
isotig03880	288.534	717.591	-1.31442	Down	2.38e-32	5.44e-30	gi|115738180|ref|XP_797556.2|/6.00976e-44/PREDICTED: similar to ribosomal protein L44 [Strongylocentrotus purpuratus]
isotig02636	34.8244	86.5998	-1.31426	Down	2.28e-11	1.39e-09	gi|112982972|ref|NP_001037674.1|/1.97074e-22/transport protein Sec61 gamma subunit [Bombyx mori]
isotig14069	17.1995	42.684	-1.31132	Down	4.46e-07	1.52e-05	gi|189518168|ref|XP_001920542.1|/7.29385e-21/PREDICTED: hypothetical protein LOC556964 [Danio rerio]
isotig08425	52.5473	129.722	-1.30374	Down	3.51e-32	7.93e-30	gi|72078970|ref|XP_783327.1|/7.19931e-36/PREDICTED: similar to brain RPTPmam4 isoform II [Strongylocentrotus purpuratus]
isotig15855	22.5838	55.7466	-1.3036	Down	1.08e-06	3.43e-05	-
isotig16949	20.1026	49.4772	-1.29938	Down	1.9e-05	0.00045779	gi|38490686|emb|CAE53096.1|/5.45034e-23/alpha-5 collagen [Paracentrotus lividus]
isotig16542	21.2088	52.1113	-1.29693	Down	7.03e-06	0.000190619	-
isotig13960	14.1188	34.4069	-1.28508	Down	6.35e-06	0.000173821	gi|72157948|ref|XP_791206.1|/0/PREDICTED: similar to tektin 3 [Strongylocentrotus purpuratus]
isotig25818	56.0552	136.513	-1.28412	Down	2.36e-06	6.95e-05	-
isotig13938	23.6629	57.6156	-1.28383	Down	4.27e-09	2.03e-07	gi|47550973|ref|NP_999660.1|/0/KRP170 [Strongylocentrotus purpuratus]
isotig08923	14.224	34.5899	-1.28202	Down	1.24e-07	4.75e-06	gi|72134753|ref|XP_798362.1|/6.99809e-72/PREDICTED: similar to restricted expression proliferation associated protein-100 [Strongylocentrotus purpuratus]
isotig24808	323.288	784.372	-1.27872	Down	1.39e-32	3.21e-30	gi|298286501|ref|NP_001177240.1|/1.5496e-06/selenoprotein H [Ciona intestinalis]
isotig21015	38.7331	93.6589	-1.27385	Down	2.13e-06	6.35e-05	-
isotig26395	217.71	525.423	-1.27107	Down	1.82e-19	2.21e-17	-
isotig18450	97.2461	233.102	-1.26125	Down	4.27e-17	4.35e-15	-
isotig08755	14.1705	33.8757	-1.25736	Down	8.02e-06	0.000213834	gi|53600|emb|CAA37243.1|/1.57656e-56/unnamed protein product [Mus musculus]
isotig14562	14.6207	34.7441	-1.24876	Down	3.37e-05	0.000758623	gi|115954060|ref|XP_001191411.1|/2.28564e-95/PREDICTED: similar to cubilin [Strongylocentrotus purpuratus]
isotig19474	28.7724	68.1707	-1.24447	Down	1.94e-05	0.000466367	-
isotig26017	48.7569	114.95	-1.23732	Down	3.02e-05	0.000688778	gi|72021847|ref|XP_782054.1|/1.56504e-35/PREDICTED: similar to aldo-keto reductase [Strongylocentrotus purpuratus]
isotig09737	28.047	66.1239	-1.23732	Down	3.03e-07	1.06e-05	-
isotig13444	32.2948	76.0069	-1.23483	Down	5.92e-13	4.29e-11	-
isotig25395	73.2222	171.523	-1.22805	Down	1.58e-07	5.9e-06	gi|260824381|ref|XP_002607146.1|/1.42422e-08/hypothetical protein BRAFLDRAFT_118658 [Branchiostoma floridae]
isotig08843	18.6622	43.6833	-1.22696	Down	7.25e-07	2.38e-05	gi|291229688|ref|XP_002734807.1|/1.99807e-69/PREDICTED: phospholipid scramblase 1-like [Saccoglossus kowalevskii]
isotig19547	177.703	415.918	-1.22683	Down	1.04e-25	1.78e-23	gi|291240053|ref|XP_002739934.1|/2.73876e-39/PREDICTED: far upstream element-binding protein-like [Saccoglossus kowalevskii]
isotig17954	68.4942	158.56	-1.21097	Down	6.26e-12	4.02e-10	gi|115758097|ref|XP_781315.2|/4.86659e-25/PREDICTED: similar to Blastula protease-10 [Strongylocentrotus purpuratus]
isotig18284	92.045	212.795	-1.20905	Down	4.35e-15	3.75e-13	gi|115678928|ref|XP_788106.2|/8.15166e-127/PREDICTED: similar to chaperonin subunit 8 theta [Strongylocentrotus purpuratus]
isotig26700	151.999	350.836	-1.20674	Down	3.29e-12	2.21e-10	-
isotig24966	51.951	119.788	-1.20526	Down	1.25e-05	0.000313434	gi|238776803|ref|NP_001154909.1|/8.90885e-49/extracellular transglutaminase [Strongylocentrotus purpuratus]
isotig25161	52.4563	120.953	-1.20526	Down	1.25e-05	0.000313798	gi|72169743|ref|XP_797052.1|/2.95785e-33/PREDICTED: similar to CG3224-PA [Strongylocentrotus purpuratus]
isotig18662	41.4078	95.4332	-1.20459	Down	3.02e-07	1.06e-05	gi|72110985|ref|XP_793826.1|/1.00696e-21/PREDICTED: hypothetical protein [Strongylocentrotus purpuratus]
isotig16081	212.38	487.285	-1.19812	Down	6.37e-41	2.03e-38	gi|148688412|gb|EDL20359.1|/2.04028e-45/mCG127562 [Mus musculus]
isotig01116	20.3636	46.6854	-1.19698	Down	9.12e-08	3.58e-06	gi|291224177|ref|XP_002732082.1|/5.20936e-45/PREDICTED: calponin 1, basic, smooth muscle-like isoform 2 [Saccoglossus kowalevskii]
isotig14576	34.9472	79.9118	-1.19323	Down	1.2e-09	6.08e-08	gi|193788689|ref|NP_001123287.1|/2.41774e-113/E2F transcription factor 3 [Strongylocentrotus purpuratus]
isotig09381	38.5476	87.6535	-1.18517	Down	4.87e-09	2.31e-07	gi|86277306|gb|ABC87996.1|/9.87055e-73/translationally-controlled tumor protein [Apostichopus japonicus]
isotig11055	38.0177	86.1835	-1.18074	Down	8.87e-06	0.000233675	gi|72084113|ref|XP_780425.1|/7.29998e-137/PREDICTED: similar to ribonucleoside-diphosphate reductase M1 chain isoform 1 [Strongylocentrotus purpuratus]
isotig02881	82.4522	186.757	-1.17953	Down	4.84e-29	9.71e-27	gi|241988732|dbj|BAH79732.1|/0/actin [Apostichopus japonicus]
isotig13222	17.699	39.9865	-1.17584	Down	3.39e-08	1.4e-06	-
isotig14731	28.5514	64.2446	-1.17001	Down	1.54e-07	5.78e-06	gi|72086910|ref|XP_795620.1|/4.39784e-165/PREDICTED: similar to KIAA0107 [Strongylocentrotus purpuratus]
isotig14413	22.5137	50.5931	-1.16814	Down	1.36e-06	4.21e-05	-
isotig14727	20.8628	46.8215	-1.16624	Down	7.04e-06	0.000190604	gi|156389273|ref|XP_001634916.1|/1.19476e-08/predicted protein [Nematostella vectensis]
isotig15929	126.288	282.851	-1.16332	Down	8.21e-24	1.23e-21	gi|242015165|ref|XP_002428244.1|/4.94176e-63/peptidyl-prolyl cis-trans isomerase 5 precursor, putative [Pediculus humanus corporis]
isotig09563	27.553	61.6958	-1.16297	Down	7.03e-07	2.33e-05	gi|120092|sp|P19477.1|FIBA_PARPA/9.63276e-42/RecName: Full=Fibrinogen-like protein A; Short=FREP-A; Flags: Precursor
isotig22081	81.8287	182.32	-1.15579	Down	3.78e-09	1.81e-07	gi|260825239|ref|XP_002607574.1|/7.72843e-35/hypothetical protein BRAFLDRAFT_113994 [Branchiostoma floridae]
isotig13545	56.2836	124.64	-1.14698	Down	2.31e-17	2.4e-15	gi|291391462|ref|XP_002712454.1|/1.62547e-46/PREDICTED: calcyclin binding protein-like [Oryctolagus cuniculus]
isotig16013	283.314	624.645	-1.14064	Down	1.05e-48	4.46e-46	gi|115925190|ref|XP_001181560.1|/3.93808e-28/PREDICTED: similar to LOC398543 protein [Strongylocentrotus purpuratus]
isotig21704	114.253	250.284	-1.13134	Down	4.95e-12	3.21e-10	gi|432372|dbj|BAA04884.1|/1.22046e-38/nucleosome assembly protein homologue [Hemicentrotus pulcherrimus]
isotig03771	33.2019	72.7293	-1.13127	Down	9.09e-11	5.23e-09	gi|260797347|ref|XP_002593664.1|/2.87941e-30/hypothetical protein BRAFLDRAFT_252175 [Branchiostoma floridae]
isotig04136	40.8523	89.4823	-1.13118	Down	1.69e-09	8.38e-08	gi|115678928|ref|XP_788106.2|/3.22396e-75/PREDICTED: similar to chaperonin subunit 8 theta [Strongylocentrotus purpuratus]
isotig18598	84.164	183.785	-1.12675	Down	1.29e-11	8.15e-10	gi|156366309|ref|XP_001627081.1|/1.68426e-109/predicted protein [Nematostella vectensis]
isotig27521	80.2855	173.335	-1.11035	Down	1.42e-05	0.000350436	gi|73950892|ref|XP_535409.2|/4.22353e-18/PREDICTED: similar to TAR DNA binding protein isoform 4 [Canis familiaris]
isotig06728	42.0387	90.5338	-1.10674	Down	2.45e-05	0.000573606	gi|72018933|ref|XP_797207.1|/1.37918e-25/PREDICTED: hypothetical protein [Strongylocentrotus purpuratus]
isotig22504	69.1503	148.508	-1.10274	Down	5.07e-07	1.71e-05	gi|67508839|emb|CAJ00309.1|/4.16858e-19/translation elongation factor 1B delta 2 subunit [Sphaerechinus granularis]
isotig15314	34.5194	74.0796	-1.10167	Down	2.62e-07	9.26e-06	gi|115971410|ref|XP_001177558.1|/0/PREDICTED: similar to MCM2 minichromosome maintenance deficient 2, mitotin (S. cerevisiae) [Strongylocentrotus purpuratus]
isotig14519	27.6024	59.1597	-1.09982	Down	8.72e-07	2.84e-05	-
isotig15795	60.7851	129.922	-1.09585	Down	5.77e-11	3.4e-09	gi|256550154|gb|ACU83597.1|/2.18817e-82/poly-(ADP-ribose) polymerase I [Aplysia californica]
isotig13701	58.41	124.448	-1.09126	Down	3.32e-15	2.9e-13	-
isotig19873	130.961	278.543	-1.08876	Down	1.84e-14	1.49e-12	-
isotig13376	113.014	238.174	-1.07552	Down	9.94e-32	2.2e-29	-
isotig16596	44.7883	94.3466	-1.07485	Down	1.93e-07	7e-06	gi|115905859|ref|XP_782273.2|/1.15618e-39/PREDICTED: hypothetical protein [Strongylocentrotus purpuratus]
isotig13134	40.4071	84.9382	-1.07181	Down	1.2e-15	1.08e-13	gi|55742089|ref|NP_001006808.1|/2.64142e-120/glycerol-3-phosphate dehydrogenase 1 (soluble) [Xenopus (Silurana) tropicalis]
isotig26285	160.491	337.015	-1.07032	Down	3.61e-10	1.96e-08	gi|260796441|ref|XP_002593213.1|/1.23737e-22/hypothetical protein BRAFLDRAFT_120139 [Branchiostoma floridae]
isotig18939	101.293	211.898	-1.06484	Down	8.5e-12	5.42e-10	-
isotig16029	33.9111	70.7823	-1.06163	Down	3.68e-06	0.000105138	-
isotig08749	76.1619	158.879	-1.06079	Down	6.62e-18	7.24e-16	gi|291244535|ref|XP_002742150.1|/3.25914e-62/PREDICTED: elongation factor 1-beta-like [Saccoglossus kowalevskii]
isotig15778	48.0319	99.9509	-1.05723	Down	2.19e-08	9.41e-07	gi|115899653|ref|XP_795794.2|/4.0585e-60/PREDICTED: similar to cellular senescence inhibited gene protein [Strongylocentrotus purpuratus]
isotig24014	125.911	261.492	-1.05436	Down	1.1e-09	5.64e-08	-
isotig01384	25.861	53.6644	-1.05319	Down	5.59e-06	0.000154647	gi|557666|emb|CAA53692.1|/6.38486e-69/H3.3 histone [Paracentrotus lividus]
isotig20306	57.1007	118.089	-1.04829	Down	2.24e-06	6.65e-05	gi|115704931|ref|XP_001200953.1|/1.80503e-95/PREDICTED: hypothetical protein, partial [Strongylocentrotus purpuratus]
isotig15920	40.9765	84.6022	-1.0459	Down	4.64e-07	1.57e-05	-
isotig13299	16.5773	34.1901	-1.04437	Down	8.48e-06	0.000224472	-
isotig04391	23.7664	48.6748	-1.03425	Down	2.64e-06	7.74e-05	-
isotig21115	117.275	240.001	-1.03314	Down	1.17e-10	6.64e-09	gi|291233821|ref|XP_002736837.1|/2.0934e-108/PREDICTED: chaperonin containing Tcp1, subunit 3 (gamma)-like isoform 1 [Saccoglossus kowalevskii]
isotig20780	61.7543	126.231	-1.03145	Down	2.33e-06	6.87e-05	-
isotig17982	104.646	213.868	-1.0312	Down	2.16e-12	1.47e-10	-
isotig13937	22.8515	46.6224	-1.02874	Down	1e-05	0.000258961	gi|260827196|ref|XP_002608551.1|/7.57156e-160/hypothetical protein BRAFLDRAFT_98911 [Branchiostoma floridae]
isotig13269	50.1304	102.134	-1.02671	Down	1.29e-14	1.07e-12	-
isotig14303	874.189	1772.38	-1.01967	Down	2.12e-149	3.54e-146	gi|72051831|ref|XP_792040.1|/1.1971e-33/PREDICTED: similar to high mobility group 1 protein [Strongylocentrotus purpuratus]
isotig19473	47.1648	95.5985	-1.01928	Down	1.51e-05	0.000373195	-
isotig23907	65.2155	131.823	-1.01532	Down	2.95e-05	0.000675883	-
isotig27110	97.4224	196.311	-1.01082	Down	1.03e-05	0.000265898	-
isotig07989	40.5025	81.533	-1.00937	Down	2.29e-05	0.000539112	gi|118379474|ref|XP_001022903.1|/2.836e-09/hypothetical protein TTHERM_00579020 [Tetrahymena thermophila]
isotig09217	18.6345	37.3897	-1.00466	Down	4.47e-05	0.000975024	gi|48926637|ref|NP_001001724.1|/4.88034e-16/mitochondrial import receptor subunit TOM22 homolog [Danio rerio]
isotig13447	17.0546	34.2196	-1.00466	Down	4.47e-05	0.000974043	-
isotig18321	48.4082	96.8722	-1.00083	Down	6.22e-06	0.000170646	gi|115749004|ref|XP_780573.2|/4.71014e-46/PREDICTED: similar to Bop1-prov protein [Strongylocentrotus purpuratus]
