# Supplementary material for: RNA-Seq Reveals Dynamic Changes of Gene Expression in Key Stages of Intestine Regeneration in the Sea Cucumber Apostichopus japonicas
Source: PLoS One. 2013 Aug 6;8(8):e69441. doi: 10.1371/journal.pone.0069441 (PMC3735544; doi:10.1371/journal.pone.0069441)
Supplement: Table S3 — All differential expressed genes at 3dpe Vs Normal. (XLS) [file pone.0069441.s004.xls]

## Sheet: Sheet1
GeneID	N-RPKM	3dpe-RPKM	log2 Ratio(3dpe/N)	Up-Down-Regulation(3dpe/N)	P-value	FDR	Blast nr
isotig19602	0.001	364.561	18.4758	Up	1.09e-114	1.08e-112	gi|291240342|ref|XP_002740078.1|/9.60927e-37/PREDICTED: low density lipoprotein-related protein 2-like [Saccoglossus kowalevskii]
isotig25041	0.001	227.1	17.793	Up	1.52e-45	7.02e-44	-
isotig24831	0.001	158.212	17.2715	Up	4.56e-32	1.58e-30	-
isotig19873	0.001	130.961	16.9988	Up	1.46e-40	6.2e-39	-
isotig25907	0.001	113.476	16.792	Up	1.61e-21	4.07e-20	gi|260802496|ref|XP_002596128.1|/1.1679e-14/hypothetical protein BRAFLDRAFT_66146 [Branchiostoma floridae]
isotig12037	0.001	107.881	16.7191	Up	1.61e-21	4.06e-20	gi|187607266|ref|NP_001120358.1|/2.12384e-44/zinc finger protein 167 [Xenopus (Silurana) tropicalis]
isotig14708	0.001	100.663	16.6192	Up	2.91e-57	1.61e-55	-
isotig14370	0.001	99.0877	16.5964	Up	1.74e-60	1.02e-58	gi|291236504|ref|XP_002738175.1|/0/PREDICTED: GL12416-like isoform 2 [Saccoglossus kowalevskii]
isotig27723	0.001	93.3768	16.5108	Up	8.81e-15	1.59e-13	-
isotig05510	0.001	90.8899	16.4718	Up	6.78e-31	2.29e-29	gi|260785986|ref|XP_002588040.1|/1.10696e-09/hypothetical protein BRAFLDRAFT_83020 [Branchiostoma floridae]
isotig29411	0.001	87.0279	16.4092	Up	1.25e-08	1.37e-07	-
isotig12414	0.001	82.5384	16.3328	Up	1.65e-09	1.98e-08	-
isotig27631	0.001	82.4015	16.3304	Up	2.57e-13	4.22e-12	gi|72164888|ref|XP_798084.1|/7.46315e-23/PREDICTED: similar to SRY-box containing gene 11b [Strongylocentrotus purpuratus]
isotig20335	0.001	77.136	16.2351	Up	2.81e-23	7.5e-22	gi|149022164|gb|EDL79058.1|/5.33778e-39/rCG26871, isoform CRA_c [Rattus norvegicus]
isotig24304	0.001	66.9877	16.0316	Up	8.81e-15	1.59e-13	-
isotig18493	0.001	63.5609	15.9559	Up	1.08e-22	2.83e-21	gi|72144487|ref|XP_799401.1|/1.08154e-10/PREDICTED: hypothetical protein isoform 1 [Strongylocentrotus purpuratus]
isotig29176	0.001	62.8307	15.9392	Up	1.86e-07	1.76e-06	-
isotig20053	0.001	61.5115	15.9086	Up	3.55e-19	8.22e-18	gi|291226192|ref|XP_002733076.1|/1.56477e-41/PREDICTED: solute carrier family 6 member 9 transcript-like [Saccoglossus kowalevskii]
isotig29613	0.001	59.968	15.8719	Up	0.000158245	0.000877347	-
isotig24792	0.001	58.3605	15.8327	Up	1.94e-12	3.02e-11	-
isotig23996	0.001	57.5713	15.8131	Up	5.05e-13	8.12e-12	gi|115736699|ref|XP_001201517.1|/2.17772e-12/PREDICTED: hypothetical protein [Strongylocentrotus purpuratus]
isotig25818	0.001	56.0552	15.7746	Up	5.67e-11	7.83e-10	-
isotig08231	0.001	56.0498	15.7744	Up	2.57e-13	4.22e-12	-
isotig21314	0.001	54.9471	15.7458	Up	2.29e-15	4.26e-14	-
isotig11769	0.001	53.9353	15.7189	Up	3.02e-16	5.93e-15	-
isotig19215	0.001	53.1592	15.698	Up	5.28e-18	1.14e-16	gi|148277568|ref|NP_001091702.1|/8.28441e-19/capa receptor-like GPCR [Apis mellifera]
isotig12331	0.001	50.6815	15.6292	Up	1.65e-09	1.99e-08	-
isotig21830	0.001	49.5148	15.5956	Up	2.57e-13	4.23e-12	-
isotig17948	0.001	48.9499	15.579	Up	1.37e-18	3.03e-17	-
isotig23005	0.001	48.5363	15.5668	Up	3.82e-12	5.81e-11	gi|72130334|ref|XP_793982.1|/3.98646e-25/PREDICTED: similar to Sulfotransferase family, cytosolic, 1B, member 1 [Strongylocentrotus purpuratus]
isotig19567	0.001	46.5755	15.5073	Up	2.29e-15	4.27e-14	-
isotig08089	0.001	46.3513	15.5003	Up	2.29e-15	4.26e-14	-
isotig29458	0.001	46.2876	15.4983	Up	8.06e-05	0.000474404	-
isotig29068	0.001	43.3645	15.4042	Up	1.07e-05	7.53e-05	-
isotig29040	0.001	43.0793	15.3947	Up	1.07e-05	7.53e-05	gi|72058951|ref|XP_781737.1|/5.00004e-27/PREDICTED: hypothetical protein [Strongylocentrotus purpuratus]
isotig13575	0.001	40.2802	15.2978	Up	3.45e-31	1.18e-29	gi|115699936|ref|XP_782631.2|/5.49021e-55/PREDICTED: similar to speedy A [Strongylocentrotus purpuratus]
isotig20552	0.001	39.9521	15.286	Up	3.82e-12	5.8e-11	gi|296531372|ref|NP_001171834.1|/1.67732e-88/radial spoke head 1-like [Saccoglossus kowalevskii]
isotig08090	0.001	38.9454	15.2492	Up	9.91e-13	1.57e-11	-
isotig19043	0.001	38.2069	15.2215	Up	2.57e-13	4.24e-12	-
isotig27287	0.001	37.9487	15.2118	Up	1.41e-06	1.17e-05	-
isotig21972	0.001	37.0142	15.1758	Up	4.29e-10	5.47e-09	-
isotig18761	0.001	36.6007	15.1596	Up	5.05e-13	8.13e-12	gi|260832498|ref|XP_002611194.1|/5.75838e-46/hypothetical protein BRAFLDRAFT_125215 [Branchiostoma floridae]
isotig18004	0.001	36.3377	15.1492	Up	6.67e-14	1.14e-12	-
isotig14635	0.001	36.3184	15.1484	Up	1.61e-21	4.07e-20	gi|259013420|ref|NP_001158417.1|/2.52533e-22/neuroblastoma, suppression of tumorigenicity 1 [Saccoglossus kowalevskii]
isotig28311	0.001	35.9783	15.1348	Up	1.07e-05	7.54e-05	gi|115712036|ref|XP_784567.2|/1.41222e-29/PREDICTED: similar to conserved hypothetical protein [Strongylocentrotus purpuratus]
isotig28522	0.001	35.2164	15.104	Up	2.09e-05	0.000139492	gi|291240190|ref|XP_002740003.1|/5.12829e-11/PREDICTED: neurogenic locus notch homolog protein 2-like [Saccoglossus kowalevskii]
isotig22634	0.001	34.1839	15.061	Up	6.38e-09	7.23e-08	-
isotig18234	0.001	34.1087	15.0579	Up	9.91e-13	1.57e-11	-
isotig20166	0.001	33.6228	15.0372	Up	1.11e-10	1.5e-09	-
isotig23667	0.001	33.2625	15.0216	Up	4.83e-08	4.96e-07	gi|115728517|ref|XP_001194871.1|/8.99735e-28/PREDICTED: hypothetical protein [Strongylocentrotus purpuratus]
isotig20211	0.001	32.8872	15.0052	Up	2.19e-10	2.87e-09	gi|72028106|ref|XP_797716.1|/8.62338e-20/PREDICTED: hypothetical protein [Strongylocentrotus purpuratus]
isotig19624	0.001	32.8812	15.005	Up	5.67e-11	7.82e-10	-
isotig27173	0.001	32.7039	14.9972	Up	5.43e-06	4.07e-05	gi|66517077|ref|XP_393677.2|/5.94867e-20/PREDICTED: similar to Downstream of son gene protein homolog [Apis mellifera]
isotig23278	0.001	32.2056	14.975	Up	4.83e-08	4.96e-07	-
isotig27874	0.001	31.8494	14.959	Up	2.09e-05	0.000139667	-
isotig28319	0.001	31.833	14.9582	Up	4.11e-05	0.000257575	-
isotig18670	0.001	31.7762	14.9557	Up	1.47e-11	2.14e-10	gi|72171984|ref|XP_793853.1|/1.88389e-68/PREDICTED: similar to phospholipase A2 [Strongylocentrotus purpuratus]
isotig10231	0.001	31.7604	14.9549	Up	1.73e-14	3.06e-13	gi|198419952|ref|XP_002120139.1|/1.83749e-109/PREDICTED: similar to predicted protein [Ciona intestinalis]
isotig26042	0.001	30.8793	14.9144	Up	2.76e-06	2.19e-05	-
isotig28816	0.001	30.7198	14.9069	Up	0.000158245	0.000878948	-
isotig28682	0.001	29.6292	14.8547	Up	0.000158245	0.000881244	gi|260790440|ref|XP_002590250.1|/3.04295e-08/hypothetical protein BRAFLDRAFT_132333 [Branchiostoma floridae]
isotig15846	0.001	29.4844	14.8477	Up	1.73e-14	3.06e-13	gi|260823972|ref|XP_002606942.1|/2.05196e-24/hypothetical protein BRAFLDRAFT_126379 [Branchiostoma floridae]
isotig23081	0.001	29.1418	14.8308	Up	1.86e-07	1.76e-06	-
isotig16420	0.001	28.9558	14.8216	Up	2.57e-13	4.23e-12	gi|291222967|ref|XP_002731491.1|/1.73534e-33/PREDICTED: expressed hypothetical protein-like [Saccoglossus kowalevskii]
isotig17389	0.001	28.6715	14.8073	Up	7.5e-12	1.12e-10	gi|260815755|ref|XP_002602638.1|/4.36564e-43/hypothetical protein BRAFLDRAFT_81918 [Branchiostoma floridae]
isotig27297	0.001	27.9115	14.7686	Up	4.11e-05	0.000258107	-
isotig28345	0.001	27.6648	14.7558	Up	0.000158245	0.000881014	gi|187607266|ref|NP_001120358.1|/2.03641e-44/zinc finger protein 167 [Xenopus (Silurana) tropicalis]
isotig14710	0.001	27.5499	14.7498	Up	3.02e-16	5.93e-15	gi|195450244|ref|XP_002072428.1|/1.01424e-07/GK22329 [Drosophila willistoni]
isotig14410	0.001	27.4253	14.7432	Up	3.99e-17	8.2e-16	-
isotig09836	0.001	27.2693	14.735	Up	9.47e-08	9.32e-07	-
isotig08379	0.001	27.1703	14.7297	Up	1.07e-05	7.53e-05	-
isotig06461	0.001	25.9489	14.6634	Up	2.09e-05	0.000139536	-
isotig01384	0.001	25.861	14.6585	Up	5.93e-16	1.15e-14	gi|557666|emb|CAA53692.1|/6.38486e-69/H3.3 histone [Paracentrotus lividus]
isotig20448	0.001	25.2081	14.6216	Up	4.83e-08	4.96e-07	gi|72007738|ref|XP_799799.1|/3.12672e-15/PREDICTED: hypothetical protein [Strongylocentrotus purpuratus]
isotig19898	0.001	25.068	14.6136	Up	2.46e-08	2.6e-07	-
isotig19060	0.001	25.0523	14.6127	Up	6.38e-09	7.23e-08	-
isotig22203	0.001	24.8122	14.5988	Up	7.17e-07	6.24e-06	-
isotig14658	0.001	24.635	14.5884	Up	8.81e-15	1.59e-13	gi|115916338|ref|XP_796568.2|/1.32e-63/PREDICTED: similar to AMPA receptor GluR2/B, partial [Strongylocentrotus purpuratus]
isotig26727	0.001	24.5672	14.5844	Up	8.06e-05	0.000473619	-
isotig21675	0.001	24.0379	14.553	Up	7.17e-07	6.24e-06	-
isotig25618	0.001	23.7277	14.5343	Up	4.11e-05	0.00025803	-
isotig25753	0.001	22.6576	14.4677	Up	8.06e-05	0.000474666	-
isotig07305	0.001	22.4805	14.4564	Up	3.99e-17	8.19e-16	-
isotig15152	0.001	22.4104	14.4519	Up	1.94e-12	3.03e-11	-
isotig26354	0.001	22.3542	14.4483	Up	0.000158245	0.000878719	-
isotig16541	0.001	21.9124	14.4195	Up	4.29e-10	5.47e-09	gi|115689569|ref|XP_787359.2|/1.38919e-24/PREDICTED: similar to 2 alpha fibrillar collagen [Strongylocentrotus purpuratus]
isotig11014	0.001	21.6393	14.4014	Up	1.41e-06	1.17e-05	-
isotig08627	0.001	21.5458	14.3951	Up	2.03e-17	4.28e-16	-
isotig02730	0.001	21.2082	14.3723	Up	1.11e-10	1.5e-09	gi|260816374|ref|XP_002602946.1|/2.00648e-11/hypothetical protein BRAFLDRAFT_107797 [Branchiostoma floridae]
isotig18754	0.001	20.9621	14.3555	Up	9.47e-08	9.31e-07	gi|115712679|ref|XP_001199370.1|/5.213e-23/PREDICTED: similar to dynein light chain [Strongylocentrotus purpuratus]
isotig22675	0.001	20.8537	14.348	Up	1.07e-05	7.51e-05	-
isotig20189	0.001	20.8473	14.3476	Up	7.17e-07	6.24e-06	-
isotig06730	0.001	20.7582	14.3414	Up	5.43e-06	4.07e-05	gi|72018933|ref|XP_797207.1|/1.23283e-27/PREDICTED: hypothetical protein [Strongylocentrotus purpuratus]
isotig06545	0.001	20.5913	14.3298	Up	1.07e-05	7.51e-05	gi|260795430|ref|XP_002592708.1|/1.3077e-28/hypothetical protein BRAFLDRAFT_67148 [Branchiostoma floridae]
isotig24899	0.001	20.5821	14.3291	Up	8.06e-05	0.00047388	-
isotig25664	0.001	20.355	14.3131	Up	0.000158245	0.000877804	gi|292622393|ref|XP_700533.4|/5.58377e-23/PREDICTED: platelet endothelial aggregation receptor 1 [Danio rerio]
isotig24514	0.001	20.0465	14.2911	Up	8.06e-05	0.000474011	gi|115916338|ref|XP_796568.2|/1.98342e-09/PREDICTED: similar to AMPA receptor GluR2/B, partial [Strongylocentrotus purpuratus]
isotig24578	0.001	20.0093	14.2884	Up	8.06e-05	0.000473358	-
isotig14056	0.001	19.9622	14.285	Up	1.31e-13	2.2e-12	gi|115741823|ref|XP_780622.2|/5.54682e-45/PREDICTED: similar to MRAS2, putative [Strongylocentrotus purpuratus]
isotig13866	0.001	19.8191	14.2746	Up	3.4e-14	5.93e-13	-
isotig16174	0.001	19.6186	14.2599	Up	1.65e-09	1.98e-08	gi|125489400|gb|ABN42909.1|/9.01511e-22/homeodomain transcription factor Hox3 [Thermobia domestica]
isotig25203	0.001	19.5218	14.2528	Up	0.000158245	0.000881705	-
isotig21091	0.001	19.5027	14.2514	Up	5.43e-06	4.07e-05	-
isotig20903	0.001	19.2322	14.2312	Up	5.43e-06	4.07e-05	gi|301613094|ref|XP_002936040.1|/3.76681e-52/PREDICTED: HD domain-containing protein 2 isoform 1 [Xenopus (Silurana) tropicalis]
isotig23783	0.001	19.1224	14.223	Up	8.06e-05	0.00047506	-
isotig12079	0.001	19.0506	14.2175	Up	2.09e-05	0.000139754	gi|17385630|dbj|BAB78598.1|/5.70787e-11/GalNAc-specific lectin [Asterina pectinifera]
isotig06495	0.001	18.971	14.2115	Up	6.38e-09	7.24e-08	-
isotig16156	0.001	18.8527	14.2025	Up	3.25e-09	3.8e-08	-
isotig15316	0.001	18.4655	14.1725	Up	4.29e-10	5.47e-09	gi|260819120|ref|XP_002604885.1|/9.38347e-26/hypothetical protein BRAFLDRAFT_217110 [Branchiostoma floridae]
isotig23533	0.001	18.3731	14.1653	Up	8.06e-05	0.000475322	gi|115640613|ref|XP_786323.2|/2.94157e-66/PREDICTED: hypothetical protein [Strongylocentrotus purpuratus]
isotig23547	0.001	17.1191	14.0633	Up	0.000158245	0.000876435	gi|291226350|ref|XP_002733156.1|/4.03136e-15/PREDICTED: tripartite motif protein 2-like [Saccoglossus kowalevskii]
isotig13593	0.001	16.8749	14.0426	Up	2.57e-13	4.23e-12	-
isotig20842	0.001	16.7926	14.0355	Up	2.09e-05	0.000139361	gi|291222399|ref|XP_002731201.1|/3.0725e-25/PREDICTED: predicted protein-like isoform 1 [Saccoglossus kowalevskii]
isotig22416	0.001	16.773	14.0339	Up	8.06e-05	0.000473488	-
isotig22149	0.001	16.6951	14.0271	Up	8.06e-05	0.000475191	-
isotig20100	0.001	16.6194	14.0206	Up	1.07e-05	7.52e-05	-
isotig27991	0.001	16.284	13.9912	Up	0.000158245	0.000876663	-
isotig22880	0.001	16.2576	13.9888	Up	0.000158245	0.000881936	-
isotig09815	0.001	16.2039	13.984	Up	9.47e-08	9.31e-07	-
isotig15803	0.001	16.1657	13.9806	Up	2.46e-08	2.61e-07	gi|196003648|ref|XP_002111691.1|/3.25817e-13/hypothetical protein TRIADDRAFT_24219 [Trichoplax adhaerens]
isotig14880	0.001	16.0491	13.9702	Up	1.65e-09	1.99e-08	gi|115965702|ref|XP_001175625.1|/3.79181e-18/PREDICTED: hypothetical protein, partial [Strongylocentrotus purpuratus]
isotig17438	0.001	16.0491	13.9702	Up	7.17e-07	6.23e-06	gi|72090072|ref|XP_788468.1|/8.37832e-47/PREDICTED: hypothetical protein [Strongylocentrotus purpuratus]
isotig10550	0.001	16.0099	13.9667	Up	1.07e-05	7.52e-05	gi|115953116|ref|XP_786141.2|/1.16932e-26/PREDICTED: hypothetical protein [Strongylocentrotus purpuratus]
isotig19653	0.001	15.9514	13.9614	Up	1.07e-05	7.51e-05	gi|291231680|ref|XP_002735791.1|/5.43122e-48/PREDICTED: leucine rich repeat containing 7-like [Saccoglossus kowalevskii]
isotig22647	0.001	15.9469	13.961	Up	0.000158245	0.000881475	-
isotig20212	0.001	15.9042	13.9571	Up	2.09e-05	0.000139623	gi|72089181|ref|XP_788820.1|/4.78178e-11/PREDICTED: similar to MGC83944 protein [Strongylocentrotus purpuratus]
isotig08736	0.001	15.7423	13.9424	Up	8.43e-10	1.05e-08	-
isotig22488	0.001	15.697	13.9382	Up	0.000158245	0.000882397	-
isotig22387	0.001	15.697	13.9382	Up	0.000158245	0.000880784	-
isotig22084	0.001	15.5266	13.9225	Up	0.000158245	0.000878261	gi|115709859|ref|XP_781851.2|/1.22877e-13/PREDICTED: similar to FBF1 protein [Strongylocentrotus purpuratus]
isotig17482	0.001	15.5158	13.9214	Up	1.41e-06	1.17e-05	-
isotig19272	0.001	15.4435	13.9147	Up	1.07e-05	7.52e-05	gi|115762541|ref|XP_001196927.1|/2.66359e-29/PREDICTED: hypothetical protein [Strongylocentrotus purpuratus]
isotig17500	0.001	15.3458	13.9056	Up	1.41e-06	1.17e-05	gi|72128188|ref|XP_787956.1|/3.19498e-30/PREDICTED: similar to putative Cap2b receptor [Strongylocentrotus purpuratus]
isotig14962	0.001	15.1902	13.8909	Up	6.38e-09	7.23e-08	gi|156398600|ref|XP_001638276.1|/1.02041e-09/predicted protein [Nematostella vectensis]
isotig08092	0.001	15.0314	13.8757	Up	2.09e-05	0.000139317	gi|184202039|gb|ABX55830.2|/5.21243e-51/serum amyloid protein A [Apostichopus japonicus]
isotig14508	0.001	15.007	13.8733	Up	1.65e-09	1.99e-08	gi|260823426|ref|XP_002604184.1|/3.69658e-85/hypothetical protein BRAFLDRAFT_120392 [Branchiostoma floridae]
isotig15251	0.001	14.9028	13.8633	Up	2.46e-08	2.61e-07	gi|123486797|ref|XP_001324800.1|/8.3064e-06/hypothetical protein [Trichomonas vaginalis G3]
isotig21613	0.001	14.5774	13.8314	Up	0.000158245	0.000877119	gi|125830494|ref|XP_001341822.1|/3.2982e-15/PREDICTED: hypothetical protein [Danio rerio]
isotig11411	0.001	14.4986	13.8236	Up	4.11e-05	0.000257878	-
isotig06498	0.001	14.4056	13.8143	Up	7.17e-07	6.25e-06	gi|115638289|ref|XP_786419.2|/1.79022e-56/PREDICTED: similar to nuclear matrix protein 1, partial [Strongylocentrotus purpuratus]
isotig19702	0.001	14.3012	13.8038	Up	4.11e-05	0.000257423	-
isotig16763	0.001	14.0833	13.7817	Up	1.41e-06	1.17e-05	-
isotig19490	0.001	13.872	13.7599	Up	4.11e-05	0.000257726	gi|260786026|ref|XP_002588060.1|/5.58002e-48/hypothetical protein BRAFLDRAFT_59209 [Branchiostoma floridae]
isotig20804	0.001	13.6812	13.7399	Up	0.000158245	0.00087849	gi|260787609|ref|XP_002588845.1|/3.14288e-62/hypothetical protein BRAFLDRAFT_237296 [Branchiostoma floridae]
isotig17239	0.001	13.4365	13.7139	Up	5.43e-06	4.07e-05	-
isotig09824	0.001	13.4142	13.7115	Up	8.06e-05	0.000474928	gi|291229992|ref|XP_002734954.1|/1.67925e-38/PREDICTED: hypothetical protein [Saccoglossus kowalevskii]
isotig18328	0.001	13.354	13.705	Up	2.09e-05	0.000139405	gi|292613902|ref|XP_001919661.2|/1.40634e-10/PREDICTED: GTPase, IMAP family member 4-like [Danio rerio]
isotig20638	0.001	13.3529	13.7049	Up	0.000158245	0.000879635	gi|115774563|ref|XP_785372.2|/1.49633e-30/PREDICTED: similar to complement component 2/factor B [Strongylocentrotus purpuratus]
isotig06225	0.001	13.2169	13.6901	Up	7.17e-07	6.24e-06	gi|118102437|ref|XP_001235096.1|/2.96605e-07/PREDICTED: similar to complement regulatory soluble protein [Gallus gallus]
isotig20467	0.001	13.212	13.6896	Up	0.000158245	0.000879406	gi|115934757|ref|XP_001183497.1|/7.79077e-35/PREDICTED: similar to MGC83482 protein [Strongylocentrotus purpuratus]
isotig20340	0.001	13.0911	13.6763	Up	0.000158245	0.000879865	-
isotig19410	0.001	13.0097	13.6673	Up	8.06e-05	0.000474797	gi|115741907|ref|XP_780910.2|/8.0242e-15/PREDICTED: hypothetical protein [Strongylocentrotus purpuratus]
isotig20239	0.001	12.9388	13.6594	Up	0.000158245	0.00087598	gi|72173036|ref|XP_789022.1|/3.56079e-107/PREDICTED: similar to Slc5a12 protein [Strongylocentrotus purpuratus]
isotig13518	0.001	12.5602	13.6166	Up	2.19e-10	2.86e-09	gi|115722888|ref|XP_785615.2|/8.07118e-70/PREDICTED: similar to death associated protein kinase 1 [Strongylocentrotus purpuratus]
isotig18166	0.001	12.3455	13.5917	Up	4.11e-05	0.000257499	-
isotig17556	0.001	12.3381	13.5908	Up	2.09e-05	0.000139711	gi|115933289|ref|XP_001198514.1|/1.00864e-76/PREDICTED: hypothetical protein [Strongylocentrotus purpuratus]
isotig06191	0.001	12.2998	13.5864	Up	2.76e-06	2.19e-05	gi|301769487|ref|XP_002920172.1|/3.59108e-26/PREDICTED: LOW QUALITY PROTEIN: mucin-5B-like [Ailuropoda melanoleuca]
isotig05245	0.001	12.2864	13.5848	Up	1.94e-12	3.03e-11	gi|291235712|ref|XP_002737788.1|/3.28594e-07/PREDICTED: Notch homolog Scalloped wings-like [Saccoglossus kowalevskii]
isotig15553	0.001	11.9528	13.5451	Up	1.41e-06	1.17e-05	gi|72004410|ref|XP_786078.1|/2.14469e-112/PREDICTED: similar to long flagella protein LF4 [Strongylocentrotus purpuratus]
isotig15903	0.001	11.9387	13.5434	Up	2.76e-06	2.19e-05	gi|115971000|ref|XP_001179064.1|/6.946e-65/PREDICTED: hypothetical protein [Strongylocentrotus purpuratus]
isotig19042	0.001	11.645	13.5074	Up	0.000158245	0.000882628	-
isotig01386	0.001	11.4385	13.4816	Up	1.86e-07	1.76e-06	gi|557666|emb|CAA53692.1|/6.38486e-69/H3.3 histone [Paracentrotus lividus]
isotig15539	0.001	11.32	13.4666	Up	2.76e-06	2.19e-05	gi|115754782|ref|XP_790049.2|/5.62673e-20/PREDICTED: similar to DNA polymerase N [Strongylocentrotus purpuratus]
isotig17226	0.001	11.1646	13.4466	Up	4.11e-05	0.000258183	gi|115737435|ref|XP_001203175.1|/9.9583e-43/PREDICTED: similar to Shank2E, partial [Strongylocentrotus purpuratus]
isotig16591	0.001	11.1646	13.4466	Up	2.09e-05	0.000139579	gi|260898756|tpg|DAA06551.1|/8.58888e-72/TPA: TPA_inf: TEPP protein [Paracentrotus lividus]
isotig15765	0.001	11.0932	13.4374	Up	5.43e-06	4.06e-05	-
isotig15392	0.001	11.0717	13.4346	Up	2.76e-06	2.19e-05	gi|72179679|ref|XP_789352.1|/6.88565e-13/PREDICTED: hypothetical protein [Strongylocentrotus purpuratus]
isotig15932	0.001	10.7082	13.3864	Up	1.07e-05	7.53e-05	-
isotig16352	0.001	10.6994	13.3852	Up	2.09e-05	0.000139274	-
isotig07921	0.001	10.6466	13.3781	Up	8.06e-05	0.000474142	-
isotig17906	0.001	10.4211	13.3472	Up	0.000158245	0.000880554	-
isotig07252	0.001	10.0466	13.2944	Up	6.38e-09	7.24e-08	gi|115709890|ref|XP_784713.2|/1.61719e-34/PREDICTED: hypothetical protein [Strongylocentrotus purpuratus]
isotig16373	0.001	10.0394	13.2934	Up	4.11e-05	0.000257347	gi|291190349|ref|NP_001167242.1|/1.91568e-42/ADP-ribosylation factor-like 4 [Salmo salar]
isotig16382	0.001	9.46885	13.209	Up	8.06e-05	0.000474535	-
isotig13516	0.001	9.44067	13.2047	Up	4.83e-08	4.96e-07	gi|66773204|ref|NP_958826.1|/2.71183e-65/UDP-glucuronosyltransferase 1-2 precursor [Rattus norvegicus]
isotig10621	0.001	9.09597	13.151	Up	0.000158245	0.000880324	gi|115910592|ref|XP_794435.2|/4.11551e-90/PREDICTED: hypothetical protein [Strongylocentrotus purpuratus]
isotig16560	0.001	8.90984	13.1212	Up	0.000158245	0.000879177	gi|72053254|ref|XP_784103.1|/6.09607e-89/PREDICTED: similar to tubulin tyrosine ligase-like family, member 3 [Strongylocentrotus purpuratus]
isotig15422	0.001	8.86829	13.1144	Up	4.11e-05	0.000257802	gi|149641659|ref|XP_001513670.1|/3.66681e-35/PREDICTED: similar to chromosome 1 open reading frame 101 [Ornithorhynchus anatinus]
isotig05146	0.001	8.62589	13.0745	Up	0.000158245	0.000878032	gi|195499255|ref|XP_002096872.1|/9.00963e-59/GE24814 [Drosophila yakuba]
isotig13955	0.001	8.42649	13.0407	Up	2.76e-06	2.19e-05	gi|115609692|ref|XP_001184754.1|/4.24688e-24/PREDICTED: hypothetical protein [Strongylocentrotus purpuratus]
isotig14128	0.001	8.27848	13.0152	Up	5.43e-06	4.07e-05	gi|115706398|ref|XP_001185809.1|/3.64253e-41/PREDICTED: similar to core alpha 1,3-fucosyltransferase, partial [Strongylocentrotus purpuratus]
isotig14108	0.001	8.23424	13.0074	Up	5.43e-06	4.06e-05	gi|115683637|ref|XP_001198302.1|/1.60605e-12/PREDICTED: similar to tissue inhibitor of metalloproteinase-2 precursor [Strongylocentrotus purpuratus]
isotig15670	0.001	7.898	12.9473	Up	0.000158245	0.000876891	gi|156350048|ref|XP_001622119.1|/3.42975e-22/predicted protein [Nematostella vectensis]
isotig08844	0.001	7.65257	12.9017	Up	4.11e-05	0.000257651	gi|291229688|ref|XP_002734807.1|/1.62305e-69/PREDICTED: phospholipid scramblase 1-like [Saccoglossus kowalevskii]
isotig13498	0.001	7.11215	12.7961	Up	2.76e-06	2.19e-05	gi|194210942|ref|XP_001496166.2|/7.51877e-39/PREDICTED: synaptonemal complex protein 1 [Equus caballus]
isotig08717	0.001	7.08663	12.7909	Up	1.07e-05	7.52e-05	gi|260799786|ref|XP_002594865.1|/3.5627e-93/hypothetical protein BRAFLDRAFT_124448 [Branchiostoma floridae]
isotig08559	0.001	7.08376	12.7903	Up	9.47e-08	9.32e-07	gi|72114530|ref|XP_793517.1|/7.41491e-127/PREDICTED: similar to alpha(1,3)fucosyltransferase [Strongylocentrotus purpuratus]
isotig09323	0.001	6.73643	12.7178	Up	8.06e-05	0.000473749	gi|115707301|ref|XP_787377.2|/8.52398e-20/PREDICTED: similar to notch homolog [Strongylocentrotus purpuratus]
isotig14638	0.001	6.65868	12.701	Up	0.000158245	0.000876207	gi|64175580|gb|AAY41193.1|/1.47364e-38/TGFbeta family member Nodal [Lytechinus variegatus]
isotig14507	0.001	6.47779	12.6613	Up	0.000158245	0.000882166	gi|296486499|gb|DAA28612.1|/4.43059e-54/UDP glucuronosyltransferase 2 family-like [Bos taurus]
isotig13382	0.001	6.28294	12.6172	Up	5.43e-06	4.07e-05	-
isotig07422	0.001	6.15232	12.5869	Up	8.06e-05	0.000474273	gi|115948292|ref|XP_786540.2|/1.6463e-108/PREDICTED: similar to astacin-like protein [Strongylocentrotus purpuratus]
isotig07261	0.001	6.01843	12.5552	Up	2.09e-05	0.000139448	gi|74826616|sp|Q9NLA3.1|ANO39_ASTPE/8.00777e-33/RecName: Full=Nucleoplasmin-like protein ANO39; AltName: Full=39 kDa oocyte-expressed nucleolar protein; AltName: Full=Nucleic acid-associated protein 36; AltName: Full=Nucleic acid-binding nuclear protein; Short=NAAP; Short=NAAP1; Short=NAAP2
isotig00993	0.001	5.99656	12.5499	Up	4.11e-05	0.000257954	gi|213958611|gb|ACJ54702.1|/0/heat shock protein 70 [Apostichopus japonicus]
isotig05281	0.001	4.21315	12.0407	Up	0.000158245	0.000877575	-
isotig07168	0.001	4.03004	11.9766	Up	0.000158245	0.000880094	gi|37964177|gb|AAR06171.1|/0/PKG [Aplysia californica]
isotig15721	0.636734	472.274	9.53472	Up	9.85e-224	2.04e-221	-
isotig08813	0.471544	289.793	9.26341	Up	3.85e-185	6.41e-183	-
isotig16746	2.17715	1108	8.99131	Up	0	0	gi|270313555|gb|ACZ73832.1|/4.32235e-23/regeneration associated protein [Holothuria glaberrima]
isotig19374	0.96354	250.599	8.02282	Up	1.07e-77	7.53e-76	gi|291240342|ref|XP_002740078.1|/1.54762e-74/PREDICTED: low density lipoprotein-related protein 2-like [Saccoglossus kowalevskii]
isotig15743	0.636734	138.615	7.76618	Up	7.01e-65	4.29e-63	-
isotig15737	1.91478	338.761	7.46695	Up	1.27e-155	1.69e-153	-
isotig13643	1.66352	259.991	7.28808	Up	3.23e-182	5.21e-180	-
isotig17935	0.830466	123.993	7.22213	Up	3.06e-44	1.39e-42	gi|270313555|gb|ACZ73832.1|/4.47151e-26/regeneration associated protein [Holothuria glaberrima]
isotig14713	0.538544	75.7389	7.13583	Up	1.25e-41	5.44e-40	gi|10567179|dbj|BAB16104.1|/0/orthodenticle [Apostichopus japonicus]
isotig20647	1.0706	136.128	6.9904	Up	1.43e-37	5.71e-36	-
isotig21569	4.60281	580.817	6.97942	Up	5.79e-146	7.13e-144	-
isotig14897	0.558867	66.2153	6.88852	Up	5.79e-35	2.16e-33	gi|291226192|ref|XP_002733076.1|/2.34561e-130/PREDICTED: solute carrier family 6 member 9 transcript-like [Saccoglossus kowalevskii]
isotig21509	1.15236	133.203	6.85289	Up	4.28e-34	1.56e-32	gi|291242801|ref|XP_002741294.1|/1.73518e-27/PREDICTED: predicted protein-like [Saccoglossus kowalevskii]
isotig18249	1.00596	108.528	6.75336	Up	8.83e-32	3.04e-30	gi|149589578|ref|XP_001509895.1|/8.23147e-06/PREDICTED: hypothetical protein, partial [Ornithorhynchus anatinus]
isotig20604	11.7452	1222.91	6.7021	Up	0	0	gi|226022676|dbj|BAH36882.1|/1.87759e-25/cyclin B3 [Gryllus bimaculatus]
isotig14819	2.19257	219.122	6.64297	Up	1.98e-114	1.94e-112	gi|115666314|ref|XP_786756.2|/9.07397e-94/PREDICTED: similar to TFP250 [Strongylocentrotus purpuratus]
isotig17555	4.00671	392.126	6.61276	Up	1.26e-139	1.42e-137	-
isotig04941	1.45672	138.917	6.57536	Up	6.05e-109	5.61e-107	gi|115666403|ref|XP_802063.2|/1.96264e-101/PREDICTED: similar to Hu/elav isoform 7 [Strongylocentrotus purpuratus]
isotig13731	0.4263	39.832	6.54591	Up	1.91e-27	5.8e-26	-
isotig20010	1.0085	83.5445	6.37227	Up	2.83e-24	7.86e-23	gi|1870694|gb|AAB48830.1|/3.81481e-11/cleavage stage histone H1 [Psammechinus miliaris]
isotig21240	1.12957	91.3985	6.33832	Up	1.07e-23	2.89e-22	-
isotig26254	1.7273	136.435	6.30355	Up	4.02e-23	1.07e-21	-
isotig16322	0.696636	54.3546	6.28585	Up	7.8e-23	2.05e-21	gi|291243028|ref|XP_002741411.1|/3.65094e-12/PREDICTED: nephrocystin 1-like [Saccoglossus kowalevskii]
isotig13776	4.37973	312.193	6.15546	Up	1.94e-198	3.45e-196	-
isotig04612	0.434404	30.1281	6.11593	Up	3.02e-20	7.32e-19	-
isotig23703	8.33061	564.395	6.08214	Up	2.78e-113	2.69e-111	gi|263148477|gb|ACY69870.1|/7.77654e-10/AP-like endonuclease/reverse transcriptase [Adineta vaga]
isotig20247	1.03192	68.5868	6.05453	Up	2.19e-19	5.12e-18	gi|157119056|ref|XP_001659315.1|/4.49933e-17/crossveinless [Aedes aegypti]
isotig21824	2.37664	144.228	5.92328	Up	2.5e-34	9.17e-33	gi|115713356|ref|XP_001204091.1|/5.06023e-61/PREDICTED: similar to glycine transporter 2 [Strongylocentrotus purpuratus]
isotig24837	1.51179	91.744	5.92328	Up	1.15e-17	2.45e-16	-
isotig14916	0.56122	33.5174	5.9002	Up	2.22e-17	4.66e-16	gi|115665275|ref|XP_795365.2|/9.04986e-99/PREDICTED: similar to Carbonic anhydrase 8 [Strongylocentrotus purpuratus]
isotig16055	0.666449	39.8019	5.9002	Up	2.22e-17	4.65e-16	-
isotig13883	2.25278	128.465	5.83353	Up	1.13e-78	8.02e-77	-
isotig24652	1.5061	85.5954	5.82864	Up	1.61e-16	3.22e-15	-
isotig15209	1.17522	65.0927	5.79149	Up	3.5e-31	1.19e-29	-
isotig15558	0.619472	33.416	5.75336	Up	1.16e-15	2.19e-14	gi|72004897|ref|XP_787201.1|/6.6159e-37/PREDICTED: hypothetical protein [Strongylocentrotus purpuratus]
isotig15367	0.602213	31.9049	5.72736	Up	2.23e-15	4.17e-14	gi|115772421|ref|XP_780999.2|/1.3892e-146/PREDICTED: similar to MGC68877 protein [Strongylocentrotus purpuratus]
isotig21913	1.20806	64.0026	5.72736	Up	2.23e-15	4.17e-14	gi|115943853|ref|XP_001196429.1|/2.66092e-31/PREDICTED: similar to ATP-binding cassette, sub-family C, member 5, partial [Strongylocentrotus purpuratus]
isotig19908	0.998425	48.0873	5.58986	Up	5.95e-14	1.02e-12	-
isotig13563	0.399869	19.259	5.58986	Up	5.95e-14	1.02e-12	gi|149716763|ref|XP_001496885.1|/1.99049e-12/PREDICTED: similar to C-type lectin superfamily 4, member G [Equus caballus]
isotig09917	0.583325	27.5329	5.56071	Up	1.15e-13	1.94e-12	-
isotig22258	8.58615	401.721	5.54804	Up	2.01e-88	1.53e-86	-
isotig18996	9.28848	432.152	5.53995	Up	5.68e-125	5.79e-123	gi|91095323|ref|XP_974725.1|/1.41567e-17/PREDICTED: similar to reverse transcriptase-like protein, partial [Tribolium castaneum]
isotig10703	0.634713	29.347	5.53096	Up	2.21e-13	3.66e-12	-
isotig17642	7.27035	322.15	5.46956	Up	9.8e-107	8.81e-105	gi|291231905|ref|XP_002735902.1|/6.89593e-54/PREDICTED: scavenger receptor class B type I-like [Saccoglossus kowalevskii]
isotig16097	1.3396	58.7124	5.4538	Up	2.39e-24	6.67e-23	gi|259013378|ref|NP_001158394.1|/1.90964e-43/anti dorsalizing morphogenetic protein [Saccoglossus kowalevskii]
isotig05528	0.808633	35.0517	5.43785	Up	1.57e-12	2.46e-11	-
isotig22276	4.92905	208.911	5.40543	Up	7.13e-46	3.31e-44	-
isotig13905	21.2841	900.787	5.40334	Up	0	0	-
isotig14564	0.525452	21.7644	5.37227	Up	5.81e-12	8.7e-11	gi|52626615|emb|CAH56440.1|/3.1013e-60/Nek protein [Sphaerechinus granularis]
isotig15909	0.653381	27.0632	5.37227	Up	5.81e-12	8.69e-11	-
isotig13560	0.400269	16.1937	5.33832	Up	1.12e-11	1.63e-10	gi|115715428|ref|XP_787829.2|/0/PREDICTED: hypothetical protein [Strongylocentrotus purpuratus]
isotig18957	0.939763	38.02	5.33832	Up	1.12e-11	1.63e-10	-
isotig14438	0.514301	20.3117	5.30355	Up	2.14e-11	3.07e-10	gi|195998125|ref|XP_002108931.1|/6.58965e-121/hypothetical protein TRIADDRAFT_2504 [Trichoplax adhaerens]
isotig15880	0.651253	25.7204	5.30355	Up	2.14e-11	3.07e-10	gi|115896344|ref|XP_782644.2|/2.60034e-128/PREDICTED: similar to alpha 10 subunit of nicotinic acetylcholine receptor [Strongylocentrotus purpuratus]
isotig06430	0.748819	28.8524	5.26793	Up	4.11e-11	5.77e-10	gi|115654057|ref|XP_001202164.1|/4.49969e-78/PREDICTED: similar to putative recombination factor GdRad54, partial [Strongylocentrotus purpuratus]
isotig21317	1.14085	43.9577	5.26793	Up	4.11e-11	5.76e-10	gi|156397299|ref|XP_001637829.1|/5.00538e-06/predicted protein [Nematostella vectensis]
isotig08645	3.81168	142.965	5.22909	Up	1.1e-156	1.51e-154	gi|115698900|ref|XP_783971.2|/1.85588e-124/PREDICTED: similar to intrinsic factor-B12 receptor precursor [Strongylocentrotus purpuratus]
isotig19451	0.96007	35.1424	5.19393	Up	1.51e-10	2.01e-09	gi|115758141|ref|XP_001200001.1|/7.09156e-27/PREDICTED: similar to ephrin-B2 precursor [Strongylocentrotus purpuratus]
isotig26827	246.924	8880.42	5.16849	Up	0	0	-
isotig18205	0.85901	30.6157	5.15546	Up	2.89e-10	3.74e-09	gi|72006204|ref|XP_787425.1|/9.14624e-73/PREDICTED: similar to Leucine zipper transcription factor-like 1 [Strongylocentrotus purpuratus]
isotig15335	0.600404	21.3988	5.15546	Up	2.89e-10	3.73e-09	-
isotig09987	2.06118	72.8002	5.1424	Up	1.76e-28	5.55e-27	-
isotig14068	0.93866	33.0024	5.13583	Up	2.94e-19	6.82e-18	gi|23429206|gb|AAM81744.1|/2.96653e-131/T-box transcription factor Tbx2/3 [Lytechinus variegatus]
isotig14450	2.0493	71.0645	5.11593	Up	7.75e-37	3.04e-35	gi|115964939|ref|XP_001190325.1|/6.92512e-55/PREDICTED: hypothetical protein [Strongylocentrotus purpuratus]
isotig20702	1.07927	36.3867	5.07528	Up	1.06e-09	1.3e-08	gi|115963085|ref|XP_001182555.1|/7.01143e-43/PREDICTED: similar to calcium activated chloride channel 1 precursor [Strongylocentrotus purpuratus]
isotig10467	0.855335	28.8369	5.07528	Up	1.06e-09	1.3e-08	-
isotig13480	1.15792	39.0384	5.07528	Up	4.49e-27	1.35e-25	-
isotig16855	0.737086	24.1403	5.03346	Up	2.02e-09	2.41e-08	gi|115947305|ref|XP_786971.2|/1.01079e-24/PREDICTED: hypothetical protein [Strongylocentrotus purpuratus]
isotig28507	4.55691	149.243	5.03346	Up	7.5e-18	1.62e-16	gi|115921052|ref|XP_792459.2|/1.87443e-29/PREDICTED: hypothetical protein [Strongylocentrotus purpuratus]
isotig18235	4.28125	139.39	5.02495	Up	1.18e-42	5.25e-41	gi|72173107|ref|XP_789704.1|/1.60694e-33/PREDICTED: similar to RP3-369A17.3 [Strongylocentrotus purpuratus]
isotig13667	18.404	589.856	5.00227	Up	0	0	-
isotig12240	2.15563	68.5225	4.9904	Up	3.87e-09	4.49e-08	gi|115872985|ref|XP_783906.2|/2.84016e-14/PREDICTED: similar to Low-density lipoprotein receptor-related protein 4 precursor (Multiple epidermal growth factor-like domains 7) [Strongylocentrotus purpuratus]
isotig14394	1.01554	30.8143	4.92328	Up	1.89e-16	3.77e-15	gi|115918038|ref|XP_794422.2|/5.0872e-73/PREDICTED: similar to LOC495941 protein [Strongylocentrotus purpuratus]
isotig19124	0.944201	28.1949	4.9002	Up	1.41e-08	1.54e-07	gi|260832498|ref|XP_002611194.1|/3.16546e-22/hypothetical protein BRAFLDRAFT_125215 [Branchiostoma floridae]
isotig16025	14.6619	431.401	4.87889	Up	4.63e-163	6.62e-161	gi|291244118|ref|XP_002741946.1|/1.19396e-77/PREDICTED: predicted protein-like [Saccoglossus kowalevskii]
isotig13721	14.4557	417.738	4.85289	Up	5.73e-246	1.27e-243	-
isotig13481	0.780613	22.5581	4.85289	Up	1.31e-15	2.47e-14	-
isotig13559	0.398872	11.5266	4.85289	Up	2.68e-08	2.83e-07	gi|291243778|ref|XP_002741777.1|/0/PREDICTED: sodium-dependent alanine transporter 1-like [Saccoglossus kowalevskii]
isotig14953	1.69078	47.7742	4.82047	Up	2.58e-22	6.66e-21	gi|115889613|ref|XP_781717.2|/2.02422e-74/PREDICTED: hypothetical protein [Strongylocentrotus purpuratus]
isotig13704	1.26875	35.8496	4.82047	Up	2.58e-22	6.65e-21	-
isotig20810	1.10005	30.7296	4.80398	Up	5.11e-08	5.22e-07	-
isotig19675	0.975291	27.2444	4.80398	Up	5.11e-08	5.22e-07	-
isotig24186	1.4358	40.1084	4.80398	Up	5.11e-08	5.22e-07	gi|296196475|ref|XP_002745852.1|/1.02969e-22/PREDICTED: insulin-like growth factor-binding protein 7-like [Callithrix jacchus]
isotig12268	2.12132	59.2583	4.80398	Up	5.11e-08	5.21e-07	gi|269785127|ref|NP_001161519.1|/4.64004e-25/core binding factor beta subunit [Saccoglossus kowalevskii]
isotig21916	1.20261	33.5946	4.80398	Up	5.11e-08	5.21e-07	-
isotig08949	0.388411	10.476	4.75336	Up	9.71e-08	9.53e-07	gi|115784190|ref|XP_799968.2|/8.42668e-21/PREDICTED: hypothetical protein [Strongylocentrotus purpuratus]
isotig09537	0.391453	10.558	4.75336	Up	9.71e-08	9.53e-07	gi|72135886|ref|XP_780963.1|/2.58909e-116/PREDICTED: similar to MGC82315 protein isoform 1 [Strongylocentrotus purpuratus]
isotig13703	0.423366	11.4188	4.75336	Up	9.71e-08	9.53e-07	-
isotig15272	1.19186	32.1461	4.75336	Up	1.7e-14	3.02e-13	-
isotig14491	0.518301	13.9793	4.75336	Up	9.71e-08	9.52e-07	gi|72018900|ref|XP_796978.1|/1.21395e-136/PREDICTED: similar to OSJNBa0008M17.5 [Strongylocentrotus purpuratus]
isotig04438	1.36474	36.8089	4.75336	Up	9.71e-08	9.52e-07	-
isotig16882	0.741185	19.2768	4.70089	Up	1.85e-07	1.75e-06	gi|196002221|ref|XP_002110978.1|/3.27442e-84/hypothetical protein TRIADDRAFT_22994 [Trichoplax adhaerens]
isotig13656	0.416965	10.8445	4.70089	Up	1.85e-07	1.75e-06	-
isotig16246	0.681208	17.7169	4.70089	Up	1.85e-07	1.75e-06	gi|291224183|ref|XP_002732085.1|/1.5295e-13/PREDICTED: predicted protein-like [Saccoglossus kowalevskii]
isotig14051	20.7113	535.488	4.69236	Up	3.48e-279	9.15e-277	gi|15667690|gb|AAL05452.1|AF334142_1/2.66039e-105/cyclin B [Patiria pectinifera]
isotig07661	1.20443	30.7447	4.67392	Up	1.16e-13	1.96e-12	gi|158290861|ref|XP_563634.3|/6.21037e-46/AGAP002529-PA [Anopheles gambiae str. PEST]
isotig13286	4.67293	117.676	4.65435	Up	3.58e-87	2.71e-85	-
isotig17437	0.790255	19.7918	4.64644	Up	3.5e-07	3.18e-06	gi|115905893|ref|XP_789531.2|/3.08372e-41/PREDICTED: similar to Uncharacterized protein C15orf33 [Strongylocentrotus purpuratus]
isotig23696	1.38843	34.7731	4.64644	Up	3.5e-07	3.18e-06	gi|157820229|ref|NP_001101799.1|/9.85323e-11/ligand of Numb protein X 2 [Rattus norvegicus]
isotig16356	0.69482	17.4017	4.64644	Up	3.5e-07	3.18e-06	gi|115894454|ref|XP_785437.2|/2.83775e-89/PREDICTED: similar to WD repeat domain 66 [Strongylocentrotus purpuratus]
isotig08955	0.454655	11.3868	4.64644	Up	3.5e-07	3.18e-06	gi|291244778|ref|XP_002742265.1|/1.66132e-92/PREDICTED: carnitine deficiency-associated gene expressed in ventricle 1-like [Saccoglossus kowalevskii]
isotig15577	0.620915	14.9526	4.58986	Up	6.64e-07	5.82e-06	gi|156388216|ref|XP_001634597.1|/2.13593e-11/predicted protein [Nematostella vectensis]
isotig18525	0.890577	21.4465	4.58986	Up	6.64e-07	5.81e-06	gi|72012269|ref|XP_783614.1|/2.04484e-33/PREDICTED: hypothetical protein [Strongylocentrotus purpuratus]
isotig11261	1.44227	34.7321	4.58986	Up	7.89e-13	1.26e-11	gi|115965885|ref|XP_001186128.1|/1.2624e-38/PREDICTED: hypothetical protein, partial [Strongylocentrotus purpuratus]
isotig25837	1.64895	39.7092	4.58986	Up	6.64e-07	5.82e-06	-
isotig16053	2.00268	47.5847	4.57049	Up	1.99e-18	4.38e-17	-
isotig16193	17.7114	414.707	4.54934	Up	1.96e-147	2.46e-145	-
isotig17750	6.51518	152.189	4.54591	Up	3.23e-46	1.51e-44	gi|260834731|ref|XP_002612363.1|/1.67765e-60/hypothetical protein BRAFLDRAFT_79984 [Branchiostoma floridae]
isotig14757	2.72762	63.5835	4.54294	Up	2.72e-29	8.77e-28	gi|291224463|ref|XP_002732223.1|/5.75568e-72/PREDICTED: CCR4-NOT transcription complex, subunit 6-like [Saccoglossus kowalevskii]
isotig18237	4.29044	100.014	4.54294	Up	2.72e-29	8.78e-28	gi|115644375|ref|XP_791797.2|/2.32852e-106/PREDICTED: similar to scavenger receptor cysteine-rich protein type 12 precursor [Strongylocentrotus purpuratus]
isotig09875	0.566788	13.1032	4.53096	Up	1.26e-06	1.06e-05	gi|115623581|ref|XP_781036.2|/2.84547e-20/PREDICTED: similar to fibrocystin L [Strongylocentrotus purpuratus]
isotig17678	0.811094	18.7511	4.53096	Up	1.26e-06	1.06e-05	gi|260787924|ref|XP_002589001.1|/9.33828e-27/hypothetical protein BRAFLDRAFT_87473 [Branchiostoma floridae]
isotig10101	0.598607	13.8388	4.53096	Up	1.26e-06	1.06e-05	gi|296221478|ref|XP_002756753.1|/1.66018e-14/PREDICTED: hypothetical protein LOC100408819 [Callithrix jacchus]
isotig10079	0.62922	14.5465	4.53096	Up	1.26e-06	1.06e-05	gi|72008124|ref|XP_787368.1|/2.58303e-33/PREDICTED: similar to mu-opioid receptor [Strongylocentrotus purpuratus]
isotig05505	9.29928	213.491	4.52091	Up	2.85e-67	1.8e-65	-
isotig24682	2.99527	67.8031	4.50059	Up	5.32e-12	8e-11	gi|156373731|ref|XP_001629464.1|/2.99933e-18/predicted protein [Nematostella vectensis]
isotig23248	3.99204	89.7256	4.49032	Up	2.53e-17	5.25e-16	gi|260810857|ref|XP_002600139.1|/3.70298e-19/hypothetical protein BRAFLDRAFT_118244 [Branchiostoma floridae]
isotig10920	2.43823	54.019	4.46956	Up	2.38e-06	1.91e-05	-
isotig15729	1.35894	30.1075	4.46956	Up	1e-11	1.47e-10	-
isotig14547	0.522363	11.573	4.46956	Up	2.38e-06	1.91e-05	gi|115620248|ref|XP_794557.2|/1.00946e-151/PREDICTED: similar to zinc finger, MYND-type containing 12 [Strongylocentrotus purpuratus]
isotig14822	1.10844	24.5575	4.46956	Up	1e-11	1.47e-10	-
isotig15647	0.629715	13.9514	4.46956	Up	2.38e-06	1.91e-05	gi|157822589|ref|NP_001100216.1|/1.75738e-26/acylphosphatase-1 [Rattus norvegicus]
isotig25820	13.2462	293.47	4.46956	Up	1.82e-43	8.2e-42	-
isotig15389	0.608166	13.474	4.46956	Up	2.38e-06	1.91e-05	-
isotig08435	0.255181	5.65356	4.46956	Up	2.38e-06	1.91e-05	gi|260828627|ref|XP_002609264.1|/1.18348e-25/hypothetical protein BRAFLDRAFT_124749 [Branchiostoma floridae]
isotig09447	4.6741	101.754	4.44425	Up	6.71e-53	3.51e-51	gi|115913850|ref|XP_001199253.1|/2.30907e-36/PREDICTED: similar to monocarboxylate transporter MCT2 [Strongylocentrotus purpuratus]
isotig19834	2.98781	64.2765	4.42713	Up	1.69e-16	3.37e-15	gi|47551157|ref|NP_999762.1|/1.27094e-78/scavenger receptor cysteine-rich protein type 12 [Strongylocentrotus purpuratus]
isotig24150	1.43322	30.3726	4.40543	Up	4.49e-06	3.42e-05	-
isotig23464	1.3532	28.6766	4.40543	Up	4.49e-06	3.41e-05	gi|115923430|ref|XP_799698.2|/2.15687e-32/PREDICTED: hypothetical protein [Strongylocentrotus purpuratus]
isotig21128	1.12323	23.8032	4.40543	Up	4.49e-06	3.42e-05	gi|291221687|ref|XP_002730857.1|/2.00834e-58/PREDICTED: small nuclear RNA activating complex, polypeptide 3, 50kDa-like [Saccoglossus kowalevskii]
isotig09145	0.331842	7.03232	4.40543	Up	4.49e-06	3.41e-05	gi|291229386|ref|XP_002734663.1|/1.96349e-175/PREDICTED: hCG1779312-like [Saccoglossus kowalevskii]
isotig15166	0.580783	12.3078	4.40543	Up	4.49e-06	3.42e-05	gi|292627407|ref|XP_002666632.1|/5.75283e-10/PREDICTED: hypothetical protein [Danio rerio]
isotig11659	3.07592	64.1965	4.38341	Up	5.98e-16	1.15e-14	gi|156394007|ref|XP_001636618.1|/2.2395e-32/predicted protein [Nematostella vectensis]
isotig08843	0.901114	18.6622	4.37227	Up	6.71e-11	9.2e-10	gi|291229688|ref|XP_002734807.1|/1.99807e-69/PREDICTED: phospholipid scramblase 1-like [Saccoglossus kowalevskii]
isotig13588	1.62219	33.5958	4.37227	Up	1.05e-20	2.58e-19	-
isotig14775	1.09179	22.6112	4.37227	Up	6.71e-11	9.21e-10	gi|291235894|ref|XP_002737883.1|/3.18768e-38/PREDICTED: predicted protein-like [Saccoglossus kowalevskii]
isotig15116	0.584177	11.817	4.33832	Up	8.46e-06	6.11e-05	gi|291238374|ref|XP_002739104.1|/2.08172e-20/PREDICTED: adenylate kinase 1-like [Saccoglossus kowalevskii]
isotig26526	1.76933	35.791	4.33832	Up	8.46e-06	6.11e-05	-
isotig20163	4.14372	83.8214	4.33832	Up	3.71e-20	8.94e-19	-
isotig22468	1.25943	25.4764	4.33832	Up	8.46e-06	6.11e-05	gi|291223533|ref|XP_002731764.1|/5.44433e-19/PREDICTED: chromosome 11 open reading frame 63-like [Saccoglossus kowalevskii]
isotig25432	3.21826	65.1007	4.33832	Up	1.26e-10	1.69e-09	gi|291243245|ref|XP_002741515.1|/2.84595e-06/PREDICTED: neurogenic locus notch homolog protein 2-like [Saccoglossus kowalevskii]
isotig13012	1.83848	37.1897	4.33832	Up	8.46e-06	6.1e-05	gi|72131438|ref|XP_793442.1|/1.56787e-08/PREDICTED: similar to ALKN2972 [Strongylocentrotus purpuratus]
isotig15157	0.579941	11.7313	4.33832	Up	8.46e-06	6.11e-05	gi|115913850|ref|XP_001199253.1|/4.52663e-31/PREDICTED: similar to monocarboxylate transporter MCT2 [Strongylocentrotus purpuratus]
isotig18140	3.40314	68.021	4.32104	Up	6.97e-20	1.66e-18	-
isotig17247	11.7609	232.618	4.3059	Up	3.57e-70	2.34e-68	-
isotig22058	7.33705	142.528	4.2799	Up	2.88e-28	8.99e-27	gi|12007644|gb|AAG42535.1|/2.26744e-47/seawi [Strongylocentrotus purpuratus]
isotig26510	1.76933	34.0867	4.26793	Up	1.59e-05	0.000108823	gi|115610743|ref|XP_788282.2|/1.55606e-44/PREDICTED: similar to CG8129-PB [Strongylocentrotus purpuratus]
isotig16256	0.682953	13.1573	4.26793	Up	1.59e-05	0.000108649	gi|260833504|ref|XP_002611697.1|/5.00191e-57/hypothetical protein BRAFLDRAFT_117083 [Branchiostoma floridae]
isotig23393	2.69726	51.9635	4.26793	Up	4.44e-10	5.64e-09	-
isotig08492	0.357345	6.88435	4.26793	Up	1.59e-05	0.000108753	-
isotig27434	1.96496	37.8555	4.26793	Up	1.59e-05	0.000108719	-
isotig16965	0.753049	14.5077	4.26793	Up	1.59e-05	0.000108788	-
isotig26756	1.80936	34.8578	4.26793	Up	1.59e-05	0.000108684	-
isotig25899	1.65921	31.9651	4.26793	Up	1.59e-05	0.000108579	gi|115650757|ref|XP_786896.2|/2.84347e-53/PREDICTED: similar to neurogenic locus notch (notch) [Strongylocentrotus purpuratus]
isotig21497	1.15736	22.2969	4.26793	Up	1.59e-05	0.000108545	gi|115953714|ref|XP_001177055.1|/6.1456e-33/PREDICTED: similar to LOC495952 protein, partial [Strongylocentrotus purpuratus]
isotig23641	1.38843	26.7486	4.26793	Up	1.59e-05	0.000108614	gi|72108921|ref|XP_794187.1|/3.53794e-35/PREDICTED: similar to zeta-sarcoglycan [Strongylocentrotus purpuratus]
isotig13650	0.833495	16.0575	4.26793	Up	4.44e-10	5.64e-09	-
isotig17761	4.91139	93.8308	4.25586	Up	1.01e-27	3.09e-26	-
isotig10470	10.2531	195.059	4.24978	Up	8.59e-19	1.92e-17	-
isotig13049	39.7033	753.968	4.24717	Up	1.8e-62	1.08e-60	-
isotig18798	1.80528	33.9097	4.2314	Up	8.33e-10	1.04e-08	gi|115644393|ref|XP_781330.2|/8.17784e-08/PREDICTED: similar to arylsulfatase J [Strongylocentrotus purpuratus]
isotig15170	1.1641	21.8661	4.2314	Up	8.33e-10	1.04e-08	-
isotig18360	3.49231	64.7572	4.21279	Up	3e-18	6.53e-17	gi|269785109|ref|NP_001161510.1|/2.48701e-55/bruno-like protein [Saccoglossus kowalevskii]
isotig12421	1.71987	31.477	4.19393	Up	2.99e-05	0.00019228	-
isotig26217	1.70157	31.1422	4.19393	Up	2.99e-05	0.000192513	-
isotig16696	1.46071	26.7339	4.19393	Up	1.56e-09	1.88e-08	-
isotig09001	0.473498	8.66596	4.19393	Up	2.99e-05	0.000192222	gi|291238486|ref|XP_002739160.1|/4.32338e-58/PREDICTED: predicted protein-like [Saccoglossus kowalevskii]
isotig17709	0.808633	14.7996	4.19393	Up	2.99e-05	0.000192106	gi|260821986|ref|XP_002606384.1|/6.67925e-49/hypothetical protein BRAFLDRAFT_118523 [Branchiostoma floridae]
isotig11613	1.04541	19.1331	4.19393	Up	2.99e-05	0.000192455	-
isotig14826	0.550405	10.0735	4.19393	Up	2.99e-05	0.000192048	gi|291221907|ref|XP_002730961.1|/1.15673e-32/PREDICTED: hypothetical protein [Saccoglossus kowalevskii]
isotig21329	1.14085	20.8799	4.19393	Up	2.99e-05	0.000192164	-
isotig06838	1.51753	27.7738	4.19393	Up	2.99e-05	0.000192571	gi|309269990|ref|XP_003084971.1|/7.84663e-25/PREDICTED: zinc finger protein 709-like [Mus musculus]
isotig15665	0.635722	11.635	4.19393	Up	2.99e-05	0.000192396	gi|189217718|ref|NP_001121300.1|/9.73793e-59/histone-lysine N-methyltransferase SETD8-A [Xenopus laevis]
isotig09331	0.55576	10.1715	4.19393	Up	2.99e-05	0.000192338	gi|72164959|ref|XP_780827.1|/9.80469e-103/PREDICTED: similar to IQ motif containing K [Strongylocentrotus purpuratus]
isotig28080	8.46284	152.849	4.17482	Up	1.05e-17	2.24e-16	gi|115894480|ref|XP_001199425.1|/7.63055e-36/PREDICTED: similar to ENSANGP00000003004, partial [Strongylocentrotus purpuratus]
isotig12073	4.92652	88.5833	4.16839	Up	1.7e-13	2.84e-12	-
isotig26929	5.54091	99.6307	4.16839	Up	1.7e-13	2.84e-12	-
isotig14600	4.73529	84.6381	4.15978	Up	8.02e-38	3.22e-36	gi|291222550|ref|XP_002731279.1|/4.5369e-120/PREDICTED: HORMA domain containing 1-like [Saccoglossus kowalevskii]
isotig19736	32.382	569.026	4.13523	Up	4.61e-132	4.92e-130	-
isotig18999	190.721	3343.25	4.13172	Up	0	0	-
isotig16998	20.256	352.659	4.12185	Up	4.12e-107	3.72e-105	gi|115725464|ref|XP_001182123.1|/3.35317e-41/PREDICTED: similar to Col protein [Strongylocentrotus purpuratus]
isotig14391	1.52138	26.3788	4.11593	Up	5.93e-13	9.53e-12	gi|115617156|ref|XP_001203386.1|/8.32489e-40/PREDICTED: similar to Chromosome 1 open reading frame 87, partial [Strongylocentrotus purpuratus]
isotig14021	0.46632	8.08539	4.11593	Up	5.6e-05	0.000341205	gi|115770489|ref|XP_001184357.1|/1.86333e-40/PREDICTED: similar to GA20104-PA [Strongylocentrotus purpuratus]
isotig12467	2.01954	35.0163	4.11593	Up	5.6e-05	0.000341108	-
isotig09000	1.09403	18.9692	4.11593	Up	5.44e-09	6.22e-08	gi|72084200|ref|XP_780502.1|/2.36833e-17/PREDICTED: similar to CG6878-PA [Strongylocentrotus purpuratus]
isotig27171	1.88618	32.7039	4.11593	Up	5.6e-05	0.000340816	-
isotig27115	1.89962	32.9369	4.11593	Up	5.6e-05	0.000340718	-
isotig16082	0.670921	11.6329	4.11593	Up	5.6e-05	0.000341303	gi|291240632|ref|XP_002740223.1|/1.53261e-85/PREDICTED: radial spoke head 1 homolog [Saccoglossus kowalevskii]
isotig27710	2.01445	34.9281	4.11593	Up	5.6e-05	0.000340913	gi|260816854|ref|XP_002603302.1|/7.24376e-34/hypothetical protein BRAFLDRAFT_277275 [Branchiostoma floridae]
isotig15760	0.641845	11.1288	4.11593	Up	5.6e-05	0.00034101	-
isotig21847	1.19364	20.6962	4.11593	Up	5.6e-05	0.0003414	gi|291235818|ref|XP_002737844.1|/4.13633e-31/PREDICTED: hypothetical protein [Saccoglossus kowalevskii]
isotig10317	8.22776	141.602	4.1052	Up	2.49e-59	1.44e-57	-
isotig15746	1.27754	21.5356	4.07528	Up	1.02e-08	1.13e-07	gi|297591985|ref|NP_001172074.1|/0/actin related protein 1 [Apis mellifera]
isotig03641	1.64386	27.7107	4.07528	Up	1.02e-08	1.13e-07	-
isotig27026	202.724	3330.46	4.03813	Up	0	0	-
isotig19716	0.99718	16.3293	4.03346	Up	0.000104723	0.000603202	gi|115640599|ref|XP_001177614.1|/3.18166e-21/PREDICTED: similar to SoxLZ/Sox6 leucine zipper binding protein isoform 1 [Strongylocentrotus purpuratus]
isotig19257	0.943088	15.4435	4.03346	Up	0.000104723	0.000602713	gi|115712023|ref|XP_797649.2|/9.25636e-107/PREDICTED: hypothetical protein [Strongylocentrotus purpuratus]
isotig18201	1.71618	28.1032	4.03346	Up	1.89e-08	2.04e-07	gi|115954853|ref|XP_001197605.1|/2.34417e-93/PREDICTED: similar to KIAA1404 protein, partial [Strongylocentrotus purpuratus]
isotig15463	0.614238	10.0584	4.03346	Up	0.000104723	0.000603039	gi|115937091|ref|XP_001186281.1|/2.65861e-72/PREDICTED: similar to GTP-binding protein [Strongylocentrotus purpuratus]
isotig16715	0.727696	11.9164	4.03346	Up	0.000104723	0.000602226	gi|115716565|ref|XP_001201872.1|/1.21421e-41/PREDICTED: similar to ENSANGP00000014791, partial [Strongylocentrotus purpuratus]
isotig24559	1.47281	24.118	4.03346	Up	0.000104723	0.000603365	-
isotig06247	0.4116	6.74014	4.03346	Up	0.000104723	0.000602876	gi|291229992|ref|XP_002734954.1|/7.59533e-102/PREDICTED: hypothetical protein [Saccoglossus kowalevskii]
isotig14741	0.542195	8.87871	4.03346	Up	0.000104723	0.000602388	gi|291224290|ref|XP_002732138.1|/0/PREDICTED: dynein, axonemal, heavy polypeptide 6-like [Saccoglossus kowalevskii]
isotig14869	1.1154	18.2651	4.03346	Up	1.89e-08	2.04e-07	gi|291227954|ref|XP_002733947.1|/4.18492e-118/PREDICTED: hypothetical protein [Saccoglossus kowalevskii]
isotig15719	1.27043	20.804	4.03346	Up	1.89e-08	2.04e-07	gi|72130334|ref|XP_793982.1|/6.3422e-53/PREDICTED: similar to Sulfotransferase family, cytosolic, 1B, member 1 [Strongylocentrotus purpuratus]
isotig08339	3.8265	62.6607	4.03346	Up	1.89e-08	2.04e-07	gi|94733403|emb|CAK04565.1|/5.43012e-13/novel protein similar to vertebrate chromosome 6 open reading frame 31 (C6orf31) [Danio rerio]
isotig06172	0.371971	6.09121	4.03346	Up	0.000104723	0.000603528	gi|115650785|ref|XP_001199348.1|/6.49197e-25/PREDICTED: similar to selenoprotein P [Strongylocentrotus purpuratus]
isotig13209	0.305594	5.00424	4.03346	Up	0.000104723	0.000602551	-
isotig12102	5.0298	82.3654	4.03346	Up	1.89e-08	2.04e-07	-
isotig21560	9.27233	151.839	4.03346	Up	2.07e-30	6.88e-29	-
isotig17011	0.757328	12.4016	4.03346	Up	0.000104723	0.000603692	gi|260815755|ref|XP_002602638.1|/4.96591e-37/hypothetical protein BRAFLDRAFT_81918 [Branchiostoma floridae]
isotig21020	10.0106	162.857	4.024	Up	8.85e-34	3.2e-32	-
isotig23531	17.8024	287.565	4.01375	Up	9e-48	4.33e-46	-
isotig13249	4.20065	67.2313	4.00045	Up	3.09e-47	1.48e-45	-
isotig14518	1.04473	16.6047	3.9904	Up	3.52e-08	3.67e-07	gi|291230576|ref|XP_002735247.1|/2.58038e-22/PREDICTED: predicted protein-like [Saccoglossus kowalevskii]
isotig15825	6.4495	101.886	3.98163	Up	4.49e-36	1.72e-34	gi|115710870|ref|XP_001202728.1|/3.8825e-164/PREDICTED: hypothetical protein, partial [Strongylocentrotus purpuratus]
isotig06439	9.86395	154.218	3.96666	Up	6.74e-46	3.14e-44	gi|167487374|gb|ABZ81087.1|/5.39076e-68/Runt [Asterias rubens]
isotig16741	10.9154	168.231	3.946	Up	8.11e-52	4.14e-50	gi|115963085|ref|XP_001182555.1|/3.4218e-36/PREDICTED: similar to calcium activated chloride channel 1 precursor [Strongylocentrotus purpuratus]
isotig13193	0.90434	13.9379	3.946	Up	2.45e-11	3.51e-10	gi|115730837|ref|XP_780770.2|/2.33827e-144/PREDICTED: similar to IQ motif containing with AAA domain [Strongylocentrotus purpuratus]
isotig14006	1.85554	28.598	3.946	Up	9.66e-15	1.73e-13	gi|72016001|ref|XP_781059.1|/3.64459e-52/PREDICTED: similar to MGC68877 protein isoform 3 [Strongylocentrotus purpuratus]
isotig00009	13.5697	207.031	3.93138	Up	3.66e-104	3.22e-102	gi|156376405|ref|XP_001630351.1|/9.10155e-53/predicted protein [Nematostella vectensis]
isotig14993	1.69556	25.5879	3.91563	Up	4.54e-11	6.33e-10	gi|115730837|ref|XP_780770.2|/4.24256e-149/PREDICTED: similar to IQ motif containing with AAA domain [Strongylocentrotus purpuratus]
isotig22436	2.50309	37.3726	3.9002	Up	1.21e-07	1.17e-06	-
isotig19065	1.84484	27.5445	3.9002	Up	1.21e-07	1.17e-06	gi|291226240|ref|XP_002733102.1|/4.74946e-82/PREDICTED: hypothetical protein [Saccoglossus kowalevskii]
isotig15510	3.10699	46.0898	3.89086	Up	2.48e-17	5.16e-16	gi|115728517|ref|XP_001194871.1|/7.59683e-09/PREDICTED: hypothetical protein [Strongylocentrotus purpuratus]
isotig13726	4.67435	69.1767	3.88745	Up	1.67e-36	6.43e-35	-
isotig09825	11.2974	166.1	3.87798	Up	1.6e-61	9.58e-60	gi|291228753|ref|XP_002734342.1|/1.96169e-47/PREDICTED: scaffold attachment factor B2-like [Saccoglossus kowalevskii]
isotig16969	1.50045	21.6799	3.85289	Up	2.24e-07	2.09e-06	gi|72113568|ref|XP_794211.1|/2.02811e-179/PREDICTED: similar to MGC97619 protein [Strongylocentrotus purpuratus]
isotig16014	11.9265	172.325	3.85289	Up	4.2e-57	2.33e-55	gi|115689585|ref|XP_796537.2|/4.63633e-48/PREDICTED: similar to 15-hydroxyprostaglandin dehydrogenase (NAD+), partial [Strongylocentrotus purpuratus]
isotig03798	1.66093	23.9987	3.85289	Up	2.24e-07	2.1e-06	gi|260795128|ref|XP_002592558.1|/4.75252e-28/hypothetical protein BRAFLDRAFT_57451 [Branchiostoma floridae]
isotig26518	3.52308	50.9047	3.85289	Up	2.24e-07	2.09e-06	-
isotig20514	2.11291	30.5294	3.85289	Up	2.24e-07	2.09e-06	-
isotig15474	1.85125	26.7486	3.85289	Up	1.55e-10	2.06e-09	gi|115696706|ref|XP_784207.2|/3.96646e-121/PREDICTED: hypothetical protein [Strongylocentrotus purpuratus]
isotig14809	1.10157	15.9165	3.85289	Up	2.24e-07	2.1e-06	gi|72169694|ref|XP_796518.1|/1.10747e-67/PREDICTED: similar to OTTHUMP00000029908 [Strongylocentrotus purpuratus]
isotig13982	3.22847	45.7595	3.82515	Up	1.69e-22	4.39e-21	gi|291228855|ref|XP_002734392.1|/1.09205e-96/PREDICTED: cubilin-like [Saccoglossus kowalevskii]
isotig08426	0.783034	11.0626	3.82047	Up	2.86e-10	3.7e-09	gi|72078970|ref|XP_783327.1|/1.18668e-38/PREDICTED: similar to brain RPTPmam4 isoform II [Strongylocentrotus purpuratus]
isotig13169	56.1015	789.216	3.81431	Up	0	0	gi|72011141|ref|XP_787042.1|/1.09047e-11/PREDICTED: hypothetical protein [Strongylocentrotus purpuratus]
isotig08114	7.28928	102.313	3.81107	Up	3.11e-22	8.01e-21	-
isotig18850	1.83426	25.6197	3.80398	Up	4.15e-07	3.73e-06	gi|260801042|ref|XP_002595405.1|/4.34289e-14/hypothetical protein BRAFLDRAFT_119021 [Branchiostoma floridae]
isotig20865	2.18508	30.5197	3.80398	Up	4.15e-07	3.73e-06	gi|189516485|ref|XP_001920949.1|/2.73386e-51/PREDICTED: RETRotransposon-like family member (retr-1)-like [Danio rerio]
isotig20862	110.309	1540.72	3.80398	Up	9.39e-297	2.63e-294	-
isotig15783	3.20665	44.4794	3.794	Up	5.28e-16	1.02e-14	gi|296434201|ref|NP_001171771.1|/4.60376e-112/coiled-coil domain containing 151-like [Saccoglossus kowalevskii]
isotig03092	33.6833	467.221	3.794	Up	0	0	gi|115889600|ref|XP_782967.2|/2.62581e-65/PREDICTED: similar to zinc finger protein 395 [Strongylocentrotus purpuratus]
isotig13135	12.8769	178.14	3.79016	Up	1.12e-138	1.23e-136	gi|118092840|ref|XP_426519.2|/2.1957e-42/PREDICTED: similar to KIAA1516 protein, partial [Gallus gallus]
isotig17843	8.25323	113.686	3.78395	Up	1.73e-30	5.76e-29	gi|49457843|ref|NP_001001768.1|/6.52066e-09/hairy and enhancer of split [Strongylocentrotus purpuratus]
isotig16121	57.1722	783.964	3.7774	Up	1.41e-246	3.17e-244	gi|291228703|ref|XP_002734313.1|/3.49186e-73/PREDICTED: autoantigen La-like [Saccoglossus kowalevskii]
isotig14867	30.4609	416.122	3.77197	Up	2.18e-159	3e-157	gi|260833196|ref|XP_002611543.1|/2.65614e-13/hypothetical protein BRAFLDRAFT_63818 [Branchiostoma floridae]
isotig09612	6.46689	88.2486	3.77043	Up	1.36e-18	3.02e-17	gi|1752809|dbj|BAA14010.1|/6.04978e-77/cyclin A [Asterina pectinifera]
isotig13867	6.73558	91.699	3.76703	Up	2.18e-44	9.94e-43	-
isotig23771	4.2389	57.1644	3.75336	Up	9.72e-10	1.2e-08	-
isotig14892	2.79433	37.6835	3.75336	Up	1.79e-15	3.35e-14	gi|284424942|dbj|BAI67117.1|/7.79175e-175/heparan sulfate 6-O endosulfatase [Hemicentrotus pulcherrimus]
isotig28697	7.31468	98.6435	3.75336	Up	9.72e-10	1.2e-08	-
isotig14087	1.90414	25.6786	3.75336	Up	1.3e-12	2.04e-11	-
isotig28047	4.20915	56.7633	3.75336	Up	7.65e-07	6.64e-06	gi|189241911|ref|XP_971057.2|/3.54104e-25/PREDICTED: similar to bruno-3 CG12478-PA [Tribolium castaneum]
isotig18409	1.74425	23.5224	3.75336	Up	7.65e-07	6.64e-06	gi|115730782|ref|XP_799249.2|/1.21724e-102/PREDICTED: similar to MGC83791 protein [Strongylocentrotus purpuratus]
isotig17936	6.65063	88.8875	3.74042	Up	9.35e-24	2.54e-22	-
isotig15702	4.42893	59.1177	3.73856	Up	6.52e-21	1.61e-19	-
isotig15009	10.2094	135.496	3.73027	Up	2.71e-51	1.37e-49	gi|115889579|ref|XP_780976.2|/8.79873e-30/PREDICTED: similar to alpha-5 collagen [Strongylocentrotus purpuratus]
isotig13694	1.26608	16.6674	3.71859	Up	1.79e-09	2.14e-08	-
isotig13367	8.58779	112.71	3.71419	Up	6.2e-67	3.9e-65	-
isotig20124	8.1606	106.121	3.70089	Up	5.75e-23	1.51e-21	-
isotig13895	0.901622	11.7247	3.70089	Up	1.41e-06	1.17e-05	-
isotig17694	1.62383	21.1164	3.70089	Up	1.41e-06	1.17e-05	gi|115772405|ref|XP_784629.2|/4.12262e-67/PREDICTED: hypothetical protein [Strongylocentrotus purpuratus]
isotig15103	3.45708	44.9561	3.70089	Up	1.54e-17	3.27e-16	gi|115638985|ref|XP_001199157.1|/3.96506e-59/PREDICTED: similar to G protein-coupled receptor 52 [Strongylocentrotus purpuratus]
isotig17926	1.6766	21.8026	3.70089	Up	1.41e-06	1.17e-05	gi|291241104|ref|XP_002740457.1|/1.10826e-45/PREDICTED: hypothetical protein [Saccoglossus kowalevskii]
isotig08574	0.758765	9.86702	3.70089	Up	1.41e-06	1.17e-05	gi|115638465|ref|XP_001178715.1|/8.2501e-150/PREDICTED: similar to presenilin [Strongylocentrotus purpuratus]
isotig15892	1.30251	16.9378	3.70089	Up	1.41e-06	1.17e-05	-
isotig24532	8.86956	113.916	3.68297	Up	2.83e-17	5.87e-16	gi|49457843|ref|NP_001001768.1|/9.77773e-36/hairy and enhancer of split [Strongylocentrotus purpuratus]
isotig15001	1.72234	22.1208	3.68297	Up	3.28e-09	3.83e-08	gi|296317331|ref|NP_001171750.1|/6.33933e-73/ADP-ribosylation factor-like protein 6 [Saccoglossus kowalevskii]
isotig22255	3.67978	47.2613	3.68297	Up	3.28e-09	3.83e-08	-
isotig21535	6.92414	88.9303	3.68297	Up	2.83e-17	5.87e-16	-
isotig22336	13.6389	173.181	3.66648	Up	3.61e-30	1.18e-28	gi|115609696|ref|XP_798426.2|/5.82828e-16/PREDICTED: similar to LOC572000 protein [Strongylocentrotus purpuratus]
isotig14959	1.12878	14.135	3.64644	Up	2.59e-06	2.06e-05	gi|115939895|ref|XP_001181856.1|/0/PREDICTED: similar to KIF6 protein, partial [Strongylocentrotus purpuratus]
isotig16736	1.46338	18.3251	3.64644	Up	2.59e-06	2.06e-05	-
isotig21970	2.43823	30.5325	3.64644	Up	2.59e-06	2.06e-05	-
isotig17651	1.61075	20.1705	3.64644	Up	2.59e-06	2.06e-05	-
isotig27819	6.12045	76.6428	3.64644	Up	6.01e-09	6.84e-08	-
isotig20399	2.09356	26.2164	3.64644	Up	2.59e-06	2.06e-05	gi|260796375|ref|XP_002593180.1|/7.70139e-14/hypothetical protein BRAFLDRAFT_72740 [Branchiostoma floridae]
isotig19418	2.85961	35.8093	3.64644	Up	6.01e-09	6.84e-08	-
isotig16799	1.46876	18.3924	3.64644	Up	2.59e-06	2.06e-05	gi|291238929|ref|XP_002739377.1|/5.72256e-60/PREDICTED: hypothetical protein [Saccoglossus kowalevskii]
isotig08732	0.90213	11.2969	3.64644	Up	2.59e-06	2.06e-05	gi|291238484|ref|XP_002739159.1|/8.96895e-70/PREDICTED: hypothetical protein [Saccoglossus kowalevskii]
isotig15336	4.19338	51.9343	3.6305	Up	4.48e-19	1.03e-17	-
isotig19861	7.94771	97.6106	3.61843	Up	2.14e-21	5.37e-20	gi|67462231|sp|Q95V11.1|CMAH_ASTRU/2.36542e-32/RecName: Full=Cytidine monophosphate-N-acetylneuraminic acid hydroxylase; Short=CMP-N-acetylneuraminic acid hydroxylase; AltName: Full=CMP-N-acetylneuraminate monooxygenase; AltName: Full=CMP-Neu5Ac hydroxylase; AltName: Full=CMP-NeuAc hydroxylase
isotig14234	5.90576	72.5322	3.61843	Up	1.96e-31	6.69e-30	gi|72106846|ref|XP_797134.1|/7.12182e-26/PREDICTED: similar to DPY30 domain containing 1 [Strongylocentrotus purpuratus]
isotig29263	8.95229	109.23	3.60897	Up	1.1e-08	1.21e-07	-
isotig19069	2.78009	33.9208	3.60897	Up	1.1e-08	1.21e-07	gi|260836903|ref|XP_002613445.1|/7.22026e-38/hypothetical protein BRAFLDRAFT_123922 [Branchiostoma floridae]
isotig18372	2.60501	31.7846	3.60897	Up	1.1e-08	1.21e-07	gi|72009354|ref|XP_783727.1|/8.46527e-96/PREDICTED: hypothetical protein [Strongylocentrotus purpuratus]
isotig16133	2.02979	24.7662	3.60897	Up	1.1e-08	1.21e-07	gi|115916041|ref|XP_786790.2|/1.33051e-73/PREDICTED: similar to nicotinic acetylcholine receptor alpha2 subunit [Strongylocentrotus purpuratus]
isotig14672	10.1503	122.475	3.59289	Up	7.61e-48	3.67e-46	gi|47551157|ref|NP_999762.1|/6.56e-164/scavenger receptor cysteine-rich protein type 12 [Strongylocentrotus purpuratus]
isotig09322	1.82589	21.9851	3.58986	Up	4.74e-06	3.59e-05	-
isotig18695	1.78513	21.4944	3.58986	Up	4.74e-06	3.6e-05	gi|148692878|gb|EDL24825.1|/2.18565e-16/zinc finger, CSL domain containing 2, isoform CRA_b [Mus musculus]
isotig00443	0.625284	7.52891	3.58986	Up	4.74e-06	3.6e-05	gi|291236748|ref|XP_002738300.1|/1.95758e-105/PREDICTED: complement factor B-like, partial [Saccoglossus kowalevskii]
isotig15262	2.973	35.5109	3.57827	Up	2.25e-13	3.71e-12	-
isotig17698	4.07199	48.6377	3.57827	Up	2.25e-13	3.71e-12	gi|291222969|ref|XP_002731492.1|/2.22178e-12/PREDICTED: expressed hypothetical protein-like [Saccoglossus kowalevskii]
isotig28329	11.0157	131.576	3.57827	Up	2.25e-13	3.71e-12	-
isotig15070	1.71741	20.4032	3.57049	Up	2.01e-08	2.15e-07	-
isotig04437	2.06651	24.5506	3.57049	Up	2.01e-08	2.16e-07	gi|148671686|gb|EDL03633.1|/5.84307e-39/mCG4790, isoform CRA_c [Mus musculus]
isotig15813	1.93954	23.0422	3.57049	Up	2.01e-08	2.16e-07	gi|296480971|gb|DAA23086.1|/1.69285e-34/regulator of nonsense transcripts 1-like [Bos taurus]
isotig26742	5.39149	64.0523	3.57049	Up	2.01e-08	2.16e-07	-
isotig02228	1.66728	19.8077	3.57049	Up	2.01e-08	2.15e-07	gi|260795787|ref|XP_002592886.1|/6.9854e-07/hypothetical protein BRAFLDRAFT_65472 [Branchiostoma floridae]
isotig15999	2.64376	31.1963	3.56071	Up	8.94e-11	1.21e-09	gi|38524406|dbj|BAD02404.1|/1.32735e-44/protein tyrosine phosphatase e [Oryzias latipes]
isotig19785	4.0803	48.1474	3.56071	Up	8.94e-11	1.21e-09	-
isotig17016	3.00654	35.477	3.56071	Up	8.94e-11	1.21e-09	gi|115686174|ref|XP_001199762.1|/7.73033e-38/PREDICTED: similar to MGC151879 protein [Strongylocentrotus purpuratus]
isotig13183	2.07879	24.3151	3.54804	Up	9e-18	1.93e-16	gi|260829513|ref|XP_002609706.1|/0/hypothetical protein BRAFLDRAFT_270517 [Branchiostoma floridae]
isotig11255	1.77522	20.5201	3.53096	Up	8.67e-06	6.24e-05	-
isotig14089	0.943644	10.9077	3.53096	Up	8.67e-06	6.24e-05	gi|291220972|ref|XP_002730497.1|/1.94525e-66/PREDICTED: hypothetical protein [Saccoglossus kowalevskii]
isotig18638	1.78712	20.6577	3.53096	Up	8.67e-06	6.24e-05	gi|115910592|ref|XP_794435.2|/1.05986e-95/PREDICTED: hypothetical protein [Strongylocentrotus purpuratus]
isotig19225	2.81929	32.5886	3.53096	Up	3.66e-08	3.8e-07	gi|47551291|ref|NP_999828.1|/2.58635e-109/flagellar protofilament ribbon protein rib74 [Strongylocentrotus purpuratus]
isotig15247	1.18744	13.7258	3.53096	Up	8.67e-06	6.24e-05	gi|115698834|ref|XP_001197573.1|/1.63152e-94/PREDICTED: hypothetical protein [Strongylocentrotus purpuratus]
isotig15097	4.5896	52.4993	3.51586	Up	1.41e-19	3.33e-18	gi|115676849|ref|XP_782798.2|/8.20297e-105/PREDICTED: similar to Hook-related protein 1 [Strongylocentrotus purpuratus]
isotig18982	109.014	1244.22	3.51266	Up	2.16e-270	5.49e-268	-
isotig12962	13.127	149.792	3.51235	Up	6.86e-31	2.31e-29	gi|194768529|ref|XP_001966364.1|/3.68638e-14/GF22130 [Drosophila ananassae]
isotig14875	13.8555	157.488	3.50672	Up	8.78e-58	4.91e-56	gi|115746559|ref|XP_001198701.1|/8.18061e-47/PREDICTED: similar to scavenger receptor cysteine-rich protein [Strongylocentrotus purpuratus]
isotig25534	8.07816	91.8205	3.50672	Up	1.35e-12	2.12e-11	gi|291402712|ref|XP_002717714.1|/1.71859e-19/PREDICTED: complement factor H [Oryctolagus cuniculus]
isotig07529	2.0813	23.5568	3.50059	Up	2.96e-10	3.82e-09	-
isotig13124	4.5198	50.9645	3.49516	Up	2.38e-39	1e-37	gi|47221515|emb|CAG08177.1|/1.02823e-18/unnamed protein product [Tetraodon nigroviridis]
isotig27882	12.4959	140.43	3.49032	Up	1.14e-14	2.04e-13	-
isotig16028	1.9927	22.3941	3.49032	Up	6.67e-08	6.73e-07	gi|260833406|ref|XP_002611648.1|/1.23127e-85/hypothetical protein BRAFLDRAFT_63676 [Branchiostoma floridae]
isotig14534	1.04336	11.5579	3.46956	Up	1.58e-05	0.000108413	gi|115692518|ref|XP_794693.2|/2.73873e-56/PREDICTED: similar to C6orf150 protein [Strongylocentrotus purpuratus]
isotig20413	2.09082	23.1611	3.46956	Up	1.58e-05	0.000108378	gi|115869824|ref|XP_786484.2|/3.7519e-77/PREDICTED: hypothetical protein [Strongylocentrotus purpuratus]
isotig16602	1.43194	15.8623	3.46956	Up	1.58e-05	0.000108343	gi|72153570|ref|XP_791229.1|/1.04809e-133/PREDICTED: similar to protofilament ribbon protein [Strongylocentrotus purpuratus]
isotig17340	4.72286	52.3177	3.46956	Up	2.07e-14	3.64e-13	-
isotig28325	4.38213	48.5431	3.46956	Up	1.58e-05	0.000108274	-
isotig16123	1.3441	14.8893	3.46956	Up	1.58e-05	0.000108309	gi|115963977|ref|XP_001193285.1|/2.4869e-27/PREDICTED: similar to MGC83744 protein [Strongylocentrotus purpuratus]
isotig18044	4.22695	46.4169	3.45696	Up	4.45e-12	6.73e-11	gi|260819074|ref|XP_002604862.1|/2.3898e-28/hypothetical protein BRAFLDRAFT_121654 [Branchiostoma floridae]
isotig22072	4.8469	52.5244	3.43785	Up	9.74e-10	1.2e-08	gi|260794802|ref|XP_002592396.1|/3.35235e-38/hypothetical protein BRAFLDRAFT_67261 [Branchiostoma floridae]
isotig13482	1.54988	16.7956	3.43785	Up	9.74e-10	1.2e-08	gi|291229462|ref|XP_002734692.1|/4.24325e-74/PREDICTED: hypothetical protein [Saccoglossus kowalevskii]
isotig20038	3.03314	32.1388	3.40543	Up	2.2e-07	2.06e-06	gi|115954060|ref|XP_001191411.1|/1.56906e-57/PREDICTED: similar to cubilin [Strongylocentrotus purpuratus]
isotig17831	1.63713	17.3469	3.40543	Up	2.88e-05	0.000185564	gi|291244958|ref|XP_002742360.1|/1.62728e-15/PREDICTED: dual specificity phosphatase 1-like [Saccoglossus kowalevskii]
isotig16567	1.4281	15.132	3.40543	Up	2.88e-05	0.000185846	gi|115920153|ref|XP_783451.2|/9.09295e-77/PREDICTED: hypothetical protein [Strongylocentrotus purpuratus]
isotig13200	0.912943	9.67345	3.40543	Up	2.2e-07	2.06e-06	gi|260828460|ref|XP_002609181.1|/0/hypothetical protein BRAFLDRAFT_126668 [Branchiostoma floridae]
isotig27858	4.11177	43.5678	3.40543	Up	2.88e-05	0.000185789	-
isotig06938	1.10844	11.7449	3.40543	Up	1.76e-09	2.11e-08	gi|115889695|ref|XP_786483.2|/0/PREDICTED: hypothetical protein [Strongylocentrotus purpuratus]
isotig20443	2.11291	22.3882	3.40543	Up	2.88e-05	0.000185677	gi|72028106|ref|XP_797716.1|/1.29014e-21/PREDICTED: hypothetical protein [Strongylocentrotus purpuratus]
isotig20093	2.03496	21.5622	3.40543	Up	2.88e-05	0.000185733	-
isotig06504	1.66036	17.593	3.40543	Up	2.2e-07	2.06e-06	-
isotig21269	2.26876	24.0396	3.40543	Up	2.88e-05	0.00018562	-
isotig11115	1.80732	19.1502	3.40543	Up	2.88e-05	0.000185508	gi|260829007|ref|XP_002609454.1|/1.13429e-09/hypothetical protein BRAFLDRAFT_226579 [Branchiostoma floridae]
isotig15039	3.9873	41.7003	3.38657	Up	1.88e-15	3.53e-14	gi|115728517|ref|XP_001194871.1|/3.11081e-27/PREDICTED: hypothetical protein [Strongylocentrotus purpuratus]
isotig29063	15.9948	166.911	3.38341	Up	2.21e-13	3.66e-12	gi|72011794|ref|XP_782232.1|/8.2861e-22/PREDICTED: hypothetical protein [Strongylocentrotus purpuratus]
isotig14746	2.71282	28.2221	3.37896	Up	2.63e-11	3.76e-10	-
isotig16483	39.4585	409.953	3.37705	Up	6.51e-113	6.25e-111	gi|115712016|ref|XP_784029.2|/2.73112e-81/PREDICTED: similar to solute carrier family 5 (sodium-dependent vitamin transporter), member 6 [Strongylocentrotus purpuratus]
isotig03723	3.32585	34.501	3.37485	Up	2.7e-27	8.16e-26	gi|115670796|ref|XP_791788.2|/2.70345e-46/PREDICTED: similar to CG13610-PA [Strongylocentrotus purpuratus]
isotig14369	2.01954	20.9125	3.37227	Up	3.18e-09	3.73e-08	gi|115700888|ref|XP_001191808.1|/3.35612e-116/PREDICTED: similar to liver stage antigen, putative, partial [Strongylocentrotus purpuratus]
isotig13960	1.37412	14.1188	3.36104	Up	3.97e-07	3.58e-06	gi|72157948|ref|XP_791206.1|/0/PREDICTED: similar to tektin 3 [Strongylocentrotus purpuratus]
isotig13191	1.80324	18.528	3.36104	Up	3.98e-13	6.45e-12	gi|115913956|ref|XP_788900.2|/4.08901e-72/PREDICTED: similar to OTTHUMP00000016774 [Strongylocentrotus purpuratus]
isotig13097	2.62131	26.857	3.35693	Up	6.26e-23	1.64e-21	gi|115707274|ref|XP_784044.2|/9.798e-143/PREDICTED: hypothetical protein [Strongylocentrotus purpuratus]
isotig14140	2.40162	24.5219	3.35199	Up	4.74e-11	6.59e-10	gi|291241641|ref|XP_002740719.1|/1.89408e-98/PREDICTED: hypothetical protein [Saccoglossus kowalevskii]
isotig27431	9.80071	100.071	3.35199	Up	4.74e-11	6.6e-10	gi|291238432|ref|XP_002739133.1|/6.69568e-42/PREDICTED: actin-like 6B-like [Saccoglossus kowalevskii]
isotig18573	1.78712	18.0754	3.33832	Up	5.21e-05	0.000319394	-
isotig20417	4.21469	42.6285	3.33832	Up	5.74e-09	6.55e-08	gi|115908504|ref|XP_793854.2|/5.84196e-107/PREDICTED: hypothetical protein [Strongylocentrotus purpuratus]
isotig15207	1.17522	11.8865	3.33832	Up	5.21e-05	0.00031967	-
isotig19009	1.84697	18.6807	3.33832	Up	5.21e-05	0.000319486	gi|224088318|ref|XP_002199773.1|/5.06677e-15/PREDICTED: similar to KIAA0427 [Taeniopygia guttata]
isotig19430	1.92014	19.4208	3.33832	Up	5.21e-05	0.000319303	gi|260799248|ref|XP_002594609.1|/6.19812e-31/hypothetical protein BRAFLDRAFT_121741 [Branchiostoma floridae]
isotig15709	1.2755	12.9007	3.33832	Up	5.21e-05	0.000319578	gi|307168259|gb|EFN61481.1|/3.04864e-19/Transposon-derived Buster3 transposase-like protein [Camponotus floridanus]
isotig18083	1.68721	17.0649	3.33832	Up	5.21e-05	0.000319762	gi|47551241|ref|NP_999805.1|/3.0138e-11/C-type lectin domain protein [Strongylocentrotus purpuratus]
isotig17302	140.209	1416.22	3.3364	Up	0	0	-
isotig13733	14.9764	150.032	3.32451	Up	9.51e-68	6.03e-66	-
isotig19307	28.4604	285.115	3.32451	Up	2.72e-58	1.54e-56	gi|115893457|ref|XP_781372.2|/3.26202e-11/PREDICTED: similar to fibrosurfin [Strongylocentrotus purpuratus]
isotig17962	54.9248	548.309	3.31946	Up	1.06e-125	1.09e-123	gi|929959|gb|AAA74020.1|/5.86052e-111/ribonuleotide reductase small subunit [Urechis caupo]
isotig11193	2.99902	29.8514	3.31524	Up	7.17e-07	6.25e-06	gi|198429335|ref|XP_002131963.1|/4.73136e-09/PREDICTED: similar to membrane-spanning 4-domains, subfamily A, member 8A [Ciona intestinalis]
isotig15172	5.24228	52.1801	3.31524	Up	2.64e-18	5.75e-17	gi|82617556|ref|NP_001032400.1|/6.59908e-91/sulfotransferase [Strongylocentrotus purpuratus]
isotig15436	9.14335	91.0103	3.31524	Up	1.28e-29	4.15e-28	gi|156120142|ref|NP_001095288.1|/8.08894e-36/choline transporter-like protein 4 [Sus scrofa]
isotig24836	28.8331	286.509	3.31278	Up	4.67e-37	1.85e-35	-
isotig24388	5.84818	57.7417	3.30355	Up	1.03e-08	1.14e-07	gi|291222905|ref|XP_002731457.1|/4.8258e-54/PREDICTED: hypothetical protein [Saccoglossus kowalevskii]
isotig16887	53.4148	526.674	3.3016	Up	1.19e-134	1.28e-132	gi|50417514|gb|AAH77440.1|/1.74478e-53/N1/N2 protein [Xenopus laevis]
isotig17510	3.9788	39.0928	3.2965	Up	1.53e-10	2.04e-09	gi|45552279|ref|NP_995662.1|/2.10256e-31/dachs, isoform B [Drosophila melanogaster]
isotig15432	4.26365	41.6569	3.28839	Up	3.54e-14	6.16e-13	gi|260817954|ref|XP_002603850.1|/3.4351e-40/hypothetical protein BRAFLDRAFT_129677 [Branchiostoma floridae]
isotig14976	5.09748	49.6477	3.28387	Up	8.49e-18	1.83e-16	gi|291231876|ref|XP_002735883.1|/8.10074e-125/PREDICTED: CG1516-like [Saccoglossus kowalevskii]
isotig07540	43.0791	415.983	3.27147	Up	7.29e-294	2.02e-291	gi|115960916|ref|XP_001196080.1|/3.6725e-08/PREDICTED: similar to vesicle-associated protein (VAP-1) [Strongylocentrotus purpuratus]
isotig27300	17.5125	168.692	3.26793	Up	1.52e-17	3.22e-16	gi|115963085|ref|XP_001182555.1|/3.79415e-19/PREDICTED: similar to calcium activated chloride channel 1 precursor [Strongylocentrotus purpuratus]
isotig19265	1.8884	18.1903	3.26793	Up	9.42e-05	0.000546502	-
isotig00976	1.18246	11.3902	3.26793	Up	1.29e-06	1.08e-05	gi|291235818|ref|XP_002737844.1|/5.29016e-37/PREDICTED: hypothetical protein [Saccoglossus kowalevskii]
isotig16280	2.06473	19.8888	3.26793	Up	1.29e-06	1.08e-05	-
isotig15005	1.13358	10.9193	3.26793	Up	9.42e-05	0.000546204	gi|115894381|ref|XP_792274.2|/5.86476e-58/PREDICTED: similar to hyalin [Strongylocentrotus purpuratus]
isotig25137	4.64065	44.7017	3.26793	Up	1.29e-06	1.08e-05	-
isotig23402	4.03908	38.907	3.26793	Up	1.29e-06	1.08e-05	gi|291220796|ref|XP_002730414.1|/5.29763e-87/PREDICTED: Bardet-Biedl syndrome 2-like [Saccoglossus kowalevskii]
isotig14136	0.95777	9.22585	3.26793	Up	9.42e-05	0.000546353	gi|115960782|ref|XP_001191248.1|/1.00086e-95/PREDICTED: hypothetical protein [Strongylocentrotus purpuratus]
isotig14590	1.57739	15.1944	3.26793	Up	1.29e-06	1.08e-05	gi|156379724|ref|XP_001631606.1|/1.27333e-13/predicted protein [Nematostella vectensis]
isotig17659	2.42345	23.3442	3.26793	Up	1.29e-06	1.08e-05	-
isotig14080	1.88506	18.1581	3.26793	Up	1.86e-08	2e-07	gi|72096309|ref|XP_797414.1|/0/PREDICTED: similar to OTTHUMP00000016524 [Strongylocentrotus purpuratus]
isotig14149	3.3785	32.5438	3.26793	Up	6.34e-14	1.08e-12	-
isotig27225	3.79923	36.5966	3.26793	Up	9.42e-05	0.00054665	-
isotig14250	2.96017	28.039	3.24368	Up	7.43e-12	1.11e-10	gi|291230034|ref|XP_002734975.1|/1.62245e-46/PREDICTED: ankyrin repeat containing protein-like [Saccoglossus kowalevskii]
isotig21637	11.6921	110.373	3.23878	Up	7.6e-19	1.71e-17	gi|157115770|ref|XP_001652688.1|/4.07463e-58/hypothetical protein AaeL_AAEL007329 [Aedes aegypti]
isotig10599	2.30638	21.6611	3.2314	Up	3.33e-08	3.49e-07	gi|47551215|ref|NP_999788.1|/2.30649e-161/tektin C1 [Strongylocentrotus purpuratus]
isotig08511	1.14905	10.7917	3.2314	Up	3.33e-08	3.49e-07	gi|118785228|ref|XP_314487.3|/2.13424e-54/AGAP010514-PA [Anopheles gambiae str. PEST]
isotig04333	39.8919	373.285	3.22611	Up	9.26e-110	8.69e-108	-
isotig15051	1.71006	15.9233	3.21902	Up	2.32e-06	1.87e-05	gi|115918083|ref|XP_782563.2|/1.99312e-66/PREDICTED: hypothetical protein [Strongylocentrotus purpuratus]
isotig16369	2.08265	19.3927	3.21902	Up	2.32e-06	1.87e-05	gi|291223666|ref|XP_002731832.1|/6.64466e-46/PREDICTED: hypothetical protein [Saccoglossus kowalevskii]
isotig20254	3.11586	29.0135	3.21902	Up	2.32e-06	1.87e-05	-
isotig18964	2.74824	25.5904	3.21902	Up	2.32e-06	1.87e-05	gi|291230360|ref|XP_002735134.1|/4.77941e-29/PREDICTED: spindle and KT associated 1-like [Saccoglossus kowalevskii]
isotig13963	1.38204	12.8689	3.21902	Up	2.32e-06	1.87e-05	gi|291236149|ref|XP_002737991.1|/8.5201e-153/PREDICTED: beta-carotene 9, 10-dioxygenase 2-like [Saccoglossus kowalevskii]
isotig26930	5.54091	51.5944	3.21902	Up	2.32e-06	1.87e-05	gi|115608252|ref|XP_780149.2|/8.73595e-40/PREDICTED: hypothetical protein [Strongylocentrotus purpuratus]
isotig02713	0.997595	9.28915	3.21902	Up	2.32e-06	1.87e-05	gi|72074323|ref|XP_795511.1|/3.02579e-119/PREDICTED: hypothetical protein [Strongylocentrotus purpuratus]
isotig13620	1.23862	11.5335	3.21902	Up	2.32e-06	1.87e-05	-
isotig14210	4.38881	40.8666	3.21902	Up	8.68e-17	1.75e-15	gi|115681681|ref|XP_797536.2|/0/PREDICTED: hypothetical protein, partial [Strongylocentrotus purpuratus]
isotig20007	5.04885	46.6884	3.20904	Up	8.82e-10	1.09e-08	gi|72082292|ref|XP_796339.1|/9.80522e-68/PREDICTED: similar to MGC69236 protein [Strongylocentrotus purpuratus]
isotig15561	3.11182	28.776	3.20904	Up	8.82e-10	1.09e-08	gi|260796153|ref|XP_002593069.1|/2.96563e-122/hypothetical protein BRAFLDRAFT_277920 [Branchiostoma floridae]
isotig14678	2.67471	24.7339	3.20904	Up	8.82e-10	1.09e-08	gi|291237244|ref|XP_002738547.1|/1.25397e-106/PREDICTED: Eph receptor B2-like [Saccoglossus kowalevskii]
isotig02371	2.69272	24.8264	3.20474	Up	3.62e-13	5.88e-12	gi|156370965|ref|XP_001628537.1|/2.08154e-109/predicted protein [Nematostella vectensis]
isotig15078	1.1507	10.5301	3.19393	Up	0.000169586	0.00093415	gi|198435508|ref|XP_002132030.1|/2.76649e-69/PREDICTED: similar to predicted protein [Ciona intestinalis]
isotig10637	1.6696	15.2785	3.19393	Up	0.000169586	0.000932463	-
isotig23954	2.82593	25.8601	3.19393	Up	0.000169586	0.000933185	-
isotig13493	1.55894	14.2659	3.19393	Up	5.96e-08	6.05e-07	gi|115649643|ref|XP_785443.2|/2.26373e-144/PREDICTED: similar to hydrocephalus-inducing protein [Strongylocentrotus purpuratus]
isotig18392	1.74806	15.9965	3.19393	Up	0.000169586	0.000934391	-
isotig14064	1.89063	17.3012	3.19393	Up	5.96e-08	6.05e-07	-
isotig19541	1.93641	17.7201	3.19393	Up	0.000169586	0.000932703	gi|115937179|ref|XP_001190401.1|/1.16345e-114/PREDICTED: similar to axonal transport of synaptic vesicles [Strongylocentrotus purpuratus]
isotig13105	0.490487	4.48844	3.19393	Up	0.000169586	0.000933667	gi|18844747|dbj|BAB85468.1|/0/guanylate cyclase [Asterias amurensis]
isotig10452	2.34184	21.4302	3.19393	Up	0.000169586	0.000932944	-
isotig28772	4.8469	44.354	3.19393	Up	0.000169586	0.000933908	gi|72081057|ref|XP_800592.1|/1.52457e-07/PREDICTED: hypothetical protein [Strongylocentrotus purpuratus]
isotig09985	0.992847	9.08554	3.19393	Up	0.000169586	0.000933426	gi|115757109|ref|XP_001200304.1|/2.1665e-59/PREDICTED: hypothetical protein [Strongylocentrotus purpuratus]
isotig23016	5.2788	48.3063	3.19393	Up	5.96e-08	6.04e-07	-
isotig16549	2.83847	25.9748	3.19393	Up	5.96e-08	6.05e-07	gi|291225834|ref|XP_002732903.1|/3.27597e-58/PREDICTED: hypothetical protein [Saccoglossus kowalevskii]
isotig18407	3.4847	31.8885	3.19393	Up	5.96e-08	6.04e-07	-
isotig10701	8.63027	78.5138	3.18547	Up	2.76e-16	5.44e-15	-
isotig21069	5.60041	50.7099	3.17866	Up	1.57e-09	1.9e-08	gi|260798795|ref|XP_002594385.1|/2.96005e-17/hypothetical protein BRAFLDRAFT_72207 [Branchiostoma floridae]
isotig16118	2.04015	18.3419	3.16839	Up	4.15e-06	3.18e-05	gi|115732965|ref|XP_788381.2|/1.36843e-78/PREDICTED: hypothetical protein [Strongylocentrotus purpuratus]
isotig17434	2.39443	21.527	3.16839	Up	4.15e-06	3.18e-05	-
isotig22430	3.74293	33.6506	3.16839	Up	4.15e-06	3.19e-05	gi|72151408|ref|XP_798515.1|/7.15684e-75/PREDICTED: hypothetical protein [Strongylocentrotus purpuratus]
isotig08271	4.71359	42.3773	3.16839	Up	4.15e-06	3.18e-05	-
isotig08820	5.31227	47.4496	3.159	Up	3.81e-19	8.8e-18	-
isotig13280	23.3063	207.182	3.15211	Up	2.78e-113	2.68e-111	-
isotig26141	15.2492	135.466	3.15112	Up	8.72e-16	1.66e-14	-
isotig18756	4.5183	40.0412	3.14764	Up	2.81e-09	3.31e-08	-
isotig16708	3.61873	32.0692	3.14764	Up	2.81e-09	3.3e-08	gi|260833502|ref|XP_002611696.1|/3.65061e-30/hypothetical protein BRAFLDRAFT_117084 [Branchiostoma floridae]
isotig14601	12.8043	113.061	3.1424	Up	1.68e-39	7.09e-38	gi|115738129|ref|XP_793584.2|/7.69955e-72/PREDICTED: hypothetical protein [Strongylocentrotus purpuratus]
isotig17475	4.76035	42.0334	3.1424	Up	7.53e-11	1.03e-09	gi|149712588|ref|XP_001490646.1|/9.07822e-59/PREDICTED: similar to CHL1 potential helicase [Equus caballus]
isotig08817	1.76608	15.5943	3.1424	Up	7.53e-11	1.03e-09	gi|115937085|ref|XP_001186068.1|/0/PREDICTED: hypothetical protein [Strongylocentrotus purpuratus]
isotig15125	4.042	35.5978	3.13865	Up	2.05e-12	3.17e-11	-
isotig15208	4.7078	41.3805	3.13583	Up	5.61e-14	9.6e-13	gi|34922437|sp|O76536.1|HYAL_STRPU/2.00848e-99/RecName: Full=Hyalin
isotig17725	2.44319	21.1809	3.11593	Up	7.41e-06	5.41e-05	gi|115702696|ref|XP_001184069.1|/1.81331e-59/PREDICTED: hypothetical protein [Strongylocentrotus purpuratus]
isotig20033	9.08794	78.7867	3.11593	Up	2.75e-15	5.11e-14	gi|156402947|ref|XP_001639851.1|/5.82891e-20/predicted protein [Nematostella vectensis]
isotig24943	4.63169	40.1538	3.11593	Up	7.41e-06	5.4e-05	gi|218505767|ref|NP_001136230.1|/5.81487e-24/Arg3.1/Arc mRNA-binding zinc finger protein [Rattus norvegicus]
isotig09505	10.0432	86.7101	3.10998	Up	6.86e-43	3.06e-41	gi|115742448|ref|XP_001198108.1|/9.72349e-13/PREDICTED: hypothetical protein, partial [Strongylocentrotus purpuratus]
isotig21406	166.803	1419.66	3.08933	Up	3.78e-220	7.6e-218	gi|291237186|ref|XP_002738507.1|/8.41969e-22/PREDICTED: hypothetical protein isoform 1 [Saccoglossus kowalevskii]
isotig16019	4.02891	34.2813	3.08896	Up	2.37e-10	3.1e-09	gi|115704798|ref|XP_780056.2|/1.8893e-67/PREDICTED: similar to Ddx10 protein [Strongylocentrotus purpuratus]
isotig18708	17.9314	151.999	3.08351	Up	2.41e-31	8.23e-30	-
isotig13213	41.994	353.948	3.07528	Up	2.5e-202	4.55e-200	-
isotig23161	5.33159	44.9376	3.07528	Up	3.37e-07	3.07e-06	-
isotig04435	2.05456	17.317	3.07528	Up	3.37e-07	3.08e-06	gi|218505767|ref|NP_001136230.1|/2.92145e-67/Arg3.1/Arc mRNA-binding zinc finger protein [Rattus norvegicus]
isotig13388	6.52552	54.8261	3.0707	Up	5.25e-28	1.62e-26	-
isotig15700	1.90565	15.9089	3.06148	Up	1.32e-05	9.18e-05	gi|115920263|ref|XP_001186350.1|/6.10033e-72/PREDICTED: similar to TPR repeat-containing protein [Strongylocentrotus purpuratus]
isotig17362	2.35448	19.6559	3.06148	Up	1.32e-05	9.18e-05	gi|291223569|ref|XP_002731784.1|/5.0911e-66/PREDICTED: nucleoporin 88-like [Saccoglossus kowalevskii]
isotig21084	3.33224	27.8185	3.06148	Up	1.32e-05	9.18e-05	gi|291243557|ref|XP_002741668.1|/2.37164e-06/PREDICTED: Ahi1 protein-like [Saccoglossus kowalevskii]
isotig19988	3.03698	25.3536	3.06148	Up	1.32e-05	9.18e-05	gi|291244958|ref|XP_002742360.1|/1.36763e-45/PREDICTED: dual specificity phosphatase 1-like [Saccoglossus kowalevskii]
isotig24579	8.90247	74.3203	3.06148	Up	4.2e-10	5.36e-09	-
isotig29035	7.94442	66.3223	3.06148	Up	1.32e-05	9.19e-05	-
isotig16766	2.20516	18.4093	3.06148	Up	1.32e-05	9.17e-05	gi|260795196|ref|XP_002592592.1|/3.70191e-51/hypothetical protein BRAFLDRAFT_68915 [Branchiostoma floridae]
isotig12074	14.5997	121.882	3.06148	Up	1.52e-14	2.7e-13	-
isotig13956	1.38603	11.571	3.06148	Up	1.32e-05	9.17e-05	-
isotig15853	12.9722	107.463	3.05034	Up	2.33e-30	7.74e-29	gi|1753095|gb|AAB39325.1|/1.29154e-34/laminin alpha chain [Strongylocentrotus purpuratus]
isotig23131	18.5677	152.028	3.03346	Up	2.53e-21	6.32e-20	-
isotig20636	4.34051	35.5389	3.03346	Up	5.98e-07	5.28e-06	gi|115620461|ref|XP_798336.2|/2.69833e-64/PREDICTED: similar to scavenger receptor cysteine-rich protein type 12 precursor, partial [Strongylocentrotus purpuratus]
isotig14411	2.02851	16.6089	3.03346	Up	5.98e-07	5.28e-06	gi|115619019|ref|XP_001204262.1|/1.09172e-105/PREDICTED: similar to Centrosomal protein 78 [Strongylocentrotus purpuratus]
isotig18421	3.49612	28.6253	3.03346	Up	5.98e-07	5.28e-06	gi|115683736|ref|XP_781899.2|/3.51348e-53/PREDICTED: similar to LOC445846 protein [Strongylocentrotus purpuratus]
isotig10475	2.1821	17.8664	3.03346	Up	5.98e-07	5.28e-06	gi|213514270|ref|NP_001133765.1|/1.69811e-23/Mixed lineage kinase domain-like protein [Salmo salar]
isotig27533	13.7886	111.949	3.02129	Up	3.56e-11	5.03e-10	-
isotig17890	2.52549	20.2726	3.0049	Up	2.34e-05	0.000154307	-
isotig21357	3.45708	27.7507	3.0049	Up	2.34e-05	0.000154355	-
isotig19255	5.63196	45.2088	3.0049	Up	1.31e-09	1.59e-08	gi|72155110|ref|XP_789610.1|/5.43664e-30/PREDICTED: similar to coiled-coil domain containing 92 [Strongylocentrotus purpuratus]
isotig03879	4.47615	35.9309	3.0049	Up	2.34e-05	0.00015445	gi|115738180|ref|XP_797556.2|/5.5251e-44/PREDICTED: similar to ribosomal protein L44 [Strongylocentrotus purpuratus]
isotig01488	4.17982	33.5522	3.0049	Up	1.31e-09	1.59e-08	gi|72108846|ref|XP_793024.1|/1.93141e-21/PREDICTED: hypothetical protein [Strongylocentrotus purpuratus]
isotig17003	2.25067	18.0666	3.0049	Up	2.34e-05	0.000154259	gi|115938065|ref|XP_800262.2|/3.12844e-27/PREDICTED: hypothetical protein [Strongylocentrotus purpuratus]
isotig20724	3.26424	26.2027	3.0049	Up	2.34e-05	0.000154403	-
isotig16692	7.23745	57.864	2.99911	Up	4.08e-15	7.47e-14	gi|291227139|ref|XP_002733546.1|/1.83541e-114/PREDICTED: StAR-related lipid transfer (START) domain containing 13-like [Saccoglossus kowalevskii]
isotig24705	29.9527	239.475	2.99911	Up	6.9e-29	2.19e-27	gi|72102746|ref|XP_799032.1|/1.43511e-28/PREDICTED: hypothetical protein [Strongylocentrotus purpuratus]
isotig16771	3.66516	28.9502	2.98163	Up	4.9e-08	5.02e-07	gi|115709859|ref|XP_781851.2|/4.57651e-25/PREDICTED: similar to FBF1 protein [Strongylocentrotus purpuratus]
isotig15260	2.97743	23.518	2.98163	Up	4.9e-08	5.02e-07	-
isotig09908	4.22248	33.3524	2.98163	Up	4.9e-08	5.02e-07	gi|156553747|ref|XP_001601361.1|/1.13467e-42/PREDICTED: similar to hoip-prov protein [Nasonia vitripennis]
isotig17145	17.5515	138.194	2.97703	Up	2.69e-32	9.4e-31	gi|291237921|ref|XP_002738880.1|/1.42864e-28/PREDICTED: Notch gene homolog 3-like [Saccoglossus kowalevskii]
isotig09723	3.62146	28.4887	2.97575	Up	2.31e-09	2.74e-08	gi|291235917|ref|XP_002737891.1|/1.43042e-34/PREDICTED: hypothetical protein [Saccoglossus kowalevskii]
isotig14730	6.51961	51.2875	2.97575	Up	1.73e-17	3.66e-16	gi|72079968|ref|XP_789711.1|/3.05492e-89/PREDICTED: hypothetical protein [Strongylocentrotus purpuratus]
isotig27560	23.696	186.408	2.97575	Up	1.73e-17	3.65e-16	gi|115747624|ref|XP_001175528.1|/8.49041e-27/PREDICTED: similar to RING finger- and KH domain-containing protein [Strongylocentrotus purpuratus]
isotig09563	3.5025	27.553	2.97575	Up	2.31e-09	2.74e-08	gi|120092|sp|P19477.1|FIBA_PARPA/9.63276e-42/RecName: Full=Fibrinogen-like protein A; Short=FREP-A; Flags: Precursor
isotig14485	4.13035	32.3262	2.96837	Up	5.31e-12	7.99e-11	gi|291388866|ref|XP_002710929.1|/7.14678e-26/PREDICTED: hypothetical protein [Oryctolagus cuniculus]
isotig15527	5.56662	43.4928	2.9659	Up	2.58e-13	4.23e-12	-
isotig21728	12.9943	101.273	2.9623	Up	6.17e-16	1.19e-14	-
isotig19747	11.8043	91.9124	2.96095	Up	3.03e-17	6.29e-16	-
isotig03777	6.78566	52.7579	2.95883	Up	7.42e-20	1.76e-18	gi|115933348|ref|XP_001199491.1|/4.57006e-20/PREDICTED: hypothetical protein [Strongylocentrotus purpuratus]
isotig24017	19.8869	154.619	2.95883	Up	7.42e-20	1.76e-18	gi|115728472|ref|XP_782202.2|/3.53176e-71/PREDICTED: similar to KIAA1604 protein [Strongylocentrotus purpuratus]
isotig14610	1.58573	12.2198	2.946	Up	4.14e-05	0.000259144	gi|115623565|ref|XP_786909.2|/1.60496e-117/PREDICTED: hypothetical protein [Strongylocentrotus purpuratus]
isotig13265	1.32024	10.1739	2.946	Up	1.86e-06	1.52e-05	-
isotig27532	5.98308	46.1062	2.946	Up	4.14e-05	0.000258916	-
isotig29021	7.89215	60.8178	2.946	Up	4.14e-05	0.000259296	-
isotig21640	5.86318	45.1823	2.946	Up	8.61e-08	8.54e-07	-
isotig14429	7.12689	54.9205	2.946	Up	1.3e-19	3.07e-18	gi|291235704|ref|XP_002737784.1|/2.32326e-50/PREDICTED: F-box only protein 32-like [Saccoglossus kowalevskii]
isotig07660	3.56496	27.4719	2.946	Up	4.06e-09	4.7e-08	gi|158290861|ref|XP_563634.3|/6.28666e-46/AGAP002529-PA [Anopheles gambiae str. PEST]
isotig29434	63.8447	491.994	2.946	Up	3.99e-26	1.17e-24	-
isotig13227	2.82482	21.7684	2.946	Up	4.52e-13	7.29e-12	-
isotig20606	3.19469	24.6186	2.946	Up	4.14e-05	0.000258992	-
isotig22514	6.27738	48.3742	2.946	Up	8.61e-08	8.54e-07	-
isotig17301	3.92799	30.2695	2.946	Up	8.61e-08	8.55e-07	gi|259013400|ref|NP_001158407.1|/3.57961e-37/twisted gastrulation [Saccoglossus kowalevskii]
isotig23390	5.4404	41.9243	2.946	Up	1.86e-06	1.53e-05	gi|115971197|ref|XP_001183875.1|/8.06622e-42/PREDICTED: similar to LOC495301 protein [Strongylocentrotus purpuratus]
isotig14709	2.15563	16.6115	2.946	Up	1.86e-06	1.52e-05	gi|146219852|ref|NP_989607.2|/1.67644e-10/breast cancer 2, early onset [Gallus gallus]
isotig04603	2.33728	18.0113	2.946	Up	4.06e-09	4.7e-08	gi|115739571|ref|XP_787249.2|/1.40302e-61/PREDICTED: similar to cysteine-rich secretory protein-2, putative [Strongylocentrotus purpuratus]
isotig19178	2.79955	21.5736	2.946	Up	4.14e-05	0.00025922	gi|260809845|ref|XP_002599715.1|/6.82581e-73/hypothetical protein BRAFLDRAFT_106711 [Branchiostoma floridae]
isotig16240	2.05061	15.8022	2.946	Up	4.14e-05	0.000259068	gi|115760555|ref|XP_788295.2|/3.26984e-40/PREDICTED: hypothetical protein, partial [Strongylocentrotus purpuratus]
isotig18742	4.48787	34.584	2.946	Up	8.61e-08	8.54e-07	-
isotig05504	12.7689	97.7514	2.93648	Up	6.97e-26	2.03e-24	-
isotig13553	6.37877	48.7714	2.93469	Up	5.61e-22	1.44e-20	gi|115640592|ref|XP_001199072.1|/5.79668e-137/PREDICTED: similar to GH12891p [Strongylocentrotus purpuratus]
isotig13508	55.5591	424.376	2.93325	Up	9.2e-183	1.5e-180	gi|115681476|ref|XP_779976.2|/1.64062e-78/PREDICTED: similar to retinoic acid receptor beta-2 [Strongylocentrotus purpuratus]
isotig23017	16.9879	129.652	2.93206	Up	4.59e-18	9.95e-17	-
isotig05509	13.5942	103.481	2.9283	Up	1.08e-53	5.68e-52	gi|260785986|ref|XP_002588040.1|/9.72311e-17/hypothetical protein BRAFLDRAFT_83020 [Branchiostoma floridae]
isotig17796	6.56869	49.8281	2.92328	Up	1.63e-11	2.36e-10	gi|115700000|ref|XP_790942.2|/5.08868e-94/PREDICTED: similar to regulatory factor X3 [Strongylocentrotus purpuratus]
isotig19075	7.653	58.0533	2.92328	Up	1.63e-11	2.36e-10	-
isotig13296	2.35118	17.7949	2.92001	Up	3.39e-10	4.36e-09	-
isotig16037	56.5069	424.562	2.90948	Up	1.86e-107	1.69e-105	gi|115908431|ref|XP_785774.2|/2.36829e-17/PREDICTED: similar to LSM14A protein [Strongylocentrotus purpuratus]
isotig07147	7.18156	53.9583	2.90948	Up	1.03e-32	3.67e-31	-
isotig17307	3.87846	29.1406	2.90948	Up	1.51e-07	1.45e-06	gi|296479785|gb|DAA21900.1|/3.01217e-07/coiled-coil domain containing 34 [Bos taurus]
isotig09611	8.91349	66.7803	2.90536	Up	7.42e-24	2.03e-22	gi|45725019|emb|CAG23923.1|/2.87011e-27/cyclin A protein [Sphaerechinus granularis]
isotig17514	14.3666	107.635	2.90536	Up	7.42e-24	2.03e-22	-
isotig17185	13.0852	97.8704	2.90293	Up	1.49e-22	3.86e-21	gi|115762690|ref|XP_792633.2|/2.08614e-40/PREDICTED: similar to P21-activated kinase, pak [Strongylocentrotus purpuratus]
isotig26545	14.0923	105.203	2.9002	Up	2.85e-11	4.07e-10	-
isotig18611	3.55439	26.5346	2.9002	Up	3.27e-06	2.56e-05	gi|224044751|ref|XP_002189808.1|/3.96962e-50/PREDICTED: hypothetical protein [Taeniopygia guttata]
isotig05114	1.43002	10.6755	2.9002	Up	3.27e-06	2.56e-05	gi|115623540|ref|XP_798272.2|/3.7895e-125/PREDICTED: similar to scavenger receptor cysteine-rich protein type 12 precursor [Strongylocentrotus purpuratus]
isotig26645	27.0792	201.719	2.89709	Up	6e-20	1.43e-18	gi|193591726|ref|XP_001944018.1|/1.37134e-56/PREDICTED: similar to Zinc finger protein 271 (Zinc finger protein 7) (HZF7) (Zinc finger protein ZNFphex133) (Epstein-Barr virus-induced zinc finger protein) (ZNF-EB) (CT-ZFP48) (Zinc finger protein dp) (ZNF-dp) [Acyrthosiphon pisum]
isotig14499	6.73791	49.926	2.88942	Up	2.44e-17	5.09e-16	gi|115709939|ref|XP_780123.2|/1.4874e-126/PREDICTED: hypothetical protein isoform 1 [Strongylocentrotus purpuratus]
isotig26132	22.5035	166.744	2.88942	Up	2.44e-17	5.09e-16	-
isotig12101	25.8377	190.812	2.8846	Up	4.91e-27	1.47e-25	-
isotig15574	1.86564	13.7778	2.8846	Up	7.29e-05	0.000433215	gi|115926612|ref|XP_001186397.1|/3.33593e-116/PREDICTED: similar to zinc finger protein, partial [Strongylocentrotus purpuratus]
isotig09138	1.77326	13.0955	2.8846	Up	7.29e-05	0.000433335	-
isotig25561	4.87645	36.0127	2.8846	Up	7.29e-05	0.000433094	-
isotig27792	6.08938	44.9702	2.8846	Up	7.29e-05	0.000432853	gi|115770446|ref|XP_792082.2|/6.78692e-40/PREDICTED: similar to helicase [Strongylocentrotus purpuratus]
isotig22537	3.80224	28.0796	2.8846	Up	7.29e-05	0.000432251	gi|72044159|ref|XP_796982.1|/2.50573e-08/PREDICTED: similar to G protein-coupled receptor 112 [Strongylocentrotus purpuratus]
isotig15363	3.63517	26.8458	2.8846	Up	1.25e-08	1.37e-07	gi|72013736|ref|XP_783850.1|/3.85119e-88/PREDICTED: similar to cytochrome P450 1A2 [Strongylocentrotus purpuratus]
isotig28003	6.29715	46.5046	2.8846	Up	7.29e-05	0.000432491	-
isotig13653	1.24894	9.22345	2.8846	Up	7.29e-05	0.000432612	-
isotig17367	2.38966	17.6477	2.8846	Up	7.29e-05	0.000432973	gi|115935459|ref|XP_001189280.1|/3.12899e-102/PREDICTED: similar to mKIAA0840 protein [Strongylocentrotus purpuratus]
isotig20957	3.31383	24.4727	2.8846	Up	7.29e-05	0.000432732	-
isotig13413	1.10921	8.19151	2.8846	Up	7.29e-05	0.000432371	-
isotig16127	9.42453	69.3841	2.88011	Up	2.11e-18	4.63e-17	-
isotig20527	57.2757	420.939	2.87761	Up	1.15e-66	7.2e-65	-
isotig20380	5.22705	38.2662	2.872	Up	2.65e-07	2.44e-06	-
isotig26330	20.7276	151.41	2.86883	Up	8.62e-16	1.65e-14	gi|198436591|ref|XP_002123491.1|/5.30306e-11/PREDICTED: similar to predicted protein [Ciona intestinalis]
isotig29160	25.0789	182.524	2.86354	Up	4.21e-12	6.39e-11	-
isotig13511	50.0815	362.943	2.85739	Up	1.96e-152	2.53e-150	gi|260808486|ref|XP_002599038.1|/2.57129e-31/hypothetical protein BRAFLDRAFT_245659 [Branchiostoma floridae]
isotig19814	3.9591	28.6024	2.85289	Up	5.74e-06	4.28e-05	gi|291223481|ref|XP_002731738.1|/1.03332e-35/PREDICTED: predicted protein-like [Saccoglossus kowalevskii]
isotig28182	12.83	92.6902	2.85289	Up	2.17e-08	2.32e-07	gi|292616561|ref|XP_002663079.1|/3.64436e-29/PREDICTED: low density lipoprotein receptor-related protein 4-like [Danio rerio]
isotig21301	4.56341	32.9683	2.85289	Up	5.74e-06	4.28e-05	-
isotig15566	7.45098	53.8294	2.85289	Up	1.5e-15	2.83e-14	gi|115923420|ref|XP_001181889.1|/3.52069e-14/PREDICTED: hypothetical protein [Strongylocentrotus purpuratus]
isotig15668	2.52682	18.2549	2.85289	Up	5.74e-06	4.28e-05	-
isotig17381	7.82523	56.5332	2.85289	Up	3.57e-13	5.8e-12	gi|115650757|ref|XP_786896.2|/2.76673e-21/PREDICTED: similar to neurogenic locus notch (notch) [Strongylocentrotus purpuratus]
isotig20708	4.2939	31.0211	2.85289	Up	5.74e-06	4.28e-05	gi|291241702|ref|XP_002740743.1|/6.15663e-45/PREDICTED: leucine rich transmembrane and 0-methyltransferase domain containing-like [Saccoglossus kowalevskii]
isotig14475	2.06918	14.9487	2.85289	Up	5.74e-06	4.28e-05	gi|71996161|ref|NP_001022955.1|/5.41763e-06/hypothetical protein Y79H2A.3 [Caenorhabditis elegans]
isotig21767	4.72519	34.137	2.85289	Up	5.74e-06	4.28e-05	gi|149601054|ref|XP_001521640.1|/5.46202e-15/PREDICTED: similar to Surf2 [Ornithorhynchus anatinus]
isotig17060	71.3239	514.547	2.85084	Up	1.19e-111	1.13e-109	-
isotig20014	32.3535	232.763	2.84687	Up	6.55e-39	2.71e-37	gi|291221475|ref|XP_002730746.1|/3.30986e-15/PREDICTED: hypothetical protein [Saccoglossus kowalevskii]
isotig13899	3.15568	22.581	2.83909	Up	1.81e-09	2.16e-08	gi|72004789|ref|XP_782331.1|/1.90855e-112/PREDICTED: similar to axonemal leucine-rich repeat protein [Strongylocentrotus purpuratus]
isotig11927	6.76598	48.2289	2.83353	Up	4.62e-07	4.14e-06	-
isotig13599	8.59934	61.1396	2.82981	Up	1.35e-25	3.89e-24	-
isotig13489	3.09676	21.9996	2.82864	Up	1.51e-10	2.01e-09	-
isotig14640	1.59099	11.2387	2.82047	Up	0.00012796	0.00072317	gi|115741994|ref|XP_795310.2|/7.11571e-142/PREDICTED: hypothetical protein [Strongylocentrotus purpuratus]
isotig22847	3.91389	27.6474	2.82047	Up	0.00012796	0.000722979	-
isotig13819	2.654	18.7477	2.82047	Up	3.79e-08	3.93e-07	-
isotig16946	2.23599	15.7949	2.82047	Up	0.00012796	0.000722787	gi|115916109|ref|XP_800301.2|/1.21986e-06/PREDICTED: hypothetical protein [Strongylocentrotus purpuratus]
isotig16664	2.16731	15.3097	2.82047	Up	0.00012796	0.000722595	gi|149050205|gb|EDM02529.1|/7.36215e-44/rCG36889 [Rattus norvegicus]
isotig13839	3.10837	21.8147	2.81107	Up	3.14e-09	3.68e-08	-
isotig13111	3.52974	24.7719	2.81107	Up	3.33e-17	6.87e-16	gi|72090755|ref|XP_795051.1|/5.32514e-140/PREDICTED: hypothetical protein [Strongylocentrotus purpuratus]
isotig16347	2.77206	19.3591	2.80398	Up	1e-05	7.13e-05	gi|115767158|ref|XP_001193133.1|/2.54121e-138/PREDICTED: similar to zinc finger protein, partial [Strongylocentrotus purpuratus]
isotig25768	6.56869	45.8735	2.80398	Up	1e-05	7.12e-05	-
isotig13228	7.57448	52.8975	2.80398	Up	2.67e-28	8.36e-27	-
isotig06196	1.17221	8.18629	2.80398	Up	1e-05	7.13e-05	gi|115662434|ref|XP_001203590.1|/0/PREDICTED: hypothetical protein, partial [Strongylocentrotus purpuratus]
isotig24802	6.04717	42.2314	2.80398	Up	1e-05	7.13e-05	gi|115731557|ref|XP_001202695.1|/4.77258e-40/PREDICTED: similar to transmembrane receptor Notch1 B, partial [Strongylocentrotus purpuratus]
isotig21140	4.52469	31.5989	2.80398	Up	1e-05	7.12e-05	gi|164419743|ref|NP_001104792.1|/2.98185e-14/ATP-dependent RNA helicase DDX54 isoform 1 [Homo sapiens]
isotig13127	3.21611	22.4602	2.80398	Up	7.83e-15	1.42e-13	gi|115733075|ref|XP_788604.2|/3.57948e-173/PREDICTED: similar to ninein-like protein [Strongylocentrotus purpuratus]
isotig28071	8.4183	58.7905	2.80398	Up	1e-05	7.14e-05	gi|296190105|ref|XP_002743054.1|/5.82324e-36/PREDICTED: WD40 repeat-containing protein SMU1 isoform 2 [Callithrix jacchus]
isotig14094	1.89511	13.2348	2.80398	Up	1e-05	7.13e-05	gi|115971000|ref|XP_001179064.1|/6.25745e-49/PREDICTED: hypothetical protein [Strongylocentrotus purpuratus]
isotig22013	6.11421	42.4051	2.794	Up	8.05e-07	6.95e-06	-
isotig17186	3.88222	26.9251	2.794	Up	8.05e-07	6.95e-06	-
isotig16203	3.40025	23.5824	2.794	Up	8.05e-07	6.95e-06	gi|115774611|ref|XP_797115.2|/6.61042e-33/PREDICTED: hypothetical protein, partial [Strongylocentrotus purpuratus]
isotig24079	28.7159	199.159	2.794	Up	1.39e-23	3.75e-22	gi|115894533|ref|XP_791543.2|/1.25897e-84/PREDICTED: similar to CMP-N-acetylneuraminic acid hydroxylase [Strongylocentrotus purpuratus]
isotig17501	4.77456	32.9606	2.7873	Up	6.58e-08	6.64e-07	-
isotig13358	11.3589	78.301	2.78521	Up	1.57e-36	6.1e-35	-
isotig09469	36.6993	252.367	2.7817	Up	6.34e-80	4.52e-78	gi|291222941|ref|XP_002731473.1|/1.51954e-09/PREDICTED: apoptotic chromatin condensation inducer 1-like [Saccoglossus kowalevskii]
isotig14717	4.86656	33.3353	2.77608	Up	3.83e-11	5.38e-10	-
isotig20281	9.37193	64.1965	2.77608	Up	3.83e-11	5.39e-10	-
isotig10451	3.58306	24.16	2.75336	Up	1.4e-06	1.17e-05	-
isotig08851	1.41421	9.53583	2.75336	Up	1.74e-05	0.000117592	gi|291226802|ref|XP_002733380.1|/1.20511e-61/PREDICTED: doublecortin-like kinase 1-like [Saccoglossus kowalevskii]
isotig20830	5.42563	36.5842	2.75336	Up	1.4e-06	1.17e-05	gi|115696809|ref|XP_001179877.1|/2.24524e-100/PREDICTED: hypothetical protein [Strongylocentrotus purpuratus]
isotig23444	6.8706	46.3274	2.75336	Up	1.4e-06	1.17e-05	-
isotig28172	8.57628	57.8285	2.75336	Up	1.74e-05	0.000117816	-
isotig19890	4.0037	26.9963	2.75336	Up	1.74e-05	0.00011763	-
isotig13148	1.67368	11.2853	2.75336	Up	1.14e-07	1.11e-06	gi|115702375|ref|XP_783370.2|/5.43509e-62/PREDICTED: hypothetical protein [Strongylocentrotus purpuratus]
isotig26387	6.9694	46.9935	2.75336	Up	1.74e-05	0.000117667	gi|260793652|ref|XP_002591825.1|/3.82654e-06/hypothetical protein BRAFLDRAFT_125323 [Branchiostoma floridae]
isotig14279	1.982	13.3643	2.75336	Up	1.74e-05	0.000117741	-
isotig15962	2.63288	17.7531	2.75336	Up	1.74e-05	0.000117779	gi|260789443|ref|XP_002589756.1|/5.04412e-34/hypothetical protein BRAFLDRAFT_234065 [Branchiostoma floridae]
isotig15521	5.55374	37.448	2.75336	Up	6.61e-11	9.09e-10	gi|115948839|ref|XP_001196893.1|/0/PREDICTED: similar to Cek8, partial [Strongylocentrotus purpuratus]
isotig25204	6.46253	43.5758	2.75336	Up	1.74e-05	0.000117704	-
isotig18396	3.53085	23.808	2.75336	Up	1.74e-05	0.000117853	-
isotig13595	27.0403	182.329	2.75336	Up	3.06e-71	2.02e-69	-
isotig07862	24.9362	168.141	2.75336	Up	1.86e-75	1.27e-73	gi|115623773|ref|XP_791058.2|/5.96077e-154/PREDICTED: similar to Chain A, Crystal Structure Of Recombinant Chicken Sulfite Oxidase With Arg At Residue 161 [Strongylocentrotus purpuratus]
isotig08433	5.82334	39.0581	2.7457	Up	8.02e-30	2.61e-28	gi|148682267|gb|EDL14214.1|/0/hephaestin, isoform CRA_a [Mus musculus]
isotig13795	27.1098	181.112	2.74	Up	4.4e-66	2.75e-64	-
isotig14831	12.703	84.5905	2.73532	Up	2.39e-25	6.85e-24	gi|126339477|ref|XP_001372697.1|/2.26152e-12/PREDICTED: hypothetical protein [Monodelphis domestica]
isotig07858	24.1093	159.247	2.72361	Up	2.4e-37	9.54e-36	gi|241166485|ref|XP_002409876.1|/1.22815e-39/ribonucleotide reductase, beta subunit, putative [Ixodes scapularis]
isotig20825	20.6735	136.254	2.72044	Up	7.22e-21	1.78e-19	gi|296233003|ref|XP_002761815.1|/3.61831e-59/PREDICTED: zinc finger protein 709 [Callithrix jacchus]
isotig14098	2.85112	18.7669	2.71859	Up	1.97e-07	1.86e-06	gi|224044550|ref|XP_002192966.1|/4.89126e-11/PREDICTED: obscurin, cytoskeletal calmodulin and titin-interacting RhoGEF [Taeniopygia guttata]
isotig06975	5.62536	37.0278	2.71859	Up	1.97e-07	1.86e-06	-
isotig20983	6.64602	43.7461	2.71859	Up	1.97e-07	1.86e-06	-
isotig17180	4.61832	30.3991	2.71859	Up	1.97e-07	1.86e-06	gi|151499831|gb|ABS12077.1|/9.82628e-06/alboaggregin B beta subunit [Cryptelytrops albolabris]
isotig14943	37.1448	243.956	2.71539	Up	2e-68	1.28e-66	gi|295293383|gb|ADF87941.1|/3.39905e-13/macrophage migration inhibitory-like factor protein [Chlamys farreri]
isotig15858	3.25097	21.2945	2.71154	Up	2.42e-06	1.94e-05	gi|72007501|ref|XP_782568.1|/3.09711e-113/PREDICTED: similar to LOC496069 protein [Strongylocentrotus purpuratus]
isotig12937	4.25393	27.864	2.71154	Up	1.66e-11	2.4e-10	gi|115680278|ref|XP_001190535.1|/5.61548e-78/PREDICTED: similar to hyalin [Strongylocentrotus purpuratus]
isotig11331	4.26755	27.9532	2.71154	Up	2.42e-06	1.94e-05	gi|291224737|ref|XP_002732357.1|/1.13307e-87/PREDICTED: UBiquitin Conjugating enzyme family member (ubc-7)-like [Saccoglossus kowalevskii]
isotig19145	4.67683	30.6341	2.71154	Up	2.42e-06	1.94e-05	gi|72013153|ref|XP_784084.1|/2.01856e-109/PREDICTED: hypothetical protein [Strongylocentrotus purpuratus]
isotig16701	6.56719	42.8758	2.70681	Up	1.97e-10	2.58e-09	gi|260813102|ref|XP_002601258.1|/1.45013e-111/hypothetical protein BRAFLDRAFT_229318 [Branchiostoma floridae]
isotig13598	1.63379	10.6229	2.70089	Up	3.02e-05	0.000194142	-
isotig06859	5.20155	33.8206	2.70089	Up	3.02e-05	0.000194201	-
isotig24798	12.1865	79.2369	2.70089	Up	2.34e-09	2.77e-08	gi|294566523|gb|ADF18552.1|/1.0953e-18/endonuclease-reverse transcriptase [Bombyx mori]
isotig13871	1.79817	11.6918	2.70089	Up	3.02e-05	0.000194259	-
isotig19324	3.78574	24.615	2.70089	Up	3.02e-05	0.000194318	-
isotig15933	9.8248	63.7233	2.69732	Up	2.23e-16	4.42e-15	gi|115738169|ref|XP_790489.2|/5.89194e-32/PREDICTED: hypothetical protein [Strongylocentrotus purpuratus]
isotig13724	4.6943	30.4197	2.69602	Up	2.42e-12	3.73e-11	-
isotig15965	11.8969	77.0358	2.69494	Up	2.46e-19	5.71e-18	-
isotig19301	6.61722	42.7977	2.69324	Up	2.81e-08	2.96e-07	-
isotig07655	53.3554	344.349	2.69016	Up	3.25e-90	2.5e-88	gi|72157893|ref|XP_790505.1|/4.39797e-23/PREDICTED: similar to fibropellin Ia [Strongylocentrotus purpuratus]
isotig13827	12.3444	79.414	2.68554	Up	5.25e-29	1.68e-27	-
isotig20351	29.1571	187.574	2.68554	Up	5.25e-29	1.68e-27	-
isotig16768	54.0462	347.541	2.68492	Up	4.66e-74	3.14e-72	gi|72167423|ref|XP_781087.1|/1.07385e-90/PREDICTED: similar to secreted frizzled-related protein 1 [Strongylocentrotus purpuratus]
isotig02339	8.95229	57.4894	2.68297	Up	3.4e-07	3.1e-06	-
isotig25181	9.40869	60.4203	2.68297	Up	3.4e-07	3.1e-06	gi|148690695|gb|EDL22642.1|/1.39172e-21/mCG54748 [Mus musculus]
isotig19466	10.5355	67.3487	2.67639	Up	4.15e-12	6.31e-11	-
isotig28803	31.8914	203.223	2.67183	Up	5.19e-14	8.89e-13	-
isotig16925	3.72318	23.6702	2.66847	Up	4.18e-06	3.2e-05	gi|291227899|ref|XP_002733915.1|/2.72172e-131/PREDICTED: hypothetical protein [Saccoglossus kowalevskii]
isotig24020	7.11511	45.2346	2.66847	Up	4.18e-06	3.2e-05	-
isotig15961	3.2911	20.9233	2.66847	Up	4.18e-06	3.2e-05	gi|72006969|ref|XP_782974.1|/1.2366e-122/PREDICTED: similar to MGC81459 protein [Strongylocentrotus purpuratus]
isotig19830	5.02348	31.937	2.66847	Up	4.18e-06	3.2e-05	-
isotig17103	3.78306	24.0509	2.66847	Up	4.18e-06	3.2e-05	-
isotig16314	41.5808	263.684	2.66482	Up	4.52e-59	2.59e-57	gi|115700004|ref|XP_786199.2|/5.5731e-77/PREDICTED: similar to alpha-2,6-sialyltransferase [Strongylocentrotus purpuratus]
isotig13370	2.50253	15.8411	2.66221	Up	4.83e-08	4.96e-07	-
isotig13863	27.7004	175.16	2.66069	Up	1.02e-60	6.03e-59	-
isotig15753	5.74433	36.2739	2.65872	Up	5.8e-10	7.3e-09	-
isotig11368	17.4147	109.683	2.65495	Up	8.88e-14	1.51e-12	gi|194039582|ref|XP_001929382.1|/3.98778e-18/PREDICTED: furin-like [Sus scrofa]
isotig08115	2.03885	12.7657	2.64644	Up	5.22e-05	0.000319899	gi|45268962|gb|AAS55894.1|/0/phospholipase C beta [Lytechinus pictus]
isotig09002	3.56496	22.3209	2.64644	Up	5.85e-07	5.19e-06	gi|291238486|ref|XP_002739160.1|/1.8841e-58/PREDICTED: predicted protein-like [Saccoglossus kowalevskii]
isotig20980	6.68305	41.844	2.64644	Up	5.85e-07	5.19e-06	gi|147898767|ref|NP_001090550.1|/1.62884e-23/integrator complex subunit 7 [Xenopus laevis]
isotig07874	5.84818	36.6167	2.64644	Up	6.9e-09	7.78e-08	-
isotig17683	3.25759	20.3965	2.64644	Up	5.22e-05	0.000319624	gi|260817973|ref|XP_002603859.1|/7.71773e-74/hypothetical protein BRAFLDRAFT_119423 [Branchiostoma floridae]
isotig24209	26.0784	163.282	2.64644	Up	2.1e-18	4.63e-17	-
isotig27106	11.2375	70.3606	2.64644	Up	5.85e-07	5.19e-06	gi|115814150|ref|XP_789013.2|/4.47627e-68/PREDICTED: hypothetical protein [Strongylocentrotus purpuratus]
isotig14313	1.99188	12.4716	2.64644	Up	5.22e-05	0.000319807	gi|291244598|ref|XP_002742184.1|/5.02771e-16/PREDICTED: hypothetical protein [Saccoglossus kowalevskii]
isotig06181	1.23084	7.70655	2.64644	Up	5.22e-05	0.000319715	gi|72013581|ref|XP_799977.1|/7.11344e-21/PREDICTED: hypothetical protein [Strongylocentrotus purpuratus]
isotig19558	16.4396	102.466	2.6399	Up	2.43e-17	5.07e-16	-
isotig13114	3.31418	20.628	2.63788	Up	1.52e-13	2.54e-12	gi|72015881|ref|XP_784094.1|/1.12225e-102/PREDICTED: similar to LOC402794 protein [Strongylocentrotus purpuratus]
isotig13146	16.9802	105.646	2.63732	Up	2.83e-58	1.6e-56	gi|196011459|ref|XP_002115593.1|/5.73292e-56/hypothetical protein TRIADDRAFT_59472 [Trichoplax adhaerens]
isotig23262	37.3211	231.108	2.6305	Up	2.22e-27	6.73e-26	-
isotig15596	34.934	216.325	2.6305	Up	3.09e-53	1.62e-51	-
isotig13513	3.92029	24.1681	2.62407	Up	1.43e-10	1.91e-09	-
isotig17211	3.8747	23.8871	2.62407	Up	7.18e-06	5.26e-05	-
isotig25384	20.9609	128.911	2.6206	Up	2.59e-13	4.24e-12	gi|187607266|ref|NP_001120358.1|/5.20841e-58/zinc finger protein 167 [Xenopus (Silurana) tropicalis]
isotig09195	3.18304	19.5464	2.61843	Up	1.18e-08	1.3e-07	gi|115918074|ref|XP_782272.2|/0/PREDICTED: similar to regulator of G-protein signaling 7 [Strongylocentrotus purpuratus]
isotig19970	8.07816	49.6064	2.61843	Up	1.18e-08	1.3e-07	gi|115768247|ref|XP_783924.2|/1.71112e-52/PREDICTED: hypothetical protein [Strongylocentrotus purpuratus]
isotig14902	6.14753	37.6835	2.61585	Up	2.08e-11	2.99e-10	gi|115728700|ref|XP_783541.2|/1.71276e-105/PREDICTED: similar to RIKEN cDNA 2610019A05 gene [Strongylocentrotus purpuratus]
isotig15809	3.86658	23.5887	2.60897	Up	1e-06	8.56e-06	-
isotig15023	3.44715	21.0299	2.60897	Up	1e-06	8.56e-06	gi|115727512|ref|XP_787941.2|/5.43792e-16/PREDICTED: similar to CR3 short transcript variant [Strongylocentrotus purpuratus]
isotig17864	4.97247	30.3354	2.60897	Up	1e-06	8.56e-06	-
isotig24442	8.83689	53.9109	2.60897	Up	1e-06	8.55e-06	gi|115683754|ref|XP_001175737.1|/9.27577e-54/PREDICTED: hypothetical protein [Strongylocentrotus purpuratus]
isotig15611	13.7455	83.6561	2.60551	Up	2.93e-21	7.31e-20	gi|156365772|ref|XP_001626817.1|/2.67466e-06/predicted protein [Nematostella vectensis]
isotig14837	7.15526	43.4752	2.60311	Up	4.41e-13	7.12e-12	-
isotig21977	8.49494	51.4352	2.59808	Up	1.42e-07	1.36e-06	-
isotig28543	48.1218	291.368	2.59808	Up	3.36e-20	8.1e-19	-
isotig13140	4.96903	30.0485	2.59626	Up	1.77e-17	3.73e-16	gi|308452573|ref|XP_003089094.1|/1.63283e-10/hypothetical protein CRE_06222 [Caenorhabditis remanei]
isotig21219	12.4429	75.1835	2.59509	Up	3.54e-11	5.02e-10	-
isotig14062	5.18698	31.3412	2.59509	Up	3.54e-11	5.02e-10	gi|115670833|ref|XP_786789.2|/0/PREDICTED: similar to TAF1 RNA polymerase II, TATA box binding protein (TBP)-associated [Strongylocentrotus purpuratus]
isotig17731	8.94926	54.074	2.59509	Up	3.54e-11	5.01e-10	gi|72014228|ref|XP_784862.1|/1.36605e-78/PREDICTED: similar to MGC80266 protein, partial [Strongylocentrotus purpuratus]
isotig18726	3.60649	21.7125	2.58986	Up	8.98e-05	0.000523857	gi|115920130|ref|XP_783019.2|/5.34721e-92/PREDICTED: similar to Glycosyltransferase 25 domain containing 2 [Strongylocentrotus purpuratus]
isotig14794	2.19407	13.2092	2.58986	Up	8.98e-05	0.00052357	gi|291226564|ref|XP_002733247.1|/5.44152e-131/PREDICTED: chromatin assembly factor 1 subunit-like [Saccoglossus kowalevskii]
isotig14398	6.08938	36.6605	2.58986	Up	5.15e-12	7.75e-11	gi|291224294|ref|XP_002732140.1|/3.21483e-83/PREDICTED: Probable exonuclease mut-7 homolog [Saccoglossus kowalevskii]
isotig07390	1.85339	11.1581	2.58986	Up	8.98e-05	0.000523427	-
isotig07065	4.31126	25.9555	2.58986	Up	8.98e-05	0.000523713	gi|115616332|ref|XP_001201710.1|/9.4622e-68/PREDICTED: hypothetical protein, partial [Strongylocentrotus purpuratus]
isotig12225	15.1211	90.6304	2.58343	Up	2.89e-09	3.4e-08	gi|149412159|ref|XP_001507076.1|/3.34899e-11/PREDICTED: similar to MEGF10 protein (KIAA1780), partial [Ornithorhynchus anatinus]
isotig15282	5.94601	35.5109	2.57827	Up	4.16e-10	5.32e-09	gi|291244257|ref|XP_002742014.1|/4.03727e-77/PREDICTED: hypothetical protein [Saccoglossus kowalevskii]
isotig21418	5.7618	34.4108	2.57827	Up	1.23e-05	8.6e-05	-
isotig14260	2.46073	14.6961	2.57827	Up	1.23e-05	8.59e-05	gi|115770403|ref|XP_781347.2|/4.1849e-18/PREDICTED: similar to Cdyl protein [Strongylocentrotus purpuratus]
isotig22684	6.40816	38.271	2.57827	Up	1.23e-05	8.61e-05	gi|291230155|ref|XP_002735034.1|/7.99617e-07/PREDICTED: slit homolog 3-like [Saccoglossus kowalevskii]
isotig09470	4.42823	26.4464	2.57827	Up	1.23e-05	8.61e-05	gi|291222941|ref|XP_002731473.1|/6.89019e-10/PREDICTED: apoptotic chromatin condensation inducer 1-like [Saccoglossus kowalevskii]
isotig26796	9.10864	54.3989	2.57827	Up	1.23e-05	8.6e-05	-
isotig21358	5.68804	33.9703	2.57827	Up	1.23e-05	8.6e-05	gi|292613208|ref|XP_002661828.1|/4.79192e-73/PREDICTED: RETRotransposon-like family member (retr-1)-like [Danio rerio]
isotig07750	3.2911	19.6552	2.57827	Up	1.23e-05	8.61e-05	-
isotig13163	5.79521	34.6103	2.57827	Up	6.55e-19	1.49e-17	gi|291222705|ref|XP_002731357.1|/1.09212e-152/PREDICTED: coiled-coil domain containing 2-like [Saccoglossus kowalevskii]
isotig15848	7.80233	46.3468	2.57049	Up	8.75e-12	1.29e-10	gi|291225934|ref|XP_002732952.1|/8.11653e-123/PREDICTED: UPF0360 protein C11orf60 homolog [Saccoglossus kowalevskii]
isotig20896	6.63683	39.4236	2.57049	Up	1.71e-06	1.41e-05	-
isotig25597	9.6938	57.5823	2.57049	Up	1.71e-06	1.41e-05	gi|292611903|ref|XP_002661248.1|/7.7144e-20/PREDICTED: ATP-binding cassette, sub-family C, member 1 [Danio rerio]
isotig24434	8.77227	52.1083	2.57049	Up	1.71e-06	1.41e-05	-
isotig18183	5.13751	30.5174	2.57049	Up	1.71e-06	1.41e-05	gi|115722913|ref|XP_781637.2|/7.93136e-33/PREDICTED: similar to collagen XVIII [Strongylocentrotus purpuratus]
isotig14843	3.88222	22.9719	2.56491	Up	2.42e-07	2.23e-06	gi|261289851|ref|XP_002611788.1|/5.49999e-35/hypothetical protein BRAFLDRAFT_128887 [Branchiostoma floridae]
isotig13075	1.08387	6.41344	2.56491	Up	2.42e-07	2.23e-06	gi|115960916|ref|XP_001196080.1|/1.3569e-37/PREDICTED: similar to vesicle-associated protein (VAP-1) [Strongylocentrotus purpuratus]
isotig14800	3.8265	22.6421	2.56491	Up	2.42e-07	2.23e-06	gi|115744131|ref|XP_791189.2|/5.66284e-142/PREDICTED: similar to HEAT repeat containing 2 [Strongylocentrotus purpuratus]
isotig13115	8.69559	50.9959	2.55203	Up	2.82e-30	9.29e-29	gi|291245069|ref|XP_002742414.1|/1.65541e-11/PREDICTED: transcription factor 20 (AR1)-like [Saccoglossus kowalevskii]
isotig08887	15.5163	90.9235	2.55086	Up	4.63e-42	2.03e-40	gi|72082859|ref|XP_788087.1|/1.08839e-177/PREDICTED: hypothetical protein [Strongylocentrotus purpuratus]
isotig24547	25.084	146.397	2.54504	Up	9.94e-16	1.89e-14	-
isotig14663	10.1775	59.3377	2.54356	Up	2.15e-17	4.52e-16	gi|115698900|ref|XP_783971.2|/4.48737e-96/PREDICTED: similar to intrinsic factor-B12 receptor precursor [Strongylocentrotus purpuratus]
isotig22945	5.19311	30.014	2.53096	Up	0.000153827	0.00086046	gi|115610811|ref|XP_788683.2|/7.41074e-103/PREDICTED: similar to rad51 [Strongylocentrotus purpuratus]
isotig22295	4.98279	28.7984	2.53096	Up	0.000153827	0.000859558	gi|115706398|ref|XP_001185809.1|/4.71286e-58/PREDICTED: similar to core alpha 1,3-fucosyltransferase, partial [Strongylocentrotus purpuratus]
isotig14948	3.38633	19.5716	2.53096	Up	2.92e-06	2.3e-05	gi|291227693|ref|XP_002733817.1|/1.9335e-166/PREDICTED: growth arrest-specific 8-like [Saccoglossus kowalevskii]
isotig22127	6.21881	35.9421	2.53096	Up	2.1e-05	0.00013958	-
isotig08684	1.69976	9.82391	2.53096	Up	0.000153827	0.000860009	gi|45725021|emb|CAG23924.1|/1.45138e-25/eukaryotic initiation factor 4G [Sphaerechinus granularis]
isotig16477	4.22769	24.4343	2.53096	Up	2.92e-06	2.3e-05	gi|218563485|sp|B5FYQ0.1|ARL3_TAEGU/8.57256e-62/RecName: Full=ADP-ribosylation factor-like protein 3
isotig25459	8.01341	46.3141	2.53096	Up	2.1e-05	0.000139886	-
isotig17018	7.56611	43.729	2.53096	Up	1.2e-09	1.46e-08	gi|188497644|ref|NP_067290.2|/2.26961e-90/nucleolar complex protein 3 homolog [Mus musculus]
isotig27175	9.61224	55.5547	2.53096	Up	2.1e-05	0.000139667	-
isotig17039	3.7688	21.782	2.53096	Up	2.1e-05	0.000139798	gi|73954401|ref|XP_855539.1|/1.08387e-07/PREDICTED: hypothetical protein XP_850446 [Canis familiaris]
isotig20649	5.33871	30.8555	2.53096	Up	2.1e-05	0.000139755	-
isotig17802	3.2911	19.0212	2.53096	Up	0.000153827	0.000859332	-
isotig22611	6.30708	36.4523	2.53096	Up	2.1e-05	0.000139624	-
isotig13186	1.49205	8.62342	2.53096	Up	2.1e-05	0.000139842	-
isotig13728	2.5578	14.783	2.53096	Up	2.92e-06	2.3e-05	-
isotig10469	4.8897	28.2604	2.53096	Up	8.34e-09	9.34e-08	-
isotig16631	2.90023	16.7621	2.53096	Up	0.000153827	0.000860686	gi|115841647|ref|XP_783989.2|/8.82647e-93/PREDICTED: similar to Rad50-interacting protein 1 [Strongylocentrotus purpuratus]
isotig22141	4.95962	28.6645	2.53096	Up	0.000153827	0.000859783	-
isotig08791	5.67826	32.818	2.53096	Up	3.64e-17	7.5e-16	gi|115938067|ref|XP_789024.2|/0/PREDICTED: similar to Eya1 protein [Strongylocentrotus purpuratus]
isotig13609	4.90637	28.3568	2.53096	Up	2.51e-11	3.6e-10	-
isotig19713	4.89436	28.2873	2.53096	Up	2.1e-05	0.000139711	gi|115733125|ref|XP_794080.2|/1.03921e-80/PREDICTED: hypothetical protein [Strongylocentrotus purpuratus]
isotig08663	7.94357	45.9105	2.53096	Up	4.1e-27	1.23e-25	gi|221104675|ref|XP_002167125.1|/5.21385e-140/PREDICTED: similar to kinesin family member 3A [Hydra magnipapillata]
isotig25923	9.97595	57.6568	2.53096	Up	2.92e-06	2.3e-05	-
isotig17848	8.29604	47.9476	2.53096	Up	1.2e-09	1.46e-08	gi|72104770|ref|XP_788095.1|/8.92139e-43/PREDICTED: similar to AAA ATPase domain-containing protein [Strongylocentrotus purpuratus]
isotig17994	6.69938	38.7196	2.53096	Up	5.83e-08	5.93e-07	gi|115696820|ref|XP_783555.2|/4.67015e-52/PREDICTED: hypothetical protein [Strongylocentrotus purpuratus]
isotig09103	1.39024	8.03503	2.53096	Up	0.000153827	0.000860234	gi|115924117|ref|XP_001186396.1|/0/PREDICTED: similar to LOC496205 protein [Strongylocentrotus purpuratus]
isotig16881	6.65217	38.4467	2.53096	Up	8.34e-09	9.34e-08	-
isotig14655	3.2118	18.5629	2.53096	Up	2.92e-06	2.3e-05	gi|291240483|ref|XP_002740148.1|/1.57117e-32/PREDICTED: origin recognition complex subunit 6-like [Saccoglossus kowalevskii]
isotig14227	31.7939	181.871	2.51609	Up	2.93e-54	1.56e-52	gi|75832168|ref|NP_001028820.1|/4.59664e-65/matrix metalloproteinase 16 [Strongylocentrotus purpuratus]
isotig19829	11.9364	68.0292	2.51079	Up	4.25e-11	5.96e-10	-
isotig13176	10.041	57.1795	2.50959	Up	6.48e-29	2.06e-27	gi|119569258|gb|EAW48873.1|/9.47832e-180/hypothetical protein FLJ36090, isoform CRA_a [Homo sapiens]
isotig19436	119.151	677.622	2.50769	Up	8.15e-102	7.06e-100	gi|291242875|ref|XP_002741348.1|/8.3714e-76/PREDICTED: glycine N-methyltransferase-like [Saccoglossus kowalevskii]
isotig13785	3.91176	22.1897	2.504	Up	1.41e-08	1.54e-07	-
isotig14222	4.39685	24.9414	2.504	Up	1.41e-08	1.54e-07	gi|84992853|emb|CAJ47350.1|/3.37003e-108/transcription factor [Paracentrotus lividus]
isotig20270	8.27672	46.8394	2.50059	Up	9.88e-08	9.67e-07	-
isotig09579	3.90116	22.0773	2.50059	Up	9.88e-08	9.66e-07	gi|291240008|ref|XP_002739914.1|/1.83658e-138/PREDICTED: conserved hypothetical protein-like [Saccoglossus kowalevskii]
isotig12540	29.8569	168.452	2.4962	Up	1.52e-12	2.38e-11	gi|167535487|ref|XP_001749417.1|/4.99693e-11/hypothetical protein [Monosiga brevicollis MX1]
isotig14434	3.5771	20.1819	2.4962	Up	6.97e-07	6.08e-06	gi|291224109|ref|XP_002732049.1|/2.82539e-48/PREDICTED: CDC7 cell division cycle 7 (S. cerevisiae)-like [Saccoglossus kowalevskii]
isotig17246	5.40886	30.5166	2.4962	Up	6.97e-07	6.08e-06	gi|115782497|ref|XP_794941.2|/6.53022e-18/PREDICTED: similar to Ncoa6 protein [Strongylocentrotus purpuratus]
isotig14830	3.86881	21.8277	2.4962	Up	6.97e-07	6.08e-06	gi|291231783|ref|XP_002735854.1|/1.77948e-33/PREDICTED: predicted protein-like [Saccoglossus kowalevskii]
isotig28467	261.278	1468.5	2.49068	Up	5.09e-92	3.99e-90	gi|296479358|gb|DAA21473.1|/3.00649e-11/complement factor H-like [Bos taurus]
isotig16524	4.2464	23.8607	2.49032	Up	4.96e-06	3.74e-05	gi|115772455|ref|XP_782226.2|/1.73209e-83/PREDICTED: similar to Extra spindle poles-like 1 (S. cerevisiae) [Strongylocentrotus purpuratus]
isotig19260	5.64521	31.7206	2.49032	Up	4.96e-06	3.74e-05	-
isotig25992	20.1192	113.051	2.49032	Up	7.17e-11	9.8e-10	-
isotig17001	4.51405	25.3646	2.49032	Up	4.96e-06	3.75e-05	gi|114605905|ref|XP_001175216.1|/2.33836e-18/PREDICTED: similar to OTTHUMP00000016066 [Pan troglodytes]
isotig17640	4.83226	27.1526	2.49032	Up	4.96e-06	3.75e-05	gi|291235131|ref|XP_002737498.1|/6.37296e-15/PREDICTED: chromobox homolog 2-like [Saccoglossus kowalevskii]
isotig08569	2.19206	12.3173	2.49032	Up	4.96e-06	3.74e-05	gi|115927400|ref|XP_782196.2|/1.06655e-115/PREDICTED: similar to putative RNA binding protein KOC [Strongylocentrotus purpuratus]
isotig13393	1.81511	10.1409	2.48205	Up	3.57e-05	0.000227122	-
isotig16513	7.06483	39.4707	2.48205	Up	3.43e-09	4e-08	-
isotig18313	4.34168	24.2567	2.48205	Up	3.57e-05	0.000227054	gi|115899394|ref|XP_780721.2|/1.41162e-58/PREDICTED: similar to Chromosome 8 open reading frame 70 [Strongylocentrotus purpuratus]
isotig13994	2.32617	12.9962	2.48205	Up	3.57e-05	0.000227189	gi|115948744|ref|XP_001194065.1|/6.73167e-115/PREDICTED: similar to Coiled-coil domain containing 13 [Strongylocentrotus purpuratus]
isotig19406	59.6676	332.802	2.47965	Up	9.21e-50	4.54e-48	-
isotig13263	7.56021	42.1117	2.47772	Up	2.35e-19	5.46e-18	-
isotig18434	7.85769	43.7321	2.47652	Up	2.39e-08	2.53e-07	gi|221091685|ref|XP_002170143.1|/2.26804e-08/PREDICTED: similar to C-type LECtin family member (clec-174), partial [Hydra magnipapillata]
isotig15385	5.4569	30.3705	2.47652	Up	2.39e-08	2.54e-07	-
isotig17208	6.94083	38.6294	2.47652	Up	2.39e-08	2.54e-07	gi|115622037|ref|XP_001200325.1|/2.29582e-55/PREDICTED: similar to RE13143p [Strongylocentrotus purpuratus]
isotig07146	8.45092	46.9433	2.47374	Up	1.05e-24	2.95e-23	-
isotig19679	68.2703	378.603	2.47135	Up	1.88e-55	1.01e-53	gi|291227332|ref|XP_002733639.1|/8.13474e-36/PREDICTED: hypothetical protein [Saccoglossus kowalevskii]
isotig15008	4.56993	25.3118	2.46956	Up	1.67e-07	1.59e-06	gi|115926305|ref|XP_001196607.1|/5.67853e-13/PREDICTED: hypothetical protein [Strongylocentrotus purpuratus]
isotig21849	9.53488	52.8115	2.46956	Up	1.67e-07	1.59e-06	-
isotig14397	9.14567	50.411	2.46258	Up	3.34e-15	6.16e-14	gi|224052575|ref|XP_002189389.1|/4.40295e-41/PREDICTED: nucleolar complex associated 3 homolog (S. cerevisiae) [Taeniopygia guttata]
isotig16384	4.8807	26.8652	2.46058	Up	1.18e-06	9.94e-06	gi|115751658|ref|XP_788932.2|/3.48495e-131/PREDICTED: hypothetical protein [Strongylocentrotus purpuratus]
isotig15492	4.30628	23.7033	2.46058	Up	1.18e-06	9.94e-06	gi|72108904|ref|XP_793963.1|/1.73828e-77/PREDICTED: similar to CYP1A5 [Strongylocentrotus purpuratus]
isotig15936	9.1623	50.4326	2.46058	Up	4.31e-12	6.53e-11	gi|291223879|ref|XP_002731935.1|/2.8279e-159/PREDICTED: Wolf-Hirschhorn syndrome candidate 1 protein-like [Saccoglossus kowalevskii]
isotig22459	8.76083	48.2228	2.46058	Up	1.18e-06	9.95e-06	-
isotig14123	14.8722	81.7957	2.45941	Up	4.39e-25	1.25e-23	gi|115969396|ref|XP_001175584.1|/1.70622e-06/PREDICTED: hypothetical protein [Strongylocentrotus purpuratus]
isotig13328	14.1761	77.9351	2.45881	Up	1.13e-32	4e-31	-
isotig13081	2.05853	11.3026	2.45696	Up	5.77e-09	6.58e-08	gi|115942996|ref|XP_798150.2|/8.52075e-146/PREDICTED: similar to AT motif binding factor 1 [Strongylocentrotus purpuratus]
isotig22332	12.4959	68.61	2.45696	Up	5.77e-09	6.58e-08	-
isotig18615	32.1323	176.254	2.45556	Up	9.06e-29	2.87e-27	-
isotig17265	10.084	55.2925	2.45502	Up	2.95e-11	4.2e-10	-
isotig13132	7.05572	38.6878	2.45502	Up	3.61e-21	8.98e-20	gi|156408179|ref|XP_001641734.1|/0/predicted protein [Nematostella vectensis]
isotig28925	71.5421	391.332	2.45153	Up	1.33e-22	3.47e-21	gi|291234988|ref|XP_002737428.1|/3.22606e-10/PREDICTED: Lsm14a protein-like [Saccoglossus kowalevskii]
isotig13461	2.28824	12.4903	2.4485	Up	8.38e-06	6.07e-05	-
isotig22169	11.1075	60.6301	2.4485	Up	4.02e-08	4.15e-07	-
isotig23106	19.698	107.521	2.4485	Up	1.06e-12	1.67e-11	-
isotig23999	17.0157	92.8801	2.4485	Up	2.03e-10	2.66e-09	-
isotig16155	4.0803	22.2723	2.4485	Up	8.38e-06	6.08e-05	gi|291237650|ref|XP_002738745.1|/7.00114e-75/PREDICTED: predicted protein-like [Saccoglossus kowalevskii]
isotig06306	4.79364	26.166	2.4485	Up	8.38e-06	6.07e-05	-
isotig04463	2.87676	15.7028	2.4485	Up	8.38e-06	6.07e-05	gi|307181925|gb|EFN69365.1|/1.75486e-11/U4/U6 small nuclear ribonucleoprotein Prp3 [Camponotus floridanus]
isotig14418	3.05438	16.6723	2.4485	Up	8.38e-06	6.07e-05	gi|72111438|ref|XP_789673.1|/2.0579e-123/PREDICTED: similar to dynein intermediate chain 2 [Strongylocentrotus purpuratus]
isotig17137	6.18753	33.5262	2.43785	Up	2.81e-07	2.59e-06	gi|115748975|ref|XP_784972.2|/1.73514e-27/PREDICTED: similar to C79407 protein [Strongylocentrotus purpuratus]
isotig19621	35.9106	194.459	2.43699	Up	6.33e-29	2.01e-27	gi|115692150|ref|XP_780346.2|/2.14541e-52/PREDICTED: hypothetical protein [Strongylocentrotus purpuratus]
isotig15850	31.7048	171.399	2.43458	Up	1.04e-37	4.15e-36	gi|115977177|ref|XP_001181327.1|/2.96058e-63/PREDICTED: similar to laminin alpha chain, partial [Strongylocentrotus purpuratus]
isotig14700	2.6891	14.5057	2.43143	Up	6.05e-05	0.000365653	gi|115916235|ref|XP_788611.2|/5.51592e-171/PREDICTED: hypothetical protein [Strongylocentrotus purpuratus]
isotig08875	1.96014	10.5735	2.43143	Up	6.05e-05	0.000365757	gi|260840790|ref|XP_002613805.1|/7.94532e-41/hypothetical protein BRAFLDRAFT_124175 [Branchiostoma floridae]
isotig17985	4.21358	22.7292	2.43143	Up	6.05e-05	0.00036555	gi|156384994|ref|XP_001633417.1|/1.50029e-18/predicted protein [Nematostella vectensis]
isotig17343	3.93185	21.2095	2.43143	Up	6.05e-05	0.000365136	gi|291232168|ref|XP_002736015.1|/5.38637e-09/PREDICTED: hypothetical protein [Saccoglossus kowalevskii]
isotig09258	3.22996	17.4233	2.43143	Up	6.05e-05	0.000365446	-
isotig18567	8.88598	47.9334	2.43143	Up	9.7e-09	1.08e-07	gi|260834374|ref|XP_002612186.1|/1.29642e-16/hypothetical protein BRAFLDRAFT_88929 [Branchiostoma floridae]
isotig20534	21.3264	115.04	2.43143	Up	3.42e-16	6.67e-15	gi|296215516|ref|XP_002754159.1|/6.4404e-54/PREDICTED: hypothetical protein LOC100386211 [Callithrix jacchus]
isotig21149	5.62404	30.3376	2.43143	Up	6.05e-05	0.000365861	gi|115959926|ref|XP_001180271.1|/6.88869e-35/PREDICTED: similar to DNA repair protein [Strongylocentrotus purpuratus]
isotig03732	1.40898	7.60044	2.43143	Up	6.05e-05	0.000365343	gi|47551003|ref|NP_999675.1|/1.2451e-87/alpha-2 collagen [Strongylocentrotus purpuratus]
isotig15334	3.04778	16.4406	2.43143	Up	6.05e-05	0.000365239	-
isotig15713	73.8612	397.446	2.42787	Up	2.27e-86	1.71e-84	-
isotig18817	10.9304	58.7859	2.42713	Up	3.41e-10	4.37e-09	-
isotig24662	81.1764	435.861	2.42473	Up	6.11e-41	2.62e-39	-
isotig15140	5.21191	27.8913	2.41993	Up	6.75e-08	6.8e-07	gi|115711384|ref|XP_001203614.1|/1.11578e-37/PREDICTED: hypothetical protein, partial [Strongylocentrotus purpuratus]
isotig24202	31.816	169.952	2.41731	Up	2.09e-17	4.38e-16	gi|75832168|ref|NP_001028820.1|/5.99007e-47/matrix metalloproteinase 16 [Strongylocentrotus purpuratus]
isotig23928	84.6284	451.074	2.41415	Up	9.01e-45	4.12e-43	-
isotig11677	67.3464	358.825	2.41361	Up	1.28e-47	6.13e-46	gi|72151106|ref|XP_797363.1|/2.67145e-43/PREDICTED: hypothetical protein [Strongylocentrotus purpuratus]
isotig16084	4.00537	21.2202	2.40543	Up	1.41e-05	9.77e-05	gi|72089181|ref|XP_788820.1|/9.19271e-46/PREDICTED: similar to MGC83944 protein [Strongylocentrotus purpuratus]
isotig13749	2.57151	13.6237	2.40543	Up	1.41e-05	9.77e-05	-
isotig17537	17.6472	93.4939	2.40543	Up	3.48e-17	7.17e-16	gi|72124731|ref|XP_791122.1|/2.00311e-93/PREDICTED: hypothetical protein [Strongylocentrotus purpuratus]
isotig17644	6.45601	34.2036	2.40543	Up	4.73e-07	4.23e-06	gi|115768333|ref|XP_783781.2|/2.68133e-79/PREDICTED: hypothetical protein [Strongylocentrotus purpuratus]
isotig13217	3.11425	16.4991	2.40543	Up	1.63e-08	1.77e-07	-
isotig10654	41.1294	217.901	2.40543	Up	3.27e-27	9.87e-26	gi|115757111|ref|XP_793342.2|/1.81261e-56/PREDICTED: hypothetical protein [Strongylocentrotus purpuratus]
isotig19818	6.01307	31.8569	2.40543	Up	1.41e-05	9.78e-05	-
isotig20250	8.31977	44.0777	2.40543	Up	4.73e-07	4.23e-06	gi|154413468|ref|XP_001579764.1|/8.09422e-11/viral A-type inclusion protein [Trichomonas vaginalis G3]
isotig15296	3.58092	18.9715	2.40543	Up	1.41e-05	9.77e-05	gi|82617556|ref|NP_001032400.1|/4.33615e-63/sulfotransferase [Strongylocentrotus purpuratus]
isotig15446	3.68826	19.5402	2.40543	Up	1.41e-05	9.76e-05	gi|72163602|ref|XP_793502.1|/7.57516e-65/PREDICTED: hypothetical protein [Strongylocentrotus purpuratus]
isotig16471	13.3759	70.5258	2.39851	Up	6.45e-15	1.17e-13	-
isotig18722	21.5418	113.263	2.39446	Up	2.13e-18	4.65e-17	-
isotig14018	4.20669	22.0617	2.39079	Up	1.13e-07	1.1e-06	gi|260831400|ref|XP_002610647.1|/2.87326e-142/hypothetical protein BRAFLDRAFT_275907 [Branchiostoma floridae]
isotig11170	31.7077	166.289	2.39079	Up	1.94e-20	4.7e-19	gi|115750203|ref|XP_001201900.1|/3.44938e-57/PREDICTED: similar to ribosomal protein L23a [Strongylocentrotus purpuratus]
isotig27239	47.6035	249.449	2.38961	Up	5.26e-19	1.2e-17	-
isotig17406	12.6316	66.1611	2.38895	Up	1.21e-12	1.9e-11	-
isotig28628	268.918	1407.82	2.38822	Up	8.56e-82	6.21e-80	-
isotig19051	6.48687	33.9208	2.38657	Up	3.33e-06	2.6e-05	-
isotig17198	5.40364	28.2564	2.38657	Up	3.33e-06	2.6e-05	gi|115668696|ref|XP_796903.2|/1.00278e-18/PREDICTED: similar to CG33141-PB [Strongylocentrotus purpuratus]
isotig14156	8.22975	42.9013	2.3821	Up	2.97e-13	4.85e-12	gi|291240188|ref|XP_002740001.1|/2.7937e-133/PREDICTED: argininosuccinate synthetase 1-like [Saccoglossus kowalevskii]
isotig14157	58.8468	306.657	2.38159	Up	5.35e-86	4e-84	-
isotig15013	5.72468	29.7776	2.37896	Up	2.72e-08	2.87e-07	gi|291235744|ref|XP_002737800.1|/1.06379e-83/PREDICTED: calcyphosine-like [Saccoglossus kowalevskii]
isotig24897	7.63109	39.694	2.37896	Up	0.000101936	0.00058906	gi|115735450|ref|XP_001181550.1|/4.64503e-08/PREDICTED: similar to troponin I, partial [Strongylocentrotus purpuratus]
isotig24857	7.70461	40.0765	2.37896	Up	0.000101936	0.000589219	-
isotig20424	15.8051	82.2122	2.37896	Up	8.25e-12	1.22e-10	gi|291237232|ref|XP_002738539.1|/3.86652e-34/PREDICTED: DEAD (Asp-Glu-Ala-Asp) box polypeptide 18-like [Saccoglossus kowalevskii]
isotig13674	2.09685	10.907	2.37896	Up	0.000101936	0.0005889	-
isotig13245	9.36689	48.5363	2.37342	Up	1.97e-21	4.96e-20	-
isotig26075	13.6416	70.6299	2.37227	Up	7.91e-07	6.84e-06	gi|115631656|ref|XP_781676.2|/9.32728e-08/PREDICTED: hypothetical protein [Strongylocentrotus purpuratus]
isotig14016	3.73056	19.3151	2.37227	Up	7.91e-07	6.84e-06	gi|291238785|ref|XP_002739306.1|/2.31379e-99/PREDICTED: hypothetical protein [Saccoglossus kowalevskii]
isotig26731	29.2142	151.258	2.37227	Up	2.02e-12	3.13e-11	-
isotig20678	20.5895	106.472	2.3705	Up	1.79e-14	3.16e-13	-
isotig08425	10.1794	52.5473	2.36796	Up	3.84e-28	1.19e-26	gi|72078970|ref|XP_783327.1|/7.19931e-36/PREDICTED: similar to brain RPTPmam4 isoform II [Strongylocentrotus purpuratus]
isotig24312	17.4172	89.479	2.36104	Up	1.59e-09	1.91e-08	-
isotig25284	61.2766	314.803	2.36104	Up	6.37e-28	1.96e-26	-
isotig21030	6.67376	34.2858	2.36104	Up	2.37e-05	0.000156048	-
isotig07448	2.25384	11.5789	2.36104	Up	2.37e-05	0.000156096	gi|156383487|ref|XP_001632865.1|/5.67291e-85/predicted protein [Nematostella vectensis]
isotig14264	4.42932	22.7552	2.36104	Up	1.89e-07	1.79e-06	gi|115663038|ref|XP_788340.2|/1.6601e-99/PREDICTED: similar to fructose transporter [Strongylocentrotus purpuratus]
isotig07732	5.72605	29.417	2.36104	Up	1.89e-07	1.79e-06	gi|224549203|gb|ACN53783.1|/4.55035e-35/amyloid beta (A4) precursor protein [Paracentrotus lividus]
isotig29424	40.3229	207.155	2.36104	Up	1.59e-09	1.91e-08	-
isotig13083	1.25384	6.44146	2.36104	Up	2.37e-05	0.000156	gi|115942996|ref|XP_798150.2|/0/PREDICTED: similar to AT motif binding factor 1 [Strongylocentrotus purpuratus]
isotig16049	4.01207	20.6116	2.36104	Up	2.37e-05	0.000155952	-
isotig21386	10.2677	52.7492	2.36104	Up	1.89e-07	1.79e-06	gi|115675602|ref|XP_783785.2|/2.70859e-52/PREDICTED: hypothetical protein [Strongylocentrotus purpuratus]
isotig18486	10.5576	54.2387	2.36104	Up	1.59e-09	1.91e-08	gi|115644439|ref|XP_795174.2|/4.32561e-44/PREDICTED: similar to mitogen activated protein kinase kinase kinase 1 [Strongylocentrotus purpuratus]
isotig19115	39.7099	203.709	2.35894	Up	1.47e-30	4.92e-29	-
isotig14639	176.07	900.114	2.35396	Up	2.02e-223	4.15e-221	-
isotig15047	11.4167	58.2855	2.35199	Up	7.3e-15	1.32e-13	gi|115905855|ref|XP_001200842.1|/1.25627e-36/PREDICTED: similar to conserved hypothetical protein [Strongylocentrotus purpuratus]
isotig18797	6.31847	32.1707	2.3481	Up	5.57e-06	4.17e-05	gi|291229448|ref|XP_002734686.1|/1.16186e-62/PREDICTED: ficolin 1-like [Saccoglossus kowalevskii]
isotig20400	7.32745	37.3079	2.3481	Up	5.57e-06	4.17e-05	gi|115811670|ref|XP_782883.2|/1.30153e-45/PREDICTED: similar to Usp40 protein [Strongylocentrotus purpuratus]
isotig08575	2.6038	13.2573	2.3481	Up	5.57e-06	4.16e-05	gi|301610019|ref|XP_002934573.1|/2.06911e-55/PREDICTED: RNA-binding motif, single-stranded-interacting protein 2-like [Xenopus (Silurana) tropicalis]
isotig14749	3.82389	19.4694	2.3481	Up	5.57e-06	4.16e-05	gi|291232355|ref|XP_002736122.1|/1.82729e-110/PREDICTED: predicted protein-like, partial [Saccoglossus kowalevskii]
isotig21376	13.6513	69.0364	2.33832	Up	2.64e-09	3.12e-08	gi|72012045|ref|XP_780989.1|/7.56222e-111/PREDICTED: similar to poly(A) polymerase [Strongylocentrotus purpuratus]
isotig08819	10.0146	50.5304	2.33504	Up	2.97e-15	5.5e-14	-
isotig13759	20.6829	104.181	2.33258	Up	6.35e-33	2.27e-31	-
isotig26815	16.7387	84.202	2.33067	Up	3.15e-07	2.88e-06	-
isotig14648	4.80484	24.1701	2.33067	Up	3.15e-07	2.88e-06	gi|301624462|ref|XP_002941525.1|/3.87479e-23/PREDICTED: interferon-induced very large GTPase 1-like [Xenopus (Silurana) tropicalis]
isotig15937	34.2275	171.825	2.32771	Up	2.44e-35	9.18e-34	-
isotig09337	2.9359	14.7058	2.32451	Up	0.000170994	0.0009373	gi|115899403|ref|XP_784045.2|/1.42645e-28/PREDICTED: similar to Chromosome 1 open reading frame 33 [Strongylocentrotus purpuratus]
isotig17577	4.01072	20.0896	2.32451	Up	0.000170994	0.000938507	gi|2499773|sp|Q26486.1|FKBP4_SPOFR/4.74968e-10/RecName: Full=46 kDa FK506-binding nuclear protein; AltName: Full=Peptidyl-prolyl cis-trans isomerase; Short=PPIase; AltName: Full=Rotamase
isotig24637	7.43251	37.2292	2.32451	Up	0.000170994	0.000938266	gi|149022330|gb|EDL79224.1|/1.10153e-27/developmentally regulated RNA-binding protein 1 [Rattus norvegicus]
isotig17048	7.55896	37.8626	2.32451	Up	7.54e-08	7.55e-07	-
isotig21197	5.63196	28.2103	2.32451	Up	0.000170994	0.000938749	-
isotig08459	1.47444	7.38544	2.32451	Up	0.000170994	0.000938024	gi|291222801|ref|XP_002731403.1|/4.50491e-171/PREDICTED: mitochondrial glycerol 3-phosphate acyltransferase-like [Saccoglossus kowalevskii]
isotig14284	4.96116	24.8503	2.32451	Up	7.54e-08	7.55e-07	gi|72004817|ref|XP_783407.1|/1.07355e-174/PREDICTED: hypothetical protein [Strongylocentrotus purpuratus]
isotig18078	4.22248	21.1503	2.32451	Up	0.000170994	0.000937783	gi|115681468|ref|XP_790343.2|/1.39026e-32/PREDICTED: similar to coiled-coil domain containing 108 [Strongylocentrotus purpuratus]
isotig14972	2.86234	14.3374	2.32451	Up	0.000170994	0.000937542	gi|241755870|ref|XP_002412544.1|/1.88468e-08/FK506-binding protein, putative [Ixodes scapularis]
isotig16131	4.04931	20.1528	2.31524	Up	3.96e-05	0.000250549	gi|72088458|ref|XP_792746.1|/1.90636e-112/PREDICTED: similar to peptide transporter PepT1 [Strongylocentrotus purpuratus]
isotig13175	1.76933	8.80572	2.31524	Up	3.96e-05	0.000250326	gi|301756306|ref|XP_002914003.1|/6.31507e-129/PREDICTED: cyclin-dependent kinase-like 5-like [Ailuropoda melanoleuca]
isotig17947	4.99316	24.8503	2.31524	Up	3.96e-05	0.000250474	-
isotig14109	5.71582	28.4468	2.31524	Up	4.38e-09	5.06e-08	gi|60552836|gb|AAH91527.1|/1.89076e-16/Scnm1 protein [Danio rerio]
isotig20081	6.08938	30.306	2.31524	Up	3.96e-05	0.0002504	gi|115923362|ref|XP_784879.2|/1.97681e-72/PREDICTED: similar to GCN5 [Strongylocentrotus purpuratus]
isotig06187	2.96749	14.7688	2.31524	Up	3.96e-05	0.000250697	gi|291244879|ref|XP_002742331.1|/3.33576e-84/PREDICTED: jumonji domain containing 1A-like [Saccoglossus kowalevskii]
isotig14107	2.85281	14.198	2.31524	Up	3.96e-05	0.000250623	gi|115924142|ref|XP_001187662.1|/3.76565e-43/PREDICTED: hypothetical protein [Strongylocentrotus purpuratus]
isotig16290	4.82601	23.9077	2.30857	Up	9.29e-06	6.66e-05	gi|184186083|ref|NP_001116967.1|/2.52728e-69/rab3 GTPase [Strongylocentrotus purpuratus]
isotig20000	7.05948	34.9721	2.30857	Up	9.29e-06	6.66e-05	gi|115899348|ref|XP_001175653.1|/2.38944e-13/PREDICTED: hypothetical protein [Strongylocentrotus purpuratus]
isotig21053	7.90702	39.1708	2.30857	Up	9.29e-06	6.66e-05	gi|58477695|gb|AAH89700.1|/3.22226e-08/hypothetical LOC548371 [Xenopus (Silurana) tropicalis]
isotig23426	9.76993	48.3995	2.30857	Up	9.29e-06	6.66e-05	-
isotig16737	10.16	50.3319	2.30857	Up	2.57e-10	3.35e-09	gi|115914045|ref|XP_001200872.1|/2.01537e-20/PREDICTED: similar to endonuclease/reverse transcriptase [Strongylocentrotus purpuratus]
isotig22480	8.76083	43.4005	2.30857	Up	9.29e-06	6.65e-05	gi|291243997|ref|XP_002741886.1|/7.01109e-107/PREDICTED: alpha-1,3-mannosyl-glycoprotein 2-beta-N-acetylglucosaminyltransferase-like [Saccoglossus kowalevskii]
isotig17781	5.73583	28.4149	2.30857	Up	9.29e-06	6.65e-05	-
isotig13949	3.20996	15.9019	2.30857	Up	9.29e-06	6.66e-05	gi|115931277|ref|XP_001180302.1|/4.41496e-13/PREDICTED: hypothetical protein [Strongylocentrotus purpuratus]
isotig25879	36.808	182.114	2.30675	Up	2e-15	3.74e-14	gi|115954252|ref|XP_001175770.1|/4.94671e-47/PREDICTED: similar to CG9425-PB, partial [Strongylocentrotus purpuratus]
isotig23902	11.2639	55.6069	2.30355	Up	2.2e-06	1.78e-05	gi|195056327|ref|XP_001995062.1|/5.85262e-45/GH22839 [Drosophila grimshawi]
isotig13898	7.2008	35.5483	2.30355	Up	1.52e-11	2.21e-10	gi|292618017|ref|XP_699436.4|/5.64318e-64/PREDICTED: si:dkeyp-35f12.2 [Danio rerio]
isotig15164	41.2656	203.227	2.30008	Up	3.76e-46	1.75e-44	gi|115610690|ref|XP_793217.2|/1.40859e-133/PREDICTED: similar to Dnajb11 protein [Strongylocentrotus purpuratus]
isotig16941	6.73937	33.1802	2.29964	Up	5.23e-07	4.66e-06	gi|301766140|ref|XP_002918471.1|/5.23258e-18/PREDICTED: centromere protein T-like [Ailuropoda melanoleuca]
isotig16239	6.87651	33.7818	2.2965	Up	1.25e-07	1.21e-06	gi|115947209|ref|XP_790555.2|/3.68073e-52/PREDICTED: similar to UTP14, U3 small nucleolar ribonucleoprotein, homolog A (yeast) [Strongylocentrotus purpuratus]
isotig13372	7.51432	36.8807	2.29515	Up	1.34e-14	2.38e-13	-
isotig14093	11.3371	55.5131	2.29178	Up	1.99e-16	3.96e-15	gi|47551163|ref|NP_999761.1|/1.03568e-160/radial spokehead [Strongylocentrotus purpuratus]
isotig08269	19.3548	94.7101	2.29083	Up	4.91e-17	1e-15	-
isotig18786	14.3935	70.1901	2.28585	Up	2.52e-11	3.6e-10	-
isotig14357	28.1492	136.544	2.2782	Up	8.3e-36	3.16e-34	gi|72012045|ref|XP_780989.1|/1.91688e-84/PREDICTED: similar to poly(A) polymerase [Strongylocentrotus purpuratus]
isotig15120	17.3104	83.9279	2.27752	Up	7.39e-20	1.76e-18	-
isotig14237	50.4119	243.743	2.27352	Up	3.85e-64	2.34e-62	gi|72124671|ref|XP_790458.1|/7.54167e-84/PREDICTED: similar to myosin regulatory light chain interacting protein [Strongylocentrotus purpuratus]
isotig09975	12.394	59.6934	2.26793	Up	6.04e-13	9.67e-12	-
isotig03584	3.4866	16.7926	2.26793	Up	3.64e-06	2.83e-05	gi|291238090|ref|XP_002738957.1|/6.92715e-73/PREDICTED: hypothetical protein [Saccoglossus kowalevskii]
isotig16834	5.89669	28.4003	2.26793	Up	3.64e-06	2.83e-05	-
isotig10939	7.74565	37.3055	2.26793	Up	3.64e-06	2.83e-05	-
isotig14900	11.7526	56.6044	2.26793	Up	3.63e-14	6.31e-13	gi|260825249|ref|XP_002607579.1|/3.80452e-47/hypothetical protein BRAFLDRAFT_261932 [Branchiostoma floridae]
isotig16449	8.41092	40.5096	2.26793	Up	1.2e-08	1.31e-07	gi|291224537|ref|XP_002732260.1|/1.97818e-26/PREDICTED: ubiquitin specific peptidase 15-like [Saccoglossus kowalevskii]
isotig13455	2.69402	12.9752	2.26793	Up	1.54e-05	0.00010596	-
isotig19413	5.71242	27.5128	2.26793	Up	6.6e-05	0.000396498	gi|115704798|ref|XP_780056.2|/1.96956e-117/PREDICTED: similar to Ddx10 protein [Strongylocentrotus purpuratus]
isotig14044	3.76791	18.1474	2.26793	Up	3.64e-06	2.84e-05	-
isotig14724	5.42563	26.1316	2.26793	Up	2.07e-07	1.95e-06	gi|296216158|ref|XP_002754424.1|/1.07262e-25/PREDICTED: alpha-1,2-mannosyltransferase ALG9-like [Callithrix jacchus]
isotig13448	3.77413	18.1774	2.26793	Up	2.07e-07	1.94e-06	-
isotig23831	8.40356	40.4742	2.26793	Up	6.6e-05	0.000396386	gi|260833760|ref|XP_002611880.1|/4.1519e-14/hypothetical protein BRAFLDRAFT_83094 [Branchiostoma floridae]
isotig23329	8.03757	38.7115	2.26793	Up	6.6e-05	0.000396163	gi|115744100|ref|XP_001197420.1|/2.71716e-75/PREDICTED: hypothetical protein [Strongylocentrotus purpuratus]
isotig12952	6.24254	30.066	2.26793	Up	8.66e-07	7.44e-06	-
isotig10827	7.33144	35.3105	2.26793	Up	1.2e-08	1.31e-07	gi|72033193|ref|XP_787718.1|/3.46624e-33/PREDICTED: hypothetical protein [Strongylocentrotus purpuratus]
isotig19373	5.69885	27.4475	2.26793	Up	6.6e-05	0.000396275	gi|91092928|ref|XP_971830.1|/3.83548e-28/PREDICTED: similar to ecto-NOX disulfide-thiol exchanger 2 [Tribolium castaneum]
isotig24360	16.0531	77.317	2.26793	Up	4.97e-08	5.09e-07	-
isotig26608	17.9314	86.3631	2.26793	Up	2.07e-07	1.94e-06	gi|291228220|ref|XP_002734077.1|/1.85979e-29/PREDICTED: calumenin-like [Saccoglossus kowalevskii]
isotig19241	14.1463	68.1331	2.26793	Up	1.7e-10	2.25e-09	gi|120092|sp|P19477.1|FIBA_PARPA/2.03471e-37/RecName: Full=Fibrinogen-like protein A; Short=FREP-A; Flags: Precursor
isotig01383	27.8619	133.694	2.26258	Up	5.9e-34	2.14e-32	gi|557666|emb|CAA53692.1|/6.38486e-69/H3.3 histone [Paracentrotus lividus]
isotig20204	52.901	253.789	2.26226	Up	3.83e-32	1.33e-30	gi|115660714|ref|XP_784504.2|/2.97676e-85/PREDICTED: similar to UDP-N-acetylglucosaminyltransferase [Strongylocentrotus purpuratus]
isotig07654	154.002	734.848	2.2545	Up	5.85e-155	7.7e-153	gi|72157893|ref|XP_790505.1|/3.35675e-23/PREDICTED: similar to fibropellin Ia [Strongylocentrotus purpuratus]
isotig16188	12.91	61.524	2.25266	Up	9.93e-13	1.57e-11	gi|291243487|ref|XP_002741626.1|/4.83335e-100/PREDICTED: transcription factor IIB-like [Saccoglossus kowalevskii]
isotig07762	11.236	53.4794	2.25086	Up	1.66e-11	2.4e-10	gi|241755870|ref|XP_002412544.1|/7.434e-11/FK506-binding protein, putative [Ixodes scapularis]
isotig09809	10.0554	47.7842	2.24856	Up	2.8e-10	3.63e-09	gi|41350591|gb|AAS00536.1|/1.1557e-178/nemo-like kinase [Paracentrotus lividus]
isotig14440	20.8982	99.1794	2.24666	Up	1.15e-25	3.32e-24	gi|115689569|ref|XP_787359.2|/1.56924e-22/PREDICTED: similar to 2 alpha fibrillar collagen [Strongylocentrotus purpuratus]
isotig17822	40.2746	190.808	2.24418	Up	2.72e-30	8.96e-29	-
isotig28927	30.6609	145.211	2.24368	Up	1.97e-08	2.12e-07	-
isotig17647	8.85022	41.8505	2.24146	Up	8.18e-08	8.14e-07	gi|115905859|ref|XP_782273.2|/2.66514e-29/PREDICTED: hypothetical protein [Strongylocentrotus purpuratus]
isotig15669	6.93233	32.7812	2.24146	Up	8.18e-08	8.14e-07	-
isotig22120	13.4102	63.4137	2.24146	Up	8.18e-08	8.13e-07	gi|47551003|ref|NP_999675.1|/6.50374e-18/alpha-2 collagen [Strongylocentrotus purpuratus]
isotig14085	65.506	309.596	2.24069	Up	1.32e-82	9.69e-81	gi|115660714|ref|XP_784504.2|/1.71604e-46/PREDICTED: similar to UDP-N-acetylglucosaminyltransferase [Strongylocentrotus purpuratus]
isotig24216	15.5289	73.2962	2.23878	Up	3.41e-07	3.1e-06	-
isotig21166	21.3413	100.623	2.23723	Up	1.63e-12	2.55e-11	-
isotig26449	15.8538	74.6603	2.23551	Up	1.43e-06	1.19e-05	-
isotig16910	11.881	55.792	2.2314	Up	1.12e-10	1.51e-09	gi|115933324|ref|XP_781520.2|/3.23667e-124/PREDICTED: hypothetical protein [Strongylocentrotus purpuratus]
isotig16253	5.4683	25.6786	2.2314	Up	6.02e-06	4.47e-05	gi|115699934|ref|XP_001199278.1|/2.09663e-63/PREDICTED: similar to MGC83954 protein [Strongylocentrotus purpuratus]
isotig22604	39.9225	187.317	2.23021	Up	2.16e-19	5.05e-18	-
isotig14691	134.098	628.737	2.22917	Up	1.75e-144	2.13e-142	-
isotig20311	22.9092	107.329	2.22804	Up	3.93e-14	6.8e-13	-
isotig09439	3.41769	15.9903	2.22611	Up	2.55e-05	0.000166654	gi|260821288|ref|XP_002605965.1|/4.0937e-21/hypothetical protein BRAFLDRAFT_126574 [Branchiostoma floridae]
isotig03579	2.63072	12.3084	2.22611	Up	2.55e-05	0.000166705	gi|115696756|ref|XP_782370.2|/4.55636e-47/PREDICTED: similar to SJCHGC09380 protein [Strongylocentrotus purpuratus]
isotig13505	15.5894	72.8312	2.22399	Up	2.02e-24	5.64e-23	gi|29436419|gb|AAH49397.1|/3.82118e-175/Frizzled homolog 7b [Danio rerio]
isotig15447	7.93633	37.0478	2.22284	Up	7.82e-09	8.79e-08	-
isotig08338	11.4795	53.4459	2.21902	Up	0.000109281	0.000626073	gi|80479412|gb|AAI08756.1|/3.76048e-14/LOC733421 protein [Xenopus laevis]
isotig28842	14.6741	68.3193	2.21902	Up	0.000109281	0.000625905	-
isotig27309	11.507	53.5741	2.21902	Up	0.000109281	0.000625233	-
isotig20571	12.7958	59.5744	2.21902	Up	3.24e-08	3.39e-07	-
isotig25687	9.81274	45.6859	2.21902	Up	0.000109281	0.000625569	gi|72015402|ref|XP_781304.1|/1.76389e-42/PREDICTED: hypothetical protein [Strongylocentrotus purpuratus]
isotig25688	9.79271	45.5926	2.21902	Up	0.000109281	0.000625737	gi|115700000|ref|XP_790942.2|/2.92874e-28/PREDICTED: similar to regulatory factor X3 [Strongylocentrotus purpuratus]
isotig05541	4.73218	22.0319	2.21902	Up	0.000109281	0.000625065	-
isotig26195	20.5061	95.4718	2.21902	Up	3.24e-08	3.39e-07	gi|115631656|ref|XP_781676.2|/6.41059e-12/PREDICTED: hypothetical protein [Strongylocentrotus purpuratus]
isotig16342	4.19443	19.5283	2.21902	Up	0.000109281	0.000624897	gi|291240305|ref|XP_002740060.1|/1.6929e-40/PREDICTED: general transcription factor IIE, polypeptide 2, beta 34kDa-like isoform 2 [Saccoglossus kowalevskii]
isotig13021	11.6467	54.2243	2.21902	Up	0.000109281	0.000625401	-
isotig16610	12.2043	56.705	2.21609	Up	4.47e-11	6.25e-10	-
isotig16181	18.9929	88.209	2.21546	Up	2.34e-17	4.89e-16	gi|260828849|ref|XP_002609375.1|/1.49342e-132/hypothetical protein BRAFLDRAFT_98992 [Branchiostoma floridae]
isotig13848	72.7842	337.299	2.21233	Up	7.99e-94	6.42e-92	-
isotig21494	11.5904	53.5902	2.20904	Up	5.61e-07	4.98e-06	gi|72007219|ref|XP_786084.1|/1.88919e-51/PREDICTED: hypothetical protein [Strongylocentrotus purpuratus]
isotig14963	5.6719	26.225	2.20904	Up	5.61e-07	4.98e-06	gi|47550985|ref|NP_999666.1|/1.2336e-140/cell division control protein 6 [Strongylocentrotus purpuratus]
isotig16011	9.9801	46.1446	2.20904	Up	7.53e-10	9.43e-09	-
isotig27140	18.8174	87.0052	2.20904	Up	5.61e-07	4.99e-06	gi|62859011|ref|NP_001016234.1|/3.37786e-15/MYST histone acetyltransferase 1 [Xenopus (Silurana) tropicalis]
isotig13966	23.9415	110.431	2.20556	Up	1.28e-30	4.3e-29	gi|156368142|ref|XP_001627555.1|/4.44243e-120/predicted protein [Nematostella vectensis]
isotig17333	28.0064	128.893	2.20234	Up	1.42e-21	3.6e-20	gi|115768291|ref|XP_785219.2|/5.74344e-67/PREDICTED: hypothetical protein [Strongylocentrotus purpuratus]
isotig14194	10.6761	49.0823	2.20082	Up	1.05e-13	1.77e-12	gi|72064208|ref|XP_795215.1|/7.66913e-68/PREDICTED: similar to Smad nuclear interacting protein 1 [Strongylocentrotus purpuratus]
isotig13701	12.7212	58.41	2.19898	Up	3.79e-18	8.23e-17	-
isotig06091	15.45	70.8871	2.19792	Up	1.42e-22	3.69e-21	-
isotig15929	27.532	126.288	2.19754	Up	8.76e-25	2.47e-23	gi|242015165|ref|XP_002428244.1|/4.94176e-63/peptidyl-prolyl cis-trans isomerase 5 precursor, putative [Pediculus humanus corporis]
isotig25268	38.0074	173.903	2.19393	Up	1.03e-14	1.85e-13	-
isotig16831	5.88584	26.9307	2.19393	Up	9.9e-06	7.06e-05	gi|291223813|ref|XP_002731902.1|/6.99994e-26/PREDICTED: chloride channel calcium activated 2-like [Saccoglossus kowalevskii]
isotig20037	8.05782	36.8685	2.19393	Up	9.9e-06	7.05e-05	-
isotig26223	13.7294	62.8189	2.19393	Up	9.9e-06	7.05e-05	-
isotig28665	111.536	509.762	2.19231	Up	2.19e-27	6.67e-26	-
isotig27835	47.0434	214.755	2.19062	Up	4.2e-14	7.26e-13	-
isotig22527	28.9669	132.235	2.19062	Up	4.2e-14	7.26e-13	-
isotig13177	3.24857	14.7927	2.18701	Up	2.2e-07	2.06e-06	gi|72100638|ref|XP_798540.1|/0/PREDICTED: similar to EFHC2 [Strongylocentrotus purpuratus]
isotig20693	11.7766	53.626	2.18701	Up	2.2e-07	2.06e-06	gi|72009552|ref|XP_786742.1|/6.47089e-31/PREDICTED: hypothetical protein [Strongylocentrotus purpuratus]
isotig13907	251.359	1143.13	2.18516	Up	4.42e-303	1.27e-300	gi|72086008|ref|XP_793277.1|/1.55084e-122/PREDICTED: similar to heterogeneous nuclear ribonucleoprotein R [Strongylocentrotus purpuratus]
isotig26466	12.2767	55.7496	2.18304	Up	4.2e-05	0.000262237	gi|115655507|ref|XP_001197995.1|/1.50341e-23/PREDICTED: similar to Human Fc gamma BP [Strongylocentrotus purpuratus]
isotig20006	7.09527	32.2203	2.18304	Up	4.2e-05	0.000262468	-
isotig14938	3.92303	17.8149	2.18304	Up	4.2e-05	0.000262314	gi|115772455|ref|XP_782226.2|/1.86308e-35/PREDICTED: similar to Extra spindle poles-like 1 (S. cerevisiae) [Strongylocentrotus purpuratus]
isotig26573	12.4404	56.493	2.18304	Up	4.2e-05	0.000262391	-
isotig24996	67.8006	307.253	2.18006	Up	2.32e-25	6.65e-24	-
isotig14983	60.5177	274.038	2.17895	Up	2.45e-59	1.42e-57	gi|115620269|ref|XP_780025.2|/4.03687e-89/PREDICTED: similar to Solute carrier family 43, member 2 isoform 1 [Strongylocentrotus purpuratus]
isotig13853	8.90577	40.3194	2.17866	Up	2.84e-12	4.36e-11	-
isotig16286	6.88243	31.1591	2.17866	Up	9.19e-07	7.89e-06	-
isotig11089	14.1836	64.109	2.1763	Up	2.09e-08	2.24e-07	-
isotig14688	6.9589	31.4537	2.1763	Up	2.09e-08	2.24e-07	gi|62529145|gb|AAX84844.1|/3.61606e-177/bone morphogenetic protein 1 [Branchiostoma floridae]
isotig08270	19.9169	90.0227	2.1763	Up	2.09e-08	2.23e-07	-
isotig14138	13.4977	60.83	2.17207	Up	1.64e-16	3.29e-15	-
isotig20767	211.537	952.292	2.1705	Up	4.07e-106	3.64e-104	gi|291239428|ref|XP_002739625.1|/5.37413e-25/PREDICTED: predicted protein-like [Saccoglossus kowalevskii]
isotig25206	9.37193	42.129	2.16839	Up	0.000180137	0.000984129	-
isotig18178	7.69802	34.6043	2.16839	Up	3.85e-06	2.97e-05	gi|58332136|ref|NP_001011220.1|/6.43395e-83/cutC copper transporter homolog [Xenopus (Silurana) tropicalis]
isotig13720	5.102	22.9346	2.16839	Up	8.66e-08	8.58e-07	-
isotig22957	7.8534	35.3028	2.16839	Up	0.000180137	0.00098287	-
isotig27981	18.6952	84.0391	2.16839	Up	3.85e-06	2.97e-05	gi|292610620|ref|XP_001919125.2|/3.64807e-17/PREDICTED: hypothetical protein [Danio rerio]
isotig21122	6.70172	30.1257	2.16839	Up	0.000180137	0.000983625	-
isotig28181	19.2966	86.7428	2.16839	Up	3.85e-06	2.97e-05	-
isotig23723	8.33061	37.448	2.16839	Up	0.000180137	0.000983877	-
isotig08108	3.08184	13.8536	2.16839	Up	0.000180137	0.000983121	gi|291235448|ref|XP_002737655.1|/3.47603e-06/PREDICTED: hCG32827-like [Saccoglossus kowalevskii]
isotig17543	4.80805	21.6133	2.16839	Up	0.000180137	0.000983373	gi|224089750|ref|XP_002195010.1|/3.27403e-27/PREDICTED: similar to transcription factor IIIB 150 [Taeniopygia guttata]
isotig17014	11.2745	50.6815	2.16839	Up	2.01e-09	2.39e-08	gi|291244056|ref|XP_002741914.1|/6.89517e-87/PREDICTED: 5 nucleotidase, ecto-like [Saccoglossus kowalevskii]
isotig13479	36.1073	162.064	2.1662	Up	1.62e-51	8.2e-50	-
isotig10619	26.8939	120.667	2.16568	Up	9.88e-22	2.51e-20	gi|148670188|gb|EDL02135.1|/2.29388e-35/procollagen, type IV, alpha 4 [Mus musculus]
isotig13943	84.1348	377.031	2.16391	Up	6.52e-99	5.51e-97	-
isotig16217	7.57067	33.8109	2.159	Up	3.6e-07	3.25e-06	-
isotig15369	6.64435	29.6739	2.159	Up	3.6e-07	3.26e-06	gi|115610788|ref|XP_785298.2|/5.2526e-37/PREDICTED: hypothetical protein [Strongylocentrotus purpuratus]
isotig18308	9.50013	42.4279	2.159	Up	3.6e-07	3.26e-06	gi|115844064|ref|XP_788055.2|/3.39448e-44/PREDICTED: similar to Chromosome 2 open reading frame 13 [Strongylocentrotus purpuratus]
isotig26744	14.4097	64.1965	2.15546	Up	1.62e-05	0.000110398	gi|260795196|ref|XP_002592592.1|/8.95081e-32/hypothetical protein BRAFLDRAFT_68915 [Branchiostoma floridae]
isotig21766	9.47838	42.2271	2.15546	Up	1.62e-05	0.000110433	-
isotig17020	12.1749	54.2403	2.15546	Up	7.95e-10	9.91e-09	-
isotig16906	21.5343	95.8478	2.15411	Up	1.07e-16	2.15e-15	gi|115872985|ref|XP_783906.2|/6.23285e-51/PREDICTED: similar to Low-density lipoprotein receptor-related protein 4 precursor (Multiple epidermal growth factor-like domains 7) [Strongylocentrotus purpuratus]
isotig15628	37.9323	168.078	2.14764	Up	1.02e-32	3.65e-31	-
isotig16475	4.93231	21.7194	2.13865	Up	6.89e-05	0.000411957	gi|291230131|ref|XP_002735022.1|/4.85761e-22/PREDICTED: hypothetical protein [Saccoglossus kowalevskii]
isotig21322	7.96326	35.0661	2.13865	Up	6.89e-05	0.000411611	gi|260811532|ref|XP_002600476.1|/6.09035e-20/hypothetical protein BRAFLDRAFT_205386 [Branchiostoma floridae]
isotig23429	9.44042	41.5708	2.13865	Up	6.89e-05	0.000412073	gi|115738152|ref|XP_794820.2|/6.34559e-40/PREDICTED: similar to SMC6 protein [Strongylocentrotus purpuratus]
isotig17042	5.27631	23.2342	2.13865	Up	6.89e-05	0.000411726	-
isotig12463	11.6145	51.1441	2.13865	Up	6.89e-05	0.000412188	-
isotig10156	11.7609	51.7888	2.13865	Up	1.34e-08	1.47e-07	-
isotig09548	5.12653	22.5746	2.13865	Up	6.89e-05	0.000411842	-
isotig16526	53.1722	233.945	2.13743	Up	1.75e-39	7.4e-38	-
isotig18712	14.3935	63.2578	2.13583	Up	1.29e-09	1.57e-08	gi|115644457|ref|XP_785542.2|/6.76424e-87/PREDICTED: similar to huntingtin interacting protein 1 [Strongylocentrotus purpuratus]
isotig17462	27.1911	119.406	2.13466	Up	6.83e-19	1.55e-17	-
isotig19610	8.73501	38.3309	2.13363	Up	6.29e-06	4.65e-05	gi|72127067|ref|XP_793440.1|/6.57704e-102/PREDICTED: similar to MGC53781 protein [Strongylocentrotus purpuratus]
isotig27355	17.4277	76.4763	2.13363	Up	6.29e-06	4.65e-05	gi|260809055|ref|XP_002599322.1|/3.30161e-26/hypothetical protein BRAFLDRAFT_56888 [Branchiostoma floridae]
isotig18608	8.01519	35.1723	2.13363	Up	6.29e-06	4.65e-05	-
isotig09317	4.50134	19.7528	2.13363	Up	6.29e-06	4.65e-05	gi|115963316|ref|XP_001191296.1|/3.96377e-13/PREDICTED: similar to M-type 9 protein, putative [Strongylocentrotus purpuratus]
isotig18342	17.3104	75.8686	2.13187	Up	1.21e-11	1.77e-10	gi|115668674|ref|XP_796375.2|/1.49426e-92/PREDICTED: similar to polybromo-1 [Strongylocentrotus purpuratus]
isotig20268	190.659	834.886	2.13058	Up	2.35e-95	1.92e-93	-
isotig19618	10.6761	46.7451	2.13043	Up	5.86e-07	5.19e-06	-
isotig07920	8.45877	37.0365	2.13043	Up	5.86e-07	5.19e-06	-
isotig15637	8.1478	35.62	2.12821	Up	5.54e-08	5.65e-07	-
isotig17358	15.0446	65.5949	2.12434	Up	4.95e-11	6.87e-10	-
isotig14750	10.3297	45.038	2.12434	Up	4.95e-11	6.87e-10	gi|115741919|ref|XP_783153.2|/2.39149e-118/PREDICTED: similar to LOC496093 protein [Strongylocentrotus purpuratus]
isotig15137	43.5904	189.79	2.12232	Up	2.96e-39	1.24e-37	-
isotig14935	79.0211	343.881	2.1216	Up	2.84e-72	1.9e-70	gi|118089398|ref|XP_001232519.1|/0/PREDICTED: O-linked N-acetylglucosamine (GlcNAc) transferase (UDP-N-acetylglucosamine:polypeptide-N-acetylglucosaminyl transferase) [Gallus gallus]
isotig13428	2.97439	12.893	2.11593	Up	2.65e-05	0.00017245	-
isotig09603	5.64521	24.4702	2.11593	Up	2.29e-07	2.13e-06	gi|291230131|ref|XP_002735022.1|/1.73204e-22/PREDICTED: hypothetical protein [Saccoglossus kowalevskii]
isotig18532	17.8513	77.3798	2.11593	Up	1.97e-11	2.83e-10	-
isotig16601	8.59934	37.2754	2.11593	Up	2.29e-07	2.13e-06	-
isotig08355	28.8938	125.245	2.11593	Up	1.83e-15	3.43e-14	-
isotig16653	11.5278	49.9692	2.11593	Up	2.09e-09	2.49e-08	gi|115647107|ref|XP_798353.2|/4.69304e-107/PREDICTED: similar to aspartyl (asparaginyl) beta hydroxylase, partial [Strongylocentrotus purpuratus]
isotig18884	18.2797	79.2369	2.11593	Up	1.97e-11	2.83e-10	-
isotig16616	7.15329	31.0073	2.11593	Up	2.44e-06	1.96e-05	gi|291242331|ref|XP_002741061.1|/2.82148e-70/PREDICTED: alkB, alkylation repair homolog 4-like [Saccoglossus kowalevskii]
isotig28763	19.5655	84.8101	2.11593	Up	2.65e-05	0.000172345	-
isotig16644	10.0959	43.7625	2.11593	Up	2.18e-08	2.32e-07	gi|74002007|ref|XP_535623.2|/4.75281e-70/PREDICTED: similar to Fraser syndrome 1 isoform 1 [Canis familiaris]
isotig20664	12.83	55.6141	2.11593	Up	2.29e-07	2.13e-06	gi|115709786|ref|XP_001194918.1|/4.12964e-41/PREDICTED: similar to LOC394977 protein [Strongylocentrotus purpuratus]
isotig13550	4.77456	20.6962	2.11593	Up	2.29e-07	2.13e-06	gi|115738162|ref|XP_784053.2|/4.88498e-43/PREDICTED: hypothetical protein [Strongylocentrotus purpuratus]
isotig19808	7.90841	34.2805	2.11593	Up	2.65e-05	0.000172397	-
isotig28243	17.4806	75.773	2.11593	Up	2.65e-05	0.000172503	-
isotig19082	32.6996	141.292	2.11134	Up	7.12e-19	1.61e-17	-
isotig14500	8.77699	37.7968	2.10647	Up	8.26e-10	1.03e-08	gi|291238186|ref|XP_002739012.1|/2.99957e-18/PREDICTED: hypothetical protein [Saccoglossus kowalevskii]
isotig16397	10.4861	45.1171	2.1052	Up	8.58e-09	9.58e-08	gi|115644305|ref|XP_798860.2|/1.33841e-06/PREDICTED: hypothetical protein [Strongylocentrotus purpuratus]
isotig22171	18.3146	78.8	2.1052	Up	8.58e-09	9.58e-08	-
isotig07138	3.59495	15.4498	2.10354	Up	8.98e-08	8.88e-07	gi|115748959|ref|XP_784913.2|/0/PREDICTED: similar to Chaperonin containing TCP1, subunit 4 (delta) [Strongylocentrotus purpuratus]
isotig16010	7.27035	31.1963	2.10128	Up	9.51e-07	8.16e-06	gi|260820431|ref|XP_002605538.1|/5.87106e-32/hypothetical protein BRAFLDRAFT_130664 [Branchiostoma floridae]
isotig16569	7.86862	33.7635	2.10128	Up	9.51e-07	8.15e-06	gi|260790497|ref|XP_002590278.1|/5.24756e-117/hypothetical protein BRAFLDRAFT_76524 [Branchiostoma floridae]
isotig10147	6.81419	29.239	2.10128	Up	9.51e-07	8.15e-06	gi|291234145|ref|XP_002737010.1|/3.52069e-14/PREDICTED: predicted protein-like [Saccoglossus kowalevskii]
isotig05280	11.848	50.8385	2.10128	Up	3.1e-12	4.74e-11	-
isotig17745	7.34454	31.4432	2.098	Up	1.02e-05	7.25e-05	-
isotig10318	18.842	80.6658	2.098	Up	1.02e-05	7.25e-05	-
isotig16112	6.03323	25.8293	2.098	Up	1.02e-05	7.26e-05	-
isotig24448	10.2531	43.7383	2.09284	Up	0.000112445	0.000639902	-
isotig13293	11.7658	50.1915	2.09284	Up	1.84e-18	4.06e-17	-
isotig15193	4.10122	17.4953	2.09284	Up	0.000112445	0.000640244	-
isotig26900	12.8105	54.6479	2.09284	Up	0.000112445	0.000639731	-
isotig15318	8.44369	36.0198	2.09284	Up	3.53e-08	3.67e-07	gi|115699930|ref|XP_001199247.1|/3.67391e-95/PREDICTED: hypothetical protein [Strongylocentrotus purpuratus]
isotig13487	5.4563	23.2759	2.09284	Up	3.53e-08	3.67e-07	gi|260828675|ref|XP_002609288.1|/8.86547e-40/hypothetical protein BRAFLDRAFT_86801 [Branchiostoma floridae]
isotig06994	5.51544	23.5282	2.09284	Up	0.000112445	0.000640073	-
isotig14825	14.3204	61.0132	2.09105	Up	4.81e-14	8.28e-13	gi|291242309|ref|XP_002741050.1|/2.35664e-110/PREDICTED: DNA directed RNA polymerase II polypeptide C-like [Saccoglossus kowalevskii]
isotig16362	8.32338	35.4111	2.08896	Up	3.71e-07	3.35e-06	gi|115712820|ref|XP_791160.2|/3.96053e-74/PREDICTED: hypothetical protein [Strongylocentrotus purpuratus]
isotig12038	49.8762	212.056	2.08802	Up	1.89e-15	3.54e-14	gi|148680475|gb|EDL12422.1|/7.16375e-42/mCG140431 [Mus musculus]
isotig23339	20.2295	85.7397	2.08351	Up	1.39e-08	1.52e-07	-
isotig16791	15.5361	65.5624	2.07725	Up	2.02e-11	2.91e-10	gi|126272374|ref|XP_001378103.1|/5.42435e-57/PREDICTED: similar to IKK-a kinase [Monodelphis domestica]
isotig17455	6.3158	26.6165	2.07528	Up	4.31e-05	0.000267936	gi|115613003|ref|XP_785222.2|/4.65191e-21/PREDICTED: similar to zinc finger protein [Strongylocentrotus purpuratus]
isotig13804	3.50762	14.7821	2.07528	Up	4.31e-05	0.000267858	-
isotig19570	36.7473	154.631	2.07311	Up	1.89e-19	4.44e-18	gi|296210798|ref|XP_002752128.1|/2.76428e-07/PREDICTED: hypothetical protein LOC100395852 [Callithrix jacchus]
isotig13799	21.4489	90.2336	2.07276	Up	1.21e-24	3.39e-23	-
isotig22520	31.2887	131.407	2.07033	Up	3.12e-13	5.09e-12	gi|189237298|ref|XP_971195.2|/1.87902e-83/PREDICTED: similar to conserved hypothetical protein [Tribolium castaneum]
isotig04436	19.1064	80.1909	2.06938	Up	1.22e-14	2.18e-13	gi|123227460|emb|CAM27169.1|/5.84951e-106/novel KRAB box and zinc finger, C2H2 type domain containing protein [Mus musculus]
isotig16646	12.2372	51.311	2.06799	Up	2.15e-09	2.56e-08	gi|72127067|ref|XP_793440.1|/1.07567e-29/PREDICTED: similar to MGC53781 protein [Strongylocentrotus purpuratus]
isotig13882	7.61656	31.9364	2.06799	Up	2.15e-09	2.56e-08	-
isotig14382	23.2688	97.4521	2.0663	Up	4.83e-23	1.28e-21	gi|260834207|ref|XP_002612103.1|/1.38488e-143/hypothetical protein BRAFLDRAFT_287019 [Branchiostoma floridae]
isotig14124	16.8012	70.2848	2.06465	Up	7.61e-18	1.64e-16	gi|72131635|ref|XP_796260.1|/5.98429e-44/PREDICTED: similar to LOC539270 protein [Strongylocentrotus purpuratus]
isotig16820	13.4159	56	2.06148	Up	8.47e-10	1.05e-08	gi|296317260|ref|NP_001171731.1|/4.04206e-18/selenoprotein P precursor [Saccoglossus kowalevskii]
isotig07188	3.1335	13.0797	2.06148	Up	1.66e-05	0.000112387	gi|72006463|ref|XP_784778.1|/4.43881e-120/PREDICTED: similar to F-box and leucine-rich repeat protein 14b [Strongylocentrotus purpuratus]
isotig07650	7.12991	29.7612	2.06148	Up	5.99e-07	5.29e-06	-
isotig20094	9.2396	38.5674	2.06148	Up	1.66e-05	0.000112315	gi|115679741|ref|XP_001180988.1|/7.13769e-63/PREDICTED: similar to PHD finger protein 14, partial [Strongylocentrotus purpuratus]
isotig14634	9.53962	39.8197	2.06148	Up	8.47e-10	1.05e-08	gi|72125850|ref|XP_791474.1|/8.27467e-82/PREDICTED: similar to Rbm13-prov protein [Strongylocentrotus purpuratus]
isotig14163	5.80221	24.2193	2.06148	Up	5.99e-07	5.29e-06	gi|115947285|ref|XP_784878.2|/3.25846e-159/PREDICTED: hypothetical protein [Strongylocentrotus purpuratus]
isotig21411	10.3266	43.1047	2.06148	Up	1.66e-05	0.000112351	gi|115640616|ref|XP_786690.2|/9.09461e-69/PREDICTED: similar to nuclear membrane protein XMAN1 [Strongylocentrotus purpuratus]
isotig24355	38.0132	157.733	2.05292	Up	1.99e-13	3.31e-12	gi|291238992|ref|XP_002739409.1|/4.06638e-69/PREDICTED: hypothetical protein [Saccoglossus kowalevskii]
isotig17449	10.2632	42.5864	2.05292	Up	2.34e-07	2.17e-06	-
isotig13962	9.17131	37.9879	2.05034	Up	1.32e-10	1.77e-09	gi|115683665|ref|XP_800329.2|/7.44341e-61/PREDICTED: similar to FAST kinase domains 5 [Strongylocentrotus purpuratus]
isotig19510	9.61224	39.8142	2.05034	Up	6.4e-06	4.72e-05	gi|260795458|ref|XP_002592722.1|/1.57618e-34/hypothetical protein BRAFLDRAFT_67162 [Branchiostoma floridae]
isotig27286	19.4111	80.4015	2.05034	Up	6.4e-06	4.72e-05	-
isotig20453	17.8419	73.8007	2.04836	Up	3.45e-09	4.02e-08	-
isotig14595	56.2604	232.475	2.04689	Up	2.9e-50	1.44e-48	-
isotig18471	6.15183	25.3964	2.04554	Up	0.000182574	0.000994381	-
isotig14981	3.9591	16.3442	2.04554	Up	0.000182574	0.000994127	gi|115702373|ref|XP_783488.2|/1.40278e-49/PREDICTED: similar to Viral A-type inclusion protein repeat containing protein [Strongylocentrotus purpuratus]
isotig13760	3.01951	12.4653	2.04554	Up	0.000182574	0.000994635	-
isotig19821	13.9085	57.418	2.04554	Up	9.15e-08	9.03e-07	gi|269785101|ref|NP_001161506.1|/5.81565e-44/contactin-like protein [Saccoglossus kowalevskii]
isotig08867	192.387	793.623	2.04444	Up	0	0	-
isotig08877	21.5859	88.9662	2.04317	Up	3.32e-29	1.07e-27	gi|260808670|ref|XP_002599130.1|/1.10468e-07/hypothetical protein BRAFLDRAFT_81797 [Branchiostoma floridae]
isotig20868	63.628	262.07	2.04222	Up	8.23e-28	2.53e-26	gi|115929097|ref|XP_001181626.1|/7.96695e-18/PREDICTED: similar to laminin, gamma 1, partial [Strongylocentrotus purpuratus]
isotig13319	9.99673	41.1743	2.04222	Up	1.25e-14	2.22e-13	-
isotig18022	9.25039	38.0724	2.04116	Up	2.48e-06	1.98e-05	-
isotig25794	18.1384	74.6533	2.04116	Up	2.48e-06	1.98e-05	-
isotig18459	9.64597	39.7005	2.04116	Up	2.48e-06	1.98e-05	gi|115615498|ref|XP_790685.2|/4.98913e-32/PREDICTED: similar to centromere protein, partial [Strongylocentrotus purpuratus]
isotig22036	22.9532	94.2584	2.03792	Up	5.36e-10	6.77e-09	gi|121944|sp|P09987.2|H1_CHICK/1.53481e-06/RecName: Full=Histone H1
isotig14947	50.5808	207.342	2.03535	Up	6.45e-42	2.82e-40	-
isotig20890	56.18	230.259	2.03513	Up	2.02e-24	5.65e-23	-
isotig09165	49.5055	202.886	2.03501	Up	7.62e-51	3.82e-49	gi|115908418|ref|XP_798103.2|/4.51304e-29/PREDICTED: similar to putative monocarboxylate transporter [Strongylocentrotus purpuratus]
isotig14340	29.5828	121.229	2.0349	Up	5.26e-28	1.62e-26	gi|115748956|ref|XP_794456.2|/3.13272e-23/PREDICTED: similar to JMJD1B protein, partial [Strongylocentrotus purpuratus]
isotig09231	3.05098	12.4903	2.03346	Up	6.97e-05	0.000415685	gi|126334195|ref|XP_001367532.1|/2.19537e-159/PREDICTED: similar to Integrator complex subunit 1 isoform 1 [Monodelphis domestica]
isotig21380	13.6513	55.8866	2.03346	Up	9.65e-07	8.25e-06	-
isotig25356	12.6943	51.9686	2.03346	Up	6.97e-05	0.000415569	-
isotig11467	14.9951	61.3879	2.03346	Up	9.65e-07	8.26e-06	gi|91093719|ref|XP_967705.1|/1.56592e-21/PREDICTED: similar to small nuclear ribonucleoprotein G [Tribolium castaneum]
isotig13910	3.62077	14.823	2.03346	Up	6.97e-05	0.000415337	gi|115738375|ref|XP_782092.2|/1.90018e-112/PREDICTED: hypothetical protein, partial [Strongylocentrotus purpuratus]
isotig17548	9.54911	39.0928	2.03346	Up	9.65e-07	8.25e-06	gi|115683794|ref|XP_796626.2|/2.76667e-66/PREDICTED: hypothetical protein [Strongylocentrotus purpuratus]
isotig20137	8.20244	33.5797	2.03346	Up	6.97e-05	0.000415453	gi|269785249|ref|NP_001161552.1|/1.7638e-37/GATAD1-like transcription factor [Saccoglossus kowalevskii]
isotig17071	6.12826	25.0883	2.03346	Up	6.97e-05	0.000415802	gi|260795083|ref|XP_002592536.1|/1.9753e-30/hypothetical protein BRAFLDRAFT_69053 [Branchiostoma floridae]
isotig20314	28.8565	118.135	2.03346	Up	5.02e-14	8.62e-13	-
isotig01001	135.988	555.157	2.02942	Up	3.14e-20	7.6e-19	-
isotig14323	32.9686	134.247	2.02573	Up	8.73e-31	2.92e-29	gi|72085877|ref|XP_791639.1|/9.76497e-20/PREDICTED: similar to MGC97528 protein [Strongylocentrotus purpuratus]
isotig17921	7.49755	30.4934	2.024	Up	2.67e-05	0.000173756	gi|291224230|ref|XP_002732108.1|/1.47304e-21/PREDICTED: hypothetical protein [Saccoglossus kowalevskii]
isotig17924	7.57647	30.8143	2.024	Up	2.67e-05	0.000173597	-
isotig19110	8.3791	34.0787	2.024	Up	2.67e-05	0.00017365	-
isotig25637	14.6294	59.4992	2.024	Up	2.67e-05	0.000173703	-
isotig13411	13.5985	55.2279	2.02195	Up	7.89e-18	1.7e-16	-
isotig15679	8.8719	36.0152	2.02129	Up	1.47e-07	1.41e-06	gi|115770446|ref|XP_792082.2|/2.61865e-123/PREDICTED: similar to helicase [Strongylocentrotus purpuratus]
isotig22395	43.464	175.843	2.01639	Up	7.91e-17	1.6e-15	gi|115692150|ref|XP_780346.2|/1.19293e-77/PREDICTED: hypothetical protein [Strongylocentrotus purpuratus]
isotig14141	7.20485	29.1487	2.01639	Up	5.75e-08	5.85e-07	gi|115717889|ref|XP_791361.2|/7.26457e-66/PREDICTED: similar to v-erb-a erythroblastic leukemia viral oncogene homolog 4 isoform JM-a/CVT-2 precursor [Strongylocentrotus purpuratus]
isotig07136	4.12662	16.6951	2.01639	Up	5.75e-08	5.84e-07	gi|241696779|ref|XP_002413098.1|/2.78353e-13/conserved hypothetical protein [Ixodes scapularis]
isotig15921	6.56061	26.5423	2.01639	Up	1.03e-05	7.3e-05	gi|260790509|ref|XP_002590284.1|/6.35021e-119/hypothetical protein BRAFLDRAFT_216270 [Branchiostoma floridae]
isotig20091	10.2007	41.2692	2.01639	Up	1.03e-05	7.3e-05	gi|115638510|ref|XP_791550.2|/5.4986e-55/PREDICTED: similar to nidogen (enactin) [Strongylocentrotus purpuratus]
isotig12239	24.5601	99.0672	2.01209	Up	2.25e-08	2.4e-07	gi|72041623|ref|XP_797922.1|/1.60652e-37/PREDICTED: similar to Low density lipoprotein receptor-related protein 6 [Strongylocentrotus purpuratus]
isotig07891	44.4299	179.037	2.01065	Up	1.35e-27	4.13e-26	-
isotig14613	132.149	532.506	2.01063	Up	3.43e-110	3.23e-108	-
isotig14031	5.12952	20.6627	2.01013	Up	3.99e-06	3.06e-05	gi|115632548|ref|XP_001203907.1|/1.12e-69/PREDICTED: hypothetical protein [Strongylocentrotus purpuratus]
isotig07835	6.34713	25.5348	2.00829	Up	8.84e-09	9.85e-08	gi|291233599|ref|XP_002736741.1|/8.64304e-62/PREDICTED: CG2818-like [Saccoglossus kowalevskii]
isotig17200	50.4689	202.687	2.00578	Up	1.39e-29	4.5e-28	-
isotig15278	10.7188	43.0208	2.0049	Up	3.48e-09	4.05e-08	gi|291242427|ref|XP_002741109.1|/1.59734e-65/PREDICTED: CG17341-like [Saccoglossus kowalevskii]
isotig17721	9.77277	39.224	2.0049	Up	1.55e-06	1.28e-05	gi|115768247|ref|XP_783924.2|/1.0877e-21/PREDICTED: hypothetical protein [Strongylocentrotus purpuratus]
isotig13436	6.73621	27.0364	2.0049	Up	3.48e-09	4.04e-08	-
isotig16796	8.85319	35.5331	2.0049	Up	1.55e-06	1.28e-05	gi|156391839|ref|XP_001635757.1|/2.76544e-06/predicted protein [Nematostella vectensis]
isotig15666	7.56254	30.353	2.0049	Up	1.55e-06	1.28e-05	gi|72045560|ref|XP_781249.1|/1.86027e-60/PREDICTED: hypothetical protein [Strongylocentrotus purpuratus]
isotig14464	6.15973	24.7227	2.0049	Up	1.55e-06	1.28e-05	gi|72137478|ref|XP_795567.1|/1.86796e-76/PREDICTED: similar to Reticulon-4-interacting protein 1 homolog, mitochondrial [Strongylocentrotus purpuratus]
isotig09681	9.89285	39.6424	2.00259	Up	3.26e-12	4.98e-11	gi|115945662|ref|XP_001178697.1|/1.65366e-06/PREDICTED: hypothetical protein [Strongylocentrotus purpuratus]
isotig14452	6.63471	26.5471	2.00045	Up	6.02e-07	5.31e-06	gi|115497242|ref|NP_001069950.1|/5.18503e-26/ribonuclease P protein subunit p20 [Bos taurus]
isotig18531	11.5007	46.017	2.00045	Up	6.02e-07	5.31e-06	gi|291220918|ref|XP_002730470.1|/1.86986e-39/PREDICTED: hypothetical protein [Saccoglossus kowalevskii]
isotig13088	15.924	63.6994	2.00008	Up	2.3e-32	8.08e-31	gi|301632440|ref|XP_002945293.1|/9.03538e-09/PREDICTED: oocyte zinc finger protein XlCOF7.1-like [Xenopus (Silurana) tropicalis]
isotig13626	29.2085	116.505	1.99593	Up	9.1e-32	3.13e-30	-
isotig13316	7.56742	30.1517	1.99436	Up	8.39e-11	1.14e-09	-
isotig20524	15.8888	63.2612	1.99331	Up	9.18e-08	9.05e-07	-
isotig27567	15.9152	63.2384	1.9904	Up	0.000112197	0.000639	gi|115945589|ref|XP_001195786.1|/3.13223e-13/PREDICTED: similar to four domain-type voltage-gated ion channel alpha-1 subunit [Strongylocentrotus purpuratus]
isotig10335	11.2937	44.8752	1.9904	Up	3.59e-08	3.74e-07	gi|115688461|ref|XP_001201094.1|/1.22129e-36/PREDICTED: hypothetical protein, partial [Strongylocentrotus purpuratus]
isotig21746	9.50655	37.7739	1.9904	Up	0.000112197	0.000639171	-
isotig07154	14.3734	57.0431	1.98865	Up	1.3e-22	3.38e-21	gi|291238027|ref|XP_002738933.1|/1.35573e-17/PREDICTED: CCAAT/enhancer-binding protein delta-like [Saccoglossus kowalevskii]
isotig13684	7.15179	28.3667	1.98782	Up	1.41e-08	1.54e-07	-
isotig06647	22.3795	88.7656	1.98782	Up	7.98e-16	1.53e-14	gi|72015111|ref|XP_781848.1|/2.28089e-43/PREDICTED: similar to calponin [Strongylocentrotus purpuratus]
isotig15211	25.3604	100.556	1.98734	Up	1.27e-19	3.01e-18	gi|72014031|ref|XP_783851.1|/7.00641e-61/PREDICTED: similar to Low-density lipoprotein receptor-related protein 4 precursor (Multiple epidermal growth factor-like domains 7) [Strongylocentrotus purpuratus]
isotig06543	6.07909	24.0737	1.98553	Up	4.29e-05	0.00026732	gi|291242706|ref|XP_002741247.1|/7.88465e-50/PREDICTED: ficolin 1-like [Saccoglossus kowalevskii]
isotig17603	7.2193	28.589	1.98553	Up	4.29e-05	0.000267398	gi|72110313|ref|XP_786961.1|/3.75468e-15/PREDICTED: similar to conserved hypothetical protein [Strongylocentrotus purpuratus]
isotig13308	3.42061	13.5093	1.98163	Up	1.65e-05	0.000112204	-
isotig25205	15.6199	61.6889	1.98163	Up	1.65e-05	0.00011224	-
isotig28350	22.1534	87.4922	1.98163	Up	1.65e-05	0.000112169	-
isotig08374	14.7826	58.3821	1.98163	Up	1.65e-05	0.000112133	-
isotig19367	19.0868	75.3811	1.98163	Up	8.58e-10	1.07e-08	gi|115712006|ref|XP_780373.2|/1.57203e-66/PREDICTED: similar to furin1-X [Strongylocentrotus purpuratus]
isotig05248	2.98521	11.7897	1.98163	Up	1.65e-05	0.000112276	gi|242017327|ref|XP_002429141.1|/1.8959e-85/conserved hypothetical protein [Pediculus humanus corporis]
isotig20295	32.0723	126.566	1.98049	Up	2.02e-14	3.55e-13	gi|72014031|ref|XP_783851.1|/2.96746e-45/PREDICTED: similar to Low-density lipoprotein receptor-related protein 4 precursor (Multiple epidermal growth factor-like domains 7) [Strongylocentrotus purpuratus]
isotig13030	91.7733	362.026	1.97995	Up	5.05e-19	1.16e-17	-
isotig13153	15.2116	59.968	1.97902	Up	5.23e-24	1.44e-22	gi|291233699|ref|XP_002736789.1|/2.50382e-51/PREDICTED: novel zinc finger protein-like, partial [Saccoglossus kowalevskii]
isotig21101	12.2693	48.3489	1.97842	Up	6.38e-06	4.71e-05	gi|115668674|ref|XP_796375.2|/1.02161e-33/PREDICTED: similar to polybromo-1 [Strongylocentrotus purpuratus]
isotig18947	10.0654	39.6638	1.97842	Up	6.38e-06	4.72e-05	gi|291238204|ref|XP_002739021.1|/3.92483e-39/PREDICTED: hypothetical protein [Saccoglossus kowalevskii]
isotig16142	7.46151	29.403	1.97842	Up	6.38e-06	4.71e-05	gi|291236967|ref|XP_002738409.1|/1.17893e-20/PREDICTED: Dicer Related Helicase family member (drh-1)-like [Saccoglossus kowalevskii]
isotig16921	8.1606	32.1578	1.97842	Up	6.38e-06	4.71e-05	-
isotig21559	28.9341	113.714	1.97457	Up	8.23e-12	1.22e-10	-
isotig15567	8.73349	34.2515	1.97154	Up	3.75e-07	3.38e-06	gi|291233298|ref|XP_002736592.1|/5.15975e-42/PREDICTED: mKIAA0310 protein-like [Saccoglossus kowalevskii]
isotig12970	42.4014	165.644	1.9659	Up	3.17e-16	6.21e-15	-
isotig19458	22.1082	86.1098	1.9616	Up	8.35e-11	1.14e-09	gi|291232993|ref|XP_002736439.1|/1.09183e-11/PREDICTED: predicted protein-like [Saccoglossus kowalevskii]
isotig17148	71.0369	276.652	1.96143	Up	2.61e-39	1.1e-37	gi|73620904|sp|Q9GV77.1|FREM2_LYTVA/9.19156e-153/RecName: Full=Extracellular matrix protein 3; AltName: Full=FREM2 homolog; Flags: Precursor
isotig17668	82.4806	320.918	1.96008	Up	7.03e-43	3.13e-41	gi|115620269|ref|XP_780025.2|/3.00514e-41/PREDICTED: similar to Solute carrier family 43, member 2 isoform 1 [Strongylocentrotus purpuratus]
isotig19387	127.729	496.739	1.9594	Up	9.26e-56	5.01e-54	-
isotig16095	18.1149	70.4439	1.9593	Up	2.04e-12	3.17e-11	-
isotig14281	14.8742	57.7888	1.95797	Up	1.27e-13	2.14e-12	-
isotig16409	22.3508	86.7915	1.95723	Up	2.01e-14	3.53e-13	gi|291231880|ref|XP_002735884.1|/6.77887e-51/PREDICTED: predicted protein-like [Saccoglossus kowalevskii]
isotig14170	15.9368	61.8706	1.95689	Up	7.97e-15	1.44e-13	-
isotig01387	31.0377	120.088	1.952	Up	1.33e-25	3.84e-24	gi|557666|emb|CAA53692.1|/6.36815e-69/H3.3 histone [Paracentrotus lividus]
isotig11263	10.5785	40.7597	1.946	Up	2.64e-05	0.000171872	-
isotig24722	39.4558	152.025	1.946	Up	8.16e-12	1.21e-10	gi|291243077|ref|XP_002741433.1|/7.41439e-70/PREDICTED: SWI/SNF related, matrix associated, actin dependent regulator of chromatin, subfamily d, member 1-like [Saccoglossus kowalevskii]
isotig24621	22.2975	85.9136	1.946	Up	2.32e-07	2.16e-06	-
isotig15418	4.87274	18.7749	1.946	Up	0.000179783	0.00098295	gi|260828277|ref|XP_002609090.1|/1.69814e-88/hypothetical protein BRAFLDRAFT_91063 [Branchiostoma floridae]
isotig14538	7.94969	30.6306	1.946	Up	2.32e-07	2.16e-06	-
isotig16857	5.99616	23.1035	1.946	Up	0.000179783	0.000982698	gi|115647181|ref|XP_789359.2|/7.81905e-14/PREDICTED: similar to D230005D02Rik protein [Strongylocentrotus purpuratus]
isotig14841	4.96047	19.113	1.946	Up	6.87e-05	0.000410952	gi|115715395|ref|XP_788351.2|/1.32095e-47/PREDICTED: similar to myb binding protein (P160) 1a-like [Strongylocentrotus purpuratus]
isotig15290	5.36337	20.6654	1.946	Up	6.87e-05	0.000411298	gi|73991429|ref|XP_542922.2|/8.96041e-35/PREDICTED: similar to RING finger protein 37 (Ubiquitin conjugating enzyme 7 interacting protein 5) (U-box domain containing protein 5) isoform 1 [Canis familiaris]
isotig29428	50.1928	193.395	1.946	Up	2.32e-07	2.16e-06	-
isotig09137	5.39271	20.7784	1.946	Up	2.64e-05	0.00017182	-
isotig10837	9.81822	37.8301	1.946	Up	1.02e-05	7.22e-05	-
isotig18061	12.7077	48.9635	1.946	Up	2.32e-07	2.16e-06	gi|72034799|ref|XP_799208.1|/3.54725e-121/PREDICTED: similar to neurolysin, partial [Strongylocentrotus purpuratus]
isotig14180	4.36485	16.818	1.946	Up	6.87e-05	0.000411067	gi|115920201|ref|XP_783363.2|/3.30265e-57/PREDICTED: similar to adenomatosis polyposis coli [Strongylocentrotus purpuratus]
isotig22509	13.832	53.2952	1.946	Up	1.02e-05	7.23e-05	-
isotig25572	12.899	49.7005	1.946	Up	0.000179783	0.000982446	-
isotig19880	15.1084	58.2135	1.946	Up	2.32e-07	2.15e-06	gi|156547299|ref|XP_001601513.1|/3.93856e-16/PREDICTED: similar to npdc-1 [Nasonia vitripennis]
isotig00440	3.50091	13.4892	1.946	Up	9.09e-08	8.97e-07	gi|291236748|ref|XP_002738300.1|/9.4812e-115/PREDICTED: complement factor B-like, partial [Saccoglossus kowalevskii]
isotig29132	35.8503	138.133	1.946	Up	1.53e-06	1.26e-05	-
isotig26912	29.3482	113.08	1.946	Up	9.09e-08	8.97e-07	gi|115872985|ref|XP_783906.2|/4.34567e-31/PREDICTED: similar to Low-density lipoprotein receptor-related protein 4 precursor (Multiple epidermal growth factor-like domains 7) [Strongylocentrotus purpuratus]
isotig13983	4.18225	16.1144	1.946	Up	6.87e-05	0.000411183	gi|115674876|ref|XP_001200812.1|/1.09995e-32/PREDICTED: similar to midasin [Strongylocentrotus purpuratus]
isotig13215	10.824	41.4075	1.93566	Up	3.13e-15	5.79e-14	-
isotig13945	27.4353	104.829	1.93393	Up	5.18e-25	1.47e-23	gi|291228743|ref|XP_002734339.1|/2.7595e-105/PREDICTED: nuclear pore complex-associated protein Tpr-like [Saccoglossus kowalevskii]
isotig06136	13.1711	50.3037	1.93329	Up	8.1e-24	2.21e-22	gi|260799021|ref|XP_002594498.1|/2.47153e-166/hypothetical protein BRAFLDRAFT_124965 [Branchiostoma floridae]
isotig17993	23.4478	89.539	1.93306	Up	2.02e-12	3.13e-11	gi|22090628|dbj|BAC06834.1|/5.442e-64/Ap-cadherin [Asterina pectinifera]
isotig19616	26.7239	102.015	1.93258	Up	5.1e-12	7.69e-11	gi|260787218|ref|XP_002588651.1|/1.82453e-52/hypothetical protein BRAFLDRAFT_101562 [Branchiostoma floridae]
isotig16296	17.1765	65.5202	1.9315	Up	3.26e-11	4.62e-10	-
isotig23163	26.5694	101.094	1.92785	Up	3.41e-09	3.98e-08	-
isotig17218	14.7096	55.9312	1.92689	Up	8.67e-09	9.67e-08	-
isotig23129	73.9032	280.939	1.92655	Up	3.19e-23	8.49e-22	-
isotig21890	19.1268	72.545	1.92328	Up	1.44e-07	1.38e-06	gi|221220982|gb|ACM09152.1|/1.27807e-17/Coiled-coil domain-containing protein 43 [Salmo salar]
isotig14878	16.1507	61.1566	1.92091	Up	1.26e-12	1.98e-11	gi|115913987|ref|XP_001200418.1|/1.81749e-20/PREDICTED: similar to reverse transcriptase-like protein [Strongylocentrotus purpuratus]
isotig15218	15.9829	60.4426	1.91903	Up	8.04e-12	1.19e-10	gi|115943094|ref|XP_781613.2|/1.94237e-79/PREDICTED: hypothetical protein [Strongylocentrotus purpuratus]
isotig16495	9.16808	34.6458	1.91799	Up	2.43e-06	1.94e-05	gi|115711042|ref|XP_001203111.1|/7.59224e-27/PREDICTED: similar to GA11451-PA [Strongylocentrotus purpuratus]
isotig10735	26.7283	100.953	1.91724	Up	4.88e-16	9.47e-15	gi|291230107|ref|XP_002735010.1|/1.31623e-22/PREDICTED: B-cell CLL/lymphoma 7A-like [Saccoglossus kowalevskii]
isotig19119	11.2244	42.3472	1.91563	Up	6.25e-06	4.63e-05	gi|115910490|ref|XP_783941.2|/6.50841e-07/PREDICTED: similar to PASG [Strongylocentrotus purpuratus]
isotig23619	49.4684	186.633	1.91563	Up	3.08e-15	5.7e-14	-
isotig15967	15.8103	59.6488	1.91563	Up	1.3e-10	1.74e-09	gi|115689569|ref|XP_787359.2|/4.53178e-20/PREDICTED: similar to 2 alpha fibrillar collagen [Strongylocentrotus purpuratus]
isotig09262	10.9179	41.191	1.91563	Up	6.25e-06	4.63e-05	-
isotig18110	9.33877	35.165	1.91284	Up	1.62e-05	0.000110072	gi|167427244|gb|ABZ80224.1|/7.07978e-21/leukocyte receptor cluster member 1 (predicted) [Callithrix jacchus]
isotig24336	15.9657	60.1187	1.91284	Up	1.62e-05	0.000110142	-
isotig08579	4.11273	15.4864	1.91284	Up	1.62e-05	0.000110107	gi|291236254|ref|XP_002738055.1|/1.62496e-66/PREDICTED: splicing factor proline/glutamine rich (polypyrimidine tract binding protein associated)-like [Saccoglossus kowalevskii]
isotig19403	77.9769	293.121	1.91038	Up	1.38e-32	4.88e-31	-
isotig07637	5.87611	22.0749	1.90948	Up	4.19e-05	0.000261955	-
isotig17356	15.6047	58.6224	1.90948	Up	5.38e-09	6.16e-08	gi|115741994|ref|XP_795310.2|/1.74932e-07/PREDICTED: hypothetical protein [Strongylocentrotus purpuratus]
isotig11151	7.09617	26.6584	1.90948	Up	4.19e-05	0.000262032	gi|47551003|ref|NP_999675.1|/5.94259e-76/alpha-2 collagen [Strongylocentrotus purpuratus]
isotig19914	18.9701	71.1692	1.90753	Up	1.37e-08	1.5e-07	gi|115903728|ref|XP_780513.2|/6.03768e-89/PREDICTED: hypothetical protein [Strongylocentrotus purpuratus]
isotig22068	10.9553	41.0389	1.90536	Up	0.000109327	0.000624661	-
isotig20134	9.33547	34.9709	1.90536	Up	0.000109327	0.000624829	gi|115625316|ref|XP_001177960.1|/1.75392e-64/PREDICTED: similar to notch protein homolog - rat, partial [Strongylocentrotus purpuratus]
isotig09215	9.7463	36.5099	1.90536	Up	3.48e-08	3.63e-07	gi|297139771|ref|NP_001171937.1|/2.2376e-31/human immunodeficiency virus enhancer binding protein [Saccoglossus kowalevskii]
isotig18775	8.1606	30.5698	1.90536	Up	0.000109327	0.000624996	-
isotig20915	9.90047	37.0874	1.90536	Up	0.000109327	0.000624494	-
isotig20632	19.3485	72.48	1.90536	Up	3.48e-08	3.64e-07	-
isotig21072	39.0934	146.325	1.90418	Up	1.22e-14	2.17e-13	gi|115712073|ref|XP_794154.2|/3.23499e-56/PREDICTED: similar to cyclin I [Strongylocentrotus purpuratus]
isotig13682	39.4622	147.601	1.90317	Up	9.13e-37	3.57e-35	-
isotig17662	12.9251	48.2447	1.9002	Up	2.27e-07	2.11e-06	gi|115669870|ref|XP_001202787.1|/9.91162e-69/PREDICTED: similar to ubiquitin-like 7 (bone marrow stromal cell-derived) [Strongylocentrotus purpuratus]
isotig28717	38.1965	142.574	1.9002	Up	2.27e-07	2.12e-06	-
isotig16491	693.435	2582.33	1.89684	Up	0	0	-
isotig16009	42.9967	159.934	1.89518	Up	1.23e-25	3.57e-24	gi|115891466|ref|XP_798233.2|/7.20042e-06/PREDICTED: hypothetical protein [Strongylocentrotus purpuratus]
isotig21401	40.1015	148.995	1.89353	Up	1.91e-14	3.37e-13	gi|291238132|ref|XP_002738985.1|/2.1599e-110/PREDICTED: tout-velu-like, partial [Saccoglossus kowalevskii]
isotig21138	15.7252	58.4261	1.89353	Up	1.49e-06	1.23e-05	gi|38490686|emb|CAE53096.1|/3.77995e-33/alpha-5 collagen [Paracentrotus lividus]
isotig18221	17.1618	63.6455	1.89086	Up	8.46e-09	9.46e-08	gi|260828973|ref|XP_002609437.1|/3.33227e-31/hypothetical protein BRAFLDRAFT_226629 [Branchiostoma floridae]
isotig17369	38.5701	142.547	1.88588	Up	1.86e-19	4.37e-18	-
isotig28651	28.2261	104.225	1.8846	Up	9.88e-06	7.05e-05	-
isotig17569	87.6095	322.854	1.88172	Up	3.64e-41	1.57e-39	-
isotig16105	69.3376	255.489	1.88155	Up	5.57e-39	2.32e-37	-
isotig23914	24.0629	88.6253	1.88091	Up	1.4e-07	1.34e-06	-
isotig16732	12.3596	45.5212	1.88091	Up	1.4e-07	1.34e-06	gi|72141241|ref|XP_791892.1|/8.0133e-94/PREDICTED: similar to MGC89952 protein [Strongylocentrotus purpuratus]
isotig13512	15.2517	56.1288	1.87977	Up	1.17e-15	2.22e-14	gi|115653522|ref|XP_001200208.1|/7.0023e-29/PREDICTED: similar to titin isoform novex-1, partial [Strongylocentrotus purpuratus]
isotig22338	13.8975	51.1138	1.87889	Up	2.56e-05	0.000166799	-
isotig07197	3.85332	14.1722	1.87889	Up	2.56e-05	0.000166748	gi|72113712|ref|XP_781080.1|/1.40602e-113/PREDICTED: similar to programmed cell death 4a [Strongylocentrotus purpuratus]
isotig25918	81.4702	299.495	1.87819	Up	2.9e-19	6.73e-18	-
isotig16088	10.6988	39.2909	1.87674	Up	3.57e-07	3.24e-06	gi|260799063|ref|XP_002594519.1|/8.89124e-33/hypothetical protein BRAFLDRAFT_124989 [Branchiostoma floridae]
isotig27721	83.2215	305.015	1.87385	Up	2.9e-16	5.71e-15	-
isotig13281	420.235	1539.76	1.87344	Up	0	0	-
isotig26169	17.0157	62.2843	1.872	Up	6.64e-05	0.000398255	gi|72041753|ref|XP_780940.1|/1.67919e-28/PREDICTED: hypothetical protein [Strongylocentrotus purpuratus]
isotig14299	4.98901	18.2618	1.872	Up	6.64e-05	0.000398367	gi|149690930|ref|XP_001498458.1|/7.15902e-19/PREDICTED: WD repeat domain 73 [Equus caballus]
isotig14095	72.7035	266.033	1.87151	Up	1.13e-56	6.22e-55	gi|72004276|ref|XP_780345.1|/7.68504e-47/PREDICTED: similar to IkB [Strongylocentrotus purpuratus]
isotig18937	63.6049	232.459	1.86977	Up	7.32e-26	2.13e-24	-
isotig17184	22.3004	81.4802	1.86938	Up	7.63e-12	1.13e-10	gi|115920959|ref|XP_785258.2|/3.53374e-80/PREDICTED: hypothetical protein [Strongylocentrotus purpuratus]
isotig19903	18.9938	69.3323	1.868	Up	3.38e-08	3.53e-07	gi|260794228|ref|XP_002592111.1|/4.19094e-82/hypothetical protein BRAFLDRAFT_124058 [Branchiostoma floridae]
isotig06220	7.653	27.9077	1.86657	Up	2.35e-06	1.89e-05	gi|126333601|ref|XP_001363097.1|/6.43465e-23/PREDICTED: hypothetical protein [Monodelphis domestica]
isotig15950	27.5998	100.647	1.86657	Up	1.8e-16	3.6e-15	gi|291222395|ref|XP_002731205.1|/4.01853e-73/PREDICTED: poly (ADP-ribose) polymerase family, member 16-like [Saccoglossus kowalevskii]
isotig26112	23.4724	85.5954	1.86657	Up	2.35e-06	1.89e-05	-
isotig20310	14.5218	52.9559	1.86657	Up	2.35e-06	1.89e-05	-
isotig18621	8.01519	29.1672	1.86354	Up	0.000173161	0.000948204	gi|291243762|ref|XP_002741750.1|/4.09338e-39/PREDICTED: predicted protein-like [Saccoglossus kowalevskii]
isotig20889	9.90047	36.0278	1.86354	Up	0.000173161	0.000947961	gi|296439270|sp|Q63ZP1.2|PHF10_XENLA/2.71922e-42/RecName: Full=PHD finger protein 10
isotig18549	7.97081	29.0057	1.86354	Up	0.000173161	0.000948448	-
isotig13248	102.63	373.366	1.86314	Up	8.5e-114	8.27e-112	-
isotig03116	21.4489	78.0056	1.86267	Up	3.14e-36	1.2e-34	gi|115954252|ref|XP_001175770.1|/1.08378e-110/PREDICTED: similar to CG9425-PB, partial [Strongylocentrotus purpuratus]
isotig13635	5.38126	19.5381	1.86027	Up	6.03e-06	4.48e-05	-
isotig13763	5.62891	20.4372	1.86027	Up	6.03e-06	4.48e-05	-
isotig13310	13.3347	48.415	1.86027	Up	2.85e-15	5.3e-14	-
isotig19845	20.9408	75.8832	1.85747	Up	8.18e-09	9.18e-08	gi|260797377|ref|XP_002593679.1|/7.94052e-65/hypothetical protein BRAFLDRAFT_165413 [Branchiostoma floridae]
isotig15645	15.137	54.6784	1.85289	Up	7.85e-10	9.81e-09	gi|72081147|ref|XP_796221.1|/3.95639e-41/PREDICTED: similar to repressor transcriptional factor [Strongylocentrotus purpuratus]
isotig13742	5.14853	18.5977	1.85289	Up	1.56e-05	0.000106769	-
isotig18739	14.4097	52.0512	1.85289	Up	5.61e-07	4.99e-06	-
isotig18660	10.6988	38.6467	1.85289	Up	1.56e-05	0.000106803	gi|115975016|ref|XP_001187974.1|/5.96591e-06/PREDICTED: similar to p107 [Strongylocentrotus purpuratus]
isotig15299	11.9453	43.1493	1.85289	Up	2.08e-08	2.22e-07	gi|115949002|ref|XP_001176916.1|/3.35826e-103/PREDICTED: similar to MGC140597 protein, partial [Strongylocentrotus purpuratus]
isotig27544	23.9921	86.6653	1.85289	Up	1.56e-05	0.000106735	-
isotig14314	29.8968	107.994	1.85289	Up	1.73e-22	4.47e-21	-
isotig15084	11.6835	42.2037	1.85289	Up	2.08e-08	2.22e-07	-
isotig16523	55.2032	199.066	1.85042	Up	1.11e-28	3.5e-27	gi|115929097|ref|XP_001181626.1|/5.48521e-21/PREDICTED: similar to laminin, gamma 1, partial [Strongylocentrotus purpuratus]
isotig14078	7.06067	25.3914	1.84647	Up	1.44e-06	1.19e-05	-
isotig24264	15.9948	57.4267	1.84412	Up	4.03e-05	0.000253691	-
isotig14405	5.58547	20.0538	1.84412	Up	4.03e-05	0.000253616	-
isotig09583	6.95425	24.9681	1.84412	Up	4.03e-05	0.000253766	gi|115970763|ref|XP_001187475.1|/8.65151e-42/PREDICTED: similar to PARD3 protein [Strongylocentrotus purpuratus]
isotig14111	5.26459	18.9017	1.84412	Up	4.03e-05	0.000253541	gi|115627991|ref|XP_787106.2|/2.45875e-114/PREDICTED: similar to RFC-like DNA checkpoint protein Rad17 [Strongylocentrotus purpuratus]
isotig15033	30.7373	110.208	1.84217	Up	4.21e-20	1.01e-18	gi|115627171|ref|XP_001188174.1|/7.89342e-164/PREDICTED: similar to Cleavage stimulation factor, 3 pre-RNA, subunit 1 [Strongylocentrotus purpuratus]
isotig16363	17.4921	62.6801	1.8413	Up	4.84e-10	6.13e-09	-
isotig23692	19.3374	69.1859	1.83909	Up	3.68e-06	2.86e-05	gi|115954469|ref|XP_001185780.1|/2.25057e-39/PREDICTED: similar to glucosidase II, partial [Strongylocentrotus purpuratus]
isotig21510	16.3212	58.3945	1.83909	Up	3.68e-06	2.86e-05	gi|72113436|ref|XP_792127.1|/3.25262e-63/PREDICTED: similar to MGC81998 protein [Strongylocentrotus purpuratus]
isotig19783	13.8056	49.3941	1.83909	Up	3.68e-06	2.86e-05	-
isotig08797	5.62442	20.1232	1.83909	Up	1.28e-08	1.4e-07	gi|115619008|ref|XP_001204249.1|/1.92658e-155/PREDICTED: similar to C18orf34 protein, partial [Strongylocentrotus purpuratus]
isotig15707	19.7074	70.4223	1.8373	Up	4.55e-12	6.88e-11	-
isotig12711	54.0668	193.132	1.83677	Up	1.22e-09	1.49e-08	-
isotig19216	9.45317	33.6918	1.83353	Up	0.000104562	0.000603253	gi|115741943|ref|XP_798908.2|/7.01249e-98/PREDICTED: similar to C2orf29 protein [Strongylocentrotus purpuratus]
isotig19519	9.65868	34.4242	1.83353	Up	0.000104562	0.00060309	-
isotig22030	12.2659	43.7167	1.83353	Up	0.000104562	0.000603416	-
isotig15718	69.4593	247.374	1.83245	Up	1.73e-38	7.07e-37	-
isotig19293	42.5896	151.337	1.82919	Up	1.04e-16	2.1e-15	-
isotig15351	9.67182	34.3546	1.82864	Up	8.77e-07	7.53e-06	gi|115613076|ref|XP_798273.2|/1.152e-125/PREDICTED: similar to ABC transporter ABCA2, partial [Strongylocentrotus purpuratus]
isotig06882	22.215	78.8379	1.82736	Up	8.25e-08	8.2e-07	-
isotig25154	38.8222	137.617	1.82571	Up	7.54e-10	9.43e-09	gi|260806605|ref|XP_002598174.1|/1.10274e-51/hypothetical protein BRAFLDRAFT_261094 [Branchiostoma floridae]
isotig13571	10.0621	35.6683	1.82571	Up	7.54e-10	9.43e-09	gi|72110055|ref|XP_795434.1|/2.31075e-162/PREDICTED: hypothetical protein [Strongylocentrotus purpuratus]
isotig23732	38.8088	137.516	1.82515	Up	7.28e-11	9.94e-10	-
isotig13825	36.5922	129.526	1.82363	Up	2.48e-29	8.01e-28	-
isotig15133	6.93415	24.4912	1.82047	Up	2.44e-05	0.000160021	gi|115631608|ref|XP_797018.2|/1.3868e-115/PREDICTED: hypothetical protein [Strongylocentrotus purpuratus]
isotig15139	12.1699	42.9838	1.82047	Up	1.99e-08	2.14e-07	-
isotig05178	29.5014	104.198	1.82047	Up	1.68e-44	7.66e-43	gi|196001359|ref|XP_002110547.1|/0/conserved hypothetical protein [Trichoplax adhaerens]
isotig23958	16.9556	59.8865	1.82047	Up	2.44e-05	0.000159972	-
isotig21412	13.7491	48.5613	1.82047	Up	2.44e-05	0.000159923	-
isotig18033	17.6784	62.4396	1.82047	Up	1.99e-08	2.14e-07	-
isotig27226	170.279	600.806	1.819	Up	3.86e-31	1.3e-29	-
isotig21772	34.4612	121.334	1.81594	Up	4.49e-11	6.27e-10	-
isotig24323	134.018	471.476	1.81476	Up	5.98e-32	2.06e-30	-
isotig27337	44.1103	155.18	1.81476	Up	4.82e-09	5.54e-08	-
isotig18347	17.4615	61.3932	1.8139	Up	5.05e-08	5.17e-07	-
isotig15534	8.6525	30.3619	1.81107	Up	5.75e-06	4.29e-05	gi|292624555|ref|XP_002665696.1|/4.08141e-103/PREDICTED: hypothetical protein [Danio rerio]
isotig15882	18.2351	63.9874	1.81107	Up	1.13e-10	1.52e-09	gi|115720963|ref|XP_001175524.1|/1.95294e-67/PREDICTED: similar to aquaporin-4 M1 isoform [Strongylocentrotus purpuratus]
isotig13299	4.72419	16.5773	1.81107	Up	5.75e-06	4.28e-05	-
isotig10233	103.711	363.81	1.81062	Up	7.21e-63	4.34e-61	gi|47551069|ref|NP_999711.1|/0/histone deacetylase 1 [Strongylocentrotus purpuratus]
isotig20781	11.9526	41.8673	1.8085	Up	6.31e-05	0.000380561	-
isotig11707	125.325	438.592	1.8072	Up	6.08e-47	2.88e-45	gi|115925545|ref|XP_001178632.1|/5.11041e-18/PREDICTED: similar to putative mitochondrial NADH dehydrogenase (ubiquinone) 1 alpha subcomplex [Strongylocentrotus purpuratus]
isotig19676	18.6901	65.381	1.8066	Up	1.28e-07	1.24e-06	gi|115744100|ref|XP_001197420.1|/2.83382e-33/PREDICTED: hypothetical protein [Strongylocentrotus purpuratus]
isotig14674	14.4822	50.6339	1.80582	Up	2.85e-10	3.69e-09	gi|72167637|ref|XP_787961.1|/9.48375e-38/PREDICTED: hypothetical protein [Strongylocentrotus purpuratus]
isotig18087	13.5981	47.4822	1.80398	Up	1.37e-06	1.14e-05	-
isotig16137	32.3399	112.925	1.80398	Up	3.82e-17	7.85e-16	gi|115727572|ref|XP_788696.2|/3.55079e-167/PREDICTED: similar to SWI/SNF-related matrix-associated actin-dependent regulator of chromatin a5 isoform 2 [Strongylocentrotus purpuratus]
isotig17473	35.7026	124.572	1.80288	Up	3.87e-16	7.53e-15	gi|115649601|ref|XP_783312.2|/7.05824e-46/PREDICTED: similar to DiGeorge syndrome-related protein FKSG4 [Strongylocentrotus purpuratus]
isotig15898	43.0177	150.054	1.80247	Up	5.68e-23	1.5e-21	gi|115686231|ref|XP_797484.2|/1.81758e-97/PREDICTED: similar to SKI [Strongylocentrotus purpuratus]
isotig28961	74.8142	260.928	1.80227	Up	6.95e-11	9.53e-10	-
isotig15817	32.2735	112.538	1.80199	Up	9.45e-18	2.03e-16	gi|72007293|ref|XP_780778.1|/5.46807e-134/PREDICTED: similar to Ser/Thr kinase STK [Strongylocentrotus purpuratus]
isotig14832	34.6994	120.965	1.80161	Up	5.7e-22	1.46e-20	gi|115713917|ref|XP_001187533.1|/0/PREDICTED: hypothetical protein, partial [Strongylocentrotus purpuratus]
isotig26790	47.0434	163.832	1.80015	Up	7.19e-10	9.01e-09	-
isotig22350	16.2701	56.6617	1.80015	Up	1.48e-05	0.000101887	gi|291244483|ref|XP_002742128.1|/1.10036e-79/PREDICTED: hCG2002013-like [Saccoglossus kowalevskii]
isotig27728	62.1351	216.241	1.79916	Up	1.7e-11	2.46e-10	-
isotig14788	61.6863	214.544	1.79825	Up	5.41e-38	2.18e-36	gi|301763102|ref|XP_002916969.1|/9.90424e-32/PREDICTED: UPF0474 protein C5orf41-like [Ailuropoda melanoleuca]
isotig20888	32.821	113.815	1.794	Up	4.28e-11	5.99e-10	gi|115944263|ref|XP_001189861.1|/1.81425e-86/PREDICTED: similar to LD32234p, partial [Strongylocentrotus purpuratus]
isotig05639	29.5106	102.335	1.794	Up	4.28e-11	5.99e-10	gi|115755864|ref|XP_001200098.1|/6.37449e-08/PREDICTED: hypothetical protein [Strongylocentrotus purpuratus]
isotig11733	8.98582	31.1606	1.794	Up	0.000163912	0.000904295	-
isotig14211	9.76481	33.8619	1.794	Up	7.85e-08	7.82e-07	gi|115923411|ref|XP_782619.2|/3.33336e-39/PREDICTED: similar to ACK1 protein [Strongylocentrotus purpuratus]
isotig14680	5.36018	18.5877	1.794	Up	0.000163912	0.000904061	gi|158299254|ref|XP_319369.4|/1.68888e-31/AGAP010191-PA [Anopheles gambiae str. PEST]
isotig27244	19.0414	66.0307	1.794	Up	0.000163912	0.000903827	-
isotig18711	13.6319	47.272	1.794	Up	3.5e-06	2.73e-05	gi|169145246|emb|CAQ13824.1|/4.70142e-12/novel protein [Danio rerio]
isotig16129	64.7343	224.092	1.79149	Up	3.24e-32	1.13e-30	gi|115629150|ref|XP_001178435.1|/5.30101e-38/PREDICTED: hypothetical protein [Strongylocentrotus purpuratus]
isotig11845	29.9902	103.784	1.79103	Up	4.41e-10	5.61e-09	gi|297702216|ref|XP_002828082.1|/8.35729e-36/PREDICTED: serine/threonine-protein phosphatase 4 regulatory subunit 1-like isoform 1 [Pongo abelii]
isotig15952	11.1439	38.5179	1.78928	Up	8.32e-07	7.17e-06	-
isotig25961	28.8653	99.7704	1.78928	Up	8.32e-07	7.17e-06	-
isotig20916	18.7784	64.9059	1.78928	Up	8.32e-07	7.17e-06	-
isotig18041	64.9576	224.282	1.78774	Up	5.15e-26	1.51e-24	-
isotig24628	18.1415	62.6189	1.7873	Up	3.81e-05	0.000241638	-
isotig16047	8.02413	27.6968	1.7873	Up	3.81e-05	0.00024171	gi|115652010|ref|XP_001200447.1|/2.75752e-42/PREDICTED: hypothetical protein [Strongylocentrotus purpuratus]
isotig23487	16.433	56.7216	1.7873	Up	3.81e-05	0.000241782	-
isotig17729	9.84293	33.9748	1.7873	Up	3.81e-05	0.000241566	-
isotig18323	16.7531	57.7557	1.78554	Up	1.99e-07	1.88e-06	gi|187282419|ref|NP_001119779.1|/2.70783e-07/voltage-gated proton channel [Strongylocentrotus purpuratus]
isotig14574	10.0563	34.6687	1.78554	Up	1.99e-07	1.88e-06	-
isotig14884	10.6932	36.8644	1.78554	Up	1.99e-07	1.88e-06	gi|156351311|ref|XP_001622453.1|/6.00761e-154/predicted protein [Nematostella vectensis]
isotig15184	23.3671	80.4684	1.78395	Up	3.8e-14	6.58e-13	-
isotig26818	85.4266	294.137	1.78373	Up	2.27e-16	4.51e-15	gi|292626321|ref|XP_002666280.1|/1.76423e-08/PREDICTED: si:ch211-246m6.5 [Danio rerio]
isotig08787	36.2488	124.704	1.7825	Up	7.52e-37	2.95e-35	gi|291232464|ref|XP_002736178.1|/9.01675e-34/PREDICTED: lobe protein-like [Saccoglossus kowalevskii]
isotig27350	26.9791	92.8143	1.7825	Up	8.96e-06	6.43e-05	gi|260834097|ref|XP_002612048.1|/3.90484e-11/hypothetical protein BRAFLDRAFT_127252 [Branchiostoma floridae]
isotig26207	27.2832	93.6257	1.77889	Up	2.12e-06	1.73e-05	-
isotig20381	16.6612	57.175	1.77889	Up	2.12e-06	1.72e-05	gi|48391452|gb|AAT42370.1|/4.63295e-67/dishevelled [Lytechinus variegatus]
isotig08811	6.18454	21.223	1.77889	Up	2.12e-06	1.72e-05	gi|115903825|ref|XP_787192.2|/5.93169e-76/PREDICTED: similar to Eukaryotic translation initiation factor 3, subunit 8 [Strongylocentrotus purpuratus]
isotig13401	15.041	51.5928	1.77827	Up	2.34e-14	4.1e-13	-
isotig12983	36.4844	125.113	1.77788	Up	2.81e-09	3.3e-08	-
isotig06513	43.4592	148.893	1.77654	Up	7.3e-32	2.52e-30	gi|38490686|emb|CAE53096.1|/3.95039e-158/alpha-5 collagen [Paracentrotus lividus]
isotig15356	10.8398	37.1257	1.77608	Up	5.07e-07	4.53e-06	gi|291232034|ref|XP_002735965.1|/1.68733e-51/PREDICTED: calbindin 53E-like [Saccoglossus kowalevskii]
isotig14617	37.5787	128.478	1.77353	Up	1.22e-23	3.29e-22	gi|156230383|gb|AAI52063.1|/3.03971e-92/LOC100127559 protein [Xenopus (Silurana) tropicalis]
isotig14283	15.4178	52.6987	1.77317	Up	4.05e-11	5.7e-10	gi|115896551|ref|XP_795729.2|/1.47943e-102/PREDICTED: similar to Cysteine-rich with EGF-like domains 2 [Strongylocentrotus purpuratus]
isotig03725	30.813	105.233	1.77197	Up	3.54e-15	6.52e-14	gi|115970489|ref|XP_001176221.1|/1.42425e-08/PREDICTED: similar to GA19517-PA [Strongylocentrotus purpuratus]
isotig15128	6.45423	22.0425	1.77197	Up	9.85e-05	0.000570078	gi|72078970|ref|XP_783327.1|/1.41946e-53/PREDICTED: similar to brain RPTPmam4 isoform II [Strongylocentrotus purpuratus]
isotig14803	7.12096	24.2716	1.76912	Up	2.3e-05	0.000152053	-
isotig19963	56.5472	192.59	1.768	Up	8.06e-19	1.81e-17	-
isotig20341	15.5591	52.9559	1.76703	Up	5.43e-06	4.06e-05	gi|115772532|ref|XP_785130.2|/1.84451e-47/PREDICTED: hypothetical protein [Strongylocentrotus purpuratus]
isotig20242	15.4788	52.6826	1.76703	Up	5.43e-06	4.06e-05	-
isotig13279	5.67664	19.2992	1.76543	Up	1.29e-06	1.09e-05	-
isotig09435	7.31337	24.8636	1.76543	Up	1.29e-06	1.08e-05	-
isotig21324	21.5838	73.3154	1.76416	Up	3.09e-07	2.83e-06	gi|260791025|ref|XP_002590541.1|/2.99502e-21/hypothetical protein BRAFLDRAFT_86219 [Branchiostoma floridae]
isotig17758	15.5051	52.6674	1.76416	Up	3.09e-07	2.83e-06	gi|115908528|ref|XP_001175655.1|/1.62424e-39/PREDICTED: hypothetical protein [Strongylocentrotus purpuratus]
isotig14559	11.0056	37.3568	1.76314	Up	7.41e-08	7.43e-07	gi|118094019|ref|XP_422189.2|/7.21497e-150/PREDICTED: hypothetical protein [Gallus gallus]
isotig09261	40.1396	136.168	1.76229	Up	1.05e-29	3.42e-28	gi|189527727|ref|XP_001922186.1|/4.47024e-80/PREDICTED: im:7163548 [Danio rerio]
isotig00998	48.7792	165.325	1.76097	Up	2.73e-26	8.06e-25	gi|292619745|ref|XP_001341329.3|/2.55079e-07/PREDICTED: hypothetical protein [Danio rerio]
isotig14654	16.484	55.8305	1.75999	Up	6.24e-11	8.59e-10	gi|115921024|ref|XP_780998.2|/3.49127e-56/PREDICTED: similar to LOC495013 protein [Strongylocentrotus purpuratus]
isotig08962	18.4326	62.4305	1.75999	Up	6.24e-11	8.6e-10	gi|297578306|gb|ADI46638.1|/6.44875e-33/Fras1-like extracellular matrix protein 2a [Danio rerio]
isotig13269	14.8222	50.1304	1.75793	Up	3.35e-15	6.17e-14	-
isotig10369	10.4314	35.1685	1.75336	Up	5.92e-05	0.000358922	-
isotig15129	8.084	27.2546	1.75336	Up	1.39e-05	9.62e-05	gi|20455171|sp|P58797.1|NXF1_COTJA/1.18471e-71/RecName: Full=Nuclear RNA export factor 1; AltName: Full=Tip-associated protein; AltName: Full=Tip-associating protein; AltName: Full=mRNA export factor TAP
isotig19482	21.0962	71.1242	1.75336	Up	4.52e-08	4.65e-07	gi|72013493|ref|XP_785319.1|/2.68855e-34/PREDICTED: similar to cellular retinoic acid binding protein type I [Strongylocentrotus purpuratus]
isotig22286	17.3318	58.4328	1.75336	Up	1.39e-05	9.63e-05	-
isotig15528	7.42791	25.0426	1.75336	Up	5.92e-05	0.00035882	gi|260787331|ref|XP_002588707.1|/6.49428e-101/hypothetical protein BRAFLDRAFT_131216 [Branchiostoma floridae]
isotig15550	10.0438	33.8619	1.75336	Up	3.29e-06	2.57e-05	-
isotig15917	9.15481	30.8647	1.75336	Up	1.39e-05	9.62e-05	gi|300680854|sp|C4A0D9.1|BAP1_BRAFL/3.28849e-99/RecName: Full=Ubiquitin carboxyl-terminal hydrolase BAP1; AltName: Full=BRCA1-associated protein 1
isotig17078	10.7142	36.1221	1.75336	Up	1.39e-05	9.63e-05	-
isotig23105	42.3002	142.612	1.75336	Up	3.83e-11	5.38e-10	-
isotig11169	15.3585	51.7799	1.75336	Up	1.39e-05	9.63e-05	gi|115750203|ref|XP_001201900.1|/3.33715e-56/PREDICTED: similar to ribosomal protein L23a [Strongylocentrotus purpuratus]
isotig22955	15.5793	52.5244	1.75336	Up	5.92e-05	0.000359024	gi|291225535|ref|XP_002732757.1|/1.35849e-11/PREDICTED: CG8079-like [Saccoglossus kowalevskii]
isotig14079	134.235	452.108	1.7519	Up	6.93e-87	5.24e-85	gi|307950523|gb|ADN97000.1|/0/complement component C3 [Apostichopus japonicus]
isotig08961	54.6714	184.103	1.75165	Up	5.52e-38	2.22e-36	gi|73620904|sp|Q9GV77.1|FREM2_LYTVA/0/RecName: Full=Extracellular matrix protein 3; AltName: Full=FREM2 homolog; Flags: Precursor
isotig14979	31.6504	106.162	1.74598	Up	2.91e-18	6.32e-17	gi|115935757|ref|XP_001197703.1|/2.60469e-82/PREDICTED: similar to Supt6h, partial [Strongylocentrotus purpuratus]
isotig15205	14.6365	49.0638	1.74509	Up	6.67e-09	7.54e-08	gi|82179916|sp|Q5U3J8.1|LTV1_DANRE/1.88741e-67/RecName: Full=Protein LTV1 homolog
isotig23285	33.4339	112.076	1.74509	Up	6.67e-09	7.54e-08	-
isotig24239	33.4436	112.052	1.74437	Up	2.76e-08	2.91e-07	-
isotig20802	47.552	159.277	1.74396	Up	1.28e-14	2.28e-13	gi|260833804|ref|XP_002611902.1|/1.87811e-54/hypothetical protein BRAFLDRAFT_272416 [Branchiostoma floridae]
isotig14293	19.82	66.3444	1.74301	Up	2.12e-13	3.52e-12	gi|115621218|ref|XP_787841.2|/3.96793e-61/PREDICTED: hypothetical protein [Strongylocentrotus purpuratus]
isotig20431	17.8654	59.7256	1.74118	Up	1.99e-06	1.62e-05	-
isotig20751	82.9917	277.204	1.73991	Up	2.42e-24	6.73e-23	-
isotig15235	8.88598	29.6731	1.73955	Up	8.4e-06	6.07e-05	gi|115640661|ref|XP_784943.2|/1.29671e-46/PREDICTED: similar to Peptidyl-glycine alpha-amidating monooxygenase-B precursor (PAM-B) (Peptidyl-glycine alpha-amidating monooxygenase II) (Peptide C-terminal alpha-amidating enzyme II) (AE-II) [Strongylocentrotus purpuratus]
isotig13971	13.8124	46.1239	1.73955	Up	2.41e-10	3.14e-09	-
isotig18236	12.8713	42.9814	1.73955	Up	8.4e-06	6.07e-05	-
isotig17188	23.2708	77.7083	1.73955	Up	2.41e-10	3.15e-09	-
isotig17983	10.8751	36.2616	1.73742	Up	3.57e-05	0.000227028	gi|291236805|ref|XP_002738328.1|/2.9388e-38/PREDICTED: neurogenic locus notch homolog protein 2-like [Saccoglossus kowalevskii]
isotig22845	30.9078	102.963	1.73608	Up	1.68e-08	1.82e-07	-
isotig13259	7.83737	26.1085	1.73608	Up	1.68e-08	1.82e-07	-
isotig22738	44.7853	149.141	1.73558	Up	8.8e-12	1.3e-10	-
isotig22807	14.1889	47.2155	1.7345	Up	0.000153018	0.000856384	gi|115756487|ref|XP_001202477.1|/1.73945e-06/PREDICTED: similar to Vesicle docking protein p115, partial [Strongylocentrotus purpuratus]
isotig26421	76.8308	255.665	1.7345	Up	1.96e-14	3.46e-13	-
isotig15062	6.29715	20.9546	1.7345	Up	0.000153018	0.000856609	gi|72012347|ref|XP_780302.1|/6.20169e-44/PREDICTED: similar to arl_B38 [Strongylocentrotus purpuratus]
isotig15151	73.4454	244.246	1.73359	Up	1.77e-38	7.19e-37	-
isotig18680	27.9188	92.8247	1.73327	Up	1.47e-10	1.96e-09	-
isotig17306	10.8914	35.97	1.72361	Up	2.15e-05	0.000142413	gi|115973768|ref|XP_001181367.1|/1.09073e-41/PREDICTED: hypothetical protein [Strongylocentrotus purpuratus]
isotig19368	44.7473	147.652	1.72233	Up	4.54e-15	8.29e-14	-
isotig20045	492.768	1623.39	1.72003	Up	3.87e-141	4.46e-139	gi|13325096|gb|AAB30065.2|/8.90968e-53/fibrillar collagen alpha 120 and 140 chains [Hemicentrotus pulcherrimus]
isotig29078	31.9895	105.282	1.71859	Up	9.17e-05	0.000533216	-
isotig17607	9.73312	32.0332	1.71859	Up	9.17e-05	0.000533507	-
isotig07464	5.9094	19.4487	1.71859	Up	9.17e-05	0.000533071	gi|126326875|ref|XP_001380093.1|/0/PREDICTED: similar to heat shock protein [Monodelphis domestica]
isotig07859	8.84503	29.1103	1.71859	Up	9.17e-05	0.000533653	gi|241166485|ref|XP_002409876.1|/1.11239e-39/ribonucleotide reductase, beta subunit, putative [Ixodes scapularis]
isotig17590	9.59686	31.5847	1.71859	Up	9.17e-05	0.000533362	gi|291232395|ref|XP_002736145.1|/2.69152e-29/PREDICTED: RNA binding motif protein 12-like [Saccoglossus kowalevskii]
isotig26574	30.2123	99.2906	1.71652	Up	3.07e-06	2.41e-05	gi|115931650|ref|XP_001192687.1|/6.15503e-33/PREDICTED: similar to amyloid-beta-like protein B precursor [Strongylocentrotus purpuratus]
isotig15439	10.3862	34.1335	1.71652	Up	3.07e-06	2.41e-05	gi|115927407|ref|XP_794145.2|/1.61229e-14/PREDICTED: hypothetical protein [Strongylocentrotus purpuratus]
isotig14316	8.50785	27.9604	1.71652	Up	3.07e-06	2.41e-05	-
isotig15616	19.9935	65.6008	1.71419	Up	1.38e-10	1.84e-09	gi|149440634|ref|XP_001508591.1|/8.28442e-58/PREDICTED: hypothetical protein [Ornithorhynchus anatinus]
isotig19498	38.6347	126.532	1.71154	Up	7.57e-13	1.21e-11	gi|125991190|tpg|DAA05847.1|/3.36347e-21/TPA: TPA_inf: polyketide synthase [Lytechinus variegatus]
isotig14896	25.0789	82.1358	1.71154	Up	2.81e-14	4.92e-13	-
isotig18398	13.0534	42.7511	1.71154	Up	1.29e-05	9.02e-05	-
isotig12938	15.0122	49.0786	1.70896	Up	8.41e-11	1.14e-09	gi|260783286|ref|XP_002586707.1|/1.63183e-31/hypothetical protein BRAFLDRAFT_77467 [Branchiostoma floridae]
isotig25460	37.1596	121.39	1.70784	Up	6.49e-08	6.55e-07	-
isotig15833	34.9118	113.966	1.70681	Up	9.74e-17	1.96e-15	-
isotig14481	22.6876	74.0061	1.70574	Up	6.99e-14	1.19e-12	gi|156454687|gb|ABU63970.1|/3.01443e-10/protein disulfide isomerase associated 4 [Perca flavescens]
isotig24286	18.8686	61.5168	1.70499	Up	5.5e-05	0.000336211	-
isotig16951	9.70737	31.6487	1.70499	Up	5.5e-05	0.000336115	gi|72115026|ref|XP_788955.1|/2.54274e-105/PREDICTED: similar to aryl-hydrocarbon receptor-interacting protein [Strongylocentrotus purpuratus]
isotig21596	60.4453	197.068	1.70499	Up	3.94e-16	7.66e-15	-
isotig09487	6.59683	21.5075	1.70499	Up	5.5e-05	0.000336019	gi|260811990|ref|XP_002600704.1|/3.26371e-84/hypothetical protein BRAFLDRAFT_67769 [Branchiostoma floridae]
isotig17728	13.0171	42.3188	1.70089	Up	7.8e-06	5.67e-05	-
isotig14812	8.81862	28.6694	1.70089	Up	7.8e-06	5.67e-05	gi|115748975|ref|XP_784972.2|/1.35675e-26/PREDICTED: similar to C79407 protein [Strongylocentrotus purpuratus]
isotig15981	9.21509	29.7999	1.69324	Up	3.3e-05	0.000210917	gi|221117484|ref|XP_002155874.1|/5.59367e-25/PREDICTED: similar to predicted protein [Hydra magnipapillata]
isotig25074	21.9536	70.9938	1.69324	Up	3.3e-05	0.00021098	-
isotig05503	85.3502	275.775	1.69203	Up	1.66e-36	6.41e-35	-
isotig06929	7.54052	24.3541	1.69143	Up	4.71e-06	3.57e-05	gi|291225685|ref|XP_002732813.1|/3.27565e-43/PREDICTED: splicing factor, arginine/serine-rich 10-like [Saccoglossus kowalevskii]
isotig18331	17.3667	56.0413	1.69016	Up	6.8e-07	5.94e-06	-
isotig26271	157.888	509.164	1.68923	Up	8.92e-27	2.66e-25	-
isotig15450	14.1166	45.5239	1.68923	Up	9.91e-08	9.69e-07	-
isotig20960	28.6408	92.3157	1.68851	Up	1.46e-08	1.59e-07	-
isotig23508	39.713	127.953	1.68793	Up	2.15e-09	2.56e-08	-
isotig18157	62.0413	199.753	1.68691	Up	1.72e-21	4.33e-20	-
isotig13521	57.9692	186.512	1.68591	Up	1.27e-41	5.52e-40	-
isotig21565	20.8024	66.7941	1.68297	Up	2.84e-06	2.25e-05	gi|291240517|ref|XP_002740161.1|/2.75545e-115/PREDICTED: protein kinase, cAMP-dependent, catalytic, beta a-like [Saccoglossus kowalevskii]
isotig25126	18.6709	59.9501	1.68297	Up	0.000141245	0.000793416	-
isotig10930	17.0399	54.713	1.68297	Up	1.99e-05	0.000133	gi|48375116|gb|AAT42221.1|/2.28221e-99/mannan-binding C-type lectin [Apostichopus japonicus]
isotig24974	50.8504	163.274	1.68297	Up	1.95e-10	2.57e-09	-
isotig11251	45.3157	145.503	1.68297	Up	3.42e-16	6.67e-15	gi|115733038|ref|XP_790682.2|/4.81844e-41/PREDICTED: similar to matrix metalloproteinase 16 [Strongylocentrotus purpuratus]
isotig23873	21.0457	67.5753	1.68297	Up	1.99e-05	0.000133041	gi|45829832|gb|AAH68189.1|/4.25687e-43/Nsfl1c protein [Danio rerio]
isotig27733	24.2958	78.011	1.68297	Up	0.000141245	0.000793207	gi|260787218|ref|XP_002588651.1|/4.68439e-41/hypothetical protein BRAFLDRAFT_101562 [Branchiostoma floridae]
isotig03724	13.8151	44.3585	1.68297	Up	3.42e-16	6.66e-15	gi|115670796|ref|XP_791788.2|/2.70345e-46/PREDICTED: similar to CG13610-PA [Strongylocentrotus purpuratus]
isotig20145	12.2722	39.4045	1.68297	Up	0.000141245	0.000792998	gi|115944443|ref|XP_001196403.1|/2.72115e-38/PREDICTED: hypothetical protein [Strongylocentrotus purpuratus]
isotig15000	37.3551	119.943	1.68297	Up	1.82e-19	4.29e-18	gi|50745642|ref|XP_420181.1|/1.45477e-157/PREDICTED: hypothetical protein [Gallus gallus]
isotig15704	114.792	368.379	1.68217	Up	1.4e-50	7e-49	-
isotig25821	1072.34	3434.19	1.67921	Up	5.81e-177	9.1e-175	gi|72009850|ref|XP_782034.1|/1.88018e-52/PREDICTED: similar to 40S ribosomal protein S20 (S22) [Strongylocentrotus purpuratus]
isotig13383	53.1961	170.344	1.67906	Up	1.79e-41	7.75e-40	-
isotig15366	83.6446	267.8	1.67881	Up	4.89e-39	2.04e-37	-
isotig13652	98.1478	314.072	1.67807	Up	5.04e-65	3.09e-63	-
isotig14806	10.3933	33.196	1.67535	Up	1.72e-06	1.41e-05	-
isotig15161	11.0429	35.2708	1.67535	Up	1.72e-06	1.41e-05	gi|72008474|ref|XP_786209.1|/1.11411e-21/PREDICTED: similar to dentin sialophosphoprotein [Strongylocentrotus purpuratus]
isotig13673	22.5986	72.1581	1.67493	Up	5.18e-16	1e-14	-
isotig16039	23.2675	74.2823	1.6747	Up	7.26e-11	9.91e-10	gi|72062584|ref|XP_796914.1|/2.07472e-13/PREDICTED: hypothetical protein [Strongylocentrotus purpuratus]
isotig07583	8.86137	28.2749	1.67392	Up	1.19e-05	8.36e-05	-
isotig16337	9.04839	28.8298	1.67183	Up	8.45e-05	0.000495108	gi|167521059|ref|XP_001744868.1|/5.4556e-08/hypothetical protein [Monosiga brevicollis MX1]
isotig15842	8.40469	26.7788	1.67183	Up	8.45e-05	0.000494835	-
isotig14131	6.21063	19.7882	1.67183	Up	8.45e-05	0.000494971	gi|291226658|ref|XP_002733310.1|/2.33166e-114/PREDICTED: hypothetical protein [Saccoglossus kowalevskii]
isotig13611	12.2848	39.0504	1.66847	Up	1.99e-09	2.38e-08	-
isotig15636	12.5548	39.9087	1.66847	Up	1.04e-06	8.82e-06	-
isotig17288	15.5289	49.3628	1.66847	Up	1.04e-06	8.82e-06	-
isotig20967	22.1841	70.5182	1.66847	Up	1.04e-06	8.81e-06	-
isotig10249	51.1321	162.383	1.6671	Up	1.68e-18	3.72e-17	gi|291231591|ref|XP_002735746.1|/7.93655e-98/PREDICTED: ribosomal protein S5-like [Saccoglossus kowalevskii]
isotig16015	11.236	35.653	1.66589	Up	7.19e-06	5.27e-05	gi|115725145|ref|XP_781191.2|/1.28092e-103/PREDICTED: hypothetical protein [Strongylocentrotus purpuratus]
isotig29503	62.6523	198.802	1.66589	Up	7.19e-06	5.27e-05	-
isotig14377	25.798	81.8597	1.66589	Up	5.18e-15	9.44e-14	-
isotig13843	143.032	453.428	1.66454	Up	1.51e-86	1.14e-84	-
isotig18832	12.6655	40.0865	1.66221	Up	5.06e-05	0.000310853	-
isotig13457	5.33159	16.8745	1.66221	Up	5.06e-05	0.000310943	-
isotig16657	10.105	31.9824	1.66221	Up	5.06e-05	0.000311032	-
isotig20185	18.4555	58.2707	1.65872	Up	4.34e-06	3.31e-05	gi|115901630|ref|XP_788652.2|/7.899e-46/PREDICTED: similar to PTD016 protein [Strongylocentrotus purpuratus]
isotig24247	68.2172	215.309	1.6582	Up	8.48e-14	1.44e-12	gi|47229488|emb|CAF99476.1|/9.906e-47/unnamed protein product [Tetraodon nigroviridis]
isotig18276	28.4696	89.7505	1.6565	Up	4.5e-10	5.7e-09	-
isotig14239	23.5217	74.1092	1.65566	Up	5.18e-14	8.89e-13	gi|126335202|ref|XP_001363636.1|/5.34175e-114/PREDICTED: similar to CREB binding protein [Monodelphis domestica]
isotig14036	46.7957	147.4	1.65529	Up	1.43e-27	4.34e-26	-
isotig15526	9.25623	29.1262	1.65382	Up	3.04e-05	0.000194746	gi|291231146|ref|XP_002735526.1|/1.449e-23/PREDICTED: adenylyl cyclase 35C-like [Saccoglossus kowalevskii]
isotig15657	9.39395	29.5596	1.65382	Up	3.04e-05	0.000194629	gi|115643110|ref|XP_001191433.1|/6.1167e-19/PREDICTED: similar to tetraspanin, partial [Strongylocentrotus purpuratus]
isotig22366	18.8915	59.445	1.65382	Up	3.04e-05	0.000194688	-
isotig17771	27.7177	87.1659	1.65295	Up	2.74e-10	3.56e-09	gi|126335745|ref|XP_001371735.1|/1.51321e-53/PREDICTED: similar to Glycine dehydrogenase (decarboxylating) [Monodelphis domestica]
isotig21109	25.798	81.0335	1.65126	Up	2.3e-07	2.13e-06	gi|57525667|ref|NP_001003614.1|/3.51231e-87/serine/threonine-protein kinase RIO3 [Danio rerio]
isotig27340	44.4299	139.558	1.65126	Up	2.3e-07	2.13e-06	-
isotig16365	24.7488	77.6489	1.64961	Up	1.67e-10	2.21e-09	-
isotig10199	11.2146	35.1084	1.64644	Up	1.82e-05	0.000122581	-
isotig13415	5.92125	18.5371	1.64644	Up	1.82e-05	0.000122543	-
isotig15516	14.7986	46.3284	1.64644	Up	1.39e-07	1.34e-06	-
isotig14038	9.3482	29.2655	1.64644	Up	1.58e-06	1.3e-05	-
isotig21231	27.1481	84.99	1.64644	Up	1.39e-07	1.34e-06	-
isotig15313	14.5077	45.418	1.64644	Up	1.39e-07	1.34e-06	gi|115648588|ref|XP_001203819.1|/5.38043e-58/PREDICTED: similar to La ribonucleoprotein domain family, member 7 [Strongylocentrotus purpuratus]
isotig28377	47.3085	147.562	1.64115	Up	9.53e-07	8.16e-06	gi|50952809|gb|AAT90332.1|/1.5744e-44/thyroid peroxidase-like protein [Lytechinus variegatus]
isotig23965	954.024	2972.36	1.63951	Up	8.61e-172	1.27e-169	gi|258406694|gb|ACV72068.1|/5.71776e-58/ribosomal-like protein [Phragmatopoma lapidosa]
isotig13868	19.2331	59.888	1.63868	Up	2.1e-12	3.25e-11	-
isotig09793	6.75982	21.0371	1.63788	Up	0.000129174	0.000728488	gi|115934437|ref|XP_001189278.1|/1.88688e-26/PREDICTED: similar to KIAA1052 protein [Strongylocentrotus purpuratus]
isotig13271	4.31752	13.4365	1.63788	Up	0.000129174	0.00072791	-
isotig09239	7.02473	21.8615	1.63788	Up	0.000129174	0.000728295	gi|198428744|ref|XP_002121369.1|/4.85291e-18/PREDICTED: similar to predicted protein [Ciona intestinalis]
isotig21836	15.5638	48.4357	1.63788	Up	0.000129174	0.000728103	gi|115811968|ref|XP_788178.2|/1.50704e-25/PREDICTED: similar to Solute carrier family 25, member 36 [Strongylocentrotus purpuratus]
isotig19101	12.1598	37.8422	1.63788	Up	0.000129174	0.000728681	gi|72058989|ref|XP_783509.1|/6.10511e-39/PREDICTED: hypothetical protein [Strongylocentrotus purpuratus]
isotig27080	65.5523	203.865	1.6369	Up	2.52e-10	3.28e-09	gi|72099726|ref|XP_790882.1|/1.01353e-11/PREDICTED: similar to glycerol-3-phosphate acyltransferase [Strongylocentrotus purpuratus]
isotig15238	12.9751	40.3359	1.63632	Up	5.76e-07	5.11e-06	gi|115712112|ref|XP_794407.2|/1.27287e-62/PREDICTED: hypothetical protein [Strongylocentrotus purpuratus]
isotig13096	29.6898	92.1525	1.63406	Up	2.92e-33	1.05e-31	gi|224047190|ref|XP_002192387.1|/9.2976e-24/PREDICTED: similar to transcriptional regulating factor 1 [Taeniopygia guttata]
isotig11751	23.1436	71.8341	1.63406	Up	6.59e-06	4.85e-05	gi|115762753|ref|XP_797821.2|/2.05553e-47/PREDICTED: similar to peroxidasin, partial [Strongylocentrotus purpuratus]
isotig10545	12.1788	37.801	1.63406	Up	6.59e-06	4.85e-05	-
isotig13362	50.1615	155.58	1.633	Up	5.72e-37	2.26e-35	-
isotig19308	21.9761	68.1082	1.63189	Up	3.48e-07	3.16e-06	-
isotig14151	33.6428	104.165	1.6305	Up	4.58e-19	1.05e-17	gi|291243323|ref|XP_002741552.1|/0/PREDICTED: nucleolar protein 5A (56kDa with KKE/D repeat)-like [Saccoglossus kowalevskii]
isotig14203	6.82703	21.1379	1.6305	Up	7.72e-05	0.000455898	-
isotig13167	241.458	747.183	1.62969	Up	1.23e-208	2.37e-206	gi|307950523|gb|ADN97000.1|/0/complement component C3 [Apostichopus japonicus]
isotig09601	19.3769	59.9545	1.62953	Up	1.03e-09	1.27e-08	-
isotig21385	71.4464	220.895	1.62843	Up	5.27e-17	1.08e-15	-
isotig14166	12.5639	38.6343	1.6206	Up	7.71e-08	7.69e-07	gi|291222653|ref|XP_002731330.1|/1.16702e-132/PREDICTED: protein tyrosine phosphatase, receptor type, R-like [Saccoglossus kowalevskii]
isotig14247	12.8353	39.469	1.6206	Up	7.71e-08	7.7e-07	gi|115964160|ref|XP_001181537.1|/4.10679e-66/PREDICTED: hypothetical protein, partial [Strongylocentrotus purpuratus]
isotig19550	20.5815	63.2525	1.61977	Up	1.44e-06	1.2e-05	-
isotig08932	28.2736	86.8923	1.61977	Up	7.82e-12	1.16e-10	gi|108735559|gb|ABG00201.1|/5.37861e-14/FGFR1 [Paracentrotus lividus]
isotig16375	11.254	34.5543	1.61843	Up	2.77e-05	0.000179529	-
isotig16068	10.8073	33.1827	1.61843	Up	2.77e-05	0.000179584	gi|115746590|ref|XP_782970.2|/1.71679e-109/PREDICTED: similar to Polymerase (RNA) III (DNA directed) polypeptide B [Strongylocentrotus purpuratus]
isotig15827	58.7378	180.31	1.61812	Up	6.84e-24	1.88e-22	gi|291228220|ref|XP_002734077.1|/4.08351e-105/PREDICTED: calumenin-like [Saccoglossus kowalevskii]
isotig15038	37.0513	113.659	1.61712	Up	1.81e-17	3.81e-16	gi|115722917|ref|XP_781458.2|/1.05872e-176/PREDICTED: similar to LOC398558 protein [Strongylocentrotus purpuratus]
isotig13692	164.812	505.358	1.61648	Up	1.96e-97	1.64e-95	-
isotig15682	20.8627	63.9428	1.61585	Up	1.55e-09	1.87e-08	-
isotig20425	1512.59	4629.21	1.61374	Up	0	0	gi|260815147|ref|XP_002602335.1|/1.08911e-84/hypothetical protein BRAFLDRAFT_268377 [Branchiostoma floridae]
isotig15788	10.9114	33.3863	1.61343	Up	1.66e-05	0.000112637	gi|115768243|ref|XP_797512.2|/1.15238e-131/PREDICTED: similar to Family with sequence similarity 78, member A [Strongylocentrotus purpuratus]
isotig17417	32.3047	98.6666	1.61082	Up	1.93e-11	2.78e-10	-
isotig17873	50.0358	152.626	1.60897	Up	4.77e-16	9.27e-15	-
isotig20227	55.2956	168.67	1.60897	Up	1.38e-14	2.45e-13	-
isotig13395	49.0972	149.588	1.60728	Up	4.06e-34	1.48e-32	-
isotig09565	16.8318	51.2696	1.60691	Up	2.11e-10	2.77e-09	gi|115675757|ref|XP_786223.2|/2.87378e-36/PREDICTED: similar to pericentriolar material 1 [Strongylocentrotus purpuratus]
isotig15458	11.617	35.3375	1.60496	Up	6.01e-06	4.46e-05	-
isotig13274	18.8836	57.4418	1.60496	Up	3.14e-15	5.79e-14	-
isotig19084	30.581	92.8358	1.60205	Up	2.33e-09	2.76e-08	-
isotig18097	17.052	51.7405	1.60135	Up	3.62e-06	2.82e-05	-
isotig16349	33.5555	101.682	1.59944	Up	6.01e-13	9.63e-12	gi|115954252|ref|XP_001175770.1|/6.96701e-74/PREDICTED: similar to CG9425-PB, partial [Strongylocentrotus purpuratus]
isotig16963	10.4737	31.7079	1.59808	Up	0.000117224	0.000666564	gi|291228691|ref|XP_002734320.1|/1.56094e-46/PREDICTED: nuclear receptor subfamily 1, group D, member 1-like [Saccoglossus kowalevskii]
isotig08637	10.3718	31.3995	1.59808	Up	4.26e-08	4.39e-07	-
isotig21209	15.8588	48.011	1.59808	Up	0.000117224	0.000666209	-
isotig21328	16.2737	49.2671	1.59808	Up	0.000117224	0.000666386	-
isotig14298	10.5163	31.837	1.59808	Up	2.18e-06	1.76e-05	-
isotig15653	44.6395	135.055	1.59715	Up	2.12e-18	4.64e-17	gi|291233866|ref|XP_002736873.1|/2.90321e-45/PREDICTED: Gamma-glutamyl hydrolase-like [Saccoglossus kowalevskii]
isotig27187	136.126	411.586	1.59626	Up	1.29e-18	2.87e-17	-
isotig08679	9.10578	27.5236	1.59582	Up	2.58e-08	2.73e-07	gi|73960952|ref|XP_852887.1|/1.28357e-06/PREDICTED: similar to lamina-associated polypeptide 1B [Canis familiaris]
isotig13566	32.0858	96.9709	1.59562	Up	1.7e-20	4.14e-19	gi|115973163|ref|XP_001178122.1|/7.99064e-155/PREDICTED: similar to formin binding protein 11-related protein [Strongylocentrotus purpuratus]
isotig20473	23.1808	70.0326	1.59509	Up	1.31e-06	1.1e-05	-
isotig22792	47.6495	143.899	1.59453	Up	3.17e-10	4.08e-09	-
isotig16645	10.8464	32.7368	1.5937	Up	7e-05	0.000416966	gi|72092640|ref|XP_782778.1|/3.38393e-76/PREDICTED: hypothetical protein [Strongylocentrotus purpuratus]
isotig17262	11.6807	35.255	1.5937	Up	7e-05	0.000417199	gi|1666661|emb|CAA70428.1|/1.20583e-24/retinoblastoma protein [Notophthalmus viridescens]
isotig27564	29.6933	89.6209	1.5937	Up	7e-05	0.000416733	-
isotig14632	7.97611	24.0737	1.5937	Up	7e-05	0.000417083	gi|115644331|ref|XP_001200994.1|/9.00267e-12/PREDICTED: hypothetical protein [Strongylocentrotus purpuratus]
isotig14833	8.25607	24.9187	1.5937	Up	7e-05	0.000416617	gi|115894517|ref|XP_788438.2|/1.43587e-95/PREDICTED: similar to LOC504397 protein [Strongylocentrotus purpuratus]
isotig26308	25.9655	78.3698	1.5937	Up	7e-05	0.00041685	gi|194332803|ref|NP_001123707.1|/3.34444e-10/cleavage stimulation factor, 3' pre-RNA, subunit 2, 64kDa [Xenopus (Silurana) tropicalis]
isotig14765	20.7866	62.7036	1.59289	Up	1.93e-10	2.54e-09	gi|115627899|ref|XP_780797.2|/2.21043e-15/PREDICTED: similar to HMG-box protein HMG2L1 [Strongylocentrotus purpuratus]
isotig14288	18.829	56.7984	1.59289	Up	1.93e-10	2.54e-09	gi|291231573|ref|XP_002735738.1|/3.34298e-68/PREDICTED: Small nuclear ribonucleoprotein polypeptide A-like [Saccoglossus kowalevskii]
isotig13417	8.51179	25.6667	1.59236	Up	7.92e-07	6.84e-06	-
isotig15428	9.73806	29.3135	1.58986	Up	4.19e-05	0.000261966	gi|115914019|ref|XP_785265.2|/1.51199e-28/PREDICTED: hypothetical protein, partial [Strongylocentrotus purpuratus]
isotig17072	12.1058	36.4408	1.58986	Up	4.19e-05	0.000262043	gi|115610822|ref|XP_001178245.1|/5.65544e-49/PREDICTED: hypothetical protein [Strongylocentrotus purpuratus]
isotig19087	24.122	72.3887	1.58541	Up	1.75e-07	1.66e-06	gi|57085487|ref|XP_546165.1|/4.08094e-49/PREDICTED: similar to DnaJ homolog, subfamily C, member 9 [Canis familiaris]
isotig13770	11.7098	35.0923	1.58343	Up	1.06e-07	1.03e-06	-
isotig14144	8.64063	25.8944	1.58343	Up	1.51e-05	0.000103682	gi|260835027|ref|XP_002612511.1|/7.33228e-34/hypothetical protein BRAFLDRAFT_214287 [Branchiostoma floridae]
isotig16821	26.5596	79.5942	1.58343	Up	7.81e-10	9.77e-09	gi|193643453|ref|XP_001947017.1|/4.66414e-30/PREDICTED: similar to ubiquitin like CG3450-PA [Acyrthosiphon pisum]
isotig05506	10.3044	30.8805	1.58343	Up	1.51e-05	0.000103649	-
isotig14193	17.4806	52.3862	1.58343	Up	7.81e-10	9.76e-09	gi|115938178|ref|XP_798043.2|/3.95669e-40/PREDICTED: similar to MGC84124 protein [Strongylocentrotus purpuratus]
isotig15304	61.0122	182.65	1.58192	Up	3.45e-25	9.88e-24	gi|149638737|ref|XP_001516009.1|/1.85328e-106/PREDICTED: similar to ABCA1 [Ornithorhynchus anatinus]
isotig13607	160.436	480.101	1.58134	Up	1.92e-92	1.51e-90	-
isotig23375	25.8419	77.2979	1.58072	Up	9.05e-06	6.5e-05	gi|125991190|tpg|DAA05847.1|/1.23587e-64/TPA: TPA_inf: polyketide synthase [Lytechinus variegatus]
isotig06468	8.80361	26.3332	1.58072	Up	9.05e-06	6.5e-05	gi|115772463|ref|XP_787296.2|/3.40318e-66/PREDICTED: similar to GRIP1 associated protein 1 [Strongylocentrotus purpuratus]
isotig15143	77.9949	233.238	1.58035	Up	1.62e-32	5.71e-31	gi|309385780|gb|ADO66732.1|/2.3218e-136/melanotransferrin [Apostichopus japonicus]
isotig24331	42.168	126.059	1.57987	Up	3.87e-08	4e-07	-
isotig14927	16.1395	48.2479	1.57987	Up	3.87e-08	4.01e-07	-
isotig13379	14.0431	41.9691	1.57946	Up	1.75e-10	2.32e-09	-
isotig20688	54.7472	163.378	1.57736	Up	3.04e-13	4.97e-12	-
isotig15443	39.6514	118.11	1.57469	Up	2.02e-16	4.01e-15	gi|260835834|ref|XP_002612912.1|/1.08949e-111/hypothetical protein BRAFLDRAFT_227829 [Branchiostoma floridae]
isotig28077	46.5456	138.583	1.57403	Up	1.97e-06	1.61e-05	-
isotig18984	30.2653	90.1107	1.57403	Up	5.23e-09	5.99e-08	gi|115667829|ref|XP_001201129.1|/1.38737e-36/PREDICTED: similar to CG2064-PA, partial [Strongylocentrotus purpuratus]
isotig13419	71.319	212.18	1.57293	Up	2.37e-45	1.09e-43	-
isotig24947	52.2906	155.553	1.57278	Up	3.17e-09	3.71e-08	-
isotig17869	29.7423	88.3366	1.57049	Up	1.17e-09	1.43e-08	gi|115728565|ref|XP_788058.2|/3.7787e-49/PREDICTED: hypothetical protein [Strongylocentrotus purpuratus]
isotig22063	29.1255	86.5046	1.57049	Up	7.18e-07	6.24e-06	-
isotig18805	32.6424	96.9499	1.57049	Up	1.17e-09	1.43e-08	gi|72051728|ref|XP_790571.1|/4.54568e-35/PREDICTED: hypothetical protein [Strongylocentrotus purpuratus]
isotig23561	721.948	2144.12	1.57042	Up	2.37e-121	2.41e-119	gi|291239688|ref|XP_002739754.1|/4.54873e-59/PREDICTED: 40S ribosomal protein S12-like isoform 1 [Saccoglossus kowalevskii]
isotig16665	18.8004	55.7221	1.56749	Up	2.62e-07	2.42e-06	gi|260828123|ref|XP_002609013.1|/2.3818e-21/hypothetical protein BRAFLDRAFT_124014 [Branchiostoma floridae]
isotig29048	38.2128	113.056	1.56491	Up	0.000177153	0.000969316	-
isotig13187	4.18086	12.3695	1.56491	Up	0.000177153	0.000968818	gi|291237328|ref|XP_002738587.1|/5.6295e-130/PREDICTED: matrix metalloproteinase 19 isoform rasi-1 preproprotein-like [Saccoglossus kowalevskii]
isotig17530	11.2075	33.1586	1.56491	Up	0.000177153	0.000969067	gi|115675602|ref|XP_783785.2|/1.1305e-11/PREDICTED: hypothetical protein [Strongylocentrotus purpuratus]
isotig15173	25.0647	74.1161	1.56413	Up	3.58e-11	5.06e-10	-
isotig16383	20.1673	59.619	1.56375	Up	5.79e-08	5.89e-07	gi|115727545|ref|XP_799316.2|/8.93022e-35/PREDICTED: similar to alpha macroglobulin [Strongylocentrotus purpuratus]
isotig18030	12.6274	37.3016	1.56267	Up	0.00010569	0.000607461	gi|115613272|ref|XP_783131.2|/4.09517e-08/PREDICTED: similar to cardiac troponin T isoform A3b, partial [Strongylocentrotus purpuratus]
isotig14699	16.1238	47.6297	1.56267	Up	3.51e-08	3.66e-07	gi|309270393|ref|XP_003085077.1|/3.50527e-08/PREDICTED: hypothetical protein LOC100502795, partial [Mus musculus]
isotig13935	6.83148	20.1802	1.56267	Up	0.00010569	0.000607297	gi|33440006|gb|AAO46100.1|/2.51173e-40/mage [Danio rerio]
isotig09547	28.342	83.683	1.56199	Up	8.06e-12	1.2e-10	-
isotig14478	8.23942	24.3062	1.56071	Up	6.32e-05	0.000380695	gi|291229752|ref|XP_002734836.1|/1.44608e-87/PREDICTED: hypothetical protein [Saccoglossus kowalevskii]
isotig16783	50.5329	148.851	1.55858	Up	6.21e-17	1.26e-15	-
isotig13071	5.0307	14.8146	1.55819	Up	2.87e-09	3.38e-08	gi|225542822|gb|ACN91294.1|/9.30173e-08/dentin sialophosphoprotein precursor [Oryctolagus cuniculus]
isotig15411	10.9221	32.147	1.55744	Up	2.27e-05	0.000149884	gi|115946319|ref|XP_001181383.1|/4.65436e-130/PREDICTED: hypothetical protein [Strongylocentrotus purpuratus]
isotig18676	17.0348	50.0906	1.55606	Up	1.36e-05	9.44e-05	gi|115644305|ref|XP_798860.2|/1.14148e-49/PREDICTED: hypothetical protein [Strongylocentrotus purpuratus]
isotig18879	51.9784	152.842	1.55606	Up	3.46e-14	6.04e-13	gi|291235572|ref|XP_002737711.1|/1.82814e-66/PREDICTED: coated vesicle membrane protein-like isoform 2 [Saccoglossus kowalevskii]
isotig24256	27.4278	80.6512	1.55606	Up	1.36e-05	9.44e-05	gi|115700035|ref|XP_001200720.1|/8.60061e-14/PREDICTED: similar to cysteine protease CPP32 isoform alpha [Strongylocentrotus purpuratus]
isotig18339	1139.02	3344.06	1.5538	Up	5.16e-291	1.41e-288	gi|291232024|ref|XP_002735960.1|/5.15259e-101/PREDICTED: ribosomal protein L7-like [Saccoglossus kowalevskii]
isotig24574	31.333	91.9831	1.55368	Up	4.91e-06	3.72e-05	-
isotig21802	27.21	79.7708	1.55172	Up	1.78e-06	1.46e-05	-
isotig13202	7.01257	20.5586	1.55172	Up	1.78e-06	1.46e-05	gi|291239837|ref|XP_002739829.1|/0/PREDICTED: sulfateless-like [Saccoglossus kowalevskii]
isotig13246	7.73628	22.6667	1.55086	Up	1.07e-06	9.11e-06	-
isotig14248	24.0412	70.4193	1.55046	Up	2.71e-12	4.15e-11	gi|115901915|ref|XP_787100.2|/8.20747e-14/PREDICTED: similar to FGFR1 oncogene partner [Strongylocentrotus purpuratus]
isotig19048	45.5136	133.314	1.55046	Up	2.71e-12	4.16e-11	gi|47550915|ref|NP_999631.1|/3.5917e-29/3 alpha procollagen [Strongylocentrotus purpuratus]
isotig19317	1847.8	5407.97	1.54928	Up	0	0	gi|72090033|ref|XP_788067.1|/1.26563e-63/PREDICTED: similar to ribosomal protein L6 [Strongylocentrotus purpuratus]
isotig16332	18.679	54.6448	1.54867	Up	2.36e-07	2.19e-06	gi|224589084|ref|NP_001139180.1|/2.47818e-08/cytochrome P450 1B1 [Danio rerio]
isotig25165	1906.35	5574.65	1.54807	Up	1.31e-269	3.29e-267	gi|72153924|ref|XP_793832.1|/1.05237e-49/PREDICTED: similar to ribosomal protein L31 [Strongylocentrotus purpuratus]
isotig14393	14.7347	43.0696	1.54745	Up	8.65e-08	8.56e-07	-
isotig14305	14.9764	43.7594	1.54691	Up	5.23e-08	5.33e-07	gi|115712820|ref|XP_791160.2|/4.18462e-180/PREDICTED: hypothetical protein [Strongylocentrotus purpuratus]
isotig16688	22.4768	65.6516	1.54639	Up	3.17e-08	3.32e-07	-
isotig21646	77.1261	225.164	1.54569	Up	9.85e-16	1.88e-14	gi|198426355|ref|XP_002130554.1|/2.72708e-06/PREDICTED: similar to ADP-ribosylation factor 5 [Ciona intestinalis]
isotig15862	258.012	750.362	1.54015	Up	6.01e-58	3.37e-56	-
isotig14302	10.4835	30.295	1.53096	Up	7.34e-06	5.36e-05	gi|123227460|emb|CAM27169.1|/2.61691e-81/novel KRAB box and zinc finger, C2H2 type domain containing protein [Mus musculus]
isotig16279	10.3059	29.7819	1.53096	Up	0.000158744	0.000878283	gi|147899700|ref|NP_001087694.1|/9.49448e-149/DNA-directed DNA polymerase delta 1 [Xenopus laevis]
isotig20871	23.2289	67.1267	1.53096	Up	7.34e-06	5.36e-05	gi|40074252|gb|AAR39412.1|/1.61987e-19/alpha macroglobulin [Chlamys farreri]
isotig25375	30.2088	87.2971	1.53096	Up	2.03e-05	0.000136068	-
isotig11359	33.3224	96.2948	1.53096	Up	7.79e-08	7.76e-07	-
isotig25187	32.7378	94.6054	1.53096	Up	7.34e-06	5.37e-05	gi|198429922|ref|XP_002121300.1|/1.74616e-09/PREDICTED: similar to rCG32007 [Ciona intestinalis]
isotig25631	53.8599	155.644	1.53096	Up	1.73e-08	1.87e-07	-
isotig08503	5.43336	15.7013	1.53096	Up	7.34e-06	5.37e-05	gi|72078970|ref|XP_783327.1|/1.08298e-47/PREDICTED: similar to brain RPTPmam4 isoform II [Strongylocentrotus purpuratus]
isotig14676	9.22358	26.6542	1.53096	Up	5.67e-05	0.000344161	gi|115921013|ref|XP_781849.2|/3.5504e-70/PREDICTED: similar to nucleoporin 133kDa [Strongylocentrotus purpuratus]
isotig20293	22.939	66.289	1.53096	Up	4.42e-06	3.37e-05	-
isotig14668	8.02413	23.188	1.53096	Up	0.000158744	0.000878512	gi|260796987|ref|XP_002593486.1|/2.49545e-163/hypothetical protein BRAFLDRAFT_206700 [Branchiostoma floridae]
isotig16895	30.3886	87.8166	1.53096	Up	3.18e-10	4.09e-09	gi|296488156|gb|DAA30269.1|/1.28167e-96/protein disulfide isomerase A4 precursor [Bos taurus]
isotig10181	13.2188	38.1996	1.53096	Up	3.39e-05	0.000216331	gi|72110136|ref|XP_780327.1|/6.68191e-101/PREDICTED: hypothetical protein [Strongylocentrotus purpuratus]
isotig10297	13.7474	39.727	1.53096	Up	2.66e-06	2.11e-05	-
isotig14767	1231.71	3546.27	1.52564	Up	0	0	gi|291230121|ref|XP_002735015.1|/2.53149e-152/PREDICTED: guanine nucleotide binding protein (G protein), beta polypeptide 2-like 1-like [Saccoglossus kowalevskii]
isotig28049	362.942	1044.76	1.52536	Up	7.17e-38	2.88e-36	-
isotig21709	94.2923	271.364	1.52502	Up	1.19e-18	2.66e-17	gi|73620904|sp|Q9GV77.1|FREM2_LYTVA/1.58545e-09/RecName: Full=Extracellular matrix protein 3; AltName: Full=FREM2 homolog; Flags: Precursor
isotig18968	53.0112	152.311	1.52265	Up	1.02e-13	1.72e-12	-
isotig14677	89.0984	255.924	1.52225	Up	1.99e-36	7.68e-35	gi|291243089|ref|XP_002741437.1|/1.68573e-10/PREDICTED: zinc finger CCCH-type containing 10-like [Saccoglossus kowalevskii]
isotig13289	105.317	302.411	1.52178	Up	1.52e-67	9.61e-66	-
isotig26323	75.8373	217.493	1.51999	Up	1.06e-10	1.43e-09	-
isotig15525	24.0848	69.0051	1.51858	Up	1.28e-09	1.55e-08	gi|291238414|ref|XP_002739124.1|/2.20859e-149/PREDICTED: RETRotransposon-like family member (retr-1)-like [Saccoglossus kowalevskii]
isotig20875	112.995	323.36	1.51689	Up	5.17e-23	1.37e-21	-
isotig15122	19.0414	54.4698	1.51632	Up	2.56e-08	2.72e-07	gi|115934376|ref|XP_001187579.1|/9.69154e-74/PREDICTED: similar to LOC398069 protein [Strongylocentrotus purpuratus]
isotig26616	53.3159	152.36	1.51484	Up	1.16e-07	1.12e-06	-
isotig13189	26.0296	74.3556	1.51429	Up	1.35e-19	3.19e-18	gi|115649182|ref|XP_001179024.1|/0/PREDICTED: hypothetical protein [Strongylocentrotus purpuratus]
isotig20717	31.1726	89.0468	1.51429	Up	1.91e-07	1.8e-06	gi|291231935|ref|XP_002735917.1|/7.21299e-46/PREDICTED: dikar-like [Saccoglossus kowalevskii]
isotig13478	21.4901	61.3625	1.51369	Up	4.05e-13	6.55e-12	-
isotig14540	43.8785	125.29	1.51369	Up	5.92e-19	1.35e-17	gi|297268065|ref|XP_001106468.2|/1.4707e-110/PREDICTED: exostosin-2 [Macaca mulatta]
isotig04011	13.2188	37.7099	1.51235	Up	2.94e-12	4.5e-11	gi|59858555|ref|NP_001012304.1|/1.86832e-116/RNA-binding protein 39 [Danio rerio]
isotig23239	33.3224	95.0109	1.5116	Up	1.44e-06	1.19e-05	gi|255103427|gb|ACU00919.1|/4.26463e-69/protein kinase C isoform [Patiria pectinifera]
isotig17189	19.1876	54.7088	1.5116	Up	1.44e-06	1.19e-05	gi|118490846|ref|XP_001238732.1|/9.87177e-06/hypothetical protein [Eimeria tenella]
isotig15575	15.5834	44.4322	1.5116	Up	1.44e-06	1.19e-05	-
isotig18802	21.6145	61.594	1.51079	Up	2.38e-06	1.91e-05	gi|73968271|ref|XP_531624.2|/1.43352e-28/PREDICTED: similar to CD63 antigen (Melanoma-associated antigen ME491) (Lysosome-associated membrane glycoprotein 3) (LAMP-3) (Ocular melanoma-associated antigen) (OMA81H) (Granulophysin) (Tetraspanin-30) (Tspan-30) [Canis familiaris]
isotig15491	527.618	1502.17	1.50948	Up	6.26e-177	9.74e-175	-
isotig19921	21.0194	59.7775	1.50788	Up	1.09e-05	7.7e-05	gi|115869833|ref|XP_796136.2|/1.73242e-136/PREDICTED: similar to putative eukaryotic petide chain release factor subunit 1 [Strongylocentrotus purpuratus]
isotig18195	18.0005	51.1921	1.50788	Up	1.09e-05	7.7e-05	gi|291230002|ref|XP_002734961.1|/1.25166e-70/PREDICTED: mCG5312-like [Saccoglossus kowalevskii]
isotig02354	29.5672	84.0703	1.5076	Up	1.43e-18	3.15e-17	-
isotig14004	9.29388	26.4097	1.50672	Up	1.82e-05	0.00012242	gi|291220697|ref|XP_002730361.1|/2.69672e-47/PREDICTED: ribonuclease H1-like [Saccoglossus kowalevskii]
isotig18123	1248.17	3544.3	1.50569	Up	9.49e-302	2.7e-299	gi|148229573|ref|NP_001090472.1|/1.10865e-122/ribosomal protein S4, X-linked [Xenopus laevis]
isotig28246	41.2908	117.228	1.50543	Up	3.03e-05	0.000194629	-
isotig16013	99.8021	283.314	1.50526	Up	2.12e-32	7.47e-31	gi|115925190|ref|XP_001181560.1|/3.93808e-28/PREDICTED: similar to LOC398543 protein [Strongylocentrotus purpuratus]
isotig15838	35.6159	101.051	1.50449	Up	9.79e-13	1.55e-11	gi|26005794|dbj|BAC41349.1|/8.72368e-07/receptor protein Notch1 [Cynops pyrrhogaster]
isotig18530	1407.26	3991.93	1.5042	Up	0	0	gi|72086123|ref|XP_780038.1|/2.57601e-105/PREDICTED: similar to v-fos transformation effector protein isoform 1 [Strongylocentrotus purpuratus]
isotig08520	6.71109	19.0345	1.504	Up	5.06e-05	0.000311102	-
isotig14493	9.32337	26.4437	1.504	Up	5.06e-05	0.000311192	gi|115898629|ref|XP_001199573.1|/1.6416e-16/PREDICTED: hypothetical protein, partial [Strongylocentrotus purpuratus]
isotig14345	18.1301	51.4219	1.504	Up	8.45e-09	9.45e-08	gi|72014514|ref|XP_779909.1|/1.27649e-22/PREDICTED: similar to macrophage migration inhibitory factor isoform 1 [Strongylocentrotus purpuratus]
isotig13150	43.7598	124.025	1.50295	Up	2.69e-33	9.7e-32	gi|194222569|ref|XP_001494139.2|/2.62532e-24/PREDICTED: similar to Golgi integral membrane protein 4 (Golgi phosphoprotein 4) (Golgi integral membrane protein, cis) (GIMPc) (Golgi-localized phosphoprotein of 130 kDa) (Golgi phosphoprotein of 130 kDa) [Equus caballus]
isotig26959	31.3262	88.751	1.5024	Up	8.46e-05	0.000495016	-
isotig19395	16.2821	46.1292	1.5024	Up	8.46e-05	0.000495152	-
isotig29009	42.511	120.289	1.50059	Up	0.000141537	0.000794008	-
isotig16671	11.5904	32.7961	1.50059	Up	0.000141537	0.000794426	gi|115926305|ref|XP_001196607.1|/1.16082e-68/PREDICTED: hypothetical protein [Strongylocentrotus purpuratus]
isotig21831	19.1841	54.2831	1.50059	Up	0.000141537	0.000794217	-
isotig17158	36.2117	102.418	1.49994	Up	5.19e-11	7.19e-10	gi|296434234|ref|NP_001171787.1|/1.01631e-103/protein arginine N-methyltransferase 1-like [Saccoglossus kowalevskii]
isotig15973	20.6084	58.2732	1.4996	Up	1.04e-07	1.01e-06	-
isotig25686	50.5957	143.067	1.4996	Up	1.04e-07	1.01e-06	-
isotig22787	39.667	112.164	1.4996	Up	1.04e-07	1.01e-06	gi|115889554|ref|XP_780851.2|/1.87213e-24/PREDICTED: similar to alpha-5 collagen [Strongylocentrotus purpuratus]
isotig24509	107.714	304.164	1.49764	Up	2.9e-16	5.71e-15	-
isotig22773	34.7712	98.0005	1.4949	Up	7.75e-07	6.71e-06	-
isotig14937	15.1636	42.7376	1.4949	Up	7.75e-07	6.71e-06	gi|260827875|ref|XP_002608889.1|/1.69202e-131/hypothetical protein BRAFLDRAFT_285738 [Branchiostoma floridae]
isotig18200	56.4521	159.015	1.49406	Up	9.18e-15	1.65e-13	-
isotig13488	25.4743	71.7564	1.49406	Up	9.18e-15	1.65e-13	gi|115627983|ref|XP_001176368.1|/3.06613e-56/PREDICTED: hypothetical protein [Strongylocentrotus purpuratus]
isotig18839	154.145	434.091	1.49371	Up	1.32e-35	5.01e-34	gi|291235394|ref|XP_002737628.1|/5.35721e-44/PREDICTED: Max interactor 1-like [Saccoglossus kowalevskii]
isotig18687	184.967	520.745	1.49331	Up	5.75e-43	2.57e-41	gi|72032169|ref|XP_798746.1|/1.03242e-50/PREDICTED: similar to ENSANGP00000021579 [Strongylocentrotus purpuratus]
isotig22613	64.9469	182.776	1.49275	Up	1.05e-11	1.53e-10	-
isotig18834	34.495	97.0599	1.49249	Up	4.59e-09	5.29e-08	-
isotig14552	13.0847	36.8038	1.49197	Up	2.13e-06	1.73e-05	gi|115638590|ref|XP_793226.2|/4.21172e-174/PREDICTED: similar to muskelin 1, intracellular mediator containing kelch motifs [Strongylocentrotus purpuratus]
isotig14428	260.345	731.402	1.49024	Up	9.53e-104	8.33e-102	gi|115694617|ref|XP_795694.2|/5.95495e-62/PREDICTED: similar to alpha-5 collagen, partial [Strongylocentrotus purpuratus]
isotig13564	17.6119	49.3523	1.48657	Up	3.4e-10	4.36e-09	gi|115663128|ref|XP_795489.2|/0/PREDICTED: similar to THO complex 2 [Strongylocentrotus purpuratus]
isotig16669	15.1986	42.5266	1.48442	Up	1.62e-05	0.000110383	gi|291240230|ref|XP_002740023.1|/6.57358e-88/PREDICTED: chromosome 9 open reading frame 10-like, partial [Saccoglossus kowalevskii]
isotig25719	993.96	2779.58	1.48361	Up	5.4e-121	5.43e-119	gi|72073922|ref|XP_790734.1|/1.3142e-21/PREDICTED: similar to structural constituent of ribosome [Strongylocentrotus purpuratus]
isotig14146	54.2765	151.758	1.48337	Up	8.25e-24	2.25e-22	gi|291224547|ref|XP_002732263.1|/1.99677e-31/PREDICTED: splicing factor, arginine/serine-rich 4-like [Saccoglossus kowalevskii]
isotig07651	11.892	33.2199	1.48205	Up	2.7e-05	0.00017531	-
isotig19907	19.9436	55.7117	1.48205	Up	2.7e-05	0.000175257	gi|118088620|ref|XP_426181.2|/5.89004e-84/PREDICTED: similar to Brix domain containing 1 [Gallus gallus]
isotig22840	26.0501	72.77	1.48205	Up	2.7e-05	0.000175203	-
isotig19761	28.5973	79.7905	1.48034	Up	4.18e-07	3.76e-06	gi|115608979|ref|XP_001193217.1|/9.34656e-61/PREDICTED: hypothetical protein [Strongylocentrotus purpuratus]
isotig15154	11.0349	30.7696	1.47943	Up	4.5e-05	0.000279269	-
isotig18965	34.8111	97.0669	1.47943	Up	6.76e-09	7.63e-08	gi|225716916|gb|ACO14304.1|/4.51146e-19/FAM32A-like [Esox lucius]
isotig13152	7.86536	21.9175	1.4785	Up	6.91e-07	6.04e-06	gi|224071816|ref|XP_002195197.1|/2.02997e-101/PREDICTED: similar to Ankyrin repeat and LEM domain-containing protein 2 [Taeniopygia guttata]
isotig17624	14.4676	40.2599	1.47652	Up	7.52e-05	0.000444723	gi|239791821|dbj|BAH72326.1|/1.79598e-09/ACYPI005223 [Acyrthosiphon pisum]
isotig14553	14.0762	39.1708	1.47652	Up	1.14e-06	9.68e-06	gi|72039955|ref|XP_790832.1|/8.92877e-124/PREDICTED: similar to MGC139121 protein [Strongylocentrotus purpuratus]
isotig13284	29.5707	82.2526	1.47589	Up	7.44e-19	1.68e-17	-
isotig03130	78.626	218.557	1.47493	Up	3.03e-08	3.19e-07	gi|194890309|ref|XP_001977286.1|/9.94438e-07/GG18953 [Drosophila erecta]
isotig16618	18.9546	52.6681	1.47438	Up	1.9e-06	1.55e-05	-
isotig18671	23.2067	64.4831	1.47438	Up	1.9e-06	1.55e-05	gi|115717748|ref|XP_795193.2|/1.56634e-14/PREDICTED: hypothetical protein [Strongylocentrotus purpuratus]
isotig26333	29.364	81.5282	1.47325	Up	0.000125657	0.000712044	-
isotig22446	21.243	58.9806	1.47325	Up	0.000125657	0.000711855	-
isotig15030	23.8728	66.2497	1.47255	Up	1.35e-09	1.64e-08	-
isotig27196	45.4827	125.959	1.46956	Up	5.22e-06	3.93e-05	gi|72064509|ref|XP_780270.1|/2.02794e-60/PREDICTED: similar to chaperonin isoform 1 [Strongylocentrotus purpuratus]
isotig08100	221.098	612.066	1.469	Up	3.59e-44	1.62e-42	gi|109104395|ref|XP_001097084.1|/5.95874e-44/PREDICTED: 40S ribosomal protein S27-like [Macaca mulatta]
isotig14585	12.1493	33.5823	1.46683	Up	8.67e-06	6.24e-05	gi|115905847|ref|XP_797936.2|/2.82603e-73/PREDICTED: hypothetical protein [Strongylocentrotus purpuratus]
isotig15570	14.27	39.4443	1.46683	Up	8.67e-06	6.24e-05	-
isotig18826	1530.72	4228.26	1.46585	Up	0	0	gi|291231539|ref|XP_002735718.1|/1.35165e-95/PREDICTED: ribosomal protein L7a-like [Saccoglossus kowalevskii]
isotig14860	45.9683	126.97	1.46578	Up	2.08e-17	4.37e-16	gi|229366148|gb|ACQ58054.1|/4.82092e-39/U6 snRNA-associated Sm-like protein LSm5 [Anoplopoma fimbria]
isotig19412	28.9062	79.8203	1.46538	Up	3.72e-07	3.36e-06	gi|193603766|ref|XP_001948812.1|/2.0086e-73/PREDICTED: similar to Zinc finger protein 271 (Zinc finger protein 7) (HZF7) (Zinc finger protein ZNFphex133) (Epstein-Barr virus-induced zinc finger protein) (ZNF-EB) (CT-ZFP48) (Zinc finger protein dp) (ZNF-dp) [Acyrthosiphon pisum]
isotig19500	21.1724	58.4026	1.46385	Up	1.44e-05	9.95e-05	gi|291240716|ref|XP_002740282.1|/3.17589e-35/PREDICTED: F-box protein 7-like [Saccoglossus kowalevskii]
isotig22207	915.908	2524.28	1.4626	Up	3.25e-143	3.86e-141	gi|62859825|ref|NP_001016690.1|/4.01326e-66/ribosomal protein L18a [Xenopus (Silurana) tropicalis]
isotig20131	80.3808	221.503	1.4624	Up	1.49e-16	3e-15	gi|291236959|ref|XP_002738406.1|/1.01425e-40/PREDICTED: eukaryotic translation initiation factor 3, subunit 10 theta, 150/170kDa-like [Saccoglossus kowalevskii]
isotig14008	32.8786	90.5517	1.46159	Up	5.26e-15	9.58e-14	gi|164472811|dbj|BAF98202.1|/5.99326e-71/START domain-containing protein [Patiria pectinifera]
isotig27632	41.8816	115.266	1.46058	Up	2.4e-05	0.000157413	-
isotig13541	16.6612	45.8547	1.46058	Up	1.98e-09	2.37e-08	-
isotig07633	35.9043	98.7353	1.45941	Up	3.06e-13	4.99e-12	-
isotig23431	45.9309	126.224	1.45845	Up	7.34e-08	7.36e-07	-
isotig17144	176.447	484.877	1.45839	Up	4.26e-45	1.95e-43	gi|224095509|ref|XP_002197226.1|/3.17551e-20/PREDICTED: caprin family member 2 [Taeniopygia guttata]
isotig22273	66.4398	182.516	1.4579	Up	1.1e-11	1.6e-10	-
isotig15174	11.675	32.0514	1.45696	Up	3.99e-05	0.00025186	gi|115751648|ref|XP_781074.2|/8.42093e-164/PREDICTED: hypothetical protein [Strongylocentrotus purpuratus]
isotig19635	19.4584	53.419	1.45696	Up	3.99e-05	0.000251786	-
isotig20026	33.3646	91.547	1.4562	Up	1.21e-07	1.17e-06	gi|115624741|ref|XP_001203643.1|/9.90747e-84/PREDICTED: similar to Brix domain containing 2 [Strongylocentrotus purpuratus]
isotig06304	13.127	35.989	1.45502	Up	2.79e-06	2.21e-05	-
isotig03795	46.2889	126.781	1.45361	Up	4.44e-17	9.07e-16	gi|260795128|ref|XP_002592558.1|/8.43144e-28/hypothetical protein BRAFLDRAFT_57451 [Branchiostoma floridae]
isotig25800	1239.51	3393.66	1.45307	Up	3.79e-143	4.49e-141	gi|47551199|ref|NP_999780.1|/3.49807e-62/40S ribosomal protein S15a [Strongylocentrotus purpuratus]
isotig14823	10.4361	28.571	1.45296	Up	6.66e-05	0.000399186	-
isotig23960	26.8939	73.6272	1.45296	Up	6.66e-05	0.000399073	-
isotig13603	7.74466	21.2025	1.45296	Up	6.66e-05	0.000399298	-
isotig07260	9.83446	26.9038	1.45189	Up	4.63e-06	3.52e-05	gi|74826616|sp|Q9NLA3.1|ANO39_ASTPE/7.93444e-33/RecName: Full=Nucleoplasmin-like protein ANO39; AltName: Full=39 kDa oocyte-expressed nucleolar protein; AltName: Full=Nucleic acid-associated protein 36; AltName: Full=Nucleic acid-binding nuclear protein; Short=NAAP; Short=NAAP1; Short=NAAP2
isotig23815	44.1137	120.626	1.45124	Up	3.31e-07	3.02e-06	gi|115663022|ref|XP_788526.2|/7.46737e-21/PREDICTED: similar to microsomal triglyceride transfer protein [Strongylocentrotus purpuratus]
isotig16977	27.7063	75.7375	1.45079	Up	2.4e-08	2.55e-07	gi|72012739|ref|XP_785599.1|/1.46749e-44/PREDICTED: similar to C4SR protein [Strongylocentrotus purpuratus]
isotig03772	14.3295	39.1708	1.45079	Up	2.4e-08	2.55e-07	gi|291242706|ref|XP_002741247.1|/6.85348e-32/PREDICTED: ficolin 1-like [Saccoglossus kowalevskii]
isotig27450	750.974	2051.78	1.45004	Up	5.7e-73	3.83e-71	gi|119367346|sp|Q4LAY1.1|RS29_SCALT/1.03085e-24/RecName: Full=40S ribosomal protein S29
isotig18378	26.2496	71.6417	1.4485	Up	5.46e-07	4.87e-06	-
isotig17963	25.2283	68.8543	1.4485	Up	5.46e-07	4.86e-06	-
isotig18364	20.8401	56.8777	1.4485	Up	7.68e-06	5.59e-05	-
isotig20035	18.3613	50.1126	1.4485	Up	0.000111149	0.000633542	-
isotig13225	19.9935	54.4668	1.44585	Up	2.43e-13	4e-12	-
isotig14524	12.0144	32.7063	1.44481	Up	1.28e-05	8.9e-05	gi|115629300|ref|XP_791966.2|/1.70749e-74/PREDICTED: hypothetical protein, partial [Strongylocentrotus purpuratus]
isotig17147	43.7057	118.914	1.44403	Up	5.29e-12	7.96e-11	gi|115631711|ref|XP_786824.2|/7.00926e-36/PREDICTED: hypothetical protein, partial [Strongylocentrotus purpuratus]
isotig17969	28.6222	77.8467	1.4435	Up	1.08e-07	1.05e-06	gi|72008807|ref|XP_784907.1|/2.79033e-65/PREDICTED: similar to MGC84447 protein [Strongylocentrotus purpuratus]
isotig14669	33.1221	90.0553	1.44302	Up	6.52e-13	1.04e-11	-
isotig13294	26.2099	71.2096	1.44196	Up	7.57e-16	1.45e-14	-
isotig14120	10.479	28.4468	1.44077	Up	2.12e-05	0.000140866	gi|115955168|ref|XP_001187543.1|/3.18454e-24/PREDICTED: similar to Discs, large homolog 7 (Drosophila) [Strongylocentrotus purpuratus]
isotig13514	8.65858	23.505	1.44077	Up	2.12e-05	0.000140823	gi|115700871|ref|XP_001191434.1|/5.00179e-128/PREDICTED: hypothetical protein [Strongylocentrotus purpuratus]
isotig19230	30.9395	83.9898	1.44077	Up	1.78e-07	1.69e-06	gi|115643103|ref|XP_001191314.1|/1.32365e-68/PREDICTED: similar to SJCHGC04689 protein [Strongylocentrotus purpuratus]
isotig14894	15.1636	41.1146	1.43904	Up	2.47e-06	1.98e-05	-
isotig06360	39.695	107.588	1.43848	Up	3.74e-20	8.98e-19	gi|56118384|ref|NP_001007946.1|/4.26164e-34/serine/arginine-rich splicing factor 12 [Xenopus (Silurana) tropicalis]
isotig14242	50.1065	135.806	1.43848	Up	3.74e-20	8.99e-19	gi|291238452|ref|XP_002739145.1|/5.94647e-81/PREDICTED: hypothetical protein [Saccoglossus kowalevskii]
isotig16761	168.289	456.013	1.43813	Up	2e-43	8.99e-42	-
isotig13332	16.6468	45.099	1.43785	Up	3.13e-10	4.04e-09	-
isotig27461	62.7246	169.932	1.43785	Up	2.93e-07	2.69e-06	-
isotig13463	46.5497	126.065	1.43733	Up	9.25e-24	2.51e-22	-
isotig14238	18.1536	49.1517	1.43699	Up	3.51e-08	3.66e-07	-
isotig21990	25.4077	68.7612	1.43633	Up	3.53e-05	0.000224903	-
isotig14081	12.3402	33.3746	1.43539	Up	4.1e-06	3.15e-05	-
isotig21319	1403.23	3793.88	1.43492	Up	2.43e-224	5.07e-222	gi|291226901|ref|XP_002733428.1|/9.03717e-72/PREDICTED: 60S ribosomal protein L18-like [Saccoglossus kowalevskii]
isotig22101	843.493	2279.46	1.43425	Up	1.38e-126	1.42e-124	gi|237862684|gb|ACR24967.1|/4.64538e-64/ribosomal protein S16 [Lepidochitona cinerea]
isotig21600	29.145	78.608	1.43143	Up	6.8e-06	5e-05	-
isotig20356	20.9082	56.3923	1.43143	Up	5.88e-05	0.000356256	-
isotig15887	16.4285	44.3099	1.43143	Up	6.8e-06	5e-05	gi|115687319|ref|XP_785913.2|/1.82812e-142/PREDICTED: similar to family with sequence similarity 40, member A [Strongylocentrotus purpuratus]
isotig12942	18.7784	50.5415	1.42839	Up	1.57e-07	1.5e-06	-
isotig16294	32.9223	88.5318	1.42713	Up	4.57e-10	5.79e-09	gi|224458370|ref|NP_001138965.1|/4.3246e-85/glypican-6 [Strongylocentrotus purpuratus]
isotig04618	8.75794	23.5326	1.42599	Up	9.8e-05	0.000567264	-
isotig17019	14.3892	38.6638	1.42599	Up	9.8e-05	0.000567418	gi|22090628|dbj|BAC06834.1|/9.60327e-49/Ap-cadherin [Asterina pectinifera]
isotig24771	1607.02	4311.1	1.42367	Up	1.05e-189	1.81e-187	gi|159145660|gb|ABW90367.1|/4.18099e-36/putative ribosomal protein L35a [Sipunculus nudus]
isotig04591	12.709	34.0391	1.42134	Up	1.02e-08	1.13e-07	gi|260830645|ref|XP_002610271.1|/1.24633e-134/hypothetical protein BRAFLDRAFT_115434 [Branchiostoma floridae]
isotig27367	34.94	93.4901	1.41993	Up	0.000163631	0.000902979	-
isotig23828	1497.41	4006.67	1.41993	Up	1.57e-189	2.67e-187	gi|115723047|ref|XP_001177830.1|/1.97281e-48/PREDICTED: similar to ribosomal protein L5 [Strongylocentrotus purpuratus]
isotig21552	601.829	1608.72	1.41849	Up	8.79e-93	6.94e-91	gi|115744096|ref|XP_791000.2|/3.60593e-86/PREDICTED: similar to Rps9-prov protein [Strongylocentrotus purpuratus]
isotig06041	10.2794	27.4774	1.41849	Up	1.67e-08	1.81e-07	gi|115692122|ref|XP_785810.2|/0/PREDICTED: similar to myosin heavy chain [Strongylocentrotus purpuratus]
isotig23929	874.362	2335.49	1.41742	Up	3.09e-110	2.93e-108	gi|115894372|ref|XP_783043.2|/3.90755e-57/PREDICTED: similar to S17 [Strongylocentrotus purpuratus]
isotig27121	841.039	2245.97	1.4171	Up	5.34e-80	3.82e-78	gi|72104110|ref|XP_797232.1|/8.53031e-43/PREDICTED: similar to putative ribosomal protein L34 [Strongylocentrotus purpuratus]
isotig17075	19.803	52.8246	1.41549	Up	6e-06	4.46e-05	-
isotig15732	19.2091	51.1928	1.41415	Up	1.17e-06	9.88e-06	-
isotig23770	41.7255	111.2	1.41415	Up	1.17e-06	9.87e-06	gi|291223571|ref|XP_002731776.1|/2.21842e-39/PREDICTED: CASP-like transcription factor [Saccoglossus kowalevskii]
isotig02230	65.9178	175.548	1.41313	Up	2.19e-13	3.63e-12	-
isotig13080	4.29198	11.4186	1.41167	Up	5.18e-05	0.000317668	gi|123502501|ref|XP_001328312.1|/4.24375e-28/hypothetical protein [Trichomonas vaginalis G3]
isotig17958	24.184	64.2635	1.40995	Up	1.93e-06	1.58e-05	gi|291222283|ref|XP_002731149.1|/7.98967e-60/PREDICTED: hypothetical protein [Saccoglossus kowalevskii]
isotig13644	29.0814	77.2359	1.40918	Up	1.19e-13	2e-12	-
isotig14492	10.366	27.4593	1.40543	Up	8.62e-05	0.000503442	gi|269785003|ref|NP_001161653.1|/5.25641e-31/secretagogin-like protein [Saccoglossus kowalevskii]
isotig27701	48.9636	129.703	1.40543	Up	1.65e-05	0.000112081	-
isotig16852	23.8728	63.2384	1.40543	Up	6.24e-07	5.48e-06	gi|289741445|gb|ADD19470.1|/3.29969e-12/chromatin remodeling protein [Glossina morsitans morsitans]
isotig15424	12.2848	32.542	1.40543	Up	8.62e-05	0.000503304	-
isotig16400	16.8366	44.5997	1.40543	Up	1.65e-05	0.000112117	-
isotig17813	42.9168	113.686	1.40543	Up	1.93e-10	2.54e-09	-
isotig24642	859.198	2275.28	1.40498	Up	1.52e-100	1.3e-98	gi|124300815|dbj|BAF45903.1|/1.80855e-42/ribosomal protein S15 [Solea senegalensis]
isotig13374	547.942	1450.45	1.40441	Up	5.44e-263	1.32e-260	-
isotig14228	23.0458	60.9296	1.40264	Up	1.58e-09	1.9e-08	gi|156119513|ref|NP_001095253.1|/1.05899e-170/tubulin alpha chain [Xenopus laevis]
isotig13149	26.2209	69.3242	1.40264	Up	1.2e-17	2.56e-16	gi|269785231|ref|NP_001161543.1|/7.42284e-144/follistatin-like 5 [Saccoglossus kowalevskii]
isotig17584	31.7615	83.9393	1.40207	Up	4e-08	4.13e-07	gi|114326278|ref|NP_776957.2|/1.77523e-40/dnaJ homolog subfamily B member 6 [Bos taurus]
isotig23122	51.5534	136.245	1.40207	Up	4e-08	4.13e-07	gi|149639163|ref|XP_001512344.1|/1.57963e-09/PREDICTED: similar to Solute carrier family 35 (UDP-N-acetylglucosamine (UDP-GlcNAc) transporter), member 3 [Ornithorhynchus anatinus]
isotig15401	40.2614	106.358	1.40145	Up	8.49e-13	1.35e-11	-
isotig16252	21.2259	56.062	1.4012	Up	1.03e-06	8.77e-06	-
[truncated: 1,515 more rows]
