# Supplementary material for: RNA-Seq Reveals Dynamic Changes of Gene Expression in Key Stages of Intestine Regeneration in the Sea Cucumber Apostichopus japonicas
Source: PLoS One. 2013 Aug 6;8(8):e69441. doi: 10.1371/journal.pone.0069441 (PMC3735544; doi:10.1371/journal.pone.0069441)
Supplement: Table S4 — All differential expressed genes at 7dpe Vs Normal. (XLS) [file pone.0069441.s005.xls]

## Sheet: Sheet1
GeneID	N-RPKM	7dpe-RPKM	log2 Ratio(7dpe/N)	Up-Down-Regulation(7dpe/N)	P-value	FDR	Blast nr
isotig19873	0.001	278.543	18.0875	Up	1.13e-87	8.63e-86	-
isotig24831	0.001	260.109	17.9888	Up	1.37e-53	7.28e-52	-
isotig09836	0.001	234.907	17.8417	Up	7.34e-63	4.46e-61	-
isotig18761	0.001	189.649	17.533	Up	3.92e-66	2.45e-64	gi|260832498|ref|XP_002611194.1|/5.75838e-46/hypothetical protein BRAFLDRAFT_125215 [Branchiostoma floridae]
isotig29411	0.001	184.134	17.4904	Up	7.11e-18	1.52e-16	-
isotig25907	0.001	184.055	17.4898	Up	2.53e-35	9.71e-34	gi|260802496|ref|XP_002596128.1|/1.1679e-14/hypothetical protein BRAFLDRAFT_66146 [Branchiostoma floridae]
isotig12414	0.001	149.687	17.1916	Up	4.67e-17	9.58e-16	-
isotig25818	0.001	136.513	17.0587	Up	2.51e-26	7.45e-25	-
isotig29613	0.001	117.12	16.8376	Up	2.48e-08	2.46e-07	-
isotig19602	0.001	110.475	16.7534	Up	3.84e-36	1.5e-34	gi|291240342|ref|XP_002740078.1|/9.60927e-37/PREDICTED: low density lipoprotein-related protein 2-like [Saccoglossus kowalevskii]
isotig05510	0.001	100.02	16.6099	Up	8.87e-35	3.38e-33	gi|260785986|ref|XP_002588040.1|/1.10696e-09/hypothetical protein BRAFLDRAFT_83020 [Branchiostoma floridae]
isotig11769	0.001	83.9724	16.3576	Up	1.65e-25	4.76e-24	-
isotig27631	0.001	81.6701	16.3175	Up	1.64e-13	2.7e-12	gi|72164888|ref|XP_798084.1|/7.46315e-23/PREDICTED: similar to SRY-box containing gene 11b [Strongylocentrotus purpuratus]
isotig25041	0.001	76.7182	16.2273	Up	3.07e-16	6.09e-15	-
isotig21091	0.001	75.6506	16.2071	Up	1.08e-21	2.73e-20	-
isotig18493	0.001	71.4678	16.125	Up	4.7e-26	1.39e-24	gi|72144487|ref|XP_799401.1|/1.08154e-10/PREDICTED: hypothetical protein isoform 1 [Strongylocentrotus purpuratus]
isotig06730	0.001	62.7431	15.9372	Up	4.67e-17	9.57e-16	gi|72018933|ref|XP_797207.1|/1.23283e-27/PREDICTED: hypothetical protein [Strongylocentrotus purpuratus]
isotig17948	0.001	58.9393	15.8469	Up	8.79e-23	2.32e-21	-
isotig24792	0.001	56.8886	15.7959	Up	2.02e-12	3.01e-11	-
isotig28798	0.001	55.5414	15.7613	Up	8.7e-08	8.06e-07	-
isotig01384	0.001	53.6644	15.7117	Up	3.83e-33	1.38e-31	gi|557666|emb|CAA53692.1|/6.38486e-69/H3.3 histone [Paracentrotus lividus]
isotig17389	0.001	51.9971	15.6661	Up	2.03e-21	5.05e-20	gi|260815755|ref|XP_002602638.1|/4.36564e-43/hypothetical protein BRAFLDRAFT_81918 [Branchiostoma floridae]
isotig01747	0.001	50.5645	15.6258	Up	4.64e-08	4.45e-07	gi|115970817|ref|XP_001189471.1|/4.56415e-18/PREDICTED: similar to SRCR domain, membrane form 2, partial [Strongylocentrotus purpuratus]
isotig19567	0.001	48.9907	15.5802	Up	1.64e-16	3.29e-15	-
isotig08231	0.001	48.4604	15.5645	Up	7.08e-12	1.01e-10	-
isotig12037	0.001	48.2227	15.5574	Up	3.06e-10	3.76e-09	gi|187607266|ref|NP_001120358.1|/2.12384e-44/zinc finger protein 167 [Xenopus (Silurana) tropicalis]
isotig20166	0.001	46.6291	15.5089	Up	7.09e-15	1.3e-13	-
isotig19043	0.001	43.5077	15.409	Up	2.02e-15	3.81e-14	-
isotig14635	0.001	41.7454	15.3493	Up	3.09e-25	8.83e-24	gi|259013420|ref|NP_001158417.1|/2.52533e-22/neuroblastoma, suppression of tumorigenicity 1 [Saccoglossus kowalevskii]
isotig23081	0.001	41.3609	15.336	Up	1.63e-10	2.07e-09	-
isotig12812	0.001	40.7708	15.3152	Up	8.68e-05	0.000494133	-
isotig23996	0.001	39.7745	15.2796	Up	2.01e-09	2.26e-08	gi|115736699|ref|XP_001201517.1|/2.17772e-12/PREDICTED: hypothetical protein [Strongylocentrotus purpuratus]
isotig19060	0.001	38.943	15.2491	Up	8.74e-14	1.48e-12	-
isotig28330	0.001	38.487	15.2321	Up	3.76e-06	2.74e-05	gi|269785151|ref|NP_001161531.1|/7.40752e-23/F-spondin-like protein [Saccoglossus kowalevskii]
isotig24304	0.001	37.9641	15.2123	Up	7.06e-09	7.45e-08	-
isotig20211	0.001	37.9543	15.212	Up	3.78e-12	5.49e-11	gi|72028106|ref|XP_797716.1|/8.62338e-20/PREDICTED: hypothetical protein [Strongylocentrotus purpuratus]
isotig21972	0.001	37.7589	15.2045	Up	1.63e-10	2.06e-09	-
isotig18004	0.001	37.3433	15.1886	Up	1.33e-14	2.39e-13	-
isotig20552	0.001	37.1564	15.1813	Up	1.33e-11	1.84e-10	gi|296531372|ref|NP_001171834.1|/1.67732e-88/radial spoke head 1-like [Saccoglossus kowalevskii]
isotig27297	0.001	35.4332	15.1128	Up	2.01e-06	1.54e-05	-
isotig23005	0.001	34.9834	15.0944	Up	3.77e-09	4.12e-08	gi|72130334|ref|XP_793982.1|/3.98646e-25/PREDICTED: similar to Sulfotransferase family, cytosolic, 1B, member 1 [Strongylocentrotus purpuratus]
isotig28345	0.001	34.734	15.0841	Up	1.32e-05	8.71e-05	gi|187607266|ref|NP_001120358.1|/2.03641e-44/zinc finger protein 167 [Xenopus (Silurana) tropicalis]
isotig19272	0.001	34.5975	15.0784	Up	3.78e-12	5.5e-11	gi|115762541|ref|XP_001196927.1|/2.66359e-29/PREDICTED: hypothetical protein [Strongylocentrotus purpuratus]
isotig21445	0.001	34.3213	15.0668	Up	5.73e-10	6.8e-09	gi|120092|sp|P19477.1|FIBA_PARPA/3.84415e-25/RecName: Full=Fibrinogen-like protein A; Short=FREP-A; Flags: Precursor
isotig27287	0.001	32.6903	14.9966	Up	7.05e-06	4.87e-05	-
isotig19624	0.001	32.3713	14.9824	Up	4.65e-11	6.2e-10	-
isotig29040	0.001	32.1696	14.9734	Up	0.000162691	0.000873212	gi|72058951|ref|XP_781737.1|/5.00004e-27/PREDICTED: hypothetical protein [Strongylocentrotus purpuratus]
isotig14708	0.001	31.6873	14.9516	Up	5.77e-19	1.29e-17	-
isotig21446	0.001	31.024	14.9211	Up	3.77e-09	4.12e-08	gi|291233868|ref|XP_002736868.1|/5.12263e-21/PREDICTED: fibrinogen-like protein-like [Saccoglossus kowalevskii]
isotig08090	0.001	31.0079	14.9203	Up	1.63e-10	2.06e-09	-
isotig20335	0.001	29.068	14.8271	Up	2.01e-09	2.27e-08	gi|149022164|gb|EDL79058.1|/5.33778e-39/rCG26871, isoform CRA_c [Rattus norvegicus]
isotig16116	0.001	29.0072	14.8241	Up	4.66e-14	8.07e-13	-
isotig08092	0.001	28.9638	14.822	Up	5.73e-10	6.79e-09	gi|184202039|gb|ABX55830.2|/5.21243e-51/serum amyloid protein A [Apostichopus japonicus]
isotig22540	0.001	28.9204	14.8198	Up	8.7e-08	8.05e-07	-
isotig28319	0.001	28.8653	14.817	Up	8.68e-05	0.000493214	-
isotig22634	0.001	28.7829	14.8129	Up	8.7e-08	8.05e-07	-
isotig13575	0.001	28.4473	14.796	Up	8.79e-23	2.31e-21	gi|115699936|ref|XP_782631.2|/5.49021e-55/PREDICTED: similar to speedy A [Strongylocentrotus purpuratus]
isotig23435	0.001	28.3671	14.7919	Up	3.05e-07	2.61e-06	-
isotig28131	0.001	28.0914	14.7778	Up	8.68e-05	0.00049387	-
isotig21314	0.001	26.9052	14.7156	Up	4.64e-08	4.45e-07	-
isotig22587	0.001	26.4431	14.6906	Up	3.05e-07	2.61e-06	-
isotig22488	0.001	25.1825	14.6201	Up	5.72e-07	4.71e-06	-
isotig25753	0.001	24.9478	14.6066	Up	2.47e-05	0.000154883	-
isotig20448	0.001	24.6866	14.5914	Up	4.64e-08	4.46e-07	gi|72007738|ref|XP_799799.1|/3.12672e-15/PREDICTED: hypothetical protein [Strongylocentrotus purpuratus]
isotig16156	0.001	24.1689	14.5609	Up	7.08e-12	1.01e-10	-
isotig20842	0.001	23.7922	14.5382	Up	1.63e-07	1.45e-06	gi|291222399|ref|XP_002731201.1|/3.0725e-25/PREDICTED: predicted protein-like isoform 1 [Saccoglossus kowalevskii]
isotig14710	0.001	23.5675	14.5245	Up	2.49e-14	4.38e-13	gi|195450244|ref|XP_002072428.1|/1.01424e-07/GK22329 [Drosophila willistoni]
isotig23139	0.001	23.1688	14.4999	Up	3.76e-06	2.73e-05	gi|115903813|ref|XP_790565.2|/1.26387e-43/PREDICTED: similar to Frizzled-10 [Strongylocentrotus purpuratus]
isotig14370	0.001	22.9029	14.4832	Up	7.09e-15	1.29e-13	gi|291236504|ref|XP_002738175.1|/0/PREDICTED: GL12416-like isoform 2 [Saccoglossus kowalevskii]
isotig21675	0.001	22.8349	14.479	Up	1.07e-06	8.55e-06	-
isotig26951	0.001	22.6379	14.4664	Up	0.000162691	0.000871462	-
isotig18234	0.001	22.6309	14.466	Up	7.06e-09	7.46e-08	-
isotig26824	0.001	22.3788	14.4498	Up	0.000162691	0.00087431	-
isotig08391	0.001	22.2769	14.4433	Up	0.000162691	0.000872117	-
isotig23278	0.001	22.1944	14.4379	Up	7.05e-06	4.87e-05	-
isotig26354	0.001	21.8294	14.414	Up	0.000162691	0.00087168	-
isotig15846	0.001	21.616	14.3998	Up	4.65e-11	6.2e-10	gi|260823972|ref|XP_002606942.1|/2.05196e-24/hypothetical protein BRAFLDRAFT_126379 [Branchiostoma floridae]
isotig11411	0.001	21.0351	14.3605	Up	3.05e-07	2.61e-06	-
isotig22203	0.001	20.3562	14.3132	Up	7.05e-06	4.86e-05	-
isotig23533	0.001	20.2303	14.3042	Up	2.47e-05	0.000155019	gi|115640613|ref|XP_786323.2|/2.94157e-66/PREDICTED: hypothetical protein [Strongylocentrotus purpuratus]
isotig08089	0.001	20.1744	14.3002	Up	3.05e-07	2.61e-06	-
isotig04559	0.001	20.0943	14.2945	Up	4.65e-11	6.2e-10	gi|260815865|ref|XP_002602693.1|/1.48232e-15/hypothetical protein BRAFLDRAFT_210423 [Branchiostoma floridae]
isotig14056	0.001	19.7467	14.2693	Up	8.74e-14	1.48e-12	gi|115741823|ref|XP_780622.2|/5.54682e-45/PREDICTED: similar to MRAS2, putative [Strongylocentrotus purpuratus]
isotig14880	0.001	19.4039	14.2441	Up	1.33e-11	1.84e-10	gi|115965702|ref|XP_001175625.1|/3.79181e-18/PREDICTED: hypothetical protein, partial [Strongylocentrotus purpuratus]
isotig25203	0.001	19.0635	14.2185	Up	0.000162691	0.00087387	-
isotig18039	0.001	18.5387	14.1783	Up	1.63e-07	1.45e-06	gi|156383366|ref|XP_001632805.1|/4.30512e-10/predicted protein [Nematostella vectensis]
isotig11116	0.001	17.9771	14.1339	Up	0.000162691	0.000873651	gi|260829007|ref|XP_002609454.1|/4.2068e-10/hypothetical protein BRAFLDRAFT_226579 [Branchiostoma floridae]
isotig19215	0.001	17.9741	14.1336	Up	1.07e-06	8.55e-06	gi|148277568|ref|NP_001091702.1|/8.28441e-19/capa receptor-like GPCR [Apis mellifera]
isotig23547	0.001	17.9113	14.1286	Up	8.68e-05	0.000492952	gi|291226350|ref|XP_002733156.1|/4.03136e-15/PREDICTED: tripartite motif protein 2-like [Saccoglossus kowalevskii]
isotig21830	0.001	17.7506	14.1156	Up	2.47e-05	0.000154929	-
isotig20053	0.001	17.707	14.112	Up	3.76e-06	2.74e-05	gi|291226192|ref|XP_002733076.1|/1.56477e-41/PREDICTED: solute carrier family 6 member 9 transcript-like [Saccoglossus kowalevskii]
isotig07252	0.001	17.5692	14.1008	Up	2.02e-15	3.81e-14	gi|115709890|ref|XP_784713.2|/1.61719e-34/PREDICTED: hypothetical protein [Strongylocentrotus purpuratus]
isotig15152	0.001	17.273	14.0762	Up	5.73e-10	6.8e-09	-
isotig18166	0.001	17.165	14.0672	Up	5.72e-07	4.7e-06	-
isotig16642	0.001	17.1616	14.0669	Up	4.64e-08	4.44e-07	-
isotig18587	0.001	17.0187	14.0548	Up	1.07e-06	8.55e-06	-
isotig23667	0.001	16.8904	14.0439	Up	0.000162691	0.000873431	gi|115728517|ref|XP_001194871.1|/8.99735e-28/PREDICTED: hypothetical protein [Strongylocentrotus purpuratus]
isotig13593	0.001	16.7251	14.0297	Up	1.64e-13	2.7e-12	-
isotig12007	0.001	16.5195	14.0119	Up	0.000162691	0.000872993	-
isotig10456	0.001	16.4058	14.0019	Up	7.05e-06	4.86e-05	-
isotig10231	0.001	15.9316	13.9596	Up	8.7e-08	8.05e-07	gi|198419952|ref|XP_002120139.1|/1.83749e-109/PREDICTED: similar to predicted protein [Ciona intestinalis]
isotig05313	0.001	15.8759	13.9546	Up	1.63e-10	2.06e-09	-
isotig16114	0.001	15.8359	13.9509	Up	4.64e-08	4.45e-07	gi|291222614|ref|XP_002731314.1|/7.92621e-58/PREDICTED: ankyrin repeat-containing protein-like [Saccoglossus kowalevskii]
isotig18653	0.001	15.4424	13.9146	Up	2.47e-05	0.000154792	-
isotig14772	0.001	15.227	13.8943	Up	2.01e-09	2.27e-08	gi|291244231|ref|XP_002742001.1|/6.48603e-15/PREDICTED: mannose receptor C type 1-like [Saccoglossus kowalevskii]
isotig14108	0.001	14.9332	13.8662	Up	1.63e-10	2.06e-09	gi|115683637|ref|XP_001198302.1|/1.60605e-12/PREDICTED: similar to tissue inhibitor of metalloproteinase-2 precursor [Strongylocentrotus purpuratus]
isotig20467	0.001	14.7449	13.8479	Up	4.64e-05	0.000276718	gi|115934757|ref|XP_001183497.1|/7.79077e-35/PREDICTED: similar to MGC83482 protein [Strongylocentrotus purpuratus]
isotig17438	0.001	14.5529	13.829	Up	2.01e-06	1.53e-05	gi|72090072|ref|XP_788468.1|/8.37832e-47/PREDICTED: hypothetical protein [Strongylocentrotus purpuratus]
isotig20903	0.001	14.5327	13.827	Up	8.68e-05	0.000493739	gi|301613094|ref|XP_002936040.1|/3.76681e-52/PREDICTED: HD domain-containing protein 2 isoform 1 [Xenopus (Silurana) tropicalis]
isotig15670	0.001	14.3234	13.8061	Up	8.7e-08	8.04e-07	gi|156350048|ref|XP_001622119.1|/3.42975e-22/predicted protein [Nematostella vectensis]
isotig19490	0.001	14.2559	13.7993	Up	2.47e-05	0.000154657	gi|260786026|ref|XP_002588060.1|/5.58002e-48/hypothetical protein BRAFLDRAFT_59209 [Branchiostoma floridae]
isotig06606	0.001	13.63	13.7345	Up	3.76e-06	2.73e-05	-
isotig18154	0.001	13.3763	13.7074	Up	1.32e-05	8.71e-05	gi|291226035|ref|XP_002733001.1|/1.05304e-32/PREDICTED: hypothetical protein [Saccoglossus kowalevskii]
isotig18670	0.001	13.2388	13.6925	Up	2.47e-05	0.000154974	gi|72171984|ref|XP_793853.1|/1.88389e-68/PREDICTED: similar to phospholipase A2 [Strongylocentrotus purpuratus]
isotig07921	0.001	13.1019	13.6775	Up	7.05e-06	4.87e-05	-
isotig15221	0.001	12.8408	13.6484	Up	1.63e-07	1.45e-06	gi|115633802|ref|XP_001199365.1|/3.48814e-60/PREDICTED: similar to SJCHGC07897 protein [Strongylocentrotus purpuratus]
isotig17723	0.001	12.7912	13.6429	Up	1.32e-05	8.72e-05	-
isotig13516	0.001	12.6696	13.6291	Up	8.72e-11	1.14e-09	gi|66773204|ref|NP_958826.1|/2.71183e-65/UDP-glucuronosyltransferase 1-2 precursor [Rattus norvegicus]
isotig14658	0.001	12.5653	13.6172	Up	4.64e-08	4.45e-07	gi|115916338|ref|XP_796568.2|/1.32e-63/PREDICTED: similar to AMPA receptor GluR2/B, partial [Strongylocentrotus purpuratus]
isotig19646	0.001	11.9408	13.5436	Up	0.000162691	0.000872336	gi|291222209|ref|XP_002731112.1|/1.66516e-73/PREDICTED: leucine rich repeat containing 45-like [Saccoglossus kowalevskii]
isotig09473	0.001	11.8973	13.5383	Up	2.01e-06	1.54e-05	-
isotig15765	0.001	11.7355	13.5186	Up	2.01e-06	1.54e-05	-
isotig08278	0.001	11.5855	13.5	Up	2.47e-05	0.000154702	-
isotig08844	0.001	11.5652	13.4975	Up	1.63e-07	1.45e-06	gi|291229688|ref|XP_002734807.1|/1.62305e-69/PREDICTED: phospholipid scramblase 1-like [Saccoglossus kowalevskii]
isotig16352	0.001	11.5211	13.492	Up	7.05e-06	4.86e-05	-
isotig07971	0.001	11.4164	13.4788	Up	4.64e-05	0.000276872	gi|123976306|ref|XP_001314480.1|/8.67261e-17/viral A-type inclusion protein [Trichomonas vaginalis G3]
isotig16591	0.001	11.3892	13.4754	Up	1.32e-05	8.71e-05	gi|260898756|tpg|DAA06551.1|/8.58888e-72/TPA: TPA_inf: TEPP protein [Paracentrotus lividus]
isotig09228	0.001	11.3584	13.4715	Up	0.000162691	0.000872555	-
isotig14962	0.001	11.3144	13.4659	Up	5.72e-07	4.7e-06	gi|156398600|ref|XP_001638276.1|/1.02041e-09/predicted protein [Nematostella vectensis]
isotig10431	0.001	11.1144	13.4401	Up	3.76e-06	2.74e-05	gi|115688612|ref|XP_001200261.1|/1.0817e-10/PREDICTED: similar to S-crystallin SL11 (Major lens polypeptide) [Strongylocentrotus purpuratus]
isotig07305	0.001	10.9204	13.4147	Up	7.06e-09	7.45e-08	-
isotig13955	0.001	10.8581	13.4065	Up	4.64e-08	4.45e-07	gi|115609692|ref|XP_001184754.1|/4.24688e-24/PREDICTED: hypothetical protein [Strongylocentrotus purpuratus]
isotig15903	0.001	10.8257	13.4022	Up	7.05e-06	4.87e-05	gi|115971000|ref|XP_001179064.1|/6.946e-65/PREDICTED: hypothetical protein [Strongylocentrotus purpuratus]
isotig15185	0.001	10.6997	13.3853	Up	2.01e-06	1.54e-05	gi|115752595|ref|XP_790655.2|/1.20264e-92/PREDICTED: similar to C-terminal kinesin KIFC1 [Strongylocentrotus purpuratus]
isotig14282	0.001	10.4389	13.3497	Up	3.05e-07	2.61e-06	gi|291226149|ref|XP_002733054.1|/9.18555e-18/PREDICTED: Sortilin-related receptor-like [Saccoglossus kowalevskii]
isotig06081	0.001	10.3321	13.3348	Up	5.72e-07	4.7e-06	gi|291235233|ref|XP_002737543.1|/6.3296e-117/PREDICTED: voltage-dependent anion channel 2-like [Saccoglossus kowalevskii]
isotig00114	0.001	10.2461	13.3228	Up	2.47e-05	0.000154747	gi|120092|sp|P19477.1|FIBA_PARPA/1.49891e-29/RecName: Full=Fibrinogen-like protein A; Short=FREP-A; Flags: Precursor
isotig14410	0.001	10.2139	13.3182	Up	5.72e-07	4.7e-06	-
isotig17239	0.001	10.1532	13.3096	Up	8.68e-05	0.000493345	-
isotig05217	0.001	10.149	13.309	Up	3.06e-10	3.76e-09	gi|91085589|ref|XP_968685.1|/3.3555e-118/PREDICTED: similar to selenophosphate synthetase [Tribolium castaneum]
isotig10120	0.001	9.92848	13.2774	Up	0.000162691	0.000871025	gi|115891526|ref|XP_788796.2|/2.28945e-41/PREDICTED: similar to NG,NG-dimethylarginine dimethylaminohydrolase [Strongylocentrotus purpuratus]
isotig06225	0.001	9.70194	13.2441	Up	2.47e-05	0.000154838	gi|118102437|ref|XP_001235096.1|/2.96605e-07/PREDICTED: similar to complement regulatory soluble protein [Gallus gallus]
isotig07471	0.001	9.66533	13.2386	Up	1.07e-06	8.54e-06	-
isotig16763	0.001	9.57778	13.2255	Up	8.68e-05	0.000493607	-
isotig08736	0.001	9.20949	13.1689	Up	3.76e-06	2.74e-05	-
isotig15932	0.001	9.1387	13.1578	Up	4.64e-05	0.000276795	-
isotig14301	0.001	9.10573	13.1526	Up	2.01e-06	1.54e-05	gi|115694571|ref|XP_796086.2|/1.61444e-46/PREDICTED: similar to alpha 10 subunit of nicotinic acetylcholine receptor [Strongylocentrotus purpuratus]
isotig16111	0.001	8.79035	13.1017	Up	8.68e-05	0.000494001	gi|156363363|ref|XP_001626014.1|/4.11467e-30/predicted protein [Nematostella vectensis]
isotig14128	0.001	8.75781	13.0964	Up	2.01e-06	1.54e-05	gi|115706398|ref|XP_001185809.1|/3.64253e-41/PREDICTED: similar to core alpha 1,3-fucosyltransferase, partial [Strongylocentrotus purpuratus]
isotig07700	0.001	8.67078	13.0819	Up	4.64e-05	0.00027695	-
isotig14507	0.001	8.5849	13.0676	Up	7.05e-06	4.87e-05	gi|296486499|gb|DAA28612.1|/4.43059e-54/UDP glucuronosyltransferase 2 family-like [Bos taurus]
isotig16373	0.001	8.49657	13.0527	Up	0.000162691	0.000870589	gi|291190349|ref|NP_001167242.1|/1.91568e-42/ADP-ribosylation factor-like 4 [Salmo salar]
isotig02730	0.001	8.48429	13.0506	Up	8.68e-05	0.000494264	gi|260816374|ref|XP_002602946.1|/2.00648e-11/hypothetical protein BRAFLDRAFT_107797 [Branchiostoma floridae]
isotig15392	0.001	8.45434	13.0455	Up	4.64e-05	0.00027664	gi|72179679|ref|XP_789352.1|/6.88565e-13/PREDICTED: hypothetical protein [Strongylocentrotus purpuratus]
isotig04629	0.001	8.12753	12.9886	Up	7.05e-06	4.87e-05	gi|118366765|ref|XP_001016598.1|/1.89676e-10/hypothetical protein TTHERM_00189220 [Tetrahymena thermophila]
isotig13866	0.001	7.81364	12.9318	Up	3.76e-06	2.73e-05	-
isotig13382	0.001	7.27975	12.8297	Up	5.72e-07	4.7e-06	-
isotig07261	0.001	6.82168	12.7359	Up	3.76e-06	2.73e-05	gi|74826616|sp|Q9NLA3.1|ANO39_ASTPE/8.00777e-33/RecName: Full=Nucleoplasmin-like protein ANO39; AltName: Full=39 kDa oocyte-expressed nucleolar protein; AltName: Full=Nucleic acid-associated protein 36; AltName: Full=Nucleic acid-binding nuclear protein; Short=NAAP; Short=NAAP1; Short=NAAP2
isotig07475	0.001	6.60662	12.6897	Up	8.68e-05	0.000493083	gi|72009228|ref|XP_799980.1|/6.40817e-48/PREDICTED: hypothetical protein [Strongylocentrotus purpuratus]
isotig07443	0.001	6.32353	12.6265	Up	8.68e-05	0.000493476	gi|115905990|ref|XP_794991.2|/5.36186e-61/PREDICTED: hypothetical protein, partial [Strongylocentrotus purpuratus]
isotig08627	0.001	6.16963	12.591	Up	1.32e-05	8.72e-05	-
isotig09323	0.001	6.1084	12.5766	Up	0.000162691	0.000870807	gi|115707301|ref|XP_787377.2|/8.52398e-20/PREDICTED: similar to notch homolog [Strongylocentrotus purpuratus]
isotig07221	0.001	5.85368	12.5151	Up	1.32e-05	8.71e-05	gi|291242692|ref|XP_002741239.1|/3.08654e-51/PREDICTED: cap binding protein 20-like [Saccoglossus kowalevskii]
isotig07389	0.001	5.61398	12.4548	Up	0.000162691	0.000872774	gi|47550971|ref|NP_999659.1|/0/KRP110 [Strongylocentrotus purpuratus]
isotig00993	0.001	5.07502	12.3092	Up	0.000162691	0.00087409	gi|213958611|gb|ACJ54702.1|/0/heat shock protein 70 [Apostichopus japonicus]
isotig01569	0.001	4.3568	12.0891	Up	8.68e-05	0.000494528	gi|292616450|ref|XP_001919097.2|/1.32419e-63/PREDICTED: flavoprotein oxidoreductase-like [Danio rerio]
isotig08482	0.001	4.22674	12.0453	Up	8.68e-05	0.000494396	gi|260816817|ref|XP_002603284.1|/2.15436e-152/hypothetical protein BRAFLDRAFT_226361 [Branchiostoma floridae]
isotig05245	0.001	3.89934	11.929	Up	0.000162691	0.000871243	gi|291235712|ref|XP_002737788.1|/3.28594e-07/PREDICTED: Notch homolog Scalloped wings-like [Saccoglossus kowalevskii]
isotig13220	0.001	3.80676	11.8943	Up	0.000162691	0.000871899	-
isotig08813	0.471544	108.323	7.84373	Up	2.61e-70	1.72e-68	-
isotig24186	1.4358	295.97	7.68746	Up	5.39e-63	3.29e-61	gi|296196475|ref|XP_002745852.1|/1.02969e-22/PREDICTED: insulin-like growth factor-binding protein 7-like [Callithrix jacchus]
isotig15721	0.636734	129.586	7.669	Up	3.5e-62	2.1e-60	-
isotig15737	1.91478	305.507	7.31788	Up	1.18e-143	1.31e-141	-
isotig16746	2.17715	331.521	7.25052	Up	6.74e-137	7.28e-135	gi|270313555|gb|ACZ73832.1|/4.32235e-23/regeneration associated protein [Holothuria glaberrima]
isotig19124	0.944201	130.306	7.10859	Up	6.7e-42	2.97e-40	gi|260832498|ref|XP_002611194.1|/3.16546e-22/hypothetical protein BRAFLDRAFT_125215 [Branchiostoma floridae]
isotig13563	0.399869	50.2949	6.97474	Up	4.02e-38	1.66e-36	gi|149716763|ref|XP_001496885.1|/1.99049e-12/PREDICTED: similar to C-type lectin superfamily 4, member G [Equus caballus]
isotig04941	1.45672	176.862	6.92376	Up	5.33e-144	5.94e-142	gi|115666403|ref|XP_802063.2|/1.96264e-101/PREDICTED: similar to Hu/elav isoform 7 [Strongylocentrotus purpuratus]
isotig21509	1.15236	129.844	6.81604	Up	4.44e-34	1.63e-32	gi|291242801|ref|XP_002741294.1|/1.73518e-27/PREDICTED: predicted protein-like [Saccoglossus kowalevskii]
isotig18249	1.00596	108.076	6.74733	Up	1.83e-32	6.44e-31	gi|149589578|ref|XP_001509895.1|/8.23147e-06/PREDICTED: hypothetical protein, partial [Ornithorhynchus anatinus]
isotig14713	0.538544	48.9213	6.50525	Up	2.35e-27	7.22e-26	gi|10567179|dbj|BAB16104.1|/0/orthodenticle [Apostichopus japonicus]
isotig20010	1.0085	89.85	6.47724	Up	8.11e-27	2.44e-25	gi|1870694|gb|AAB48830.1|/3.81481e-11/cleavage stage histone H1 [Psammechinus miliaris]
isotig20604	11.7452	1036.15	6.46303	Up	2.58e-281	6.34e-279	gi|226022676|dbj|BAH36882.1|/1.87759e-25/cyclin B3 [Gryllus bimaculatus]
isotig19374	0.96354	79.9533	6.37467	Up	6.13e-25	1.73e-23	gi|291240342|ref|XP_002740078.1|/1.54762e-74/PREDICTED: low density lipoprotein-related protein 2-like [Saccoglossus kowalevskii]
isotig13883	2.25278	183.785	6.35016	Up	2.18e-118	2.16e-116	-
isotig21240	1.12957	86.8241	6.26425	Up	4.61e-23	1.23e-21	-
isotig14564	0.525452	39.4707	6.23108	Up	1.58e-22	4.13e-21	gi|52626615|emb|CAH56440.1|/3.1013e-60/Nek protein [Sphaerechinus granularis]
isotig22270	1.22097	84.2513	6.10859	Up	1.18e-20	2.85e-19	-
isotig26254	1.7273	117.681	6.09022	Up	2.19e-20	5.22e-19	-
isotig28423	2.24016	142.839	5.99464	Up	4.74e-19	1.07e-17	-
isotig15743	0.636734	39.4875	5.95456	Up	1.62e-18	3.55e-17	-
isotig24652	1.5061	88.1397	5.8709	Up	1.89e-17	3.95e-16	-
isotig14819	2.19257	125.919	5.84373	Up	2.13e-65	1.32e-63	gi|115666314|ref|XP_786756.2|/9.07397e-94/PREDICTED: similar to TFP250 [Strongylocentrotus purpuratus]
isotig10703	0.634713	32.155	5.66279	Up	4.68e-15	8.65e-14	-
isotig13560	0.400269	19.9283	5.6377	Up	8.62e-15	1.57e-13	gi|115715428|ref|XP_787829.2|/0/PREDICTED: hypothetical protein [Strongylocentrotus purpuratus]
isotig08645	3.81168	186.86	5.61539	Up	8.03e-217	1.39e-214	gi|115698900|ref|XP_783971.2|/1.85588e-124/PREDICTED: similar to intrinsic factor-B12 receptor precursor [Strongylocentrotus purpuratus]
isotig15367	0.602213	29.4565	5.61217	Up	1.59e-14	2.84e-13	gi|115772421|ref|XP_780999.2|/1.3892e-146/PREDICTED: similar to MGC68877 protein [Strongylocentrotus purpuratus]
isotig08843	0.901114	43.6833	5.59923	Up	8.31e-28	2.59e-26	gi|291229688|ref|XP_002734807.1|/1.99807e-69/PREDICTED: phospholipid scramblase 1-like [Saccoglossus kowalevskii]
isotig00443	0.625284	30.0388	5.58617	Up	1.53e-27	4.74e-26	gi|291236748|ref|XP_002738300.1|/1.95758e-105/PREDICTED: complement factor B-like, partial [Saccoglossus kowalevskii]
isotig14897	0.558867	25.8718	5.53273	Up	9.91e-14	1.67e-12	gi|291226192|ref|XP_002733076.1|/2.34561e-130/PREDICTED: solute carrier family 6 member 9 transcript-like [Saccoglossus kowalevskii]
isotig15664	1.25745	57.1133	5.50525	Up	5.94e-26	1.74e-24	gi|291229353|ref|XP_002734639.1|/9.27455e-68/PREDICTED: elongation of very long chain fatty acids-like 6-like [Saccoglossus kowalevskii]
isotig16322	0.696636	31.0327	5.47724	Up	3.35e-13	5.39e-12	gi|291243028|ref|XP_002741411.1|/3.65094e-12/PREDICTED: nephrocystin 1-like [Saccoglossus kowalevskii]
isotig15209	1.17522	52.352	5.47724	Up	2.01e-25	5.76e-24	-
isotig21824	2.37664	105.871	5.47724	Up	2.01e-25	5.77e-24	gi|115713356|ref|XP_001204091.1|/5.06023e-61/PREDICTED: similar to glycine transporter 2 [Strongylocentrotus purpuratus]
isotig17750	6.51518	284.538	5.44867	Up	3.87e-96	3.15e-94	gi|260834731|ref|XP_002612363.1|/1.67765e-60/hypothetical protein BRAFLDRAFT_79984 [Branchiostoma floridae]
isotig14916	0.56122	24.02	5.41952	Up	1.13e-12	1.74e-11	gi|115665275|ref|XP_795365.2|/9.04986e-99/PREDICTED: similar to Carbonic anhydrase 8 [Strongylocentrotus purpuratus]
isotig09917	0.583325	24.4565	5.38978	Up	2.08e-12	3.11e-11	-
isotig21569	4.60281	189.963	5.36706	Up	8.73e-46	4.07e-44	-
isotig09149	0.487348	19.1556	5.29667	Up	1.29e-11	1.8e-10	gi|260832269|ref|XP_002611080.1|/1.04102e-24/hypothetical protein BRAFLDRAFT_206160 [Branchiostoma floridae]
isotig13731	0.4263	16.3837	5.26425	Up	2.37e-11	3.23e-10	-
isotig19908	0.998425	38.3717	5.26425	Up	2.37e-11	3.23e-10	-
isotig18525	0.890577	34.2269	5.26425	Up	2.37e-11	3.23e-10	gi|72012269|ref|XP_783614.1|/2.04484e-33/PREDICTED: hypothetical protein [Strongylocentrotus purpuratus]
isotig18205	0.85901	32.2634	5.23108	Up	4.34e-11	5.81e-10	gi|72006204|ref|XP_787425.1|/9.14624e-73/PREDICTED: similar to Leucine zipper transcription factor-like 1 [Strongylocentrotus purpuratus]
isotig16055	0.666449	23.8668	5.16237	Up	1.46e-10	1.86e-09	-
isotig08949	0.388411	13.9097	5.16237	Up	1.46e-10	1.86e-09	gi|115784190|ref|XP_799968.2|/8.42668e-21/PREDICTED: hypothetical protein [Strongylocentrotus purpuratus]
isotig14021	0.46632	16.6998	5.16237	Up	1.46e-10	1.86e-09	gi|115770489|ref|XP_001184357.1|/1.86333e-40/PREDICTED: similar to GA20104-PA [Strongylocentrotus purpuratus]
isotig17555	4.00671	141.388	5.1411	Up	6.3e-48	3.01e-46	-
isotig16256	0.682953	23.8613	5.12674	Up	2.67e-10	3.29e-09	gi|260833504|ref|XP_002611697.1|/5.00191e-57/hypothetical protein BRAFLDRAFT_117083 [Branchiostoma floridae]
isotig06838	1.51753	53.0201	5.12674	Up	2.67e-10	3.3e-09	gi|309269990|ref|XP_003084971.1|/7.84663e-25/PREDICTED: zinc finger protein 709-like [Mus musculus]
isotig24837	1.51179	52.8196	5.12674	Up	2.67e-10	3.3e-09	-
isotig14051	20.7113	721.153	5.12182	Up	0	0	gi|15667690|gb|AAL05452.1|AF334142_1/2.66039e-105/cyclin B [Patiria pectinifera]
isotig13905	21.2841	733.348	5.10665	Up	0	0	-
isotig15157	0.579941	19.7557	5.09022	Up	4.88e-10	5.85e-09	gi|115913850|ref|XP_001199253.1|/4.52663e-31/PREDICTED: similar to monocarboxylate transporter MCT2 [Strongylocentrotus purpuratus]
isotig09246	1.24183	42.3029	5.09022	Up	4.88e-10	5.85e-09	-
isotig13643	1.66352	56.6678	5.09022	Up	4.11e-37	1.65e-35	-
isotig17935	0.830466	28.2898	5.09022	Up	4.88e-10	5.85e-09	gi|270313555|gb|ACZ73832.1|/4.47151e-26/regeneration associated protein [Holothuria glaberrima]
isotig09987	2.06118	69.0138	5.06534	Up	1.35e-27	4.19e-26	-
isotig22258	8.58615	287.13	5.06355	Up	1.01e-62	6.07e-61	-
isotig10156	11.7609	383.757	5.02813	Up	1.06e-120	1.07e-118	-
isotig06861	2.29151	74.0572	5.01427	Up	1.63e-09	1.85e-08	-
isotig13480	1.15792	35.7361	4.94777	Up	3.03e-25	8.67e-24	-
isotig15665	0.635722	19.4347	4.9341	Up	5.44e-09	5.84e-08	gi|189217718|ref|NP_001121300.1|/9.73793e-59/histone-lysine N-methyltransferase SETD8-A [Xenopus laevis]
isotig14438	0.514301	15.7228	4.9341	Up	5.44e-09	5.84e-08	gi|195998125|ref|XP_002108931.1|/6.58965e-121/hypothetical protein TRIADDRAFT_2504 [Trichoplax adhaerens]
isotig14491	0.518301	15.845	4.9341	Up	5.44e-09	5.84e-08	gi|72018900|ref|XP_796978.1|/1.21395e-136/PREDICTED: similar to OSJNBa0008M17.5 [Strongylocentrotus purpuratus]
isotig20647	1.0706	32.7294	4.9341	Up	5.44e-09	5.83e-08	-
isotig18957	0.939763	27.9088	4.89228	Up	9.93e-09	1.03e-07	-
isotig19650	0.989775	29.394	4.89228	Up	9.93e-09	1.03e-07	gi|115781800|ref|XP_794198.2|/2.73826e-12/PREDICTED: hypothetical protein [Strongylocentrotus purpuratus]
isotig21317	1.14085	33.8807	4.89228	Up	9.93e-09	1.03e-07	gi|156397299|ref|XP_001637829.1|/5.00538e-06/predicted protein [Nematostella vectensis]
isotig16097	1.3396	39.1978	4.8709	Up	3.13e-16	6.2e-15	gi|259013378|ref|NP_001158394.1|/1.90964e-43/anti dorsalizing morphogenetic protein [Saccoglossus kowalevskii]
isotig09447	4.6741	135.135	4.85357	Up	1.61e-75	1.13e-73	gi|115913850|ref|XP_001199253.1|/2.30907e-36/PREDICTED: similar to monocarboxylate transporter MCT2 [Strongylocentrotus purpuratus]
isotig06430	0.748819	21.5841	4.84921	Up	1.81e-08	1.82e-07	gi|115654057|ref|XP_001202164.1|/4.49969e-78/PREDICTED: similar to putative recombination factor GdRad54, partial [Strongylocentrotus purpuratus]
isotig13895	0.901622	25.9885	4.84921	Up	5.7e-16	1.11e-14	-
isotig10467	0.855335	24.6543	4.84921	Up	1.81e-08	1.82e-07	-
isotig19675	0.975291	28.112	4.84921	Up	1.81e-08	1.82e-07	-
isotig18026	0.83918	24.1887	4.84921	Up	1.81e-08	1.82e-07	gi|291240469|ref|XP_002740139.1|/2.90972e-54/PREDICTED: hypothetical protein [Saccoglossus kowalevskii]
isotig06859	5.20155	148.795	4.83824	Up	1.37e-30	4.64e-29	-
isotig20247	1.03192	28.8429	4.80481	Up	3.3e-08	3.22e-07	gi|157119056|ref|XP_001659315.1|/4.49933e-17/crossveinless [Aedes aegypti]
isotig09908	4.22248	118.021	4.80481	Up	5.74e-37	2.29e-35	gi|156553747|ref|XP_001601361.1|/1.13467e-42/PREDICTED: similar to hoip-prov protein [Nasonia vitripennis]
isotig26562	1.78912	50.0073	4.80481	Up	3.3e-08	3.22e-07	gi|156393442|ref|XP_001636337.1|/1.31967e-13/predicted protein [Nematostella vectensis]
isotig09613	0.674885	18.8635	4.80481	Up	3.3e-08	3.22e-07	gi|60649639|gb|AAH90471.1|/2.03214e-24/Zgc:113054 [Danio rerio]
isotig15909	0.653381	18.2625	4.80481	Up	3.3e-08	3.22e-07	-
isotig16676	0.727035	19.0511	4.7117	Up	1.09e-07	9.94e-07	-
isotig06562	0.868337	22.7537	4.7117	Up	1.09e-07	9.93e-07	gi|291242706|ref|XP_002741247.1|/5.59493e-47/PREDICTED: ficolin 1-like [Saccoglossus kowalevskii]
isotig12240	2.15563	56.4857	4.7117	Up	1.09e-07	9.93e-07	gi|115872985|ref|XP_783906.2|/2.84016e-14/PREDICTED: similar to Low-density lipoprotein receptor-related protein 4 precursor (Multiple epidermal growth factor-like domains 7) [Strongylocentrotus purpuratus]
isotig13704	1.26875	33.2462	4.7117	Up	4.36e-21	1.07e-19	-
isotig27026	202.724	5183.81	4.67642	Up	0	0	-
isotig16246	0.681208	17.2552	4.66279	Up	1.98e-07	1.74e-06	gi|291224183|ref|XP_002732085.1|/1.5295e-13/PREDICTED: predicted protein-like [Saccoglossus kowalevskii]
isotig22992	1.30039	32.9393	4.66279	Up	1.98e-07	1.74e-06	-
isotig09732	0.976481	24.7346	4.66279	Up	1.98e-07	1.74e-06	-
isotig06796	1.01361	25.6751	4.66279	Up	1.98e-07	1.74e-06	gi|18202612|sp|Q91240.1|TBB_PSEAM/2.30624e-129/RecName: Full=Tubulin beta chain; AltName: Full=Beta-tubulin
isotig19451	0.96007	24.3189	4.66279	Up	1.98e-07	1.74e-06	gi|115758141|ref|XP_001200001.1|/7.09156e-27/PREDICTED: similar to ephrin-B2 precursor [Strongylocentrotus purpuratus]
isotig16842	0.73913	18.7224	4.66279	Up	1.98e-07	1.74e-06	gi|260794557|ref|XP_002592275.1|/8.2521e-19/hypothetical protein BRAFLDRAFT_119629 [Branchiostoma floridae]
isotig13960	1.37412	34.4069	4.64612	Up	4.72e-20	1.12e-18	gi|72157948|ref|XP_791206.1|/0/PREDICTED: similar to tektin 3 [Strongylocentrotus purpuratus]
isotig24682	2.99527	74.5632	4.6377	Up	1.23e-13	2.05e-12	gi|156373731|ref|XP_001629464.1|/2.99933e-18/predicted protein [Nematostella vectensis]
isotig26827	246.924	6109.81	4.62899	Up	0	0	-
isotig24236	1.46741	35.8883	4.61217	Up	3.6e-07	3.03e-06	-
isotig13656	0.416965	10.1977	4.61217	Up	3.6e-07	3.04e-06	-
isotig26310	1.72357	42.1533	4.61217	Up	3.6e-07	3.04e-06	-
isotig26846	1.82589	44.6555	4.61217	Up	3.6e-07	3.03e-06	-
isotig21128	1.12323	27.4707	4.61217	Up	3.6e-07	3.04e-06	gi|291221687|ref|XP_002730857.1|/2.00834e-58/PREDICTED: small nuclear RNA activating complex, polypeptide 3, 50kDa-like [Saccoglossus kowalevskii]
isotig13481	0.780613	18.4095	4.5597	Up	7.3e-13	1.14e-11	-
isotig06576	0.592838	13.9811	4.5597	Up	6.53e-07	5.33e-06	gi|115925315|ref|XP_001185258.1|/3.23148e-50/PREDICTED: similar to U11/U12 snRNP 35K [Strongylocentrotus purpuratus]
isotig20163	4.14372	95.0086	4.51906	Up	7.17e-24	1.97e-22	-
isotig21751	1.18304	26.8669	4.50525	Up	1.18e-06	9.37e-06	gi|226372198|gb|ACO51724.1|/2.04214e-70/Inosine triphosphate pyrophosphatase [Rana catesbeiana]
isotig20702	1.07927	24.5102	4.50525	Up	1.18e-06	9.36e-06	gi|115963085|ref|XP_001182555.1|/7.01143e-43/PREDICTED: similar to calcium activated chloride channel 1 precursor [Strongylocentrotus purpuratus]
isotig01744	1.83637	41.7039	4.50525	Up	2.39e-12	3.54e-11	gi|260795196|ref|XP_002592592.1|/7.4095e-107/hypothetical protein BRAFLDRAFT_68915 [Branchiostoma floridae]
isotig15591	0.623821	14.167	4.50525	Up	1.18e-06	9.37e-06	gi|115757078|ref|XP_796075.2|/1.02291e-98/PREDICTED: hypothetical protein [Strongylocentrotus purpuratus]
isotig17437	0.790255	17.9467	4.50525	Up	1.18e-06	9.37e-06	gi|115905893|ref|XP_789531.2|/3.08372e-41/PREDICTED: similar to Uncharacterized protein C15orf33 [Strongylocentrotus purpuratus]
isotig16715	0.727696	16.526	4.50525	Up	1.18e-06	9.36e-06	gi|115716565|ref|XP_001201872.1|/1.21421e-41/PREDICTED: similar to ENSANGP00000014791, partial [Strongylocentrotus purpuratus]
isotig08426	0.783034	17.5547	4.48664	Up	9.79e-18	2.08e-16	gi|72078970|ref|XP_783327.1|/1.18668e-38/PREDICTED: similar to brain RPTPmam4 isoform II [Strongylocentrotus purpuratus]
isotig18999	190.721	4266.08	4.48338	Up	0	0	-
isotig23703	8.33061	185.55	4.47724	Up	4.69e-34	1.73e-32	gi|263148477|gb|ACY69870.1|/7.77654e-10/AP-like endonuclease/reverse transcriptase [Adineta vaga]
isotig14775	1.09179	24.3178	4.47724	Up	4.32e-12	6.24e-11	gi|291235894|ref|XP_002737883.1|/3.18768e-38/PREDICTED: predicted protein-like [Saccoglossus kowalevskii]
isotig18372	2.60501	57.6428	4.46778	Up	1.77e-17	3.72e-16	gi|72009354|ref|XP_783727.1|/8.46527e-96/PREDICTED: hypothetical protein [Strongylocentrotus purpuratus]
isotig10079	0.62922	13.74	4.44867	Up	2.14e-06	1.63e-05	gi|72008124|ref|XP_787368.1|/2.58303e-33/PREDICTED: similar to mu-opioid receptor [Strongylocentrotus purpuratus]
isotig17698	4.07199	88.918	4.44867	Up	6.09e-28	1.91e-26	gi|291222969|ref|XP_002731492.1|/2.22178e-12/PREDICTED: expressed hypothetical protein-like [Saccoglossus kowalevskii]
isotig16696	1.46071	31.8968	4.44867	Up	7.79e-12	1.11e-10	-
isotig16855	0.737086	16.0954	4.44867	Up	2.14e-06	1.63e-05	gi|115947305|ref|XP_786971.2|/1.01079e-24/PREDICTED: hypothetical protein [Strongylocentrotus purpuratus]
isotig22276	4.92905	107.633	4.44867	Up	1.37e-22	3.59e-21	-
isotig13544	0.400671	8.74924	4.44867	Up	2.14e-06	1.63e-05	gi|291229107|ref|XP_002734519.1|/2.4785e-55/PREDICTED: centrosomal protein 290kDa-like [Saccoglossus kowalevskii]
isotig18360	3.49231	75.4972	4.43417	Up	2.47e-22	6.41e-21	gi|269785109|ref|NP_001161510.1|/2.48701e-55/bruno-like protein [Saccoglossus kowalevskii]
isotig11659	3.07592	66.2717	4.4293	Up	5.75e-17	1.17e-15	gi|156394007|ref|XP_001636618.1|/2.2395e-32/predicted protein [Nematostella vectensis]
isotig13721	14.4557	310.833	4.42643	Up	6.34e-179	8.98e-177	-
isotig22383	2.49918	53.4819	4.41952	Up	1.41e-11	1.95e-10	-
isotig23737	9.73594	205.31	4.39834	Up	4.3e-37	1.72e-35	-
isotig04612	0.434404	9.10644	4.38978	Up	3.87e-06	2.8e-05	-
isotig18054	0.84183	17.6473	4.38978	Up	3.87e-06	2.8e-05	gi|115938019|ref|XP_001197014.1|/1.38162e-72/PREDICTED: similar to soluble guanylyl cyclase beta-3 [Strongylocentrotus purpuratus]
isotig15389	0.608166	12.749	4.38978	Up	3.87e-06	2.8e-05	-
isotig25837	1.64895	34.5669	4.38978	Up	3.87e-06	2.8e-05	-
isotig13209	0.305594	6.40617	4.38978	Up	3.87e-06	2.8e-05	-
isotig14518	1.04473	21.4444	4.3594	Up	4.57e-11	6.09e-10	gi|291230576|ref|XP_002735247.1|/2.58038e-22/PREDICTED: predicted protein-like [Saccoglossus kowalevskii]
isotig12345	1.40799	28.2859	4.32838	Up	6.98e-06	4.83e-05	-
isotig07661	1.20443	24.1964	4.32838	Up	8.22e-11	1.07e-09	gi|158290861|ref|XP_563634.3|/6.21037e-46/AGAP002529-PA [Anopheles gambiae str. PEST]
isotig02357	0.452597	9.09248	4.32838	Up	6.98e-06	4.83e-05	-
isotig14450	2.0493	41.1695	4.32838	Up	1.52e-20	3.65e-19	gi|115964939|ref|XP_001190325.1|/6.92512e-55/PREDICTED: hypothetical protein [Strongylocentrotus purpuratus]
isotig21916	1.20261	24.16	4.32838	Up	6.98e-06	4.83e-05	-
isotig13124	4.5198	89.872	4.31354	Up	3.4e-82	2.47e-80	gi|47221515|emb|CAG08177.1|/1.02823e-18/unnamed protein product [Tetraodon nigroviridis]
isotig16602	1.43194	28.1417	4.29667	Up	1.48e-10	1.88e-09	gi|72153570|ref|XP_791229.1|/1.04809e-133/PREDICTED: similar to protofilament ribbon protein [Strongylocentrotus purpuratus]
isotig15892	1.30251	25.598	4.29667	Up	1.48e-10	1.88e-09	-
isotig14953	1.69078	32.9825	4.28594	Up	3.51e-15	6.54e-14	gi|115889613|ref|XP_781717.2|/2.02422e-74/PREDICTED: hypothetical protein [Strongylocentrotus purpuratus]
isotig16455	0.711511	13.6725	4.26425	Up	1.26e-05	8.34e-05	gi|115772515|ref|XP_001179791.1|/8.39338e-22/PREDICTED: similar to transposase [Strongylocentrotus purpuratus]
isotig06561	0.811917	15.6019	4.26425	Up	1.26e-05	8.33e-05	gi|291242706|ref|XP_002741247.1|/1.01305e-47/PREDICTED: ficolin 1-like [Saccoglossus kowalevskii]
isotig23690	1.40552	27.0086	4.26425	Up	1.26e-05	8.33e-05	gi|260798881|ref|XP_002594428.1|/9.43095e-11/hypothetical protein BRAFLDRAFT_119956 [Branchiostoma floridae]
isotig16882	0.741185	14.2427	4.26425	Up	1.26e-05	8.34e-05	gi|196002221|ref|XP_002110978.1|/3.27442e-84/hypothetical protein TRIADDRAFT_22994 [Trichoplax adhaerens]
isotig07256	0.38486	7.39551	4.26425	Up	1.26e-05	8.34e-05	gi|115725064|ref|XP_001176942.1|/8.17336e-25/PREDICTED: similar to Chromosome 3 open reading frame 10 [Strongylocentrotus purpuratus]
isotig26028	1.68366	32.3534	4.26425	Up	1.26e-05	8.33e-05	gi|260836785|ref|XP_002613386.1|/2.64129e-24/hypothetical protein BRAFLDRAFT_68381 [Branchiostoma floridae]
isotig23464	1.3532	26.0032	4.26425	Up	1.26e-05	8.32e-05	gi|115923430|ref|XP_799698.2|/2.15687e-32/PREDICTED: hypothetical protein [Strongylocentrotus purpuratus]
isotig10412	1.3329	25.6131	4.26425	Up	1.26e-05	8.33e-05	-
isotig20946	1.11384	21.4037	4.26425	Up	1.26e-05	8.32e-05	-
isotig21497	1.15736	22.24	4.26425	Up	1.26e-05	8.32e-05	gi|115953714|ref|XP_001177055.1|/6.1456e-33/PREDICTED: similar to LOC495952 protein, partial [Strongylocentrotus purpuratus]
isotig13726	4.67435	88.7093	4.24625	Up	8.77e-51	4.36e-49	-
isotig03641	1.64386	30.8707	4.23108	Up	4.77e-10	5.74e-09	-
isotig19785	4.0803	76.6255	4.23108	Up	5.07e-19	1.14e-17	-
isotig26742	5.39149	100.464	4.21985	Up	2.03e-14	3.6e-13	-
isotig19988	3.03698	56.5906	4.21985	Up	2.03e-14	3.6e-13	gi|291244958|ref|XP_002742360.1|/1.36763e-45/PREDICTED: dual specificity phosphatase 1-like [Saccoglossus kowalevskii]
isotig05528	0.808633	14.8325	4.19713	Up	2.26e-05	0.000143208	-
isotig07122	0.25078	4.59998	4.19713	Up	2.26e-05	0.000143335	gi|282722852|gb|ADA84472.1|/3.30237e-07/retinitis pigmentosa GTPase regulator protein 2 ORF15 [Danio rerio]
isotig15880	0.651253	11.9457	4.19713	Up	2.26e-05	0.00014325	gi|115896344|ref|XP_782644.2|/2.60034e-128/PREDICTED: similar to alpha 10 subunit of nicotinic acetylcholine receptor [Strongylocentrotus purpuratus]
isotig06172	0.371971	6.82295	4.19713	Up	2.26e-05	0.000143293	gi|115650785|ref|XP_001199348.1|/6.49197e-25/PREDICTED: similar to selenoprotein P [Strongylocentrotus purpuratus]
isotig08435	0.255181	4.68071	4.19713	Up	2.26e-05	0.000143165	gi|260828627|ref|XP_002609264.1|/1.18348e-25/hypothetical protein BRAFLDRAFT_124749 [Branchiostoma floridae]
isotig08955	0.454655	8.33959	4.19713	Up	2.26e-05	0.000143123	gi|291244778|ref|XP_002742265.1|/1.66132e-92/PREDICTED: carnitine deficiency-associated gene expressed in ventricle 1-like [Saccoglossus kowalevskii]
isotig20104	1.02007	18.7109	4.19713	Up	2.26e-05	0.000143081	gi|72008472|ref|XP_786155.1|/1.53801e-49/PREDICTED: similar to RIKEN cDNA 1700001L19 gene [Strongylocentrotus purpuratus]
isotig22232	1.22659	22.499	4.19713	Up	2.26e-05	0.000143038	gi|72077742|ref|XP_782000.1|/9.24847e-33/PREDICTED: similar to W03G9.7 [Strongylocentrotus purpuratus]
isotig14757	2.72762	49.5553	4.18333	Up	1.34e-22	3.52e-21	gi|291224463|ref|XP_002732223.1|/5.75568e-72/PREDICTED: CCR4-NOT transcription complex, subunit 6-like [Saccoglossus kowalevskii]
isotig15078	1.1507	20.6044	4.16237	Up	1.54e-09	1.75e-08	gi|198435508|ref|XP_002132030.1|/2.76649e-69/PREDICTED: similar to predicted protein [Ciona intestinalis]
isotig26518	3.52308	63.084	4.16237	Up	1.54e-09	1.75e-08	-
isotig15247	1.18744	21.2622	4.16237	Up	1.54e-09	1.74e-08	gi|115698834|ref|XP_001197573.1|/1.63152e-94/PREDICTED: hypothetical protein [Strongylocentrotus purpuratus]
isotig25432	3.21826	57.626	4.16237	Up	1.54e-09	1.75e-08	gi|291243245|ref|XP_002741515.1|/2.84595e-06/PREDICTED: neurogenic locus notch homolog protein 2-like [Saccoglossus kowalevskii]
isotig12945	1.25351	22.4452	4.16237	Up	1.54e-09	1.74e-08	-
isotig04437	2.06651	36.7019	4.15059	Up	1.17e-13	1.95e-12	gi|148671686|gb|EDL03633.1|/5.84307e-39/mCG4790, isoform CRA_c [Mus musculus]
isotig17642	7.27035	128.418	4.14268	Up	2.27e-38	9.49e-37	gi|291231905|ref|XP_002735902.1|/6.89593e-54/PREDICTED: scavenger receptor class B type I-like [Saccoglossus kowalevskii]
isotig18237	4.29044	75.7001	4.1411	Up	7.68e-22	1.94e-20	gi|115644375|ref|XP_791797.2|/2.32852e-106/PREDICTED: similar to scavenger receptor cysteine-rich protein type 12 precursor [Strongylocentrotus purpuratus]
isotig09563	3.5025	61.6958	4.13871	Up	6.44e-26	1.89e-24	gi|120092|sp|P19477.1|FIBA_PARPA/9.63276e-42/RecName: Full=Fibrinogen-like protein A; Short=FREP-A; Flags: Precursor
isotig16082	0.670921	11.7205	4.12674	Up	4.06e-05	0.000245891	gi|291240632|ref|XP_002740223.1|/1.53261e-85/PREDICTED: radial spoke head 1 homolog [Saccoglossus kowalevskii]
isotig21493	1.1507	20.1019	4.12674	Up	4.06e-05	0.000245682	gi|72138348|ref|XP_790461.1|/3.66676e-94/PREDICTED: similar to Bing4-A-prov protein [Strongylocentrotus purpuratus]
isotig21329	1.14085	19.9298	4.12674	Up	4.06e-05	0.000245821	-
isotig27027	1.89063	33.0279	4.12674	Up	4.06e-05	0.000245751	-
isotig21913	1.20806	21.1039	4.12674	Up	4.06e-05	0.0002461	gi|115943853|ref|XP_001196429.1|/2.66092e-31/PREDICTED: similar to ATP-binding cassette, sub-family C, member 5, partial [Strongylocentrotus purpuratus]
isotig26435	1.78115	31.1154	4.12674	Up	4.06e-05	0.000245543	-
isotig01564	0.721785	12.609	4.12674	Up	4.06e-05	0.00024603	gi|269785223|ref|NP_001161539.1|/7.65871e-36/fibrinogen-like protein [Saccoglossus kowalevskii]
isotig21518	1.15236	20.1308	4.12674	Up	4.06e-05	0.00024596	gi|296434279|ref|NP_001171806.1|/1.07431e-69/coiled-coil domain containing 77-like [Saccoglossus kowalevskii]
isotig15558	0.619472	10.8217	4.12674	Up	4.06e-05	0.000245612	gi|72004897|ref|XP_787201.1|/6.6159e-37/PREDICTED: hypothetical protein [Strongylocentrotus purpuratus]
isotig14068	0.93866	15.9877	4.09022	Up	4.92e-09	5.32e-08	gi|23429206|gb|AAM81744.1|/2.96653e-131/T-box transcription factor Tbx2/3 [Lytechinus variegatus]
isotig19265	1.8884	32.1642	4.09022	Up	4.92e-09	5.33e-08	-
isotig22436	2.50309	42.6339	4.09022	Up	4.92e-09	5.32e-08	-
isotig13982	3.22847	54.7874	4.08492	Up	9.92e-29	3.18e-27	gi|291228855|ref|XP_002734392.1|/1.09205e-96/PREDICTED: cubilin-like [Saccoglossus kowalevskii]
isotig06860	8.13983	136.864	4.0716	Up	9.49e-17	1.92e-15	-
isotig05640	1.71618	28.4812	4.05274	Up	7.28e-05	0.000420966	-
isotig18850	1.83426	30.4409	4.05274	Up	8.78e-09	9.2e-08	gi|260801042|ref|XP_002595405.1|/4.34289e-14/hypothetical protein BRAFLDRAFT_119021 [Branchiostoma floridae]
isotig15729	1.35894	22.5527	4.05274	Up	8.78e-09	9.18e-08	-
isotig24519	1.47281	24.4425	4.05274	Up	7.28e-05	0.000420397	-
isotig06984	1.57429	26.1265	4.05274	Up	7.28e-05	0.000420625	gi|190338766|gb|AAI63594.1|/9.31522e-48/Squamous cell carcinoma antigen recognised by T cells 3 [Danio rerio]
isotig10920	2.43823	40.4642	4.05274	Up	7.28e-05	0.000420852	-
isotig09537	0.391453	6.49645	4.05274	Up	7.28e-05	0.000420738	gi|72135886|ref|XP_780963.1|/2.58909e-116/PREDICTED: similar to MGC82315 protein isoform 1 [Strongylocentrotus purpuratus]
isotig25899	1.65921	27.5358	4.05274	Up	7.28e-05	0.000420511	gi|115650757|ref|XP_786896.2|/2.84347e-53/PREDICTED: similar to neurogenic locus notch (notch) [Strongylocentrotus purpuratus]
isotig16766	2.20516	36.5963	4.05274	Up	1.19e-12	1.81e-11	gi|260795196|ref|XP_002592592.1|/3.70191e-51/hypothetical protein BRAFLDRAFT_68915 [Branchiostoma floridae]
isotig06098	1.08439	17.9963	4.05274	Up	8.78e-09	9.19e-08	-
isotig15170	1.1641	19.3191	4.05274	Up	8.78e-09	9.19e-08	-
isotig17962	54.9248	896.253	4.02838	Up	1.17e-246	2.43e-244	gi|929959|gb|AAA74020.1|/5.86052e-111/ribonuleotide reductase small subunit [Urechis caupo]
isotig00976	1.18246	19.2796	4.02721	Up	2.12e-12	3.16e-11	gi|291235818|ref|XP_002737844.1|/5.29016e-37/PREDICTED: hypothetical protein [Saccoglossus kowalevskii]
isotig13588	1.62219	26.2129	4.01427	Up	5.38e-16	1.05e-14	-
isotig13650	0.833495	13.4685	4.01427	Up	1.57e-08	1.59e-07	-
isotig09470	4.42823	71.169	4.00645	Up	1.4e-19	3.24e-18	gi|291222941|ref|XP_002731473.1|/6.89019e-10/PREDICTED: apoptotic chromatin condensation inducer 1-like [Saccoglossus kowalevskii]
isotig15702	4.42893	70.1855	3.98614	Up	1.78e-26	5.33e-25	-
isotig22036	22.9532	362.987	3.98315	Up	2.18e-69	1.42e-67	gi|121944|sp|P09987.2|H1_CHICK/1.53481e-06/RecName: Full=Histone H1
isotig24487	1.46741	23.071	3.97474	Up	0.000130193	0.000715494	gi|296478313|gb|DAA20428.1|/7.02749e-82/HIR histone cell cycle regulation defective homolog A [Bos taurus]
isotig17563	0.797346	12.5361	3.97474	Up	0.000130193	0.000715126	gi|74003107|ref|XP_545184.2|/1.06854e-09/PREDICTED: similar to ADAMTS-16 precursor (A disintegrin and metalloproteinase with thrombospondin motifs 16) (ADAM-TS 16) (ADAM-TS16) [Canis familiaris]
isotig20031	1.01361	15.9363	3.97474	Up	0.000130193	0.000714759	gi|72171520|ref|XP_789437.1|/2.10995e-46/PREDICTED: similar to ENSANGP00000014791 [Strongylocentrotus purpuratus]
isotig12421	1.71987	27.0402	3.97474	Up	0.000130193	0.000715862	-
isotig10089	0.501718	7.88815	3.97474	Up	0.000130193	0.00071531	gi|115772442|ref|XP_793207.2|/2.02986e-110/PREDICTED: similar to Viral A-type inclusion protein repeat containing protein, partial [Strongylocentrotus purpuratus]
isotig27608	2.00939	31.5922	3.97474	Up	0.000130193	0.000714942	-
isotig17709	0.808633	12.7136	3.97474	Up	0.000130193	0.000714575	gi|260821986|ref|XP_002606384.1|/6.67925e-49/hypothetical protein BRAFLDRAFT_118523 [Branchiostoma floridae]
isotig19582	0.967035	15.204	3.97474	Up	0.000130193	0.000716046	gi|291220848|ref|XP_002730435.1|/3.44051e-58/PREDICTED: glutathione synthetase-like [Saccoglossus kowalevskii]
isotig17737	0.818565	12.8697	3.97474	Up	0.000130193	0.00071623	gi|291225256|ref|XP_002732616.1|/5.17443e-54/PREDICTED: predicted protein-like [Saccoglossus kowalevskii]
isotig17831	1.63713	25.7394	3.97474	Up	2.79e-08	2.75e-07	gi|291244958|ref|XP_002742360.1|/1.62728e-15/PREDICTED: dual specificity phosphatase 1-like [Saccoglossus kowalevskii]
isotig19893	0.998425	15.6975	3.97474	Up	0.000130193	0.000715678	-
isotig17348	0.780233	12.267	3.97474	Up	0.000130193	0.000714392	gi|260817410|ref|XP_002603580.1|/1.19537e-25/hypothetical protein BRAFLDRAFT_93226 [Branchiostoma floridae]
isotig14826	0.550405	8.65362	3.97474	Up	0.000130193	0.000714208	gi|291221907|ref|XP_002730961.1|/1.15673e-32/PREDICTED: hypothetical protein [Saccoglossus kowalevskii]
isotig10549	0.872125	13.7118	3.97474	Up	0.000130193	0.000716414	gi|115953116|ref|XP_786141.2|/2.06496e-33/PREDICTED: hypothetical protein [Strongylocentrotus purpuratus]
isotig16799	1.46876	23.0922	3.97474	Up	2.79e-08	2.75e-07	gi|291238929|ref|XP_002739377.1|/5.72256e-60/PREDICTED: hypothetical protein [Saccoglossus kowalevskii]
isotig14234	5.90576	92.4222	3.96804	Up	8.88e-44	4.03e-42	gi|72106846|ref|XP_797134.1|/7.12182e-26/PREDICTED: similar to DPY30 domain containing 1 [Strongylocentrotus purpuratus]
isotig11927	6.76598	104.013	3.94232	Up	1.4e-18	3.07e-17	-
isotig14394	1.01554	15.5231	3.9341	Up	4.98e-08	4.74e-07	gi|115918038|ref|XP_794422.2|/5.0872e-73/PREDICTED: similar to LOC495941 protein [Strongylocentrotus purpuratus]
isotig15962	2.63288	40.2451	3.9341	Up	5.38e-15	9.9e-14	gi|260789443|ref|XP_002589756.1|/5.04412e-34/hypothetical protein BRAFLDRAFT_234065 [Branchiostoma floridae]
isotig16123	1.3441	20.5453	3.9341	Up	4.98e-08	4.74e-07	gi|115963977|ref|XP_001193285.1|/2.4869e-27/PREDICTED: similar to MGC83744 protein [Strongylocentrotus purpuratus]
isotig09825	11.2974	172.428	3.93193	Up	2.13e-66	1.33e-64	gi|291228753|ref|XP_002734342.1|/1.96169e-47/PREDICTED: scaffold attachment factor B2-like [Saccoglossus kowalevskii]
isotig26929	5.54091	83.8893	3.92029	Up	2.12e-11	2.92e-10	-
isotig18996	9.28848	140.357	3.91751	Up	3.6e-35	1.38e-33	gi|91095323|ref|XP_974725.1|/1.41567e-17/PREDICTED: similar to reverse transcriptase-like protein, partial [Tribolium castaneum]
isotig16887	53.4148	797.035	3.89933	Up	2.92e-240	5.73e-238	gi|50417514|gb|AAH77440.1|/1.74478e-53/N1/N2 protein [Xenopus laevis]
isotig18201	1.71618	25.4832	3.89228	Up	8.85e-08	8.16e-07	gi|115954853|ref|XP_001197605.1|/2.34417e-93/PREDICTED: similar to KIAA1404 protein, partial [Strongylocentrotus purpuratus]
isotig06083	0.981274	14.5708	3.89228	Up	8.85e-08	8.17e-07	gi|291241501|ref|XP_002740647.1|/7.74934e-97/PREDICTED: hypothetical protein [Saccoglossus kowalevskii]
isotig19418	2.85961	42.4619	3.89228	Up	3.77e-11	5.08e-10	-
isotig11261	1.44227	21.416	3.89228	Up	8.85e-08	8.17e-07	gi|115965885|ref|XP_001186128.1|/1.2624e-38/PREDICTED: hypothetical protein, partial [Strongylocentrotus purpuratus]
isotig16025	14.6619	213.055	3.86108	Up	4.42e-72	2.99e-70	gi|291244118|ref|XP_002741946.1|/1.19396e-77/PREDICTED: predicted protein-like [Saccoglossus kowalevskii]
isotig27487	3.92992	56.6383	3.84921	Up	1.57e-07	1.4e-06	gi|291224757|ref|XP_002732368.1|/2.13687e-54/PREDICTED: WD repeat domain 65-like [Saccoglossus kowalevskii]
isotig28047	4.20915	60.6627	3.84921	Up	1.57e-07	1.4e-06	gi|189241911|ref|XP_971057.2|/3.54104e-25/PREDICTED: similar to bruno-3 CG12478-PA [Tribolium castaneum]
isotig20443	2.11291	30.4515	3.84921	Up	1.57e-07	1.4e-06	gi|72028106|ref|XP_797716.1|/1.29014e-21/PREDICTED: hypothetical protein [Strongylocentrotus purpuratus]
isotig27244	19.0414	272.763	3.84044	Up	6.14e-33	2.19e-31	-
isotig18235	4.28125	61.3279	3.84044	Up	4.34e-17	8.93e-16	gi|72173107|ref|XP_789704.1|/1.60694e-33/PREDICTED: similar to RP3-369A17.3 [Strongylocentrotus purpuratus]
isotig20038	3.03314	43.2724	3.83456	Up	1.19e-10	1.53e-09	gi|115954060|ref|XP_001191411.1|/1.56906e-57/PREDICTED: similar to cubilin [Strongylocentrotus purpuratus]
isotig13193	0.90434	12.9018	3.83456	Up	1.19e-10	1.53e-09	gi|115730837|ref|XP_780770.2|/2.33827e-144/PREDICTED: similar to IQ motif containing with AAA domain [Strongylocentrotus purpuratus]
isotig29263	8.95229	127.718	3.83456	Up	1.19e-10	1.53e-09	-
isotig16820	13.4159	187.492	3.80481	Up	2.06e-56	1.16e-54	gi|296317260|ref|NP_001171731.1|/4.04206e-18/selenoprotein P precursor [Saccoglossus kowalevskii]
isotig20399	2.09356	29.2582	3.80481	Up	2.78e-07	2.4e-06	gi|260796375|ref|XP_002593180.1|/7.70139e-14/hypothetical protein BRAFLDRAFT_72740 [Branchiostoma floridae]
isotig19225	2.81929	39.4006	3.80481	Up	2.1e-10	2.62e-09	gi|47551291|ref|NP_999828.1|/2.58635e-109/flagellar protofilament ribbon protein rib74 [Strongylocentrotus purpuratus]
isotig23248	3.99204	55.7902	3.80481	Up	2.1e-10	2.62e-09	gi|260810857|ref|XP_002600139.1|/3.70298e-19/hypothetical protein BRAFLDRAFT_118244 [Branchiostoma floridae]
isotig18573	1.78712	24.9757	3.80481	Up	2.78e-07	2.4e-06	-
isotig16028	1.9927	27.8488	3.80481	Up	2.1e-10	2.62e-09	gi|260833406|ref|XP_002611648.1|/1.23127e-85/hypothetical protein BRAFLDRAFT_63676 [Branchiostoma floridae]
isotig11115	1.80732	25.2579	3.80481	Up	2.78e-07	2.4e-06	gi|260829007|ref|XP_002609454.1|/1.13429e-09/hypothetical protein BRAFLDRAFT_226579 [Branchiostoma floridae]
isotig15825	6.4495	89.5708	3.79577	Up	1.05e-31	3.63e-30	gi|115710870|ref|XP_001202728.1|/3.8825e-164/PREDICTED: hypothetical protein, partial [Strongylocentrotus purpuratus]
isotig21728	12.9943	179.536	3.78833	Up	1.61e-34	6.06e-33	-
isotig14892	2.79433	38.5637	3.78667	Up	2.4e-16	4.78e-15	gi|284424942|dbj|BAI67117.1|/7.79175e-175/heparan sulfate 6-O endosulfatase [Hemicentrotus pulcherrimus]
isotig14794	2.19407	30.1838	3.78209	Up	2.94e-13	4.73e-12	gi|291226564|ref|XP_002733247.1|/5.44152e-131/PREDICTED: chromatin assembly factor 1 subunit-like [Saccoglossus kowalevskii]
isotig16053	2.00268	27.4051	3.77444	Up	3.71e-10	4.51e-09	-
isotig19834	2.98781	40.8859	3.77444	Up	3.71e-10	4.51e-09	gi|47551157|ref|NP_999762.1|/1.27094e-78/scavenger receptor cysteine-rich protein type 12 [Strongylocentrotus purpuratus]
isotig14630	1.05856	14.3314	3.75901	Up	4.93e-07	4.08e-06	gi|72090816|ref|XP_795744.1|/6.33819e-90/PREDICTED: similar to LOC495042 protein [Strongylocentrotus purpuratus]
isotig09612	6.46689	87.5528	3.75901	Up	6.2e-19	1.38e-17	gi|1752809|dbj|BAA14010.1|/6.04978e-77/cyclin A [Asterina pectinifera]
isotig14006	1.85554	25.1215	3.75901	Up	5.19e-13	8.2e-12	gi|72016001|ref|XP_781059.1|/3.64459e-52/PREDICTED: similar to MGC68877 protein isoform 3 [Strongylocentrotus purpuratus]
isotig24532	8.86956	118.79	3.74341	Up	1.09e-18	2.41e-17	gi|49457843|ref|NP_001001768.1|/9.77773e-36/hairy and enhancer of split [Strongylocentrotus purpuratus]
isotig13963	1.38204	18.5097	3.74341	Up	6.55e-10	7.71e-09	gi|291236149|ref|XP_002737991.1|/8.5201e-153/PREDICTED: beta-carotene 9, 10-dioxygenase 2-like [Saccoglossus kowalevskii]
isotig29063	15.9948	214.219	3.74341	Up	1.09e-18	2.4e-17	gi|72011794|ref|XP_782232.1|/8.2861e-22/PREDICTED: hypothetical protein [Strongylocentrotus purpuratus]
isotig22341	3.77829	50.6029	3.74341	Up	6.55e-10	7.71e-09	-
isotig14678	2.67471	35.511	3.73081	Up	1.31e-15	2.5e-14	gi|291237244|ref|XP_002738547.1|/1.25397e-106/PREDICTED: Eph receptor B2-like [Saccoglossus kowalevskii]
isotig22058	7.33705	97.1974	3.72765	Up	1.93e-18	4.2e-17	gi|12007644|gb|AAG42535.1|/2.26744e-47/seawi [Strongylocentrotus purpuratus]
isotig15813	1.93954	25.4117	3.7117	Up	1.16e-09	1.33e-08	gi|296480971|gb|DAA23086.1|/1.69285e-34/regulator of nonsense transcripts 1-like [Bos taurus]
isotig18980	2.78654	36.509	3.7117	Up	1.16e-09	1.33e-08	gi|291245093|ref|XP_002742424.1|/4.78091e-23/PREDICTED: ficolin 1-like [Saccoglossus kowalevskii]
isotig14236	0.98248	12.8724	3.7117	Up	8.71e-07	7.02e-06	gi|115698855|ref|XP_781651.2|/4.04448e-91/PREDICTED: similar to myosin tail domain-containing protein [Strongylocentrotus purpuratus]
isotig08425	10.1794	129.722	3.6717	Up	5.69e-107	5.09e-105	gi|72078970|ref|XP_783327.1|/7.19931e-36/PREDICTED: similar to brain RPTPmam4 isoform II [Strongylocentrotus purpuratus]
isotig20033	9.08794	115.541	3.66831	Up	1.08e-25	3.14e-24	gi|156402947|ref|XP_001639851.1|/5.82891e-20/predicted protein [Nematostella vectensis]
isotig20565	2.1298	26.9742	3.66279	Up	1.54e-06	1.19e-05	-
isotig13286	4.67293	59.1834	3.66279	Up	4.9e-39	2.07e-37	-
isotig21140	4.52469	57.3059	3.66279	Up	4.99e-12	7.18e-11	gi|164419743|ref|NP_001104792.1|/2.98185e-14/ATP-dependent RNA helicase DDX54 isoform 1 [Homo sapiens]
isotig21269	2.26876	28.7343	3.66279	Up	1.54e-06	1.2e-05	-
isotig17761	4.91139	62.2036	3.66279	Up	1.84e-17	3.87e-16	-
isotig21007	2.22459	28.1748	3.66279	Up	1.54e-06	1.2e-05	-
isotig23301	2.67919	33.9324	3.66279	Up	1.54e-06	1.2e-05	-
isotig15561	3.11182	39.14	3.65281	Up	1.26e-14	2.26e-13	gi|260796153|ref|XP_002593069.1|/2.96563e-122/hypothetical protein BRAFLDRAFT_277920 [Branchiostoma floridae]
isotig28836	7.47419	93.5738	3.64612	Up	3.58e-09	3.92e-08	gi|116876155|gb|ABK30937.1|/6.22856e-09/complement component 2/factor B variant 2 [Carcinoscorpius rotundicauda]
isotig15927	2.63072	32.744	3.6377	Up	8.77e-12	1.24e-10	-
isotig18878	1.82173	22.2769	3.61217	Up	2.7e-06	2.02e-05	gi|45387783|ref|NP_991249.1|/8.2774e-123/cryptochrome DASH [Danio rerio]
isotig24517	2.96749	36.2878	3.61217	Up	2.7e-06	2.02e-05	-
isotig25137	4.64065	56.7479	3.61217	Up	6.29e-09	6.69e-08	-
isotig17651	1.61075	19.697	3.61217	Up	2.7e-06	2.02e-05	-
isotig13187	4.18086	51.1254	3.61217	Up	2.48e-37	1.01e-35	gi|291237328|ref|XP_002738587.1|/5.6295e-130/PREDICTED: matrix metalloproteinase 19 isoform rasi-1 preproprotein-like [Saccoglossus kowalevskii]
isotig15207	1.17522	14.3711	3.61217	Up	2.7e-06	2.02e-05	-
isotig17890	2.52549	30.8828	3.61217	Up	6.29e-09	6.68e-08	-
isotig27819	6.12045	74.8435	3.61217	Up	6.29e-09	6.69e-08	-
isotig28772	4.8469	59.27	3.61217	Up	2.7e-06	2.02e-05	gi|72081057|ref|XP_800592.1|/1.52457e-07/PREDICTED: hypothetical protein [Strongylocentrotus purpuratus]
isotig15125	4.042	49.4274	3.61217	Up	2.58e-19	5.91e-18	-
isotig19009	1.84697	22.5856	3.61217	Up	2.7e-06	2.02e-05	gi|224088318|ref|XP_002199773.1|/5.06677e-15/PREDICTED: similar to KIAA0427 [Taeniopygia guttata]
isotig25988	3.3532	41.0044	3.61217	Up	2.7e-06	2.02e-05	-
isotig15001	1.72234	21.0615	3.61217	Up	6.29e-09	6.69e-08	gi|296317331|ref|NP_001171750.1|/6.33933e-73/ADP-ribosylation factor-like protein 6 [Saccoglossus kowalevskii]
isotig21286	2.26555	27.7041	3.61217	Up	2.7e-06	2.02e-05	-
isotig15035	1.14412	13.9908	3.61217	Up	2.7e-06	2.02e-05	gi|72156137|ref|XP_781747.1|/5.76833e-74/PREDICTED: hypothetical protein, partial [Strongylocentrotus purpuratus]
isotig14804	1.10157	13.4705	3.61217	Up	2.7e-06	2.02e-05	gi|62858797|ref|NP_001016291.1|/2.44464e-82/KTI12 homolog, chromatin associated [Xenopus (Silurana) tropicalis]
isotig16121	57.1722	695.602	3.60488	Up	1.62e-217	2.82e-215	gi|291228703|ref|XP_002734313.1|/3.49186e-73/PREDICTED: autoantigen La-like [Saccoglossus kowalevskii]
isotig15783	3.20665	38.6522	3.59141	Up	6.79e-14	1.16e-12	gi|296434201|ref|NP_001171771.1|/4.60376e-112/coiled-coil domain containing 151-like [Saccoglossus kowalevskii]
isotig08511	1.14905	13.8002	3.58617	Up	2.7e-11	3.67e-10	gi|118785228|ref|XP_314487.3|/2.13424e-54/AGAP010514-PA [Anopheles gambiae str. PEST]
isotig13839	3.10837	37.2348	3.58242	Up	7.92e-19	1.76e-17	-
isotig07892	4.50557	53.7843	3.5774	Up	3.05e-16	6.05e-15	-
isotig02339	8.95229	106.866	3.5774	Up	3.05e-16	6.04e-15	-
isotig13694	1.26608	15.1135	3.5774	Up	1.1e-08	1.14e-07	-
isotig08820	5.31227	63.2735	3.5742	Up	1.19e-28	3.81e-27	-
isotig28507	4.55691	53.7338	3.5597	Up	4.75e-06	3.39e-05	gi|115921052|ref|XP_792459.2|/1.87443e-29/PREDICTED: hypothetical protein [Strongylocentrotus purpuratus]
isotig13064	6.98461	82.3606	3.5597	Up	4.75e-06	3.39e-05	-
isotig16736	1.46338	17.2558	3.5597	Up	4.75e-06	3.39e-05	-
isotig17139	1.52476	17.9796	3.5597	Up	4.75e-06	3.39e-05	gi|115623666|ref|XP_789748.2|/3.59114e-72/PREDICTED: similar to inter-alpha-trypsin inhibitor heavy chain3 [Strongylocentrotus purpuratus]
isotig17016	3.00654	35.4522	3.5597	Up	4.72e-11	6.28e-10	gi|115686174|ref|XP_001199762.1|/7.73033e-38/PREDICTED: similar to MGC151879 protein [Strongylocentrotus purpuratus]
isotig14822	1.10844	13.0704	3.5597	Up	4.75e-06	3.38e-05	-
isotig23993	4.3464	50.6188	3.54178	Up	1.93e-08	1.94e-07	-
isotig10317	8.22776	95.3425	3.53455	Up	3.11e-37	1.25e-35	-
isotig22957	7.8534	90.3185	3.52363	Up	1.63e-15	3.08e-14	-
isotig05505	9.29928	106.27	3.51447	Up	1.58e-29	5.16e-28	-
isotig16193	17.7114	201.708	3.50952	Up	4.73e-62	2.83e-60	-
isotig23020	4.02553	45.7098	3.50525	Up	3.38e-08	3.29e-07	-
isotig26184	3.40314	38.6426	3.50525	Up	8.33e-06	5.67e-05	-
isotig28080	8.46284	96.0954	3.50525	Up	1.44e-10	1.84e-09	gi|115894480|ref|XP_001199425.1|/7.63055e-36/PREDICTED: similar to ENSANGP00000003004, partial [Strongylocentrotus purpuratus]
isotig25561	4.87645	55.372	3.50525	Up	3.38e-08	3.29e-07	-
isotig06159	2.08446	23.669	3.50525	Up	3.38e-08	3.3e-07	-
isotig14746	2.71282	30.804	3.50525	Up	6.34e-13	9.93e-12	-
isotig17453	1.58521	18	3.50525	Up	8.33e-06	5.67e-05	gi|115744208|ref|XP_796141.2|/3.90572e-78/PREDICTED: similar to Nucleolar complex associated 4 homolog (S. cerevisiae) [Strongylocentrotus purpuratus]
isotig09577	2.43082	27.0711	3.47724	Up	2.52e-10	3.12e-09	-
isotig19069	2.78009	30.7584	3.46778	Up	5.91e-08	5.58e-07	gi|260836903|ref|XP_002613445.1|/7.22026e-38/hypothetical protein BRAFLDRAFT_123922 [Branchiostoma floridae]
isotig17434	2.39443	26.4915	3.46778	Up	5.91e-08	5.58e-07	-
isotig09307	1.53697	17.0048	3.46778	Up	5.91e-08	5.57e-07	-
isotig15009	10.2094	112.46	3.46144	Up	1.47e-41	6.45e-40	gi|115889579|ref|XP_780976.2|/8.79873e-30/PREDICTED: similar to alpha-5 collagen [Strongylocentrotus purpuratus]
isotig28329	11.0157	121.234	3.46017	Up	1.93e-12	2.89e-11	-
isotig22013	6.11421	67.2905	3.46017	Up	1.93e-12	2.89e-11	-
isotig13049	39.7033	435.968	3.45689	Up	1.68e-32	5.96e-31	-
isotig10452	2.34184	25.5688	3.44867	Up	1.46e-05	9.52e-05	-
isotig17926	1.6766	18.3055	3.44867	Up	1.46e-05	9.53e-05	gi|291241104|ref|XP_002740457.1|/1.10826e-45/PREDICTED: hypothetical protein [Saccoglossus kowalevskii]
isotig23393	2.69726	29.4494	3.44867	Up	1.46e-05	9.53e-05	-
isotig08732	0.90213	9.84968	3.44867	Up	1.46e-05	9.54e-05	gi|291238484|ref|XP_002739159.1|/8.96895e-70/PREDICTED: hypothetical protein [Saccoglossus kowalevskii]
isotig14279	1.982	21.64	3.44867	Up	4.39e-10	5.29e-09	-
isotig13776	4.37973	47.819	3.44867	Up	2.01e-23	5.45e-22	-
isotig20514	2.11291	23.0693	3.44867	Up	1.46e-05	9.53e-05	-
isotig13135	12.8769	140.474	3.44744	Up	1.03e-104	8.99e-103	gi|118092840|ref|XP_426519.2|/2.1957e-42/PREDICTED: similar to KIAA1516 protein, partial [Gallus gallus]
isotig12962	13.127	142.883	3.44422	Up	6.21e-30	2.06e-28	gi|194768529|ref|XP_001966364.1|/3.68638e-14/GF22130 [Drosophila ananassae]
isotig19527	4.8177	52.1801	3.43708	Up	3.35e-12	4.9e-11	-
isotig21560	9.27233	100.225	3.43417	Up	9.39e-19	2.08e-17	-
isotig21465	3.44715	37.135	3.4293	Up	1.03e-07	9.43e-07	gi|260819048|ref|XP_002604694.1|/3.48816e-36/hypothetical protein BRAFLDRAFT_127441 [Branchiostoma floridae]
isotig17659	2.42345	26.107	3.4293	Up	1.03e-07	9.43e-07	-
isotig20092	3.04083	32.7579	3.4293	Up	1.03e-07	9.44e-07	-
isotig13871	1.79817	19.2403	3.41952	Up	7.64e-10	8.95e-09	-
isotig14867	30.4609	323.631	3.40932	Up	5.59e-118	5.53e-116	gi|260833196|ref|XP_002611543.1|/2.65614e-13/hypothetical protein BRAFLDRAFT_63818 [Branchiostoma floridae]
isotig21970	2.43823	25.5563	3.38978	Up	2.54e-05	0.0001589	-
isotig25741	3.27762	34.3544	3.38978	Up	2.54e-05	0.000158808	gi|260822529|ref|XP_002606654.1|/3.1753e-14/hypothetical protein BRAFLDRAFT_91747 [Branchiostoma floridae]
isotig23402	4.03908	42.3357	3.38978	Up	1.79e-07	1.59e-06	gi|291220796|ref|XP_002730414.1|/5.29763e-87/PREDICTED: Bardet-Biedl syndrome 2-like [Saccoglossus kowalevskii]
isotig23480	2.73883	28.7071	3.38978	Up	2.54e-05	0.000158947	-
isotig24943	4.63169	48.5472	3.38978	Up	1.79e-07	1.58e-06	gi|218505767|ref|NP_001136230.1|/5.81487e-24/Arg3.1/Arc mRNA-binding zinc finger protein [Rattus norvegicus]
isotig17293	2.33842	24.5102	3.38978	Up	1.79e-07	1.59e-06	gi|115938063|ref|XP_797455.2|/8.28826e-167/PREDICTED: hypothetical protein [Strongylocentrotus purpuratus]
isotig11249	1.55743	16.3242	3.38978	Up	2.54e-05	0.000158854	-
isotig18798	1.80528	18.9221	3.38978	Up	2.54e-05	0.000158761	gi|115644393|ref|XP_781330.2|/8.17784e-08/PREDICTED: similar to arylsulfatase J [Strongylocentrotus purpuratus]
isotig16133	2.02979	21.2753	3.38978	Up	1.79e-07	1.59e-06	gi|115916041|ref|XP_786790.2|/1.33051e-73/PREDICTED: similar to nicotinic acetylcholine receptor alpha2 subunit [Strongylocentrotus purpuratus]
isotig15929	27.532	282.851	3.36086	Up	1.83e-86	1.37e-84	gi|242015165|ref|XP_002428244.1|/4.94176e-63/peptidyl-prolyl cis-trans isomerase 5 precursor, putative [Pediculus humanus corporis]
isotig06938	1.10844	11.3761	3.3594	Up	2.3e-09	2.57e-08	gi|115889695|ref|XP_786483.2|/0/PREDICTED: hypothetical protein [Strongylocentrotus purpuratus]
isotig16549	2.83847	29.1316	3.3594	Up	2.3e-09	2.57e-08	gi|291225834|ref|XP_002732903.1|/3.27597e-58/PREDICTED: hypothetical protein [Saccoglossus kowalevskii]
isotig13941	1.38523	14.116	3.34913	Up	3.11e-07	2.65e-06	gi|115645639|ref|XP_001201953.1|/1.9858e-90/PREDICTED: hypothetical protein [Strongylocentrotus purpuratus]
isotig20254	3.11586	31.7518	3.34913	Up	3.11e-07	2.65e-06	-
isotig22255	3.67978	37.4983	3.34913	Up	3.11e-07	2.65e-06	-
isotig09578	2.32708	23.7138	3.34913	Up	3.11e-07	2.65e-06	-
isotig17301	3.92799	39.7989	3.34087	Up	3.04e-11	4.11e-10	gi|259013400|ref|NP_001158407.1|/3.57961e-37/twisted gastrulation [Saccoglossus kowalevskii]
isotig18409	1.74425	17.5206	3.32838	Up	4.43e-05	0.000266112	gi|115730782|ref|XP_799249.2|/1.21724e-102/PREDICTED: similar to MGC83791 protein [Strongylocentrotus purpuratus]
isotig14089	0.943644	9.47871	3.32838	Up	4.43e-05	0.000265888	gi|291220972|ref|XP_002730497.1|/1.94525e-66/PREDICTED: hypothetical protein [Saccoglossus kowalevskii]
isotig20413	2.09082	21.0018	3.32838	Up	4.43e-05	0.000266037	gi|115869824|ref|XP_786484.2|/3.7519e-77/PREDICTED: hypothetical protein [Strongylocentrotus purpuratus]
isotig18463	1.79113	17.9915	3.32838	Up	4.43e-05	0.000265963	gi|260817050|ref|XP_002603400.1|/4.55109e-75/hypothetical protein BRAFLDRAFT_80392 [Branchiostoma floridae]
isotig18044	4.22695	42.0896	3.31578	Up	5.26e-11	6.96e-10	gi|260819074|ref|XP_002604862.1|/2.3898e-28/hypothetical protein BRAFLDRAFT_121654 [Branchiostoma floridae]
isotig16925	3.72318	37.0733	3.31578	Up	5.26e-11	6.96e-10	gi|291227899|ref|XP_002733915.1|/2.72172e-131/PREDICTED: hypothetical protein [Saccoglossus kowalevskii]
isotig18033	17.6784	175.738	3.31336	Up	4.31e-42	1.92e-40	-
isotig17060	71.3239	707.155	3.30957	Up	2.66e-182	3.79e-180	-
isotig21057	3.33224	32.9866	3.30731	Up	5.4e-07	4.46e-06	-
isotig13728	2.5578	25.3202	3.30731	Up	7.05e-13	1.1e-11	-
isotig11737	4.0803	40.3917	3.30731	Up	5.4e-07	4.47e-06	-
isotig14087	1.90414	18.7109	3.29667	Up	6.91e-09	7.31e-08	-
isotig17936	6.65063	65.3519	3.29667	Up	1.31e-16	2.64e-15	-
isotig19205	4.68231	45.8059	3.29024	Up	9.09e-11	1.18e-09	gi|72136290|ref|XP_797603.1|/1.91135e-67/PREDICTED: similar to Wnt4 protein [Strongylocentrotus purpuratus]
isotig09797	2.47597	24.2218	3.29024	Up	9.09e-11	1.18e-09	gi|115738154|ref|XP_781774.2|/6.77921e-162/PREDICTED: similar to insulin gene enhancer binding protein Isl-1 [Strongylocentrotus purpuratus]
isotig13701	12.7212	124.448	3.29024	Up	3.25e-58	1.86e-56	-
isotig13819	2.654	25.8861	3.28594	Up	1.22e-12	1.85e-11	-
isotig13513	3.92029	38.0088	3.2773	Up	4.32e-20	1.03e-18	-
isotig09611	8.91349	86.0739	3.27151	Up	6.7e-35	2.56e-33	gi|45725019|emb|CAG23923.1|/2.87011e-27/cyclin A protein [Sphaerechinus granularis]
isotig20120	3.08779	29.6677	3.26425	Up	9.34e-07	7.5e-06	-
isotig27858	4.11177	39.5061	3.26425	Up	7.69e-05	0.000440762	-
isotig17136	3.05827	29.3841	3.26425	Up	1.19e-08	1.23e-07	gi|260811209|ref|XP_002600315.1|/2.25995e-42/hypothetical protein BRAFLDRAFT_203922 [Branchiostoma floridae]
isotig17003	2.25067	21.6246	3.26425	Up	9.34e-07	7.51e-06	gi|115938065|ref|XP_800262.2|/3.12844e-27/PREDICTED: hypothetical protein [Strongylocentrotus purpuratus]
isotig14869	1.1154	10.7168	3.26425	Up	7.69e-05	0.000440644	gi|291227954|ref|XP_002733947.1|/4.18492e-118/PREDICTED: hypothetical protein [Saccoglossus kowalevskii]
isotig17843	8.25323	79.2976	3.26425	Up	7.45e-20	1.75e-18	gi|49457843|ref|NP_001001768.1|/6.52066e-09/hairy and enhancer of split [Strongylocentrotus purpuratus]
isotig13236	0.638514	6.13488	3.26425	Up	7.69e-05	0.000440525	-
isotig23444	6.8706	66.0132	3.26425	Up	1.57e-10	1.98e-09	-
isotig13200	0.912943	8.77162	3.26425	Up	9.34e-07	7.51e-06	gi|260828460|ref|XP_002609181.1|/0/hypothetical protein BRAFLDRAFT_126668 [Branchiostoma floridae]
isotig22130	3.65177	35.0865	3.26425	Up	9.34e-07	7.5e-06	gi|291229640|ref|XP_002734782.1|/6.90047e-44/PREDICTED: ribonuclease H2 subunit B-like [Saccoglossus kowalevskii]
isotig25820	13.2462	125.824	3.24776	Up	6.7e-16	1.3e-14	-
isotig14562	3.66372	34.7441	3.24539	Up	4.9e-14	8.44e-13	gi|115954060|ref|XP_001191411.1|/2.28564e-95/PREDICTED: similar to cubilin [Strongylocentrotus purpuratus]
isotig13183	2.07879	19.7137	3.24539	Up	4.9e-14	8.43e-13	gi|260829513|ref|XP_002609706.1|/0/hypothetical protein BRAFLDRAFT_270517 [Branchiostoma floridae]
isotig21069	5.60041	52.8307	3.23777	Up	2.7e-10	3.33e-09	gi|260798795|ref|XP_002594385.1|/2.96005e-17/hypothetical protein BRAFLDRAFT_72207 [Branchiostoma floridae]
isotig23390	5.4404	51.0837	3.23108	Up	2.06e-08	2.06e-07	gi|115971197|ref|XP_001183875.1|/8.06622e-42/PREDICTED: similar to LOC495301 protein [Strongylocentrotus purpuratus]
isotig10475	2.1821	20.4892	3.23108	Up	2.06e-08	2.05e-07	gi|213514270|ref|NP_001133765.1|/1.69811e-23/Mixed lineage kinase domain-like protein [Salmo salar]
isotig14096	1.89063	17.7525	3.23108	Up	2.06e-08	2.06e-07	gi|72006265|ref|XP_799952.1|/8.49668e-38/PREDICTED: hypothetical protein [Strongylocentrotus purpuratus]
isotig14369	2.01954	18.9629	3.23108	Up	2.06e-08	2.05e-07	gi|115700888|ref|XP_001191808.1|/3.35612e-116/PREDICTED: similar to liver stage antigen, putative, partial [Strongylocentrotus purpuratus]
isotig19301	6.61722	61.9273	3.22628	Up	8.42e-14	1.42e-12	-
isotig21479	3.45708	32.2093	3.21985	Up	1.61e-06	1.25e-05	gi|115709869|ref|XP_798977.2|/3.13967e-21/PREDICTED: hypothetical protein [Strongylocentrotus purpuratus]
isotig17475	4.76035	44.3517	3.21985	Up	6.22e-12	8.89e-11	gi|149712588|ref|XP_001490646.1|/9.07822e-59/PREDICTED: similar to CHL1 potential helicase [Equus caballus]
isotig15172	5.24228	48.8418	3.21985	Up	2.73e-17	5.7e-16	gi|82617556|ref|NP_001032400.1|/6.59908e-91/sulfotransferase [Strongylocentrotus purpuratus]
isotig00450	6.05098	56.3765	3.21985	Up	6.22e-12	8.89e-11	-
isotig19241	14.1463	131.8	3.21985	Up	6.06e-28	1.91e-26	gi|120092|sp|P19477.1|FIBA_PARPA/2.03471e-37/RecName: Full=Fibrinogen-like protein A; Short=FREP-A; Flags: Precursor
isotig09245	11.9421	111.04	3.21694	Up	4.59e-56	2.55e-54	-
isotig18756	4.5183	41.8334	3.21081	Up	4.65e-10	5.6e-09	-
isotig16881	6.65217	61.332	3.20474	Up	4.68e-17	9.58e-16	-
isotig10637	1.6696	15.3125	3.19713	Up	0.00013306	0.000727692	-
isotig07529	2.0813	19.0883	3.19713	Up	3.54e-08	3.43e-07	-
isotig17694	1.62383	14.8927	3.19713	Up	0.00013306	0.000728437	gi|115772405|ref|XP_784629.2|/4.12262e-67/PREDICTED: hypothetical protein [Strongylocentrotus purpuratus]
isotig18392	1.74806	16.0321	3.19713	Up	0.00013306	0.000729184	-
isotig28395	4.5183	41.4388	3.19713	Up	0.00013306	0.000728065	gi|72016389|ref|XP_786650.1|/9.6096e-10/PREDICTED: similar to Quaking protein A (Xqua) [Strongylocentrotus purpuratus]
isotig19890	4.0037	36.7192	3.19713	Up	3.54e-08	3.43e-07	-
isotig08574	0.758765	6.95889	3.19713	Up	0.00013306	0.000728811	gi|115638465|ref|XP_001178715.1|/8.2501e-150/PREDICTED: similar to presenilin [Strongylocentrotus purpuratus]
isotig20002	2.02209	18.5453	3.19713	Up	0.00013306	0.000727878	gi|115658954|ref|XP_001191086.1|/3.61728e-54/PREDICTED: hypothetical protein [Strongylocentrotus purpuratus]
isotig16969	1.50045	13.7611	3.19713	Up	0.00013306	0.000728624	gi|72113568|ref|XP_794211.1|/2.02811e-179/PREDICTED: similar to MGC97619 protein [Strongylocentrotus purpuratus]
isotig03761	1.0286	9.43365	3.19713	Up	0.00013306	0.000728251	gi|115611882|ref|XP_001201904.1|/2.01846e-30/PREDICTED: hypothetical protein [Strongylocentrotus purpuratus]
isotig18704	1.80936	16.5943	3.19713	Up	0.00013306	0.000728997	-
isotig13213	41.994	384.062	3.19308	Up	7.42e-235	1.42e-232	-
isotig14149	3.3785	30.7745	3.18728	Up	2.48e-13	4.03e-12	-
isotig24897	7.63109	69.3207	3.18333	Up	7.99e-10	9.33e-09	gi|115735450|ref|XP_001181550.1|/4.64503e-08/PREDICTED: similar to troponin I, partial [Strongylocentrotus purpuratus]
isotig15368	11.4766	103.937	3.17894	Up	1.06e-33	3.89e-32	-
isotig14391	1.52138	13.7316	3.17405	Up	2.78e-06	2.07e-05	gi|115617156|ref|XP_001203386.1|/8.32489e-40/PREDICTED: similar to Chromosome 1 open reading frame 87, partial [Strongylocentrotus purpuratus]
isotig18964	2.74824	24.805	3.17405	Up	2.78e-06	2.07e-05	gi|291230360|ref|XP_002735134.1|/4.77941e-29/PREDICTED: spindle and KT associated 1-like [Saccoglossus kowalevskii]
isotig16946	2.23599	20.1815	3.17405	Up	2.78e-06	2.07e-05	gi|115916109|ref|XP_800301.2|/1.21986e-06/PREDICTED: hypothetical protein [Strongylocentrotus purpuratus]
isotig16019	4.02891	36.3639	3.17405	Up	1.83e-11	2.52e-10	gi|115704798|ref|XP_780056.2|/1.8893e-67/PREDICTED: similar to Ddx10 protein [Strongylocentrotus purpuratus]
isotig08271	4.71359	42.5437	3.17405	Up	2.78e-06	2.07e-05	-
isotig09469	36.6993	329.013	3.16432	Up	1.06e-121	1.08e-119	gi|291222941|ref|XP_002731473.1|/1.51954e-09/PREDICTED: apoptotic chromatin condensation inducer 1-like [Saccoglossus kowalevskii]
isotig16998	20.256	181.515	3.16367	Up	1.36e-46	6.4e-45	gi|115725464|ref|XP_001182123.1|/3.35317e-41/PREDICTED: similar to Col protein [Strongylocentrotus purpuratus]
isotig13482	1.54988	13.876	3.16237	Up	6.09e-08	5.73e-07	gi|291229462|ref|XP_002734692.1|/4.24325e-74/PREDICTED: hypothetical protein [Saccoglossus kowalevskii]
isotig08114	7.28928	64.5785	3.14721	Up	7.29e-13	1.14e-11	-
isotig14139	1.44011	12.5787	3.12674	Up	4.78e-06	3.4e-05	-
isotig22684	6.40816	55.9727	3.12674	Up	2.35e-09	2.61e-08	gi|291230155|ref|XP_002735034.1|/7.99617e-07/PREDICTED: slit homolog 3-like [Saccoglossus kowalevskii]
isotig28182	12.83	112.065	3.12674	Up	5.37e-11	7.1e-10	gi|292616561|ref|XP_002663079.1|/3.64436e-29/PREDICTED: low density lipoprotein receptor-related protein 4-like [Danio rerio]
isotig08011	2.62784	22.9531	3.12674	Up	4.78e-06	3.4e-05	-
isotig09655	2.58648	22.5918	3.12674	Up	2.35e-09	2.61e-08	gi|72013273|ref|XP_780867.1|/1.22518e-39/PREDICTED: hypothetical protein isoform 2 [Strongylocentrotus purpuratus]
isotig10599	2.30638	20.1453	3.12674	Up	1.04e-07	9.54e-07	gi|47551215|ref|NP_999788.1|/2.30649e-161/tektin C1 [Strongylocentrotus purpuratus]
isotig07390	1.85339	16.1886	3.12674	Up	1.04e-07	9.53e-07	-
isotig15474	1.85125	16.1699	3.12674	Up	4.78e-06	3.4e-05	gi|115696706|ref|XP_784207.2|/3.96646e-121/PREDICTED: hypothetical protein [Strongylocentrotus purpuratus]
isotig14250	2.96017	25.8559	3.12674	Up	5.37e-11	7.1e-10	gi|291230034|ref|XP_002734975.1|/1.62245e-46/PREDICTED: ankyrin repeat containing protein-like [Saccoglossus kowalevskii]
isotig14080	1.88506	16.4653	3.12674	Up	1.04e-07	9.53e-07	gi|72096309|ref|XP_797414.1|/0/PREDICTED: similar to OTTHUMP00000016524 [Strongylocentrotus purpuratus]
isotig09103	1.39024	12.1432	3.12674	Up	1.04e-07	9.54e-07	gi|115924117|ref|XP_001186396.1|/0/PREDICTED: similar to LOC496205 protein [Strongylocentrotus purpuratus]
isotig15616	19.9935	174.089	3.12223	Up	8.72e-53	4.58e-51	gi|149440634|ref|XP_001508591.1|/8.28442e-58/PREDICTED: hypothetical protein [Ornithorhynchus anatinus]
isotig24509	107.714	934.393	3.11683	Up	9.63e-118	9.44e-116	-
isotig13097	2.62131	22.688	3.11357	Up	6.64e-19	1.48e-17	gi|115707274|ref|XP_784044.2|/9.798e-143/PREDICTED: hypothetical protein [Strongylocentrotus purpuratus]
isotig13191	1.80324	15.4881	3.10249	Up	9.18e-11	1.19e-09	gi|115913956|ref|XP_788900.2|/4.08901e-72/PREDICTED: similar to OTTHUMP00000016774 [Strongylocentrotus purpuratus]
isotig15013	5.72468	49.0028	3.0976	Up	4.75e-17	9.72e-16	gi|291235744|ref|XP_002737800.1|/1.06379e-83/PREDICTED: calcyphosine-like [Saccoglossus kowalevskii]
isotig14837	7.15526	61.0561	3.09306	Up	1.11e-21	2.79e-20	-
isotig13403	1.46741	12.4968	3.09022	Up	1.79e-07	1.58e-06	-
isotig14411	2.02851	17.2752	3.09022	Up	1.79e-07	1.58e-06	gi|115619019|ref|XP_001204262.1|/1.09172e-105/PREDICTED: similar to Centrosomal protein 78 [Strongylocentrotus purpuratus]
isotig15336	4.19338	35.581	3.08492	Up	3.63e-12	5.29e-11	-
isotig19307	28.4604	241.133	3.0828	Up	1.02e-47	4.84e-46	gi|115893457|ref|XP_781372.2|/3.26202e-11/PREDICTED: similar to fibrosurfin [Strongylocentrotus purpuratus]
isotig13114	3.31418	28.0574	3.08165	Up	1.89e-21	4.72e-20	gi|72015881|ref|XP_784094.1|/1.12225e-102/PREDICTED: similar to LOC402794 protein [Strongylocentrotus purpuratus]
isotig14993	1.69556	14.3164	3.07783	Up	8.19e-06	5.59e-05	gi|115730837|ref|XP_780770.2|/4.24256e-149/PREDICTED: similar to IQ motif containing with AAA domain [Strongylocentrotus purpuratus]
isotig14590	1.57739	13.3186	3.07783	Up	8.19e-06	5.59e-05	gi|156379724|ref|XP_001631606.1|/1.27333e-13/predicted protein [Nematostella vectensis]
isotig22168	7.31468	61.7611	3.07783	Up	1.57e-10	1.98e-09	gi|115762541|ref|XP_001196927.1|/9.44385e-56/PREDICTED: hypothetical protein [Strongylocentrotus purpuratus]
isotig28939	7.61656	64.31	3.07783	Up	8.19e-06	5.59e-05	-
isotig17514	14.3666	121.303	3.07783	Up	4.52e-29	1.47e-27	-
isotig28133	6.39791	54.0204	3.07783	Up	8.19e-06	5.58e-05	gi|260784218|ref|XP_002587165.1|/8.79998e-16/hypothetical protein BRAFLDRAFT_235981 [Branchiostoma floridae]
isotig22537	3.80224	32.104	3.07783	Up	8.19e-06	5.58e-05	gi|72044159|ref|XP_796982.1|/2.50573e-08/PREDICTED: similar to G protein-coupled receptor 112 [Strongylocentrotus purpuratus]
isotig15262	2.973	24.9293	3.06785	Up	6.85e-09	7.25e-08	-
isotig15566	7.45098	62.3696	3.06534	Up	1.34e-19	3.09e-18	gi|115923420|ref|XP_001181889.1|/3.52069e-14/PREDICTED: hypothetical protein [Strongylocentrotus purpuratus]
isotig14672	10.1503	84.4594	3.05673	Up	5.39e-30	1.79e-28	gi|47551157|ref|NP_999762.1|/6.56e-164/scavenger receptor cysteine-rich protein type 12 [Strongylocentrotus purpuratus]
isotig19862	5.9682	49.5233	3.05274	Up	2.67e-10	3.3e-09	gi|291238779|ref|XP_002739305.1|/7.5794e-57/PREDICTED: ubiquitin-conjugating enzyme E2C-like [Saccoglossus kowalevskii]
isotig16949	5.96263	49.4772	3.05274	Up	2.46e-13	4.01e-12	gi|38490686|emb|CAE53096.1|/5.45034e-23/alpha-5 collagen [Paracentrotus lividus]
isotig24648	5.95708	49.4311	3.05274	Up	3.05e-07	2.61e-06	gi|115754786|ref|XP_797662.2|/2.17773e-32/PREDICTED: similar to LOC398088 protein [Strongylocentrotus purpuratus]
isotig23016	5.2788	43.8028	3.05274	Up	3.05e-07	2.62e-06	-
isotig20124	8.1606	67.7156	3.05274	Up	2.46e-13	4e-12	-
isotig25181	9.40869	78.0721	3.05274	Up	2.67e-10	3.29e-09	gi|148690695|gb|EDL22642.1|/1.39172e-21/mCG54748 [Mus musculus]
isotig27239	47.6035	390.85	3.03747	Up	2.74e-38	1.14e-36	-
isotig17510	3.9788	32.668	3.03747	Up	1.17e-08	1.2e-07	gi|45552279|ref|NP_995662.1|/2.10256e-31/dachs, isoform B [Drosophila melanogaster]
isotig13146	16.9802	139.076	3.03395	Up	6.97e-91	5.41e-89	gi|196011459|ref|XP_002115593.1|/5.73292e-56/hypothetical protein TRIADDRAFT_59472 [Trichoplax adhaerens]
isotig17163	2.2959	18.7169	3.02721	Up	1.4e-05	9.2e-05	gi|260798356|ref|XP_002594166.1|/3.33037e-86/hypothetical protein BRAFLDRAFT_275517 [Branchiostoma floridae]
isotig19025	2.78331	22.6904	3.02721	Up	1.4e-05	9.2e-05	-
isotig22866	3.86347	31.4962	3.02721	Up	1.4e-05	9.21e-05	-
isotig13413	1.10921	9.04258	3.02721	Up	1.4e-05	9.2e-05	-
isotig21637	11.6921	94.9769	3.02204	Up	6.76e-16	1.31e-14	gi|157115770|ref|XP_001652688.1|/4.07463e-58/hypothetical protein AaeL_AAEL007329 [Aedes aegypti]
isotig19824	3.97386	32.1068	3.01427	Up	5.2e-07	4.3e-06	gi|260794989|ref|XP_002592489.1|/7.72749e-33/hypothetical protein BRAFLDRAFT_57459 [Branchiostoma floridae]
isotig06543	6.07909	48.9686	3.00993	Up	2.85e-14	5e-13	gi|291242706|ref|XP_002741247.1|/7.88465e-50/PREDICTED: ficolin 1-like [Saccoglossus kowalevskii]
isotig20007	5.04885	40.5717	3.00645	Up	1.99e-08	1.99e-07	gi|72082292|ref|XP_796339.1|/9.80522e-68/PREDICTED: similar to MGC69236 protein [Strongylocentrotus purpuratus]
isotig28087	12.7618	102.18	3.00121	Up	7.72e-10	9.04e-09	-
isotig13227	2.82482	22.4805	2.99244	Up	4.83e-14	8.33e-13	-
isotig13867	6.73558	53.3416	2.98539	Up	2.17e-22	5.62e-21	-
isotig16768	54.0462	427.417	2.98338	Up	1.92e-104	1.66e-102	gi|72167423|ref|XP_781087.1|/1.07385e-90/PREDICTED: similar to secreted frizzled-related protein 1 [Strongylocentrotus purpuratus]
isotig16369	2.08265	16.372	2.97474	Up	2.39e-05	0.000150094	gi|291223666|ref|XP_002731832.1|/6.64466e-46/PREDICTED: hypothetical protein [Saccoglossus kowalevskii]
isotig02363	1.6059	12.6242	2.97474	Up	2.39e-05	0.000149917	-
isotig18407	3.4847	27.3937	2.97474	Up	8.85e-07	7.13e-06	-
isotig18050	3.3532	26.36	2.97474	Up	8.85e-07	7.13e-06	-
isotig24212	4.32291	33.983	2.97474	Up	2.39e-05	0.000149961	gi|115929835|ref|XP_001188992.1|/2.35191e-51/PREDICTED: hypothetical protein, partial [Strongylocentrotus purpuratus]
isotig28156	6.43221	50.5645	2.97474	Up	2.39e-05	0.00015005	-
isotig20708	4.2939	33.7549	2.97474	Up	8.85e-07	7.13e-06	gi|291241702|ref|XP_002740743.1|/6.15663e-45/PREDICTED: leucine rich transmembrane and 0-methyltransferase domain containing-like [Saccoglossus kowalevskii]
isotig13653	1.24894	9.8181	2.97474	Up	2.39e-05	0.000150006	-
isotig21767	4.72519	37.1454	2.97474	Up	8.85e-07	7.13e-06	gi|149601054|ref|XP_001521640.1|/5.46202e-15/PREDICTED: similar to Surf2 [Ornithorhynchus anatinus]
isotig16037	56.5069	437.241	2.95193	Up	5.95e-116	5.73e-114	gi|115908431|ref|XP_785774.2|/2.36829e-17/PREDICTED: similar to LSM14A protein [Strongylocentrotus purpuratus]
isotig12101	25.8377	199.89	2.95166	Up	8.58e-30	2.83e-28	-
isotig17501	4.77456	36.8384	2.94777	Up	2.22e-09	2.49e-08	-
isotig05507	2.28987	17.501	2.9341	Up	1.5e-06	1.17e-05	-
isotig14831	12.703	96.9658	2.9323	Up	7.03e-32	2.44e-30	gi|126339477|ref|XP_001372697.1|/2.26152e-12/PREDICTED: hypothetical protein [Monodelphis domestica]
isotig07540	43.0791	328.032	2.92878	Up	1.58e-215	2.68e-213	gi|115960916|ref|XP_001196080.1|/3.6725e-08/PREDICTED: similar to vesicle-associated protein (VAP-1) [Strongylocentrotus purpuratus]
isotig27533	13.7886	104.953	2.9282	Up	1.47e-10	1.87e-09	-
isotig13111	3.52974	26.8669	2.9282	Up	7.26e-20	1.71e-18	gi|72090755|ref|XP_795051.1|/5.32514e-140/PREDICTED: hypothetical protein [Strongylocentrotus purpuratus]
isotig13487	5.4563	41.5311	2.9282	Up	7.26e-20	1.7e-18	gi|260828675|ref|XP_002609288.1|/8.86547e-40/hypothetical protein BRAFLDRAFT_86801 [Branchiostoma floridae]
isotig19736	32.382	245.989	2.92533	Up	8.71e-45	4.03e-43	-
isotig13733	14.9764	113.62	2.92346	Up	2.55e-47	1.21e-45	-
isotig18037	5.04567	38.1956	2.92029	Up	3.75e-09	4.1e-08	gi|94734040|emb|CAK04045.1|/1.10805e-35/ubiquitin-like, containing PHD and RING finger domains, 1 [Danio rerio]
isotig20870	3.26869	24.7439	2.92029	Up	4.06e-05	0.00024611	gi|196009003|ref|XP_002114367.1|/4.91671e-15/hypothetical protein TRIADDRAFT_58102 [Trichoplax adhaerens]
isotig11868	4.56993	34.5943	2.92029	Up	4.06e-05	0.00024618	-
isotig14730	6.51961	49.3533	2.92029	Up	4.37e-17	8.98e-16	gi|72079968|ref|XP_789711.1|/3.05492e-89/PREDICTED: hypothetical protein [Strongylocentrotus purpuratus]
isotig14439	1.53402	11.6126	2.92029	Up	4.06e-05	0.00024625	-
isotig22443	3.73709	28.2898	2.92029	Up	4.06e-05	0.00024604	gi|115609675|ref|XP_794994.2|/9.02487e-33/PREDICTED: similar to PS20 protein [Strongylocentrotus purpuratus]
isotig23812	4.18711	31.6964	2.92029	Up	4.06e-05	0.00024597	-
isotig19045	2.77687	21.0209	2.92029	Up	4.06e-05	0.0002459	gi|72110053|ref|XP_795420.1|/1.44475e-62/PREDICTED: hypothetical protein [Strongylocentrotus purpuratus]
isotig25400	12.6943	95.6334	2.91334	Up	9.85e-12	1.39e-10	gi|72072160|ref|XP_787339.1|/1.21661e-47/PREDICTED: similar to replication factor C p37 subunit [Strongylocentrotus purpuratus]
isotig14485	4.13035	31.1164	2.91334	Up	9.85e-12	1.39e-10	gi|291388866|ref|XP_002710929.1|/7.14678e-26/PREDICTED: hypothetical protein [Oryctolagus cuniculus]
isotig09195	3.18304	23.9797	2.91334	Up	9.85e-12	1.39e-10	gi|115918074|ref|XP_782272.2|/0/PREDICTED: similar to regulator of G-protein signaling 7 [Strongylocentrotus purpuratus]
isotig28665	111.536	839.491	2.912	Up	2.77e-62	1.67e-60	-
isotig17343	3.93185	29.5351	2.90915	Up	9.67e-08	8.89e-07	gi|291232168|ref|XP_002736015.1|/5.38637e-09/PREDICTED: hypothetical protein [Saccoglossus kowalevskii]
isotig17987	5.88043	44.0256	2.90435	Up	2.48e-10	3.08e-09	gi|72085365|ref|XP_783197.1|/1.15488e-18/PREDICTED: hypothetical protein [Strongylocentrotus purpuratus]
isotig21977	8.49494	63.6	2.90435	Up	2.48e-10	3.08e-09	-
isotig14210	4.38881	32.7973	2.90168	Up	6.63e-13	1.04e-11	gi|115681681|ref|XP_797536.2|/0/PREDICTED: hypothetical protein, partial [Strongylocentrotus purpuratus]
isotig15853	12.9722	96.8778	2.90074	Up	4.72e-27	1.43e-25	gi|1753095|gb|AAB39325.1|/1.29154e-34/laminin alpha chain [Strongylocentrotus purpuratus]
isotig18200	56.4521	421.365	2.89997	Up	9.6e-86	7.13e-84	-
isotig15265	2.38372	17.6977	2.89228	Up	2.54e-06	1.91e-05	gi|72088781|ref|XP_796223.1|/5.50061e-31/PREDICTED: similar to tropomyosin [Strongylocentrotus purpuratus]
isotig17557	3.18939	23.6793	2.89228	Up	2.54e-06	1.91e-05	gi|72088440|ref|XP_792528.1|/2.04231e-77/PREDICTED: similar to LOC496031 protein [Strongylocentrotus purpuratus]
isotig13265	1.32024	9.80204	2.89228	Up	2.54e-06	1.91e-05	-
isotig14397	9.14567	67.9012	2.89228	Up	2.77e-24	7.74e-23	gi|224052575|ref|XP_002189389.1|/4.40295e-41/PREDICTED: nucleolar complex associated 3 homolog (S. cerevisiae) [Taeniopygia guttata]
isotig16308	2.75297	20.4392	2.89228	Up	2.54e-06	1.91e-05	gi|56269409|gb|AAH86824.1|/4.04761e-29/Zgc:92754 protein [Danio rerio]
isotig20270	8.27672	61.4498	2.89228	Up	1.66e-11	2.29e-10	-
isotig15999	2.64376	19.6284	2.89228	Up	2.54e-06	1.91e-05	gi|38524406|dbj|BAD02404.1|/1.32735e-44/protein tyrosine phosphatase e [Oryzias latipes]
isotig14999	2.28171	16.9403	2.89228	Up	2.54e-06	1.91e-05	-
isotig13943	84.1348	623.853	2.89043	Up	1.37e-233	2.59e-231	-
isotig13367	8.58779	63.4468	2.88519	Up	1.1e-31	3.79e-30	-
isotig17307	3.87846	28.4565	2.8752	Up	1.63e-07	1.45e-06	gi|296479785|gb|DAA21900.1|/3.01217e-07/coiled-coil domain containing 34 [Bos taurus]
isotig24017	19.8869	145.167	2.86782	Up	9.75e-19	2.15e-17	gi|115728472|ref|XP_782202.2|/3.53176e-71/PREDICTED: similar to KIAA1604 protein [Strongylocentrotus purpuratus]
isotig09099	1.46383	10.655	2.86371	Up	6.87e-05	0.000400539	gi|198463339|ref|XP_002135479.1|/1.45938e-10/GA28568 [Drosophila pseudoobscura pseudoobscura]
isotig16014	11.9265	86.8111	2.86371	Up	1.31e-23	3.58e-22	gi|115689585|ref|XP_796537.2|/4.63633e-48/PREDICTED: similar to 15-hydroxyprostaglandin dehydrogenase (NAD+), partial [Strongylocentrotus purpuratus]
isotig06306	4.79364	34.8921	2.86371	Up	1.06e-08	1.1e-07	-
isotig13127	3.21611	23.4095	2.86371	Up	3.49e-16	6.87e-15	gi|115733075|ref|XP_788604.2|/3.57948e-173/PREDICTED: similar to ninein-like protein [Strongylocentrotus purpuratus]
isotig21174	3.39832	24.7358	2.86371	Up	6.87e-05	0.00040032	gi|47551003|ref|NP_999675.1|/2.60402e-54/alpha-2 collagen [Strongylocentrotus purpuratus]
isotig15363	3.63517	26.4598	2.86371	Up	1.06e-08	1.1e-07	gi|72013736|ref|XP_783850.1|/3.85119e-88/PREDICTED: similar to cytochrome P450 1A2 [Strongylocentrotus purpuratus]
isotig27792	6.08938	44.3236	2.86371	Up	6.87e-05	0.000400648	gi|115770446|ref|XP_792082.2|/6.78692e-40/PREDICTED: similar to helicase [Strongylocentrotus purpuratus]
isotig28543	48.1218	350.271	2.86371	Up	2.6e-27	7.93e-26	-
isotig19869	3.01031	21.9115	2.86371	Up	6.87e-05	0.000400867	gi|115712004|ref|XP_001184906.1|/2.36264e-77/PREDICTED: hypothetical protein [Strongylocentrotus purpuratus]
isotig08108	3.08184	22.4322	2.86371	Up	1.06e-08	1.1e-07	gi|291235448|ref|XP_002737655.1|/3.47603e-06/PREDICTED: hCG32827-like [Saccoglossus kowalevskii]
isotig17783	2.45821	17.8929	2.86371	Up	6.87e-05	0.00040043	-
isotig19178	2.79955	20.3775	2.86371	Up	6.87e-05	0.000400757	gi|260809845|ref|XP_002599715.1|/6.82581e-73/hypothetical protein BRAFLDRAFT_106711 [Branchiostoma floridae]
isotig10789	2.09905	15.2786	2.86371	Up	6.87e-05	0.000400211	-
isotig14440	20.8982	151.818	2.86089	Up	9.02e-52	4.6e-50	gi|115689569|ref|XP_787359.2|/1.56924e-22/PREDICTED: similar to 2 alpha fibrillar collagen [Strongylocentrotus purpuratus]
isotig17381	7.82523	56.7307	2.85793	Up	1.27e-13	2.11e-12	gi|115650757|ref|XP_786896.2|/2.76673e-21/PREDICTED: similar to neurogenic locus notch (notch) [Strongylocentrotus purpuratus]
isotig13299	4.72419	34.1901	2.85544	Up	1.63e-18	3.58e-17	-
isotig17377	3.12398	22.5115	2.84921	Up	4.29e-06	3.08e-05	gi|291238955|ref|XP_002739391.1|/6.81546e-36/PREDICTED: hypothetical protein [Saccoglossus kowalevskii]
isotig25588	6.48875	46.7582	2.84921	Up	4.29e-06	3.08e-05	gi|241039700|ref|XP_002406943.1|/2.38151e-20/proclotting enzyme precursor, putative [Ixodes scapularis]
isotig24802	6.04717	43.5762	2.84921	Up	4.29e-06	3.08e-05	gi|115731557|ref|XP_001202695.1|/4.77258e-40/PREDICTED: similar to transmembrane receptor Notch1 B, partial [Strongylocentrotus purpuratus]
isotig14313	1.99188	14.3536	2.84921	Up	4.29e-06	3.08e-05	gi|291244598|ref|XP_002742184.1|/5.02771e-16/PREDICTED: hypothetical protein [Saccoglossus kowalevskii]
isotig19063	3.69394	26.6187	2.84921	Up	4.29e-06	3.08e-05	gi|291229378|ref|XP_002734658.1|/8.39835e-54/PREDICTED: heat shock 70kDa protein 2-like [Saccoglossus kowalevskii]
isotig05114	1.43002	10.3048	2.84921	Up	4.29e-06	3.08e-05	gi|115623540|ref|XP_798272.2|/3.7895e-125/PREDICTED: similar to scavenger receptor cysteine-rich protein type 12 precursor [Strongylocentrotus purpuratus]
isotig13599	8.59934	61.8778	2.84712	Up	7.29e-27	2.19e-25	-
isotig18621	8.01519	57.5634	2.84434	Up	3.15e-12	4.63e-11	gi|291243762|ref|XP_002741750.1|/4.09338e-39/PREDICTED: predicted protein-like [Saccoglossus kowalevskii]
isotig18742	4.48787	32.1438	2.84044	Up	2.75e-07	2.37e-06	-
isotig16485	3.55439	25.4579	2.84044	Up	2.75e-07	2.37e-06	gi|260797357|ref|XP_002593669.1|/1.6706e-46/hypothetical protein BRAFLDRAFT_252169 [Branchiostoma floridae]
isotig08555	1.80446	12.9242	2.84044	Up	2.75e-07	2.37e-06	gi|291230518|ref|XP_002735203.1|/3.32787e-55/PREDICTED: vaccinia related kinase 1-like [Saccoglossus kowalevskii]
isotig13186	1.49205	10.6866	2.84044	Up	2.75e-07	2.37e-06	-
isotig22332	12.4959	89.5004	2.84044	Up	2.13e-13	3.48e-12	-
isotig22509	13.832	98.8499	2.83724	Up	1.44e-14	2.59e-13	-
isotig07448	2.25384	16.0772	2.83456	Up	1.79e-08	1.8e-07	gi|156383487|ref|XP_001632865.1|/5.67291e-85/predicted protein [Nematostella vectensis]
isotig15848	7.80233	55.656	2.83456	Up	9.81e-16	1.88e-14	gi|291225934|ref|XP_002732952.1|/8.11653e-123/PREDICTED: UPF0360 protein C11orf60 homolog [Saccoglossus kowalevskii]
isotig14750	10.3297	73.6055	2.83301	Up	4.25e-24	1.18e-22	gi|115741919|ref|XP_783153.2|/2.39149e-118/PREDICTED: similar to LOC496093 protein [Strongylocentrotus purpuratus]
isotig23531	17.8024	126.79	2.83229	Up	6.7e-17	1.36e-15	-
isotig13455	2.69402	19.1611	2.83035	Up	1.18e-09	1.36e-08	-
isotig09505	10.0432	71.1536	2.82471	Up	2.3e-33	8.36e-32	gi|115742448|ref|XP_001198108.1|/9.72349e-13/PREDICTED: hypothetical protein, partial [Strongylocentrotus purpuratus]
isotig09317	4.50134	31.8908	2.82471	Up	5.28e-12	7.59e-11	gi|115963316|ref|XP_001191296.1|/3.96377e-13/PREDICTED: similar to M-type 9 protein, putative [Strongylocentrotus purpuratus]
isotig17184	22.3004	157.843	2.82335	Up	1.12e-35	4.32e-34	gi|115920959|ref|XP_785258.2|/3.53374e-80/PREDICTED: hypothetical protein [Strongylocentrotus purpuratus]
isotig19474	9.6354	68.1707	2.82274	Up	3.56e-13	5.71e-12	-
isotig17247	11.7609	82.866	2.81679	Up	5.26e-19	1.18e-17	-
isotig13140	4.96903	34.9632	2.8148	Up	1.72e-22	4.47e-21	gi|308452573|ref|XP_003089094.1|/1.63283e-10/hypothetical protein CRE_06222 [Caenorhabditis remanei]
isotig21166	21.3413	150.108	2.81427	Up	1.19e-23	3.25e-22	-
isotig15055	1.74108	12.1661	2.80481	Up	0.000115983	0.000642186	-
isotig17362	2.35448	16.4524	2.80481	Up	0.000115983	0.000641854	gi|291223569|ref|XP_002731784.1|/5.0911e-66/PREDICTED: nucleoporin 88-like [Saccoglossus kowalevskii]
isotig09933	3.1964	22.3354	2.80481	Up	4.61e-07	3.84e-06	-
isotig20867	3.2821	22.9343	2.80481	Up	0.000115983	0.000642685	-
isotig23017	16.9879	118.706	2.80481	Up	1.87e-16	3.75e-15	-
isotig04630	1.47011	10.2726	2.80481	Up	0.000115983	0.000643019	gi|156358689|ref|XP_001624648.1|/7.94958e-09/predicted protein [Nematostella vectensis]
isotig20957	3.31383	23.156	2.80481	Up	0.000115983	0.000642352	-
isotig23161	5.33159	37.2554	2.80481	Up	7.21e-06	4.97e-05	-
isotig16155	4.0803	28.5118	2.80481	Up	3e-08	2.95e-07	gi|291237650|ref|XP_002738745.1|/7.00114e-75/PREDICTED: predicted protein-like [Saccoglossus kowalevskii]
isotig21084	3.33224	23.2847	2.80481	Up	0.000115983	0.00064202	gi|291243557|ref|XP_002741668.1|/2.37164e-06/PREDICTED: Ahi1 protein-like [Saccoglossus kowalevskii]
isotig17900	2.48366	17.355	2.80481	Up	0.000115983	0.000642519	-
isotig22391	4.99057	34.8725	2.80481	Up	7.21e-06	4.97e-05	-
isotig23717	6.95425	48.5941	2.80481	Up	4.61e-07	3.84e-06	-
isotig23014	7.9576	55.6051	2.80481	Up	3e-08	2.95e-07	gi|72168654|ref|XP_781952.1|/1.78498e-35/PREDICTED: hypothetical protein [Strongylocentrotus purpuratus]
isotig27431	9.80071	68.4843	2.80481	Up	4.61e-07	3.84e-06	gi|291238432|ref|XP_002739133.1|/6.69568e-42/PREDICTED: actin-like 6B-like [Saccoglossus kowalevskii]
isotig26930	5.54091	38.7181	2.80481	Up	0.000115983	0.000642852	gi|115608252|ref|XP_780149.2|/8.73595e-40/PREDICTED: hypothetical protein [Strongylocentrotus purpuratus]
isotig19145	4.67683	32.6802	2.80481	Up	4.61e-07	3.84e-06	gi|72013153|ref|XP_784084.1|/2.01856e-109/PREDICTED: hypothetical protein [Strongylocentrotus purpuratus]
isotig06479	6.20915	43.3876	2.80481	Up	4.61e-07	3.84e-06	gi|308324477|gb|ADO29373.1|/3.78655e-07/replication protein a 14 kda subunit [Ictalurus punctatus]
isotig20417	4.21469	29.4509	2.80481	Up	7.21e-06	4.97e-05	gi|115908504|ref|XP_793854.2|/5.84196e-107/PREDICTED: hypothetical protein [Strongylocentrotus purpuratus]
isotig14663	10.1775	71.1172	2.80481	Up	1.98e-23	5.38e-22	gi|115698900|ref|XP_783971.2|/4.48737e-96/PREDICTED: similar to intrinsic factor-B12 receptor precursor [Strongylocentrotus purpuratus]
isotig13358	11.3589	79.0624	2.79917	Up	2.95e-38	1.22e-36	-
isotig07858	24.1093	167.264	2.79447	Up	1.68e-41	7.33e-40	gi|241166485|ref|XP_002409876.1|/1.22815e-39/ribonucleotide reductase, beta subunit, putative [Ixodes scapularis]
isotig19829	11.9364	82.5389	2.78971	Up	4.58e-15	8.48e-14	-
isotig13269	14.8222	102.134	2.78464	Up	2.2e-52	1.15e-50	-
isotig29160	25.0789	172.809	2.78464	Up	1.48e-11	2.04e-10	-
isotig14093	11.3371	77.9823	2.78209	Up	1.47e-28	4.67e-27	gi|47551163|ref|NP_999761.1|/1.03568e-160/radial spokehead [Strongylocentrotus purpuratus]
isotig19406	59.6676	410.213	2.78135	Up	2.53e-71	1.7e-69	-
isotig06439	9.86395	67.6006	2.7768	Up	5.21e-16	1.02e-14	gi|167487374|gb|ABZ81087.1|/5.39076e-68/Runt [Asterias rubens]
isotig06975	5.62536	38.4893	2.77444	Up	5.03e-08	4.79e-07	-
isotig20560	6.4495	44.1282	2.77444	Up	5.03e-08	4.78e-07	-
isotig14140	2.40162	16.3622	2.76829	Up	7.73e-07	6.27e-06	gi|291241641|ref|XP_002740719.1|/1.89408e-98/PREDICTED: hypothetical protein [Saccoglossus kowalevskii]
isotig14550	5.21682	35.5421	2.76829	Up	1.66e-12	2.5e-11	gi|41053824|ref|NP_955874.1|/2.34008e-23/hyaluronan mediated motility receptor [Danio rerio]
isotig21358	5.68804	38.7526	2.76829	Up	7.73e-07	6.28e-06	gi|292613208|ref|XP_002661828.1|/4.79192e-73/PREDICTED: RETRotransposon-like family member (retr-1)-like [Danio rerio]
isotig18567	8.88598	60.5401	2.76829	Up	1.66e-12	2.5e-11	gi|260834374|ref|XP_002612186.1|/1.29642e-16/hypothetical protein BRAFLDRAFT_88929 [Branchiostoma floridae]
isotig27300	17.5125	118.973	2.76417	Up	2.46e-11	3.35e-10	gi|115963085|ref|XP_001182555.1|/3.79415e-19/PREDICTED: similar to calcium activated chloride channel 1 precursor [Strongylocentrotus purpuratus]
isotig06196	1.17221	7.93504	2.75901	Up	1.21e-05	8.07e-05	gi|115662434|ref|XP_001203590.1|/0/PREDICTED: hypothetical protein, partial [Strongylocentrotus purpuratus]
isotig21771	4.76744	32.2723	2.75901	Up	1.21e-05	8.07e-05	gi|291239045|ref|XP_002739437.1|/2.93012e-69/PREDICTED: predicted protein-like [Saccoglossus kowalevskii]
isotig14543	2.09767	14.1998	2.75901	Up	1.21e-05	8.07e-05	gi|156354288|ref|XP_001623330.1|/1.41601e-142/predicted protein [Nematostella vectensis]
isotig26387	6.9694	47.1781	2.75901	Up	1.21e-05	8.07e-05	gi|260793652|ref|XP_002591825.1|/3.82654e-06/hypothetical protein BRAFLDRAFT_125323 [Branchiostoma floridae]
isotig07874	5.84818	39.5882	2.75901	Up	3.68e-10	4.48e-09	-
isotig14094	1.89511	12.8286	2.75901	Up	1.21e-05	8.06e-05	gi|115971000|ref|XP_001179064.1|/6.25745e-49/PREDICTED: hypothetical protein [Strongylocentrotus purpuratus]
isotig16569	7.86862	53.109	2.75477	Up	1.87e-13	3.08e-12	gi|260790497|ref|XP_002590278.1|/5.24756e-117/hypothetical protein BRAFLDRAFT_76524 [Branchiostoma floridae]
isotig02371	2.69272	18.1439	2.75235	Up	5.53e-09	5.92e-08	gi|156370965|ref|XP_001628537.1|/2.08154e-109/predicted protein [Nematostella vectensis]
isotig15649	6.27738	42.2194	2.74967	Up	2.77e-12	4.09e-11	gi|260830463|ref|XP_002610180.1|/1.78917e-103/hypothetical protein BRAFLDRAFT_77063 [Branchiostoma floridae]
isotig13228	7.57448	50.7227	2.74341	Up	1.87e-27	5.75e-26	-
isotig13163	5.79521	38.7234	2.74027	Up	4.86e-23	1.29e-21	gi|291222705|ref|XP_002731357.1|/1.09212e-152/PREDICTED: coiled-coil domain containing 2-like [Saccoglossus kowalevskii]
isotig25284	61.2766	407.596	2.73373	Up	2.97e-43	1.34e-41	-
isotig14634	9.53962	63.4194	2.73292	Up	1.02e-20	2.46e-19	gi|72125850|ref|XP_791474.1|/8.27467e-82/PREDICTED: similar to Rbm13-prov protein [Strongylocentrotus purpuratus]
isotig16358	3.47712	23.0822	2.73081	Up	1.29e-06	1.02e-05	gi|260793858|ref|XP_002591927.1|/8.58396e-70/hypothetical protein BRAFLDRAFT_265245 [Branchiostoma floridae]
isotig23882	7.07733	46.9814	2.73081	Up	1.29e-06	1.02e-05	-
isotig20424	15.8051	104.919	2.73081	Up	1.87e-17	3.93e-16	gi|291237232|ref|XP_002738539.1|/3.86652e-34/PREDICTED: DEAD (Asp-Glu-Ala-Asp) box polypeptide 18-like [Saccoglossus kowalevskii]
isotig28601	11.8656	78.7671	2.73081	Up	1.29e-06	1.02e-05	-
isotig29103	13.6474	90.5956	2.73081	Up	1.29e-06	1.02e-05	-
isotig13836	3.10492	20.5339	2.72538	Up	9.22e-09	9.62e-08	-
isotig23562	15.2463	100.483	2.72042	Up	5.18e-13	8.2e-12	gi|241813202|ref|XP_002414640.1|/3.16233e-17/conserved hypothetical protein [Ixodes scapularis]
isotig03723	3.32585	21.8992	2.71908	Up	3.99e-15	7.41e-14	gi|115670796|ref|XP_791788.2|/2.70345e-46/PREDICTED: similar to CG13610-PA [Strongylocentrotus purpuratus]
isotig19338	12.3037	81.0141	2.71908	Up	3.99e-15	7.41e-14	-
isotig10470	10.2531	67.1673	2.7117	Up	2.03e-05	0.000129687	-
isotig27560	23.696	155.231	2.7117	Up	5.85e-14	1e-12	gi|115747624|ref|XP_001175528.1|/8.49041e-27/PREDICTED: similar to RING finger- and KH domain-containing protein [Strongylocentrotus purpuratus]
isotig17193	3.09377	20.2671	2.7117	Up	2.03e-05	0.00012957	gi|72130463|ref|XP_795811.1|/6.96062e-12/PREDICTED: similar to G-2 and S-phase expressed 1 [Strongylocentrotus purpuratus]
isotig16724	2.90023	18.9993	2.7117	Up	2.03e-05	0.000129803	gi|115675647|ref|XP_783764.2|/4.47242e-159/PREDICTED: hypothetical protein [Strongylocentrotus purpuratus]
isotig21301	4.56341	29.8947	2.7117	Up	2.03e-05	0.000129726	-
isotig24434	8.77227	57.4667	2.7117	Up	1.4e-07	1.26e-06	-
isotig04603	2.33728	15.3114	2.7117	Up	1.4e-07	1.26e-06	gi|115739571|ref|XP_787249.2|/1.40302e-61/PREDICTED: similar to cysteine-rich secretory protein-2, putative [Strongylocentrotus purpuratus]
isotig24388	5.84818	38.3111	2.7117	Up	2.03e-05	0.000129609	gi|291222905|ref|XP_002731457.1|/4.8258e-54/PREDICTED: hypothetical protein [Saccoglossus kowalevskii]
isotig10801	4.94174	32.3731	2.7117	Up	1.4e-07	1.26e-06	-
isotig19324	3.78574	24.8002	2.7117	Up	2.03e-05	0.000129765	-
isotig04435	2.05456	13.4593	2.7117	Up	2.03e-05	0.000129881	gi|218505767|ref|NP_001136230.1|/2.92145e-67/Arg3.1/Arc mRNA-binding zinc finger protein [Rattus norvegicus]
isotig16556	2.89236	18.9477	2.7117	Up	2.03e-05	0.000129842	gi|260786883|ref|XP_002588486.1|/1.19196e-41/hypothetical protein BRAFLDRAFT_274939 [Branchiostoma floridae]
isotig12907	14.9484	97.9261	2.7117	Up	2.03e-05	0.000129648	-
isotig26132	22.5035	146.663	2.70429	Up	6.62e-15	1.21e-13	-
isotig20577	11.7766	76.6804	2.70293	Up	8.6e-13	1.33e-11	gi|115621248|ref|XP_001197036.1|/4.28343e-30/PREDICTED: similar to GA18107-PA [Strongylocentrotus purpuratus]
isotig13899	3.15568	20.4758	2.6979	Up	1.53e-08	1.56e-07	gi|72004789|ref|XP_782331.1|/1.90855e-112/PREDICTED: similar to axonemal leucine-rich repeat protein [Strongylocentrotus purpuratus]
isotig03092	33.6833	218.556	2.6979	Up	1.99e-109	1.83e-107	gi|115889600|ref|XP_782967.2|/2.62581e-65/PREDICTED: similar to zinc finger protein 395 [Strongylocentrotus purpuratus]
isotig21418	5.7618	37.242	2.69234	Up	2.15e-06	1.64e-05	-
isotig16239	6.87651	44.4471	2.69234	Up	1.27e-11	1.77e-10	gi|115947209|ref|XP_790555.2|/3.68073e-52/PREDICTED: similar to UTP14, U3 small nucleolar ribonucleoprotein, homolog A (yeast) [Strongylocentrotus purpuratus]
isotig22120	13.4102	86.2526	2.68523	Up	1.43e-12	2.16e-11	gi|47551003|ref|NP_999675.1|/6.50374e-18/alpha-2 collagen [Strongylocentrotus purpuratus]
isotig23329	8.03757	51.4837	2.67928	Up	2.33e-07	2.02e-06	gi|115744100|ref|XP_001197420.1|/2.71716e-75/PREDICTED: hypothetical protein [Strongylocentrotus purpuratus]
isotig14418	3.05438	19.5644	2.67928	Up	2.33e-07	2.03e-06	gi|72111438|ref|XP_789673.1|/2.0579e-123/PREDICTED: similar to dynein intermediate chain 2 [Strongylocentrotus purpuratus]
isotig28628	268.918	1721.84	2.67871	Up	3.16e-117	3.07e-115	-
isotig15164	41.2656	262.968	2.67188	Up	1.72e-72	1.17e-70	gi|115610690|ref|XP_793217.2|/1.40859e-133/PREDICTED: similar to Dnajb11 protein [Strongylocentrotus purpuratus]
isotig13949	3.20996	20.4275	2.66988	Up	2.55e-08	2.52e-07	gi|115931277|ref|XP_001180302.1|/4.41496e-13/PREDICTED: hypothetical protein [Strongylocentrotus purpuratus]
isotig14875	13.8555	88.1041	2.66875	Up	2.01e-26	5.99e-25	gi|115746559|ref|XP_001198701.1|/8.18061e-47/PREDICTED: similar to scavenger receptor cysteine-rich protein [Strongylocentrotus purpuratus]
isotig18421	3.49612	22.1395	2.66279	Up	3.38e-05	0.000206833	gi|115683736|ref|XP_781899.2|/3.51348e-53/PREDICTED: similar to LOC445846 protein [Strongylocentrotus purpuratus]
isotig13876	1.79919	11.3935	2.66279	Up	3.38e-05	0.000206952	-
isotig21725	4.71127	29.8345	2.66279	Up	3.38e-05	0.000206892	gi|115911619|ref|XP_793520.2|/3.23416e-15/PREDICTED: similar to NUP153 protein [Strongylocentrotus purpuratus]
isotig18187	3.43235	21.7357	2.66279	Up	3.38e-05	0.000207011	-
isotig13489	3.09676	19.6105	2.66279	Up	2.81e-09	3.1e-08	-
isotig19482	21.0962	133.175	2.65827	Up	3.6e-23	9.68e-22	gi|72013493|ref|XP_785319.1|/2.68855e-34/PREDICTED: similar to cellular retinoic acid binding protein type I [Strongylocentrotus purpuratus]
isotig21020	10.0106	63.1503	2.65726	Up	3.12e-10	3.83e-09	-
isotig08791	5.67826	35.7623	2.65492	Up	3.95e-20	9.38e-19	gi|115938067|ref|XP_789024.2|/0/PREDICTED: similar to Eya1 protein [Strongylocentrotus purpuratus]
isotig16711	3.62858	22.8198	2.65281	Up	3.58e-06	2.62e-05	gi|291242185|ref|XP_002740990.1|/4.27875e-27/PREDICTED: hypothetical protein [Saccoglossus kowalevskii]
isotig26593	8.94562	56.2582	2.65281	Up	3.58e-06	2.62e-05	gi|115940539|ref|XP_001187494.1|/8.59909e-43/PREDICTED: similar to Nuclear cap-binding protein subunit 1 (80 kDa nuclear cap-binding protein) (NCBP 80 kDa subunit) (CBP80), partial [Strongylocentrotus purpuratus]
isotig20380	5.22705	32.8725	2.65281	Up	3.58e-06	2.62e-05	-
isotig13553	6.37877	40.0459	2.6503	Up	4.39e-17	9.01e-16	gi|115640592|ref|XP_001199072.1|/5.79668e-137/PREDICTED: similar to GH12891p [Strongylocentrotus purpuratus]
isotig15611	13.7455	86.226	2.64916	Up	5.94e-23	1.57e-21	gi|156365772|ref|XP_001626817.1|/2.67466e-06/predicted protein [Nematostella vectensis]
isotig13746	134.144	841.084	2.64846	Up	1.4e-306	3.89e-304	-
isotig07660	3.56496	22.3159	2.64612	Up	3.86e-07	3.25e-06	gi|158290861|ref|XP_563634.3|/6.28666e-46/AGAP002529-PA [Anopheles gambiae str. PEST]
isotig26485	10.5229	65.8711	2.64612	Up	3.86e-07	3.25e-06	-
isotig07859	8.84503	55.3681	2.64612	Up	4.39e-13	6.98e-12	gi|241166485|ref|XP_002409876.1|/1.11239e-39/ribonucleotide reductase, beta subunit, putative [Ixodes scapularis]
isotig16013	99.8021	624.645	2.64589	Up	5.69e-148	6.5e-146	gi|115925190|ref|XP_001181560.1|/3.93808e-28/PREDICTED: similar to LOC398543 protein [Strongylocentrotus purpuratus]
isotig20045	492.768	3076.4	2.64226	Up	0	0	gi|13325096|gb|AAB30065.2|/8.90968e-53/fibrillar collagen alpha 120 and 140 chains [Hemicentrotus pulcherrimus]
isotig13296	2.35118	14.669	2.64132	Up	4.22e-08	4.06e-07	-
isotig14156	8.22975	51.1642	2.63621	Up	8.24e-18	1.75e-16	gi|291240188|ref|XP_002740001.1|/2.7937e-133/PREDICTED: argininosuccinate synthetase 1-like [Saccoglossus kowalevskii]
isotig16701	6.56719	40.7906	2.63489	Up	5.15e-10	6.15e-09	gi|260813102|ref|XP_002601258.1|/1.45013e-111/hypothetical protein BRAFLDRAFT_229318 [Branchiostoma floridae]
isotig11677	67.3464	418.205	2.63454	Up	6.38e-63	3.89e-61	gi|72151106|ref|XP_797363.1|/2.67145e-43/PREDICTED: hypothetical protein [Strongylocentrotus purpuratus]
isotig14727	7.58046	46.8215	2.62682	Up	9.24e-15	1.68e-13	gi|156389273|ref|XP_001634916.1|/1.19476e-08/predicted protein [Nematostella vectensis]
isotig07654	154.002	948.871	2.62327	Up	3.02e-246	6.21e-244	gi|72157893|ref|XP_790505.1|/3.35675e-23/PREDICTED: similar to fibropellin Ia [Strongylocentrotus purpuratus]
isotig18708	17.9314	110.419	2.62244	Up	2.02e-20	4.83e-19	-
isotig08663	7.94357	48.7926	2.6188	Up	9.39e-31	3.2e-29	gi|221104675|ref|XP_002167125.1|/5.21385e-140/PREDICTED: similar to kinesin family member 3A [Hydra magnipapillata]
isotig13393	1.81511	11.098	2.61217	Up	5.94e-06	4.16e-05	-
isotig10221	3.60893	22.0658	2.61217	Up	5.94e-06	4.17e-05	gi|72009994|ref|XP_782094.1|/3.082e-53/PREDICTED: similar to alpha-amylase [Strongylocentrotus purpuratus]
isotig19830	5.02348	30.7147	2.61217	Up	5.94e-06	4.16e-05	-
isotig21535	6.92414	42.3357	2.61217	Up	6.39e-07	5.23e-06	-
isotig17566	3.9947	24.4245	2.61217	Up	5.94e-06	4.16e-05	gi|115653055|ref|XP_782910.2|/5.72743e-72/PREDICTED: hypothetical protein [Strongylocentrotus purpuratus]
isotig08002	4.10122	25.0758	2.61217	Up	5.94e-06	4.16e-05	-
isotig24579	8.90247	54.4317	2.61217	Up	6.39e-07	5.22e-06	-
isotig20037	8.05782	49.2673	2.61217	Up	7.67e-09	8.07e-08	-
isotig16708	3.61873	22.1257	2.61217	Up	5.94e-06	4.16e-05	gi|260833502|ref|XP_002611696.1|/3.65061e-30/hypothetical protein BRAFLDRAFT_117084 [Branchiostoma floridae]
isotig22336	13.6389	83.3916	2.61217	Up	1.06e-11	1.49e-10	gi|115609696|ref|XP_798426.2|/5.82828e-16/PREDICTED: similar to LOC572000 protein [Strongylocentrotus purpuratus]
isotig14972	2.86234	17.501	2.61217	Up	5.94e-06	4.16e-05	gi|241755870|ref|XP_002412544.1|/1.88468e-08/FK506-binding protein, putative [Ixodes scapularis]
isotig11170	31.7077	193.868	2.61217	Up	8.73e-27	2.62e-25	gi|115750203|ref|XP_001201900.1|/3.44938e-57/PREDICTED: similar to ribosomal protein L23a [Strongylocentrotus purpuratus]
isotig17185	13.0852	79.3337	2.59999	Up	3.67e-17	7.58e-16	gi|115762690|ref|XP_792633.2|/2.08614e-40/PREDICTED: similar to P21-activated kinase, pak [Strongylocentrotus purpuratus]
isotig10827	7.33144	44.2924	2.59489	Up	1.96e-12	2.94e-11	gi|72033193|ref|XP_787718.1|/3.46624e-33/PREDICTED: hypothetical protein [Strongylocentrotus purpuratus]
isotig17018	7.56611	45.6	2.59141	Up	1.56e-10	1.98e-09	gi|188497644|ref|NP_067290.2|/2.26961e-90/nucleolar complex protein 3 homolog [Mus musculus]
isotig26608	17.9314	108.07	2.59141	Up	1.56e-10	1.98e-09	gi|291228220|ref|XP_002734077.1|/1.85979e-29/PREDICTED: calumenin-like [Saccoglossus kowalevskii]
isotig22633	11.4795	69.0741	2.58909	Up	1.4e-09	1.6e-08	gi|115715453|ref|XP_796289.2|/1.03562e-40/PREDICTED: similar to spondin [Strongylocentrotus purpuratus]
isotig13280	23.3063	140.173	2.58842	Up	2.66e-65	1.65e-63	-
isotig16834	5.89669	35.4098	2.58617	Up	1.26e-08	1.29e-07	-
isotig17644	6.45601	38.7686	2.58617	Up	1.26e-08	1.29e-07	gi|115768333|ref|XP_783781.2|/2.68133e-79/PREDICTED: hypothetical protein [Strongylocentrotus purpuratus]
isotig17923	5.8681	35.1466	2.58242	Up	1.15e-07	1.04e-06	-
isotig15423	7.88816	47.17	2.58011	Up	3.64e-13	5.83e-12	gi|115924909|ref|XP_001192397.1|/6.10762e-70/PREDICTED: similar to mox [Strongylocentrotus purpuratus]
isotig14948	3.38633	20.2118	2.5774	Up	1.06e-06	8.42e-06	gi|291227693|ref|XP_002733817.1|/1.9335e-166/PREDICTED: growth arrest-specific 8-like [Saccoglossus kowalevskii]
isotig11467	14.9951	89.5004	2.5774	Up	3.22e-12	4.73e-11	gi|91093719|ref|XP_967705.1|/1.56592e-21/PREDICTED: similar to small nuclear ribonucleoprotein G [Tribolium castaneum]
isotig19255	5.63196	33.6152	2.5774	Up	1.06e-06	8.43e-06	gi|72155110|ref|XP_789610.1|/5.43664e-30/PREDICTED: similar to coiled-coil domain containing 92 [Strongylocentrotus purpuratus]
isotig25597	9.6938	57.8588	2.5774	Up	1.06e-06	8.42e-06	gi|292611903|ref|XP_002661248.1|/7.7144e-20/PREDICTED: ATP-binding cassette, sub-family C, member 1 [Danio rerio]
isotig21262	13.5167	80.6764	2.5774	Up	3.22e-12	4.73e-11	gi|255103427|gb|ACU00919.1|/6.23055e-36/protein kinase C isoform [Patiria pectinifera]
isotig17186	3.88222	23.0586	2.57035	Up	9.81e-06	6.61e-05	-
isotig24615	7.46025	44.3103	2.57035	Up	9.81e-06	6.61e-05	gi|115716514|ref|XP_001201658.1|/1.04199e-42/PREDICTED: similar to KIAA1401 protein [Strongylocentrotus purpuratus]
isotig21149	5.62404	33.4041	2.57035	Up	9.81e-06	6.61e-05	gi|115959926|ref|XP_001180271.1|/6.88869e-35/PREDICTED: similar to DNA repair protein [Strongylocentrotus purpuratus]
isotig10654	41.1294	243.491	2.56563	Up	1.65e-33	6.02e-32	gi|115757111|ref|XP_793342.2|/1.81261e-56/PREDICTED: hypothetical protein [Strongylocentrotus purpuratus]
isotig15385	5.4569	32.3055	2.56563	Up	2.3e-09	2.57e-08	-
isotig18497	7.97965	47.2405	2.56563	Up	2.3e-09	2.57e-08	-
isotig17921	7.49755	44.3864	2.56563	Up	2.3e-09	2.57e-08	gi|291224230|ref|XP_002732108.1|/1.47304e-21/PREDICTED: hypothetical protein [Saccoglossus kowalevskii]
isotig14976	5.09748	30.1777	2.56563	Up	2.3e-09	2.57e-08	gi|291231876|ref|XP_002735883.1|/8.10074e-125/PREDICTED: CG1516-like [Saccoglossus kowalevskii]
isotig14123	14.8722	87.9984	2.56486	Up	4.9e-29	1.58e-27	gi|115969396|ref|XP_001175584.1|/1.70622e-06/PREDICTED: hypothetical protein [Strongylocentrotus purpuratus]
isotig21420	4.60944	27.1766	2.5597	Up	9.29e-05	0.000524826	-
isotig17729	9.84293	58.0325	2.5597	Up	5.29e-12	7.6e-11	-
isotig07872	2.70182	15.9295	2.5597	Up	9.29e-05	0.000524687	gi|51243742|gb|AAT99572.1|/6.6818e-53/Notch [Lithobius forficatus]
isotig22830	5.16794	30.4694	2.5597	Up	9.29e-05	0.000525103	-
isotig20014	32.3535	190.752	2.5597	Up	9.24e-30	3.04e-28	gi|291221475|ref|XP_002730746.1|/3.30986e-15/PREDICTED: hypothetical protein [Saccoglossus kowalevskii]
isotig22194	4.90637	28.9273	2.5597	Up	9.29e-05	0.000525381	gi|115698896|ref|XP_798367.2|/8.36489e-34/PREDICTED: hypothetical protein [Strongylocentrotus purpuratus]
isotig06181	1.23084	7.25686	2.5597	Up	9.29e-05	0.000524964	gi|72013581|ref|XP_799977.1|/7.11344e-21/PREDICTED: hypothetical protein [Strongylocentrotus purpuratus]
isotig14709	2.15563	12.7093	2.5597	Up	9.29e-05	0.000525242	gi|146219852|ref|NP_989607.2|/1.67644e-10/breast cancer 2, early onset [Gallus gallus]
isotig27340	44.4299	261.531	2.55738	Up	9.7e-22	2.45e-20	-
isotig17014	11.2745	66.3087	2.55613	Up	1.25e-14	2.25e-13	gi|291244056|ref|XP_002741914.1|/6.89517e-87/PREDICTED: 5 nucleotidase, ecto-like [Saccoglossus kowalevskii]
isotig14832	34.6994	203.981	2.55545	Up	7.67e-57	4.33e-55	gi|115713917|ref|XP_001187533.1|/0/PREDICTED: hypothetical protein, partial [Strongylocentrotus purpuratus]
isotig29432	23.621	138.529	2.55205	Up	1.89e-07	1.66e-06	-
isotig14284	4.96116	29.0336	2.54898	Up	4.21e-10	5.09e-09	gi|72004817|ref|XP_783407.1|/1.07355e-174/PREDICTED: hypothetical protein [Strongylocentrotus purpuratus]
isotig13271	4.31752	25.2379	2.54732	Up	9.77e-13	1.5e-11	-
isotig11749	6.96434	40.5538	2.54178	Up	1.74e-06	1.34e-05	-
isotig13148	1.67368	9.74593	2.54178	Up	1.74e-06	1.34e-05	gi|115702375|ref|XP_783370.2|/5.43509e-62/PREDICTED: hypothetical protein [Strongylocentrotus purpuratus]
isotig13846	4.01654	23.3886	2.54178	Up	3.78e-09	4.12e-08	-
isotig18775	8.1606	47.5197	2.54178	Up	3.78e-09	4.13e-08	-
isotig19747	11.8043	68.737	2.54178	Up	8.66e-12	1.23e-10	-
isotig13021	11.6467	67.8194	2.54178	Up	1.74e-06	1.34e-05	-
isotig17847	9.10675	52.7882	2.53521	Up	7.71e-11	1.01e-09	-
isotig14902	6.14753	35.6348	2.53521	Up	7.71e-11	1.01e-09	gi|115728700|ref|XP_783541.2|/1.71276e-105/PREDICTED: similar to RIKEN cDNA 2610019A05 gene [Strongylocentrotus purpuratus]
isotig24471	11.7393	67.9314	2.53273	Up	3.41e-08	3.32e-07	gi|115683754|ref|XP_001175737.1|/6.46013e-27/PREDICTED: hypothetical protein [Strongylocentrotus purpuratus]
isotig18722	21.5418	124.655	2.53273	Up	4.86e-22	1.24e-20	-
isotig17431	6.29715	36.4396	2.53273	Up	3.41e-08	3.32e-07	-
isotig26223	13.7294	79.4476	2.53273	Up	3.41e-08	3.32e-07	-
isotig21268	5.7618	33.2159	2.52728	Up	1.62e-05	0.00010504	-
isotig15257	2.96639	17.1007	2.52728	Up	1.62e-05	0.000105008	gi|17559178|ref|NP_505898.1|/6.69188e-11/DEgeneration Suppressor family member (des-2) [Caenorhabditis elegans]
isotig24020	7.11511	41.0175	2.52728	Up	1.62e-05	0.000104977	-
isotig11639	4.48787	25.8718	2.52728	Up	1.62e-05	0.000105072	gi|115927405|ref|XP_794167.2|/4.44726e-78/PREDICTED: similar to DNA repair gene [Strongylocentrotus purpuratus]
isotig22280	6.18993	35.6839	2.52728	Up	1.62e-05	0.000104945	-
isotig23401	13.5091	77.8777	2.52728	Up	6.89e-10	8.1e-09	-
isotig13825	36.5922	210.64	2.52517	Up	6.65e-72	4.48e-70	-
isotig03191	10.6988	61.5213	2.52363	Up	1.42e-11	1.96e-10	gi|120092|sp|P19477.1|FIBA_PARPA/7.83819e-36/RecName: Full=Fibrinogen-like protein A; Short=FREP-A; Flags: Precursor
isotig14157	58.8468	337.894	2.52154	Up	1.85e-104	1.61e-102	-
isotig22691	8.9285	51.2485	2.52102	Up	3.1e-07	2.65e-06	-
isotig18797	6.31847	36.2673	2.52102	Up	3.1e-07	2.65e-06	gi|291229448|ref|XP_002734686.1|/1.16186e-62/PREDICTED: ficolin 1-like [Saccoglossus kowalevskii]
isotig22527	28.9669	166.109	2.51966	Up	6.9e-21	1.68e-19	-
isotig14841	4.96047	28.4037	2.51753	Up	6.19e-09	6.6e-08	gi|115715395|ref|XP_788351.2|/1.32095e-47/PREDICTED: similar to myb binding protein (P160) 1a-like [Strongylocentrotus purpuratus]
isotig17208	6.94083	39.7433	2.51753	Up	6.19e-09	6.6e-08	gi|115622037|ref|XP_001200325.1|/2.29582e-55/PREDICTED: similar to RE13143p [Strongylocentrotus purpuratus]
isotig15753	5.74433	32.8921	2.51753	Up	6.19e-09	6.59e-08	-
isotig08579	4.11273	23.5133	2.51531	Up	1.26e-10	1.62e-09	gi|291236254|ref|XP_002738055.1|/1.62496e-66/PREDICTED: splicing factor proline/glutamine rich (polypyrimidine tract binding protein associated)-like [Saccoglossus kowalevskii]
isotig11368	17.4147	99.4571	2.51377	Up	2.61e-12	3.86e-11	gi|194039582|ref|XP_001929382.1|/3.98778e-18/PREDICTED: furin-like [Sus scrofa]
isotig04589	26.947	153.668	2.51162	Up	3.72e-74	2.58e-72	gi|260830645|ref|XP_002610271.1|/1.24633e-134/hypothetical protein BRAFLDRAFT_115434 [Branchiostoma floridae]
isotig08851	1.41421	8.02919	2.50525	Up	0.000153239	0.000827261	gi|291226802|ref|XP_002733380.1|/1.20511e-61/PREDICTED: doublecortin-like kinase 1-like [Saccoglossus kowalevskii]
isotig18183	5.13751	29.1681	2.50525	Up	2.85e-06	2.12e-05	gi|115722913|ref|XP_781637.2|/7.93136e-33/PREDICTED: similar to collagen XVIII [Strongylocentrotus purpuratus]
isotig22128	4.87645	27.686	2.50525	Up	0.000153239	0.000827679	-
isotig19827	3.96892	22.5335	2.50525	Up	0.000153239	0.00082747	gi|291224840|ref|XP_002732413.1|/5.29411e-16/PREDICTED: zinc finger protein (MYND)-8-like [Saccoglossus kowalevskii]
isotig18396	3.53085	20.0464	2.50525	Up	0.000153239	0.000828097	-
isotig11660	8.30897	47.1741	2.50525	Up	0.000153239	0.000827052	gi|260796611|ref|XP_002593298.1|/8.6629e-27/hypothetical protein BRAFLDRAFT_83845 [Branchiostoma floridae]
isotig17427	6.29715	35.752	2.50525	Up	5.59e-08	5.28e-07	gi|115928228|ref|XP_001197919.1|/3.09207e-65/PREDICTED: hypothetical protein [Strongylocentrotus purpuratus]
isotig16477	4.22769	24.0027	2.50525	Up	2.85e-06	2.12e-05	gi|218563485|sp|B5FYQ0.1|ARL3_TAEGU/8.57256e-62/RecName: Full=ADP-ribosylation factor-like protein 3
isotig23074	5.35838	30.4222	2.50525	Up	0.000153239	0.000826843	-
isotig19916	4.00871	22.7594	2.50525	Up	0.000153239	0.000827888	-
isotig15850	31.7048	179.156	2.49844	Up	7.45e-42	3.28e-40	gi|115977177|ref|XP_001181327.1|/2.96058e-63/PREDICTED: similar to laminin alpha chain, partial [Strongylocentrotus purpuratus]
isotig23262	37.3211	210.726	2.4973	Up	1.6e-24	4.47e-23	-
isotig18510	9.84018	55.4769	2.49513	Up	2.06e-10	2.58e-09	-
isotig13667	18.404	103.758	2.49513	Up	1.33e-37	5.43e-36	-
isotig14576	14.1965	79.9118	2.49287	Up	1.38e-23	3.77e-22	gi|193788689|ref|NP_001123287.1|/2.41774e-113/E2F transcription factor 3 [Strongylocentrotus purpuratus]
isotig10110	13.1105	73.7984	2.49287	Up	1.01e-08	1.05e-07	gi|115911557|ref|XP_794521.2|/2.19656e-06/PREDICTED: similar to 6a fibrillar collagen [Strongylocentrotus purpuratus]
isotig11718	13.2798	74.7515	2.49287	Up	1.01e-08	1.05e-07	-
isotig14398	6.08938	34.1292	2.48664	Up	3.77e-11	5.07e-10	gi|291224294|ref|XP_002732140.1|/3.21483e-83/PREDICTED: Probable exonuclease mut-7 homolog [Saccoglossus kowalevskii]
isotig14700	2.6891	15.0325	2.48289	Up	2.65e-05	0.000165323	gi|115916235|ref|XP_788611.2|/5.51592e-171/PREDICTED: hypothetical protein [Strongylocentrotus purpuratus]
isotig18078	4.22248	23.6043	2.48289	Up	2.65e-05	0.000165227	gi|115681468|ref|XP_790343.2|/1.39026e-32/PREDICTED: similar to coiled-coil domain containing 108 [Strongylocentrotus purpuratus]
isotig21265	5.63196	31.4835	2.48289	Up	2.65e-05	0.000165275	gi|115916101|ref|XP_001176955.1|/1.50665e-79/PREDICTED: similar to Bardet-Biedl syndrome 2 [Strongylocentrotus purpuratus]
isotig13428	2.97439	16.5623	2.47724	Up	9.12e-08	8.42e-07	-
isotig15669	6.93233	38.5325	2.47467	Up	3.35e-10	4.09e-09	-
isotig14428	260.345	1446.09	2.47366	Up	0	0	gi|115694617|ref|XP_795694.2|/5.95495e-62/PREDICTED: similar to alpha-5 collagen, partial [Strongylocentrotus purpuratus]
isotig20081	6.08938	33.6859	2.46778	Up	4.67e-06	3.33e-05	gi|115923362|ref|XP_784879.2|/1.97681e-72/PREDICTED: similar to GCN5 [Strongylocentrotus purpuratus]
isotig29078	31.9895	176.963	2.46778	Up	6.14e-11	8.1e-10	-
isotig20802	47.552	262.424	2.46432	Up	2.42e-36	9.5e-35	gi|260833804|ref|XP_002611902.1|/1.87811e-54/hypothetical protein BRAFLDRAFT_272416 [Branchiostoma floridae]
isotig14691	134.098	738.053	2.46044	Up	4.69e-197	7.06e-195	-
isotig14601	12.8043	70.3666	2.45826	Up	2.38e-20	5.67e-19	gi|115738129|ref|XP_793584.2|/7.69955e-72/PREDICTED: hypothetical protein [Strongylocentrotus purpuratus]
isotig06513	43.4592	236.369	2.44331	Up	2.41e-76	1.7e-74	gi|38490686|emb|CAE53096.1|/3.95039e-158/alpha-5 collagen [Paracentrotus lividus]
isotig13907	251.359	1366.28	2.44243	Up	0	0	gi|72086008|ref|XP_793277.1|/1.55084e-122/PREDICTED: similar to heterogeneous nuclear ribonucleoprotein R [Strongylocentrotus purpuratus]
isotig10921	8.57884	46.6248	2.44224	Up	2.68e-08	2.65e-07	-
isotig13263	7.56021	41.0568	2.44112	Up	3.34e-19	7.59e-18	-
isotig22631	6.38769	34.5922	2.43708	Up	4.34e-05	0.000261334	gi|115968029|ref|XP_001188429.1|/9.08537e-27/PREDICTED: similar to nidogen (enactin) [Strongylocentrotus purpuratus]
isotig20830	5.42563	29.3823	2.43708	Up	4.34e-05	0.00026126	gi|115696809|ref|XP_001179877.1|/2.24524e-100/PREDICTED: hypothetical protein [Strongylocentrotus purpuratus]
isotig15933	9.8248	53.2057	2.43708	Up	6.21e-13	9.73e-12	gi|115738169|ref|XP_790489.2|/5.89194e-32/PREDICTED: hypothetical protein [Strongylocentrotus purpuratus]
isotig18807	4.5132	24.441	2.43708	Up	4.34e-05	0.000261187	gi|115749099|ref|XP_792353.2|/4.55829e-67/PREDICTED: hypothetical protein [Strongylocentrotus purpuratus]
isotig22611	6.30708	34.1557	2.43708	Up	4.34e-05	0.000261113	-
isotig15038	37.0513	200.152	2.4335	Up	3.95e-51	1.98e-49	gi|115722917|ref|XP_781458.2|/1.05872e-176/PREDICTED: similar to LOC398558 protein [Strongylocentrotus purpuratus]
isotig10619	26.8939	145.272	2.4334	Up	1.58e-30	5.34e-29	gi|148670188|gb|EDL02135.1|/2.29388e-35/procollagen, type IV, alpha 4 [Mus musculus]
isotig16219	7.51249	40.5642	2.43285	Up	8.86e-10	1.03e-08	-
isotig26333	29.364	158.416	2.4316	Up	2.12e-14	3.75e-13	-
isotig17741	4.93158	26.5632	2.4293	Up	7.61e-06	5.22e-05	gi|148725806|emb|CAK05105.2|/2.41924e-11/novel protein similar to vertebrate asp (abnormal spindle)-like, microcephaly associated (Drosophila) (ASPM) [Danio rerio]
isotig17640	4.83226	26.0282	2.4293	Up	7.61e-06	5.23e-05	gi|291235131|ref|XP_002737498.1|/6.37296e-15/PREDICTED: chromobox homolog 2-like [Saccoglossus kowalevskii]
isotig13030	91.7733	494.322	2.4293	Up	1.98e-33	7.2e-32	-
isotig08569	2.19206	11.8072	2.4293	Up	7.61e-06	5.22e-05	gi|115927400|ref|XP_782196.2|/1.06655e-115/PREDICTED: similar to putative RNA binding protein KOC [Strongylocentrotus purpuratus]
isotig15296	3.58092	19.288	2.4293	Up	7.61e-06	5.22e-05	gi|82617556|ref|NP_001032400.1|/4.33615e-63/sulfotransferase [Strongylocentrotus purpuratus]
isotig14107	2.85281	15.3662	2.4293	Up	7.61e-06	5.23e-05	gi|115924142|ref|XP_001187662.1|/3.76565e-43/PREDICTED: hypothetical protein [Strongylocentrotus purpuratus]
isotig19676	18.6901	100.528	2.42725	Up	7.3e-16	1.41e-14	gi|115744100|ref|XP_001197420.1|/2.83382e-33/PREDICTED: hypothetical protein [Strongylocentrotus purpuratus]
isotig14943	37.1448	199.583	2.42576	Up	1.94e-51	9.84e-50	gi|295293383|gb|ADF87941.1|/3.39905e-13/macrophage migration inhibitory-like factor protein [Chlamys farreri]
isotig13760	3.01951	16.2013	2.42372	Up	1.35e-06	1.06e-05	-
isotig15492	4.30628	23.1055	2.42372	Up	1.35e-06	1.06e-05	gi|72108904|ref|XP_793963.1|/1.73828e-77/PREDICTED: similar to CYP1A5 [Strongylocentrotus purpuratus]
isotig17781	5.73583	30.7758	2.42372	Up	1.35e-06	1.06e-05	-
isotig17246	5.40886	29.0215	2.42372	Up	1.35e-06	1.06e-05	gi|115782497|ref|XP_794941.2|/6.53022e-18/PREDICTED: similar to Ncoa6 protein [Strongylocentrotus purpuratus]
isotig26645	27.0792	145.069	2.42149	Up	1.01e-12	1.55e-11	gi|193591726|ref|XP_001944018.1|/1.37134e-56/PREDICTED: similar to Zinc finger protein 271 (Zinc finger protein 7) (HZF7) (Zinc finger protein ZNFphex133) (Epstein-Barr virus-induced zinc finger protein) (ZNF-EB) (CT-ZFP48) (Zinc finger protein dp) (ZNF-dp) [Acyrthosiphon pisum]
isotig20280	9.2396	49.3192	2.41625	Up	4.36e-08	4.19e-07	-
isotig26449	15.8538	84.6248	2.41625	Up	4.36e-08	4.19e-07	-
isotig28350	22.1534	118.036	2.41362	Up	7.89e-09	8.29e-08	-
isotig15299	11.9453	63.6459	2.41362	Up	2.19e-16	4.38e-15	gi|115949002|ref|XP_001176916.1|/3.35826e-103/PREDICTED: similar to MGC140597 protein, partial [Strongylocentrotus purpuratus]
isotig24216	15.5289	82.7396	2.41362	Up	7.89e-09	8.29e-08	-
isotig26818	85.4266	454.051	2.4101	Up	1.96e-36	7.72e-35	gi|292626321|ref|XP_002666280.1|/1.76423e-08/PREDICTED: si:ch211-246m6.5 [Danio rerio]
isotig15936	9.1623	48.5891	2.40685	Up	8.83e-12	1.25e-10	gi|291223879|ref|XP_002731935.1|/2.8279e-159/PREDICTED: Wolf-Hirschhorn syndrome candidate 1 protein-like [Saccoglossus kowalevskii]
isotig16181	18.9929	100.722	2.40685	Up	3.21e-22	8.28e-21	gi|260828849|ref|XP_002609375.1|/1.49342e-132/hypothetical protein BRAFLDRAFT_98992 [Branchiostoma floridae]
isotig07655	53.3554	282.73	2.40572	Up	5.77e-68	3.7e-66	gi|72157893|ref|XP_790505.1|/4.39797e-23/PREDICTED: similar to fibropellin Ia [Strongylocentrotus purpuratus]
isotig08811	6.18454	32.7493	2.40473	Up	3e-13	4.83e-12	gi|115903825|ref|XP_787192.2|/5.93169e-76/PREDICTED: similar to Eukaryotic translation initiation factor 3, subunit 8 [Strongylocentrotus purpuratus]
isotig18444	14.9238	78.9787	2.40385	Up	5.55e-14	9.52e-13	-
isotig24947	52.2906	275.386	2.39683	Up	2.24e-26	6.65e-25	-
isotig12429	11.2904	59.1704	2.38978	Up	1.24e-05	8.23e-05	-
isotig11331	4.26755	22.3652	2.38978	Up	7.08e-05	0.000409797	gi|291224737|ref|XP_002732357.1|/1.13307e-87/PREDICTED: UBiquitin Conjugating enzyme family member (ubc-7)-like [Saccoglossus kowalevskii]
isotig18233	6.00662	31.4793	2.38978	Up	2.19e-06	1.67e-05	gi|154418773|ref|XP_001582404.1|/3.46439e-12/viral A-type inclusion protein [Trichomonas vaginalis G3]
isotig16080	8.00405	41.9473	2.38978	Up	4.24e-10	5.13e-09	gi|224057624|ref|XP_002187249.1|/4.34778e-96/PREDICTED: similar to RNA processing factor 1 [Taeniopygia guttata]
isotig14830	3.86881	20.2755	2.38978	Up	2.19e-06	1.66e-05	gi|291231783|ref|XP_002735854.1|/1.77948e-33/PREDICTED: predicted protein-like [Saccoglossus kowalevskii]
isotig26545	14.0923	73.8544	2.38978	Up	3.92e-07	3.29e-06	-
isotig15219	5.29239	27.7361	2.38978	Up	7.06e-08	6.6e-07	gi|126344397|ref|XP_001365113.1|/4.74343e-25/PREDICTED: similar to calcium-dependent chloride channel-1, partial [Monodelphis domestica]
isotig10147	6.81419	35.7116	2.38978	Up	2.32e-09	2.59e-08	gi|291234145|ref|XP_002737010.1|/3.52069e-14/PREDICTED: predicted protein-like [Saccoglossus kowalevskii]
isotig22710	7.653	40.1075	2.38978	Up	1.24e-05	8.23e-05	gi|72138743|ref|XP_794891.1|/3.48496e-34/PREDICTED: hypothetical protein [Strongylocentrotus purpuratus]
isotig15208	4.7078	24.6725	2.38978	Up	3.92e-07	3.29e-06	gi|34922437|sp|O76536.1|HYAL_STRPU/2.00848e-99/RecName: Full=Hyalin
isotig20000	7.05948	36.9971	2.38978	Up	2.19e-06	1.67e-05	gi|115899348|ref|XP_001175653.1|/2.38944e-13/PREDICTED: hypothetical protein [Strongylocentrotus purpuratus]
isotig20980	6.68305	35.0243	2.38978	Up	1.24e-05	8.23e-05	gi|147898767|ref|NP_001090550.1|/1.62884e-23/integrator complex subunit 7 [Xenopus laevis]
isotig16362	8.32338	43.6209	2.38978	Up	4.24e-10	5.13e-09	gi|115712820|ref|XP_791160.2|/3.96053e-74/PREDICTED: hypothetical protein [Strongylocentrotus purpuratus]
isotig18117	6.01307	31.5131	2.38978	Up	2.19e-06	1.66e-05	gi|148236825|ref|NP_001081143.1|/8.26577e-53/poly(A)-specific ribonuclease PARN [Xenopus laevis]
isotig17211	3.8747	20.3064	2.38978	Up	7.08e-05	0.000409909	-
isotig17680	8.9675	46.9966	2.38978	Up	2.32e-09	2.59e-08	-
isotig20764	7.61656	39.9166	2.38978	Up	2.19e-06	1.66e-05	-
isotig13217	3.11425	16.321	2.38978	Up	1.28e-08	1.3e-07	-
isotig17198	5.40364	28.3192	2.38978	Up	2.19e-06	1.66e-05	gi|115668696|ref|XP_796903.2|/1.00278e-18/PREDICTED: similar to CG33141-PB [Strongylocentrotus purpuratus]
isotig21138	15.7252	82.412	2.38978	Up	1.43e-11	1.97e-10	gi|38490686|emb|CAE53096.1|/3.77995e-33/alpha-5 collagen [Paracentrotus lividus]
isotig04637	3.32532	17.4272	2.38978	Up	1.24e-05	8.23e-05	gi|71895693|ref|NP_001026207.1|/9.11297e-30/nuclear nucleic acid-binding protein C1D [Gallus gallus]
isotig13411	13.5985	70.9454	2.38326	Up	3.83e-28	1.21e-26	-
isotig15778	19.1784	99.9509	2.38174	Up	4.69e-23	1.25e-21	gi|115899653|ref|XP_795794.2|/4.0585e-60/PREDICTED: similar to cellular senescence inhibited gene protein [Strongylocentrotus purpuratus]
isotig08269	19.3548	100.757	2.38013	Up	2.06e-19	4.71e-18	-
isotig15967	15.8103	82.2827	2.37972	Up	1.1e-18	2.42e-17	gi|115689569|ref|XP_787359.2|/4.53178e-20/PREDICTED: similar to 2 alpha fibrillar collagen [Strongylocentrotus purpuratus]
isotig28049	362.942	1879.97	2.3729	Up	1.76e-123	1.83e-121	-
isotig13966	23.9415	123.863	2.37116	Up	2.09e-38	8.74e-37	gi|156368142|ref|XP_001627555.1|/4.44243e-120/predicted protein [Nematostella vectensis]
isotig19495	36.6145	189.363	2.37067	Up	1.86e-28	5.89e-27	-
isotig07920	8.45877	43.6587	2.36775	Up	3.75e-09	4.1e-08	-
isotig14430	5.12982	26.4361	2.36553	Up	2.06e-08	2.06e-07	gi|126306352|ref|XP_001372211.1|/9.37874e-36/PREDICTED: similar to Basic leucine zipper nuclear factor 1 (JEM-1) [Monodelphis domestica]
isotig19846	9.94699	51.261	2.36553	Up	2.06e-08	2.06e-07	gi|291232095|ref|XP_002735981.1|/9.86757e-31/PREDICTED: RBD (RNA binding domain) protein family member (rbd-1)-like [Saccoglossus kowalevskii]
isotig19679	68.2703	351.825	2.36553	Up	7.99e-51	3.98e-49	gi|291227332|ref|XP_002733639.1|/8.13474e-36/PREDICTED: hypothetical protein [Saccoglossus kowalevskii]
isotig13785	3.91176	20.121	2.36281	Up	1.14e-07	1.03e-06	-
isotig19003	15.8827	81.6051	2.36121	Up	2.32e-13	3.79e-12	-
isotig14170	15.9368	81.8337	2.36033	Up	1.28e-24	3.6e-23	-
isotig15507	4.3296	22.1501	2.35501	Up	3.55e-06	2.6e-05	gi|72129162|ref|XP_796852.1|/5.04217e-53/PREDICTED: similar to Ankyrin repeat domain 40 [Strongylocentrotus purpuratus]
isotig15432	4.26365	21.8127	2.35501	Up	3.55e-06	2.6e-05	gi|260817954|ref|XP_002603850.1|/3.4351e-40/hypothetical protein BRAFLDRAFT_129677 [Branchiostoma floridae]
isotig22902	9.08794	46.4937	2.35501	Up	3.55e-06	2.6e-05	gi|260831182|ref|XP_002610538.1|/1.78032e-72/hypothetical protein BRAFLDRAFT_202253 [Branchiostoma floridae]
isotig08322	6.9629	35.622	2.35501	Up	3.55e-06	2.6e-05	-
isotig18843	11.8009	60.2599	2.3523	Up	2.02e-10	2.53e-09	-
isotig22520	31.2887	159.604	2.35078	Up	8.53e-19	1.89e-17	gi|189237298|ref|XP_971195.2|/1.87902e-83/PREDICTED: similar to conserved hypothetical protein [Tribolium castaneum]
isotig13795	27.1098	138.257	2.35046	Up	2.03e-44	9.35e-43	-
isotig13864	2.68069	13.6586	2.34913	Up	2.01e-05	0.000129054	-
isotig24064	8.53813	43.5034	2.34913	Up	2.01e-05	0.000129015	gi|141521454|gb|ABO88028.1|/5.93049e-10/aurora kinase A [Sus scrofa]
isotig24442	8.83689	45.0256	2.34913	Up	2.01e-05	0.000128937	gi|115683754|ref|XP_001175737.1|/9.27577e-54/PREDICTED: hypothetical protein [Strongylocentrotus purpuratus]
isotig15620	3.74293	19.0709	2.34913	Up	2.01e-05	0.000129093	gi|260791454|ref|XP_002590744.1|/4.86833e-24/hypothetical protein BRAFLDRAFT_78158 [Branchiostoma floridae]
isotig21122	6.70172	34.1465	2.34913	Up	2.01e-05	0.000128976	-
isotig16626	4.30739	21.9469	2.34913	Up	2.01e-05	0.000128899	gi|72140095|ref|XP_779941.1|/2.8146e-59/PREDICTED: similar to acyl-CoA synthetase long-chain family member 6 isoform 1 [Strongylocentrotus purpuratus]
isotig14500	8.77699	44.6452	2.34671	Up	3.73e-13	5.97e-12	gi|291238186|ref|XP_002739012.1|/2.99957e-18/PREDICTED: hypothetical protein [Saccoglossus kowalevskii]
isotig03713	2.55019	12.9194	2.34087	Up	0.000114897	0.000639319	-
isotig13448	3.77413	19.12	2.34087	Up	3.33e-08	3.24e-07	-
isotig17985	4.21358	21.3463	2.34087	Up	0.000114897	0.000638156	gi|156384994|ref|XP_001633417.1|/1.50029e-18/predicted protein [Nematostella vectensis]
isotig22514	6.27738	31.8016	2.34087	Up	0.000114897	0.000637328	-
isotig21640	5.86318	29.7033	2.34087	Up	0.000114897	0.00063882	-
isotig27175	9.61224	48.6963	2.34087	Up	0.000114897	0.000637494	-
isotig15941	3.2803	16.6183	2.34087	Up	0.000114897	0.000639153	gi|115774629|ref|XP_784918.2|/1.58361e-91/PREDICTED: similar to DEAD/DEXH helicase DDX31 [Strongylocentrotus purpuratus]
isotig10451	3.58306	18.152	2.34087	Up	0.000114897	0.000638654	-
isotig21879	5.95043	30.1453	2.34087	Up	0.000114897	0.000638488	-
isotig15019	2.87883	14.5843	2.34087	Up	0.000114897	0.000638322	-
isotig18313	4.34168	21.9953	2.34087	Up	0.000114897	0.000637825	gi|115899394|ref|XP_780721.2|/1.41162e-58/PREDICTED: similar to Chromosome 8 open reading frame 70 [Strongylocentrotus purpuratus]
isotig00444	2.24519	11.3743	2.34087	Up	0.000114897	0.000637991	gi|241039700|ref|XP_002406943.1|/4.98908e-36/proclotting enzyme precursor, putative [Ixodes scapularis]
isotig15510	3.10699	15.7402	2.34087	Up	0.000114897	0.000637659	gi|115728517|ref|XP_001194871.1|/7.59683e-09/PREDICTED: hypothetical protein [Strongylocentrotus purpuratus]
isotig13994	2.32617	11.7846	2.34087	Up	0.000114897	0.000638986	gi|115948744|ref|XP_001194065.1|/6.73167e-115/PREDICTED: similar to Coiled-coil domain containing 13 [Strongylocentrotus purpuratus]
isotig15937	34.2275	173.054	2.33799	Up	5.67e-37	2.27e-35	-
isotig15521	5.55374	28.0278	2.33533	Up	1.84e-07	1.62e-06	gi|115948839|ref|XP_001196893.1|/0/PREDICTED: similar to Cek8, partial [Strongylocentrotus purpuratus]
isotig17265	10.084	50.8152	2.33319	Up	3.24e-10	3.97e-09	-
isotig13635	5.38126	27.1172	2.33319	Up	3.24e-10	3.97e-09	-
isotig17158	36.2117	182.374	2.33237	Up	2.38e-33	8.63e-32	gi|296434234|ref|NP_001171787.1|/1.01631e-103/protein arginine N-methyltransferase 1-like [Saccoglossus kowalevskii]
isotig12983	36.4844	183.558	2.33088	Up	2.19e-18	4.75e-17	-
isotig23902	11.2639	56.5719	2.32838	Up	1.02e-06	8.17e-06	gi|195056327|ref|XP_001995062.1|/5.85262e-45/GH22839 [Drosophila grimshawi]
isotig17548	9.54911	47.9594	2.32838	Up	1.77e-09	2e-08	gi|115683794|ref|XP_796626.2|/2.76667e-66/PREDICTED: hypothetical protein [Strongylocentrotus purpuratus]
isotig00440	3.50091	17.5829	2.32838	Up	3.24e-12	4.75e-11	gi|291236748|ref|XP_002738300.1|/9.4812e-115/PREDICTED: complement factor B-like, partial [Saccoglossus kowalevskii]
isotig18342	17.3104	86.9395	2.32838	Up	6.11e-15	1.12e-13	gi|115668674|ref|XP_796375.2|/1.49426e-92/PREDICTED: similar to polybromo-1 [Strongylocentrotus purpuratus]
isotig17994	6.69938	33.6469	2.32838	Up	1.02e-06	8.18e-06	gi|115696820|ref|XP_783555.2|/4.67015e-52/PREDICTED: hypothetical protein [Strongylocentrotus purpuratus]
isotig09975	12.394	62.1051	2.32507	Up	3.29e-14	5.75e-13	-
isotig22171	18.3146	91.7167	2.32419	Up	1.76e-11	2.43e-10	-
isotig17731	8.94926	44.7691	2.32266	Up	9.72e-09	1.01e-07	gi|72014228|ref|XP_784862.1|/1.36605e-78/PREDICTED: similar to MGC80266 protein, partial [Strongylocentrotus purpuratus]
isotig20868	63.628	318.128	2.32187	Up	2.67e-40	1.15e-38	gi|115929097|ref|XP_001181626.1|/7.96695e-18/PREDICTED: similar to laminin, gamma 1, partial [Strongylocentrotus purpuratus]
isotig18027	36.3134	181.458	2.32106	Up	3.03e-30	1.01e-28	gi|122063218|sp|P21251.2|CALM_STIJA/5.76029e-79/RecName: Full=Calmodulin; Short=CaM
isotig09439	3.41769	17.0584	2.31939	Up	5.73e-06	4.03e-05	gi|260821288|ref|XP_002605965.1|/4.0937e-21/hypothetical protein BRAFLDRAFT_126574 [Branchiostoma floridae]
isotig14981	3.9591	19.7607	2.31939	Up	5.73e-06	4.03e-05	gi|115702373|ref|XP_783488.2|/1.40278e-49/PREDICTED: similar to Viral A-type inclusion protein repeat containing protein [Strongylocentrotus purpuratus]
isotig16732	12.3596	61.5985	2.31726	Up	9.6e-13	1.48e-11	gi|72141241|ref|XP_791892.1|/8.0133e-94/PREDICTED: similar to MGC89952 protein [Strongylocentrotus purpuratus]
isotig15122	19.0414	94.7514	2.31501	Up	2.16e-23	5.82e-22	gi|115934376|ref|XP_001187579.1|/9.69154e-74/PREDICTED: similar to LOC398069 protein [Strongylocentrotus purpuratus]
isotig25384	20.9609	104.218	2.31383	Up	5.2e-10	6.2e-09	gi|187607266|ref|NP_001120358.1|/5.20841e-58/zinc finger protein 167 [Xenopus (Silurana) tropicalis]
isotig13763	5.62891	27.987	2.31383	Up	5.2e-10	6.2e-09	-
isotig28925	71.5421	354.849	2.31034	Up	5.85e-20	1.38e-18	gi|291234988|ref|XP_002737428.1|/3.22606e-10/PREDICTED: Lsm14a protein-like [Saccoglossus kowalevskii]
isotig13176	10.041	49.7851	2.30981	Up	6.47e-24	1.78e-22	gi|119569258|gb|EAW48873.1|/9.47832e-180/hypothetical protein FLJ36090, isoform CRA_a [Homo sapiens]
isotig13175	1.76933	8.7575	2.30731	Up	3.24e-05	0.000199435	gi|301756306|ref|XP_002914003.1|/6.31507e-129/PREDICTED: cyclin-dependent kinase-like 5-like [Ailuropoda melanoleuca]
isotig13983	4.18225	20.7005	2.30731	Up	2.96e-07	2.54e-06	gi|115674876|ref|XP_001200812.1|/1.09995e-32/PREDICTED: similar to midasin [Strongylocentrotus purpuratus]
isotig18030	12.6274	62.5009	2.30731	Up	2.82e-11	3.82e-10	gi|115613272|ref|XP_783131.2|/4.09517e-08/PREDICTED: similar to cardiac troponin T isoform A3b, partial [Strongylocentrotus purpuratus]
isotig17333	28.0064	138.621	2.30731	Up	3.64e-25	1.04e-23	gi|115768291|ref|XP_785219.2|/5.74344e-67/PREDICTED: hypothetical protein [Strongylocentrotus purpuratus]
isotig24077	8.58395	42.4872	2.30731	Up	3.24e-05	0.00019955	gi|291242490|ref|XP_002741140.1|/1.36584e-22/PREDICTED: cadherin EGF LAG seven-pass G-type receptor 2-like [Saccoglossus kowalevskii]
isotig17407	4.76981	23.6087	2.30731	Up	3.24e-05	0.000199492	-
isotig20094	9.2396	45.7324	2.30731	Up	2.96e-07	2.54e-06	gi|115679741|ref|XP_001180988.1|/7.13769e-63/PREDICTED: similar to PHD finger protein 14, partial [Strongylocentrotus purpuratus]
isotig08520	6.71109	33.2173	2.30731	Up	2.84e-13	4.58e-12	-
isotig20744	6.48436	32.0951	2.30731	Up	3.24e-05	0.000199378	gi|260811209|ref|XP_002600315.1|/1.76603e-36/hypothetical protein BRAFLDRAFT_203922 [Branchiostoma floridae]
isotig18284	43.043	212.795	2.30562	Up	2.65e-34	9.86e-33	gi|115678928|ref|XP_788106.2|/8.15166e-127/PREDICTED: similar to chaperonin subunit 8 theta [Strongylocentrotus purpuratus]
isotig27835	47.0434	232.251	2.30362	Up	1.61e-16	3.24e-15	-
isotig19907	19.9436	98.4227	2.30306	Up	1.56e-14	2.8e-13	gi|118088620|ref|XP_426181.2|/5.89004e-84/PREDICTED: similar to Brix domain containing 1 [Gallus gallus]
isotig15047	11.4167	56.3419	2.30306	Up	1.56e-14	2.8e-13	gi|115905855|ref|XP_001200842.1|/1.25627e-36/PREDICTED: similar to conserved hypothetical protein [Strongylocentrotus purpuratus]
isotig17647	8.85022	43.5709	2.29958	Up	1.56e-08	1.58e-07	gi|115905859|ref|XP_782273.2|/2.66514e-29/PREDICTED: hypothetical protein [Strongylocentrotus purpuratus]
isotig04480	15.1153	74.4149	2.29958	Up	8.65e-16	1.66e-14	gi|156403768|ref|XP_001640080.1|/4.86326e-12/predicted protein [Nematostella vectensis]
isotig11251	45.3157	222.829	2.29785	Up	1.36e-36	5.37e-35	gi|115733038|ref|XP_790682.2|/4.81844e-41/PREDICTED: similar to matrix metalloproteinase 16 [Strongylocentrotus purpuratus]
isotig16653	11.5278	56.6383	2.29667	Up	8.31e-12	1.18e-10	gi|115647107|ref|XP_798353.2|/4.69304e-107/PREDICTED: similar to aspartyl (asparaginyl) beta hydroxylase, partial [Strongylocentrotus purpuratus]
isotig14535	4.16802	20.4784	2.29667	Up	1.65e-06	1.27e-05	gi|115736708|ref|XP_001201574.1|/4.17794e-105/PREDICTED: hypothetical protein [Strongylocentrotus purpuratus]
isotig16105	69.3376	340.45	2.29573	Up	3.63e-68	2.34e-66	-
isotig20767	211.537	1037.91	2.2947	Up	5.56e-128	5.91e-126	gi|291239428|ref|XP_002739625.1|/5.37413e-25/PREDICTED: predicted protein-like [Saccoglossus kowalevskii]
isotig14814	12.6073	61.7626	2.29248	Up	2.57e-16	5.12e-15	gi|193693088|ref|XP_001949613.1|/2.7962e-10/PREDICTED: similar to ORF 2; 5 end undetermined; putative [Acyrthosiphon pisum]
isotig05335	2.04328	9.99444	2.29024	Up	0.000185753	0.000985366	gi|115668627|ref|XP_787141.2|/1.54566e-167/PREDICTED: similar to Im:6893299 protein [Strongylocentrotus purpuratus]
isotig15282	5.94601	29.0842	2.29024	Up	8.58e-08	7.95e-07	gi|291244257|ref|XP_002742014.1|/4.03727e-77/PREDICTED: hypothetical protein [Saccoglossus kowalevskii]
isotig25483	8.0295	39.2753	2.29024	Up	0.000185753	0.000984633	-
isotig22731	6.3775	31.1948	2.29024	Up	0.000185753	0.000985121	-
isotig17408	3.92799	19.2133	2.29024	Up	0.000185753	0.000984877	gi|72078019|ref|XP_788587.1|/5.66128e-51/PREDICTED: similar to C20orf125 [Strongylocentrotus purpuratus]
isotig13003	8.71175	42.6124	2.29024	Up	0.000185753	0.000984389	-
isotig21115	49.1459	240.001	2.2879	Up	9.39e-30	3.09e-28	gi|291233821|ref|XP_002736837.1|/2.0934e-108/PREDICTED: chaperonin containing Tcp1, subunit 3 (gamma)-like isoform 1 [Saccoglossus kowalevskii]
isotig22787	39.667	193.356	2.28525	Up	2.49e-21	6.15e-20	gi|115889554|ref|XP_780851.2|/1.87213e-24/PREDICTED: similar to alpha-5 collagen [Strongylocentrotus purpuratus]
isotig20825	20.6735	100.742	2.28481	Up	1.35e-13	2.24e-12	gi|296233003|ref|XP_002761815.1|/3.61831e-59/PREDICTED: zinc finger protein 709 [Callithrix jacchus]
isotig24662	81.1764	395.226	2.28355	Up	5.49e-36	2.14e-34	-
isotig18321	19.9285	96.8722	2.28125	Up	4.1e-16	8.04e-15	gi|115749004|ref|XP_780573.2|/4.71014e-46/PREDICTED: similar to Bop1-prov protein [Strongylocentrotus purpuratus]
isotig20268	190.659	926.285	2.28046	Up	7.62e-119	7.64e-117	-
isotig13652	98.1478	476.591	2.27972	Up	5.74e-151	6.63e-149	-
isotig14151	33.6428	163.3	2.27916	Up	6.04e-46	2.82e-44	gi|291243323|ref|XP_002741552.1|/0/PREDICTED: nucleolar protein 5A (56kDa with KKE/D repeat)-like [Saccoglossus kowalevskii]
isotig18615	32.1323	155.924	2.27875	Up	2.35e-24	6.56e-23	-
isotig28140	19.2966	93.638	2.27875	Up	4.74e-07	3.94e-06	gi|115844794|ref|XP_789515.2|/2.31579e-16/PREDICTED: hypothetical protein [Strongylocentrotus purpuratus]
isotig12952	6.24254	30.2923	2.27875	Up	4.74e-07	3.94e-06	-
isotig26075	13.6416	65.5346	2.26425	Up	2.64e-06	1.98e-05	gi|115631656|ref|XP_781676.2|/9.32728e-08/PREDICTED: hypothetical protein [Strongylocentrotus purpuratus]
isotig19774	5.92399	28.459	2.26425	Up	5.22e-05	0.000308136	gi|260811970|ref|XP_002600694.1|/1.31019e-22/hypothetical protein BRAFLDRAFT_118555 [Branchiostoma floridae]
isotig18296	6.95425	33.4084	2.26425	Up	2.64e-06	1.98e-05	-
isotig11317	4.93158	23.6915	2.26425	Up	5.22e-05	0.000307966	-
isotig20004	6.07396	29.1795	2.26425	Up	5.22e-05	0.000308221	gi|118103734|ref|XP_425019.2|/5.97628e-49/PREDICTED: similar to EGF-like, fibronectin type III and laminin G domains [Gallus gallus]
isotig20685	8.57628	41.2007	2.26425	Up	2.64e-06	1.98e-05	-
isotig15809	3.86658	18.5752	2.26425	Up	5.22e-05	0.000308392	-
isotig18786	14.3935	69.1468	2.26425	Up	2.12e-11	2.91e-10	-
isotig16787	5.90758	28.3802	2.26425	Up	2.64e-06	1.98e-05	-
isotig13282	2.66136	12.7853	2.26425	Up	2.64e-06	1.98e-05	-
isotig24018	8.55335	41.0906	2.26425	Up	5.22e-05	0.000308051	gi|291239245|ref|XP_002739534.1|/1.41014e-27/PREDICTED: hypothetical protein [Saccoglossus kowalevskii]
isotig08817	1.76608	8.48429	2.26425	Up	5.22e-05	0.000308307	gi|115937085|ref|XP_001186068.1|/0/PREDICTED: hypothetical protein [Strongylocentrotus purpuratus]
isotig15458	11.617	55.5414	2.25733	Up	3.42e-13	5.49e-12	-
isotig04136	18.7267	89.4823	2.25651	Up	1.68e-22	4.38e-21	gi|115678928|ref|XP_788106.2|/3.22396e-75/PREDICTED: similar to chaperonin subunit 8 theta [Strongylocentrotus purpuratus]
isotig20351	29.1571	139.162	2.25485	Up	9.56e-19	2.11e-17	-
isotig28827	27.0681	128.961	2.25227	Up	3.99e-08	3.84e-07	gi|291223879|ref|XP_002731935.1|/5.25633e-08/PREDICTED: Wolf-Hirschhorn syndrome candidate 1 protein-like [Saccoglossus kowalevskii]
isotig24455	16.2609	77.472	2.25227	Up	3.99e-08	3.84e-07	gi|198432951|ref|XP_002127989.1|/1.28593e-11/PREDICTED: similar to CDKN1A interacting zinc finger protein 1 [Ciona intestinalis]
isotig13169	56.1015	267.216	2.2519	Up	4.45e-119	4.49e-117	gi|72011141|ref|XP_787042.1|/1.09047e-11/PREDICTED: hypothetical protein [Strongylocentrotus purpuratus]
isotig18532	17.8513	84.9786	2.25107	Up	1.01e-13	1.7e-12	-
isotig22169	11.1075	52.8217	2.2496	Up	7.59e-07	6.17e-06	-
isotig19458	22.1082	104.949	2.24704	Up	1.65e-15	3.13e-14	gi|291232993|ref|XP_002736439.1|/1.09183e-11/PREDICTED: predicted protein-like [Saccoglossus kowalevskii]
isotig14843	3.88222	18.4081	2.24539	Up	1.48e-05	9.64e-05	gi|261289851|ref|XP_002611788.1|/5.49999e-35/hypothetical protein BRAFLDRAFT_128887 [Branchiostoma floridae]
isotig20006	7.09527	33.6432	2.24539	Up	1.48e-05	9.63e-05	-
isotig19343	6.68039	31.676	2.24539	Up	1.48e-05	9.63e-05	-
isotig18056	12.0261	57.0236	2.24539	Up	6.22e-10	7.34e-09	-
isotig24312	17.4172	82.4049	2.24222	Up	1.16e-08	1.19e-07	-
isotig15133	6.93415	32.8071	2.24222	Up	1.16e-08	1.19e-07	gi|115631608|ref|XP_797018.2|/1.3868e-115/PREDICTED: hypothetical protein [Strongylocentrotus purpuratus]
isotig15713	73.8612	348.714	2.23915	Up	1.59e-71	1.07e-69	-
isotig05248	2.98521	14.0803	2.23777	Up	2.19e-07	1.91e-06	gi|242017327|ref|XP_002429141.1|/1.8959e-85/conserved hypothetical protein [Pediculus humanus corporis]
isotig17848	8.29604	39.1298	2.23777	Up	2.19e-07	1.92e-06	gi|72104770|ref|XP_788095.1|/8.92139e-43/PREDICTED: similar to AAA ATPase domain-containing protein [Strongylocentrotus purpuratus]
isotig22271	24.5695	115.887	2.23777	Up	1.61e-13	2.65e-12	gi|135489|sp|P11833.1|TBB_PARLI/1.95892e-91/RecName: Full=Tubulin beta chain; AltName: Full=Beta-tubulin
isotig17145	17.5515	82.6516	2.23545	Up	2.62e-15	4.91e-14	gi|291237921|ref|XP_002738880.1|/1.42864e-28/PREDICTED: Notch gene homolog 3-like [Saccoglossus kowalevskii]
isotig03129	22.4044	105.504	2.23545	Up	3.41e-29	1.11e-27	gi|195585630|ref|XP_002082584.1|/3.71981e-06/GD11645 [Drosophila simulans]
isotig16831	5.88584	27.6331	2.23108	Up	4.22e-06	3.04e-05	gi|291223813|ref|XP_002731902.1|/6.99994e-26/PREDICTED: chloride channel calcium activated 2-like [Saccoglossus kowalevskii]
isotig15211	25.3604	118.999	2.2303	Up	3.19e-27	9.72e-26	gi|72014031|ref|XP_783851.1|/7.00641e-61/PREDICTED: similar to Low-density lipoprotein receptor-related protein 4 precursor (Multiple epidermal growth factor-like domains 7) [Strongylocentrotus purpuratus]
isotig15062	6.29715	29.5017	2.22803	Up	6.35e-08	5.97e-07	gi|72012347|ref|XP_780302.1|/6.20169e-44/PREDICTED: similar to arl_B38 [Strongylocentrotus purpuratus]
isotig19783	13.8056	64.5998	2.22628	Up	9.9e-10	1.15e-08	-
isotig14018	4.20669	19.5967	2.21985	Up	1.21e-06	9.56e-06	gi|260831400|ref|XP_002610647.1|/2.87326e-142/hypothetical protein BRAFLDRAFT_275907 [Branchiostoma floridae]
isotig22364	11.1419	51.9039	2.21985	Up	1.21e-06	9.57e-06	gi|115891534|ref|XP_785640.2|/4.35014e-27/PREDICTED: similar to LOC495988 protein [Strongylocentrotus purpuratus]
isotig19845	20.9408	97.5517	2.21985	Up	7.53e-14	1.28e-12	gi|260797377|ref|XP_002593679.1|/7.94052e-65/hypothetical protein BRAFLDRAFT_165413 [Branchiostoma floridae]
isotig18177	7.69802	35.8609	2.21985	Up	1.21e-06	9.56e-06	gi|156387458|ref|XP_001634220.1|/5.33706e-37/predicted protein [Nematostella vectensis]
isotig20930	6.60941	30.7896	2.21985	Up	8.36e-05	0.000477384	gi|115682265|ref|XP_001199413.1|/3.88127e-81/PREDICTED: hypothetical protein, partial [Strongylocentrotus purpuratus]
isotig07749	3.86658	18.0123	2.21985	Up	8.36e-05	0.000477129	-
isotig07875	6.56719	30.593	2.21985	Up	1.21e-06	9.57e-06	-
isotig15965	11.8969	55.4213	2.21985	Up	4.64e-12	6.69e-11	-
isotig25249	9.40869	43.8299	2.21985	Up	8.36e-05	0.000477002	-
isotig17864	4.97247	23.164	2.21985	Up	8.36e-05	0.000477639	-
isotig16313	4.13658	19.2701	2.21985	Up	8.36e-05	0.000477511	-
isotig09723	3.62146	16.8704	2.21985	Up	8.36e-05	0.000477256	gi|291235917|ref|XP_002737891.1|/1.43042e-34/PREDICTED: hypothetical protein [Saccoglossus kowalevskii]
isotig16188	12.91	59.9427	2.2151	Up	1.37e-12	2.07e-11	gi|291243487|ref|XP_002741626.1|/4.83335e-100/PREDICTED: transcription factor IIB-like [Saccoglossus kowalevskii]
isotig11151	7.09617	32.8506	2.21081	Up	3.49e-07	2.95e-06	gi|47551003|ref|NP_999675.1|/5.94259e-76/alpha-2 collagen [Strongylocentrotus purpuratus]
isotig10887	7.43251	34.4076	2.21081	Up	3.49e-07	2.95e-06	gi|115770279|ref|XP_001177224.1|/5.2953e-24/PREDICTED: similar to mitochondrial ribosomal protein S17 [Strongylocentrotus purpuratus]
isotig15084	11.6835	54.0871	2.21081	Up	4.04e-13	6.44e-12	-
isotig14800	3.8265	17.6664	2.20691	Up	2.36e-05	0.000148578	gi|115744131|ref|XP_791189.2|/5.66284e-142/PREDICTED: similar to HEAT repeat containing 2 [Strongylocentrotus purpuratus]
isotig22459	8.76083	40.4475	2.20691	Up	2.36e-05	0.000148709	-
isotig18552	6.18582	28.5591	2.20691	Up	2.36e-05	0.000148753	gi|270012950|gb|EFA09398.1|/2.78766e-43/hypothetical protein TcasGA2_TC004316 [Tribolium castaneum]
isotig23429	9.44042	43.5851	2.20691	Up	2.36e-05	0.000148665	gi|115738152|ref|XP_794820.2|/6.34559e-40/PREDICTED: similar to SMC6 protein [Strongylocentrotus purpuratus]
isotig17260	5.44569	25.142	2.20691	Up	2.36e-05	0.000148621	gi|72008280|ref|XP_785814.1|/1.53261e-19/PREDICTED: hypothetical protein [Strongylocentrotus purpuratus]
isotig13319	9.99673	46.0675	2.20422	Up	2.84e-18	6.15e-17	-
isotig19570	36.7473	168.933	2.20074	Up	2.09e-23	5.65e-22	gi|296210798|ref|XP_002752128.1|/2.76428e-07/PREDICTED: hypothetical protein LOC100395852 [Callithrix jacchus]
isotig14884	10.6932	49.1583	2.20074	Up	2.17e-12	3.22e-11	gi|156351311|ref|XP_001622453.1|/6.00761e-154/predicted protein [Nematostella vectensis]
isotig13488	25.4743	116.985	2.19921	Up	1.82e-39	7.76e-38	gi|115627983|ref|XP_001176368.1|/3.06613e-56/PREDICTED: hypothetical protein [Strongylocentrotus purpuratus]
isotig13759	20.6829	94.8448	2.19713	Up	4.75e-29	1.54e-27	-
isotig24973	18.4911	84.7938	2.19713	Up	2.93e-08	2.88e-07	gi|301607033|ref|XP_002933108.1|/1.0288e-12/PREDICTED: fibroleukin-like [Xenopus (Silurana) tropicalis]
isotig15097	4.5896	21.0464	2.19713	Up	6.72e-06	4.66e-05	gi|115676849|ref|XP_782798.2|/8.20297e-105/PREDICTED: similar to Hook-related protein 1 [Strongylocentrotus purpuratus]
isotig16496	5.68198	26.0557	2.19713	Up	6.72e-06	4.66e-05	gi|115638839|ref|XP_798512.2|/1.29595e-43/PREDICTED: hypothetical protein [Strongylocentrotus purpuratus]
isotig03771	15.8786	72.7293	2.19545	Up	5.56e-25	1.58e-23	gi|260797347|ref|XP_002593664.1|/2.87941e-30/hypothetical protein BRAFLDRAFT_252175 [Branchiostoma floridae]
isotig09435	7.31337	33.4427	2.19308	Up	3.96e-11	5.31e-10	-
isotig15997	8.57098	39.1597	2.19184	Up	8.53e-09	8.94e-08	gi|126722141|emb|CAM57100.1|/4.87878e-95/eukaryotic translation initiation factor 4E member 2 [Strongylocentrotus purpuratus]
isotig14372	22.2009	101.365	2.19087	Up	1.48e-26	4.43e-25	gi|115889579|ref|XP_780976.2|/1.57473e-54/PREDICTED: similar to alpha-5 collagen [Strongylocentrotus purpuratus]
isotig12442	26.2688	119.822	2.18948	Up	1.93e-06	1.48e-05	-
isotig18608	8.01519	36.5605	2.18948	Up	1.93e-06	1.48e-05	-
isotig17142	20.6236	94.0727	2.18948	Up	8.03e-17	1.63e-15	gi|115931116|ref|XP_001178263.1|/4.73389e-40/PREDICTED: similar to ENSANGP00000018242 [Strongylocentrotus purpuratus]
isotig16129	64.7343	295.083	2.18852	Up	6.15e-56	3.41e-54	gi|115629150|ref|XP_001178435.1|/5.30101e-38/PREDICTED: hypothetical protein [Strongylocentrotus purpuratus]
isotig20890	56.18	255.939	2.18767	Up	2e-30	6.72e-29	-
isotig03235	26.0859	118.722	2.18624	Up	5.21e-23	1.39e-21	-
isotig08374	14.7826	67.1424	2.18333	Up	5.54e-07	4.57e-06	-
isotig06097	24.8955	113.075	2.18333	Up	1.22e-60	7.25e-59	gi|72007611|ref|XP_780016.1|/0/PREDICTED: similar to Chaperonin containing TCP1, subunit 5 (epsilon) isoform 1 [Strongylocentrotus purpuratus]
isotig16692	7.23745	32.8725	2.18333	Up	5.54e-07	4.57e-06	gi|291227139|ref|XP_002733546.1|/1.83541e-114/PREDICTED: StAR-related lipid transfer (START) domain containing 13-like [Saccoglossus kowalevskii]
isotig19595	9.67035	43.9227	2.18333	Up	5.54e-07	4.58e-06	-
isotig25083	34.0314	154.03	2.17827	Up	8.79e-14	1.48e-12	-
isotig14138	13.4977	61.0538	2.17737	Up	3.76e-17	7.75e-16	-
isotig16015	11.236	50.8029	2.17678	Up	6.25e-11	8.24e-10	gi|115725145|ref|XP_781191.2|/1.28092e-103/PREDICTED: hypothetical protein [Strongylocentrotus purpuratus]
isotig14293	19.82	89.5897	2.17637	Up	7.29e-24	2e-22	gi|115621218|ref|XP_787841.2|/3.96793e-61/PREDICTED: hypothetical protein [Strongylocentrotus purpuratus]
isotig15103	3.45708	15.6014	2.17405	Up	0.00013345	0.000729267	gi|115638985|ref|XP_001199157.1|/3.96506e-59/PREDICTED: similar to G protein-coupled receptor 52 [Strongylocentrotus purpuratus]
isotig16524	4.2464	19.1635	2.17405	Up	0.00013345	0.000728337	gi|115772455|ref|XP_782226.2|/1.73209e-83/PREDICTED: similar to Extra spindle poles-like 1 (S. cerevisiae) [Strongylocentrotus purpuratus]
isotig27309	11.507	51.9298	2.17405	Up	0.00013345	0.000728895	-
isotig19978	6.08166	27.4458	2.17405	Up	0.00013345	0.000728709	-
isotig12211	8.55335	38.6002	2.17405	Up	0.00013345	0.000729081	-
isotig25426	9.59686	43.3095	2.17405	Up	0.00013345	0.000728522	-
isotig27106	11.2375	50.7137	2.17405	Up	0.00013345	0.000729454	gi|115814150|ref|XP_789013.2|/4.47627e-68/PREDICTED: hypothetical protein [Strongylocentrotus purpuratus]
isotig14655	3.2118	14.4945	2.17405	Up	0.00013345	0.00072964	gi|291240483|ref|XP_002740148.1|/1.57117e-32/PREDICTED: origin recognition complex subunit 6-like [Saccoglossus kowalevskii]
isotig15855	12.3738	55.7466	2.1716	Up	5.4e-12	7.76e-11	-
isotig13249	4.20065	18.91	2.17046	Up	1.35e-08	1.37e-07	-
isotig16332	18.679	83.994	2.16887	Up	2e-16	3.99e-15	gi|224589084|ref|NP_001139180.1|/2.47818e-08/cytochrome P450 1B1 [Danio rerio]
isotig08889	3.02277	13.5785	2.16738	Up	3.76e-05	0.000229029	gi|297467724|ref|XP_616093.4|/1.28428e-58/PREDICTED: uronyl-2-sulfotransferase [Bos taurus]
isotig19371	6.66449	29.9374	2.16738	Up	3.76e-05	0.000229094	gi|291229446|ref|XP_002734685.1|/7.98212e-10/PREDICTED: ficolin 1-like [Saccoglossus kowalevskii]
isotig06245	4.55877	20.4784	2.16738	Up	3.76e-05	0.000228964	gi|72086707|ref|XP_792388.1|/3.2888e-62/PREDICTED: hypothetical protein [Strongylocentrotus purpuratus]
isotig08575	2.6038	11.6965	2.16738	Up	3.76e-05	0.000228899	gi|301610019|ref|XP_002934573.1|/2.06911e-55/PREDICTED: RNA-binding motif, single-stranded-interacting protein 2-like [Xenopus (Silurana) tropicalis]
isotig28961	74.8142	335.75	2.166	Up	1.76e-17	3.7e-16	-
isotig14194	10.6761	47.8974	2.16556	Up	1.39e-13	2.3e-12	gi|72064208|ref|XP_795215.1|/7.66913e-68/PREDICTED: similar to Smad nuclear interacting protein 1 [Strongylocentrotus purpuratus]
isotig10297	13.7474	61.6051	2.1639	Up	4.09e-14	7.11e-13	-
isotig19323	7.58046	33.9338	2.16237	Up	1.07e-05	7.16e-05	gi|291235941|ref|XP_002737907.1|/5.58699e-112/PREDICTED: WD repeats and SOF1 domain containing-like [Saccoglossus kowalevskii]
isotig16523	55.2032	246.652	2.15966	Up	3.59e-44	1.65e-42	gi|115929097|ref|XP_001181626.1|/5.48521e-21/PREDICTED: similar to laminin, gamma 1, partial [Strongylocentrotus purpuratus]
isotig18178	7.69802	34.3667	2.15845	Up	3.05e-06	2.26e-05	gi|58332136|ref|NP_001011220.1|/6.43395e-83/cutC copper transporter homolog [Xenopus (Silurana) tropicalis]
isotig14264	4.42932	19.774	2.15845	Up	3.05e-06	2.25e-05	gi|115663038|ref|XP_788340.2|/1.6601e-99/PREDICTED: similar to fructose transporter [Strongylocentrotus purpuratus]
isotig15908	5.87084	26.2095	2.15845	Up	3.05e-06	2.25e-05	gi|147901199|ref|NP_001084843.1|/6.92991e-73/nucleolar protein 6 [Xenopus laevis]
isotig19577	8.76692	39.1386	2.15845	Up	3.05e-06	2.26e-05	-
isotig17264	6.96771	31.1063	2.15845	Up	3.05e-06	2.25e-05	gi|197091696|gb|ACH42081.1|/3.23333e-09/predicted Bcl-2 protein [Crassostrea gigas]
isotig03620	4.7105	21.0293	2.15845	Up	3.05e-06	2.25e-05	gi|291223473|ref|XP_002731734.1|/3.81696e-110/PREDICTED: glucosamine-6-phosphate deaminase 1-like [Saccoglossus kowalevskii]
isotig07557	4.85344	21.6674	2.15845	Up	3.05e-06	2.25e-05	-
isotig18434	7.85769	35.0795	2.15845	Up	3.05e-06	2.26e-05	gi|221091685|ref|XP_002170143.1|/2.26804e-08/PREDICTED: similar to C-type LECtin family member (clec-174), partial [Hydra magnipapillata]
isotig13505	15.5894	69.4455	2.15531	Up	2.83e-23	7.63e-22	gi|29436419|gb|AAH49397.1|/3.82118e-175/Frizzled homolog 7b [Danio rerio]
isotig17067	8.31486	36.9737	2.15274	Up	2.53e-07	2.2e-06	gi|115631682|ref|XP_794671.2|/5.92073e-06/PREDICTED: hypothetical protein [Strongylocentrotus purpuratus]
isotig19285	21.8197	96.9503	2.15162	Up	6.44e-14	1.1e-12	gi|291235779|ref|XP_002737824.1|/1.26209e-63/PREDICTED: zinc finger, matrin type 2-like [Saccoglossus kowalevskii]
isotig13609	4.90637	21.7847	2.15059	Up	7.33e-08	6.84e-07	-
isotig14288	18.829	83.5305	2.14934	Up	5.01e-22	1.28e-20	gi|291231573|ref|XP_002735738.1|/3.34298e-68/PREDICTED: Small nuclear ribonucleoprotein polypeptide A-like [Saccoglossus kowalevskii]
isotig05215	4.29257	19.0353	2.14877	Up	2.13e-08	2.12e-07	gi|91085589|ref|XP_968685.1|/3.37568e-118/PREDICTED: similar to selenophosphate synthetase [Tribolium castaneum]
isotig07138	3.59495	15.9418	2.14877	Up	2.13e-08	2.12e-07	gi|115748959|ref|XP_784913.2|/0/PREDICTED: similar to Chaperonin containing TCP1, subunit 4 (delta) [Strongylocentrotus purpuratus]
isotig14688	6.9589	30.8592	2.14877	Up	2.13e-08	2.12e-07	gi|62529145|gb|AAX84844.1|/3.61606e-177/bone morphogenetic protein 1 [Branchiostoma floridae]
isotig13132	7.05572	31.2885	2.14877	Up	1.67e-15	3.15e-14	gi|156408179|ref|XP_001641734.1|/0/predicted protein [Nematostella vectensis]
isotig15679	8.8719	39.2998	2.14721	Up	6.21e-09	6.61e-08	gi|115770446|ref|XP_792082.2|/2.61865e-123/PREDICTED: similar to helicase [Strongylocentrotus purpuratus]
isotig05178	29.5014	130.639	2.14673	Up	7.99e-71	5.32e-69	gi|196001359|ref|XP_002110547.1|/0/conserved hypothetical protein [Trichoplax adhaerens]
isotig23106	19.698	87.1741	2.14585	Up	1.81e-09	2.05e-08	-
isotig10335	11.2937	49.9397	2.14466	Up	5.3e-10	6.31e-09	gi|115688461|ref|XP_001201094.1|/1.22129e-36/PREDICTED: hypothetical protein, partial [Strongylocentrotus purpuratus]
isotig18712	14.3935	63.6465	2.14466	Up	5.3e-10	6.3e-09	gi|115644457|ref|XP_785542.2|/6.76424e-87/PREDICTED: similar to huntingtin interacting protein 1 [Strongylocentrotus purpuratus]
isotig16051	13.2737	58.5498	2.1411	Up	3.94e-12	5.72e-11	-
isotig20311	22.9092	100.961	2.1398	Up	3.43e-13	5.5e-12	-
isotig15954	15.1018	66.5276	2.13923	Up	1.01e-13	1.7e-12	gi|115784956|ref|XP_785513.2|/7.80636e-85/PREDICTED: similar to Barren homolog (Drosophila), partial [Strongylocentrotus purpuratus]
isotig08355	28.8938	127.089	2.13701	Up	2.3e-16	4.58e-15	-
isotig21772	34.4612	151.541	2.13666	Up	6.81e-17	1.38e-15	-
isotig26176	34.1769	149.261	2.12674	Up	6.19e-12	8.87e-11	-
isotig14648	4.80484	20.9842	2.12674	Up	4.83e-06	3.43e-05	gi|301624462|ref|XP_002941525.1|/3.87479e-23/PREDICTED: interferon-induced very large GTPase 1-like [Xenopus (Silurana) tropicalis]
isotig09561	4.42543	19.3272	2.12674	Up	5.96e-05	0.00035001	-
isotig21231	27.1481	118.564	2.12674	Up	4.69e-14	8.11e-13	-
isotig21059	12.2523	53.5093	2.12674	Up	3.99e-07	3.34e-06	gi|291227856|ref|XP_002733898.1|/1.73856e-41/PREDICTED: inter-alpha trypsin inhibitor, heavy chain 3-like, partial [Saccoglossus kowalevskii]
isotig12270	13.8912	60.6672	2.12674	Up	5.96e-05	0.000349914	-
isotig06041	10.2794	44.8933	2.12674	Up	1.71e-22	4.46e-21	gi|115692122|ref|XP_785810.2|/0/PREDICTED: similar to myosin heavy chain [Strongylocentrotus purpuratus]
isotig27355	17.4277	76.1121	2.12674	Up	4.83e-06	3.43e-05	gi|260809055|ref|XP_002599322.1|/3.30161e-26/hypothetical protein BRAFLDRAFT_56888 [Branchiostoma floridae]
isotig14833	8.25607	36.0568	2.12674	Up	2.85e-09	3.15e-08	gi|115894517|ref|XP_788438.2|/1.43587e-95/PREDICTED: similar to LOC504397 protein [Strongylocentrotus purpuratus]
isotig14674	14.4822	63.2481	2.12674	Up	1.22e-15	2.31e-14	gi|72167637|ref|XP_787961.1|/9.48375e-38/PREDICTED: hypothetical protein [Strongylocentrotus purpuratus]
isotig14062	5.18698	22.6531	2.12674	Up	3.99e-07	3.35e-06	gi|115670833|ref|XP_786789.2|/0/PREDICTED: similar to TAF1 RNA polymerase II, TATA box binding protein (TBP)-associated [Strongylocentrotus purpuratus]
isotig14111	5.26459	22.992	2.12674	Up	3.99e-07	3.34e-06	gi|115627991|ref|XP_787106.2|/2.45875e-114/PREDICTED: similar to RFC-like DNA checkpoint protein Rad17 [Strongylocentrotus purpuratus]
isotig19970	8.07816	35.2798	2.12674	Up	1.69e-05	0.000109568	gi|115768247|ref|XP_783924.2|/1.71112e-52/PREDICTED: hypothetical protein [Strongylocentrotus purpuratus]
isotig10943	4.89886	21.3948	2.12674	Up	1.69e-05	0.000109602	gi|291242879|ref|XP_002741359.1|/2.05671e-26/PREDICTED: hypothetical protein [Saccoglossus kowalevskii]
isotig16081	111.576	487.285	2.12674	Up	6.52e-89	5.03e-87	gi|148688412|gb|EDL20359.1|/2.04028e-45/mCG127562 [Mus musculus]
isotig26383	14.0613	61.4101	2.12674	Up	1.69e-05	0.000109535	-
isotig22002	10.8235	47.2696	2.12674	Up	4.83e-06	3.43e-05	-
isotig10233	103.711	451.968	2.12365	Up	5.83e-99	4.85e-97	gi|47551069|ref|NP_999711.1|/0/histone deacetylase 1 [Strongylocentrotus purpuratus]
isotig08503	5.43336	23.5031	2.11294	Up	2.86e-12	4.22e-11	gi|72078970|ref|XP_783327.1|/1.08298e-47/PREDICTED: similar to brain RPTPmam4 isoform II [Strongylocentrotus purpuratus]
isotig26644	26.7173	115.127	2.10738	Up	4.48e-09	4.87e-08	gi|259013249|ref|NP_001158369.1|/1.78669e-40/transcription factor COUP1 [Saccoglossus kowalevskii]
isotig24722	39.4558	169.664	2.10437	Up	1.01e-14	1.82e-13	gi|291243077|ref|XP_002741433.1|/7.41439e-70/PREDICTED: SWI/SNF related, matrix associated, actin dependent regulator of chromatin, subfamily d, member 1-like [Saccoglossus kowalevskii]
isotig14163	5.80221	24.9177	2.10249	Up	1.82e-07	1.6e-06	gi|115947285|ref|XP_784878.2|/3.25846e-159/PREDICTED: hypothetical protein [Strongylocentrotus purpuratus]
isotig19902	12.0111	51.5818	2.10249	Up	1.82e-07	1.61e-06	gi|157423579|gb|AAI53572.1|/2.88718e-27/Zgc:103545 protein [Danio rerio]
isotig18598	42.7954	183.785	2.10249	Up	6.39e-26	1.87e-24	gi|156366309|ref|XP_001627081.1|/1.68426e-109/predicted protein [Nematostella vectensis]
isotig21101	12.2693	52.6097	2.10027	Up	6.28e-07	5.14e-06	gi|115668674|ref|XP_796375.2|/1.02161e-33/PREDICTED: similar to polybromo-1 [Strongylocentrotus purpuratus]
isotig13663	4.60341	19.739	2.10027	Up	6.28e-07	5.14e-06	-
isotig14206	4.86459	20.8202	2.0976	Up	2.18e-06	1.66e-05	gi|115893435|ref|XP_785897.2|/0/PREDICTED: similar to glycinamide ribonucleotide synthetase-aminoimidazole ribonucleotide synthetase-glycinamide ribonucleotide transformylase isoform 2 [Strongylocentrotus purpuratus]
isotig20480	10.649	45.5772	2.0976	Up	2.18e-06	1.66e-05	-
isotig13521	57.9692	248.002	2.09699	Up	1.41e-75	9.9e-74	-
isotig22118	11.0393	47.1407	2.09432	Up	7.6e-06	5.22e-05	gi|292626999|ref|XP_691932.4|/3.05983e-12/PREDICTED: hypothetical protein [Danio rerio]
isotig22273	66.4398	283.715	2.09432	Up	1.1e-28	3.53e-27	-
isotig18663	8.04206	34.3416	2.09432	Up	7.6e-06	5.22e-05	gi|115916101|ref|XP_001176955.1|/1.23248e-35/PREDICTED: similar to Bardet-Biedl syndrome 2 [Strongylocentrotus purpuratus]
isotig13571	10.0621	42.8897	2.0917	Up	5.31e-14	9.12e-13	gi|72110055|ref|XP_795434.1|/2.31075e-162/PREDICTED: hypothetical protein [Strongylocentrotus purpuratus]
isotig27208	15.1609	64.557	2.09022	Up	2.67e-05	0.000165931	-
isotig15768	5.15129	21.9348	2.09022	Up	2.67e-05	0.000165882	gi|115712064|ref|XP_795412.2|/3.19577e-146/PREDICTED: similar to MGC69094 protein [Strongylocentrotus purpuratus]
isotig03584	3.4866	14.8463	2.09022	Up	2.67e-05	0.000165834	gi|291238090|ref|XP_002738957.1|/6.92715e-73/PREDICTED: hypothetical protein [Saccoglossus kowalevskii]
isotig16443	16.1776	68.8095	2.08861	Up	6.09e-13	9.55e-12	gi|74315916|ref|NP_001028271.1|/5.28221e-64/phosphoserine phosphatase [Danio rerio]
isotig24239	33.4436	142.248	2.08861	Up	6.09e-13	9.55e-12	-
isotig14141	7.20485	30.6267	2.08775	Up	7.02e-09	7.41e-08	gi|115717889|ref|XP_791361.2|/7.26457e-66/PREDICTED: similar to v-erb-a erythroblastic leukemia viral oncogene homolog 4 isoform JM-a/CVT-2 precursor [Strongylocentrotus purpuratus]
isotig18156	23.822	101.065	2.08492	Up	2.15e-15	4.05e-14	gi|260780861|ref|XP_002585554.1|/1.52682e-132/hypothetical protein BRAFLDRAFT_274629 [Branchiostoma floridae]
isotig13968	3.24531	13.7683	2.08492	Up	9.41e-05	0.000530777	gi|114608416|ref|XP_518630.2|/1.3841e-108/PREDICTED: arginyl-tRNA synthetase-like [Pan troglodytes]
isotig14434	3.5771	15.1759	2.08492	Up	9.41e-05	0.000531057	gi|291224109|ref|XP_002732049.1|/2.82539e-48/PREDICTED: CDC7 cell division cycle 7 (S. cerevisiae)-like [Saccoglossus kowalevskii]
isotig13467	5.34176	22.6625	2.08492	Up	2.41e-08	2.39e-07	-
isotig09075	3.01301	12.7827	2.08492	Up	9.41e-05	0.000530637	-
isotig21153	7.85157	33.3104	2.08492	Up	9.41e-05	0.000530917	-
isotig04340	2.55507	10.84	2.08492	Up	9.41e-05	0.000530497	gi|260815379|ref|XP_002602451.1|/1.33436e-33/hypothetical protein BRAFLDRAFT_113482 [Branchiostoma floridae]
isotig27622	13.9258	59.0805	2.08492	Up	9.41e-05	0.000530357	-
isotig27306	25.052	106.043	2.08165	Up	8.27e-08	7.68e-07	gi|291236177|ref|XP_002738016.1|/1.02872e-19/PREDICTED: E2F-associated phosphoprotein-like [Saccoglossus kowalevskii]
isotig25172	20.2268	85.6187	2.08165	Up	8.27e-08	7.67e-07	-
isotig17358	15.0446	63.6294	2.08045	Up	8.08e-11	1.05e-09	-
isotig09093	15.52	65.3884	2.0749	Up	3.57e-18	7.72e-17	gi|115614682|ref|XP_001200338.1|/1.03889e-118/PREDICTED: similar to Pes1-prov protein [Strongylocentrotus purpuratus]
isotig22314	21.0457	88.6691	2.0749	Up	9.38e-10	1.09e-08	-
isotig16122	7.38633	31.0853	2.0733	Up	9.86e-07	7.9e-06	gi|256090252|ref|XP_002581117.1|/2.66938e-13/chromobox protein [Schistosoma mansoni]
isotig20693	11.7766	49.5617	2.0733	Up	9.86e-07	7.9e-06	gi|72009552|ref|XP_786742.1|/6.47089e-31/PREDICTED: hypothetical protein [Strongylocentrotus purpuratus]
isotig06304	13.127	55.1247	2.07016	Up	3.82e-14	6.66e-13	-
isotig19087	24.122	101.296	2.07016	Up	3.82e-14	6.66e-13	gi|57085487|ref|XP_546165.1|/4.08094e-49/PREDICTED: similar to DnaJ homolog, subfamily C, member 9 [Canis familiaris]
isotig26308	25.9655	108.863	2.06785	Up	1.1e-08	1.14e-07	gi|194332803|ref|NP_001123707.1|/3.34444e-10/cleavage stimulation factor, 3' pre-RNA, subunit 2, 64kDa [Xenopus (Silurana) tropicalis]
isotig21494	11.5904	48.5941	2.06785	Up	3.42e-06	2.51e-05	gi|72007219|ref|XP_786084.1|/1.88919e-51/PREDICTED: hypothetical protein [Strongylocentrotus purpuratus]
isotig18884	18.2797	76.6398	2.06785	Up	3.71e-11	5e-10	-
isotig14038	9.3482	39.1933	2.06785	Up	3.71e-11	4.99e-10	-
isotig03112	3.81373	15.9895	2.06785	Up	3.42e-06	2.51e-05	gi|291230151|ref|XP_002735030.1|/2.52733e-140/PREDICTED: eukaryotic translation initiation factor 3, subunit 6 48kDa-like [Saccoglossus kowalevskii]
isotig27140	18.8174	78.8939	2.06785	Up	3.42e-06	2.51e-05	gi|62859011|ref|NP_001016234.1|/3.37786e-15/MYST histone acetyltransferase 1 [Xenopus (Silurana) tropicalis]
isotig03880	171.58	717.591	2.06428	Up	1.6e-58	9.23e-57	gi|115738180|ref|XP_797556.2|/6.00976e-44/PREDICTED: similar to ribosomal protein L44 [Strongylocentrotus purpuratus]
isotig17306	10.8914	45.5274	2.06355	Up	3.76e-08	3.64e-07	gi|115973768|ref|XP_001181367.1|/1.09073e-41/PREDICTED: hypothetical protein [Strongylocentrotus purpuratus]
isotig15527	5.56662	23.2306	2.06115	Up	1.19e-05	7.97e-05	-
isotig15218	15.9829	66.6999	2.06115	Up	1.76e-14	3.15e-13	gi|115943094|ref|XP_781613.2|/1.94237e-79/PREDICTED: hypothetical protein [Strongylocentrotus purpuratus]
isotig19048	45.5136	189.847	2.06047	Up	4.22e-25	1.2e-23	gi|47550915|ref|NP_999631.1|/3.5917e-29/3 alpha procollagen [Strongylocentrotus purpuratus]
isotig15785	8.39112	34.9552	2.05857	Up	1.29e-07	1.17e-06	gi|115972648|ref|XP_001177737.1|/3.46965e-39/PREDICTED: similar to MGC88935 protein, partial [Strongylocentrotus purpuratus]
isotig14281	14.8742	61.9288	2.05779	Up	7.14e-16	1.38e-14	-
isotig13511	50.0815	208.468	2.05748	Up	8.65e-63	5.22e-61	gi|260808486|ref|XP_002599038.1|/2.57129e-31/hypothetical protein BRAFLDRAFT_245659 [Branchiostoma floridae]
isotig01949	6.86471	28.4812	2.05274	Up	4.19e-05	0.000253014	-
isotig17021	6.05289	25.1131	2.05274	Up	4.19e-05	0.000253086	gi|260800007|ref|XP_002594928.1|/3.8995e-135/hypothetical protein BRAFLDRAFT_208835 [Branchiostoma floridae]
isotig16845	5.89126	24.4425	2.05274	Up	4.19e-05	0.000252943	gi|149436799|ref|XP_001513862.1|/2.48389e-31/PREDICTED: similar to Transmembrane protein 41A, partial [Ornithorhynchus anatinus]
isotig20534	21.3264	88.4817	2.05274	Up	5.78e-11	7.63e-10	gi|296215516|ref|XP_002754159.1|/6.4404e-54/PREDICTED: hypothetical protein LOC100386211 [Callithrix jacchus]
isotig13945	27.4353	113.827	2.05274	Up	4.19e-30	1.39e-28	gi|291228743|ref|XP_002734339.1|/2.7595e-105/PREDICTED: nuclear pore complex-associated protein Tpr-like [Saccoglossus kowalevskii]
isotig13293	11.7658	48.7422	2.05057	Up	3.99e-18	8.61e-17	-
isotig13215	10.824	44.8405	2.05057	Up	3.99e-18	8.6e-17	-
isotig07862	24.9362	103.303	2.05057	Up	9.06e-35	3.45e-33	gi|115623773|ref|XP_791058.2|/5.96077e-154/PREDICTED: similar to Chain A, Crystal Structure Of Recombinant Chicken Sulfite Oxidase With Arg At Residue 161 [Strongylocentrotus purpuratus]
isotig10735	26.7283	110.587	2.04874	Up	1.64e-19	3.76e-18	gi|291230107|ref|XP_002735010.1|/1.31623e-22/PREDICTED: B-cell CLL/lymphoma 7A-like [Saccoglossus kowalevskii]
isotig19503	14.3838	59.468	2.04767	Up	1.71e-08	1.72e-07	gi|241755870|ref|XP_002412544.1|/3.31612e-24/FK506-binding protein, putative [Ixodes scapularis]
isotig13447	8.28744	34.2196	2.04582	Up	7.8e-12	1.11e-10	-
isotig24360	16.0531	66.2848	2.04582	Up	1.54e-06	1.2e-05	-
isotig22286	17.3318	71.3678	2.04185	Up	5.87e-08	5.54e-07	-
isotig18418	6.11822	25.1932	2.04185	Up	0.000148067	0.000802785	-
isotig21542	8.1606	33.6032	2.04185	Up	0.000148067	0.000802988	-
isotig15039	3.9873	16.4187	2.04185	Up	0.000148067	0.000803192	gi|115728517|ref|XP_001194871.1|/3.11081e-27/PREDICTED: hypothetical protein [Strongylocentrotus purpuratus]
isotig16092	4.72021	19.4366	2.04185	Up	0.000148067	0.000803396	-
isotig18041	64.9576	267.479	2.04185	Up	1.14e-37	4.66e-36	-
isotig14283	15.4178	63.4246	2.04044	Up	5.11e-16	9.99e-15	gi|115896551|ref|XP_795729.2|/1.47943e-102/PREDICTED: similar to Cysteine-rich with EGF-like domains 2 [Strongylocentrotus purpuratus]
isotig27196	45.4827	187.05	2.04003	Up	1.06e-12	1.62e-11	gi|72064509|ref|XP_780270.1|/2.02794e-60/PREDICTED: similar to chaperonin isoform 1 [Strongylocentrotus purpuratus]
isotig26959	31.3262	128.763	2.03928	Up	2.28e-09	2.55e-08	-
isotig19117	16.1085	66.2123	2.03928	Up	2.28e-09	2.55e-08	gi|156382738|ref|XP_001632709.1|/3.82291e-72/predicted protein [Nematostella vectensis]
isotig13626	29.2085	119.657	2.03445	Up	1.56e-34	5.89e-33	-
isotig17569	87.6095	358.747	2.03381	Up	4.1e-52	2.11e-50	-
isotig10199	11.2146	45.9163	2.03363	Up	7.79e-09	8.19e-08	-
isotig24565	23.7399	97.1994	2.03363	Up	7.79e-09	8.19e-08	-
isotig12239	24.5601	100.558	2.03363	Up	7.79e-09	8.18e-08	gi|72041623|ref|XP_797922.1|/1.60652e-37/PREDICTED: similar to Low density lipoprotein receptor-related protein 6 [Strongylocentrotus purpuratus]
isotig09259	10.9395	44.7588	2.03262	Up	3.05e-10	3.76e-09	-
isotig04391	11.911	48.6748	2.03088	Up	1.96e-14	3.48e-13	-
isotig24323	134.018	547.126	2.02944	Up	5.39e-44	2.46e-42	-
isotig16397	10.4861	42.7428	2.02721	Up	2.66e-08	2.63e-07	gi|115644305|ref|XP_798860.2|/1.33841e-06/PREDICTED: hypothetical protein [Strongylocentrotus purpuratus]
isotig13673	22.5986	92.1151	2.02721	Up	2.16e-26	6.44e-25	-
isotig07146	8.45092	34.4472	2.02721	Up	2.67e-15	4.99e-14	-
isotig23187	11.9562	48.7353	2.02721	Up	1.87e-05	0.00012062	-
isotig10930	17.0399	69.4571	2.02721	Up	2.66e-08	2.63e-07	gi|48375116|gb|AAT42221.1|/2.28221e-99/mannan-binding C-type lectin [Apostichopus japonicus]
isotig20927	9.85979	40.19	2.02721	Up	1.87e-05	0.000120657	gi|260808021|ref|XP_002598806.1|/1.93073e-72/hypothetical protein BRAFLDRAFT_120732 [Branchiostoma floridae]
isotig16449	8.41092	34.2842	2.02721	Up	6.96e-07	5.67e-06	gi|291224537|ref|XP_002732260.1|/1.97818e-26/PREDICTED: ubiquitin specific peptidase 15-like [Saccoglossus kowalevskii]
isotig17188	23.2708	94.855	2.02721	Up	2.67e-15	4.99e-14	-
isotig16437	14.1172	57.3382	2.02204	Up	1.4e-10	1.78e-09	gi|115762569|ref|XP_792708.2|/2.40439e-117/PREDICTED: hypothetical protein [Strongylocentrotus purpuratus]
isotig15184	23.3671	94.9075	2.02204	Up	8.37e-20	1.96e-18	-
isotig14513	8.83402	35.8575	2.02113	Up	3.54e-09	3.89e-08	gi|126143295|gb|ABN80093.1|/2.20701e-13/5' nucleotidase [Glossina morsitans morsitans]
isotig15917	9.15481	37.126	2.01983	Up	9.13e-08	8.42e-07	gi|300680854|sp|C4A0D9.1|BAP1_BRAFL/3.28849e-99/RecName: Full=Ubiquitin carboxyl-terminal hydrolase BAP1; AltName: Full=BRCA1-associated protein 1
isotig11707	125.325	507.957	2.01903	Up	9.66e-65	5.97e-63	gi|115925545|ref|XP_001178632.1|/5.11041e-18/PREDICTED: similar to putative mitochondrial NADH dehydrogenase (ubiquinone) 1 alpha subcomplex [Strongylocentrotus purpuratus]
isotig18459	9.64597	39.0631	2.01781	Up	2.41e-06	1.82e-05	gi|115615498|ref|XP_790685.2|/4.98913e-32/PREDICTED: similar to centromere protein, partial [Strongylocentrotus purpuratus]
isotig24836	28.8331	116.644	2.01632	Up	4.74e-10	5.7e-09	-
isotig25356	12.6943	51.2817	2.01427	Up	6.56e-05	0.00038358	-
isotig19808	7.90841	31.948	2.01427	Up	6.56e-05	0.000383371	-
isotig17137	6.18753	24.9961	2.01427	Up	6.56e-05	0.000383685	gi|115748975|ref|XP_784972.2|/1.73514e-27/PREDICTED: similar to C79407 protein [Strongylocentrotus purpuratus]
isotig16910	11.881	47.9962	2.01427	Up	1.21e-08	1.24e-07	gi|115933324|ref|XP_781520.2|/3.23667e-124/PREDICTED: hypothetical protein [Strongylocentrotus purpuratus]
isotig24608	11.9142	48.1303	2.01427	Up	6.56e-05	0.000383475	-
isotig16951	9.70737	39.1339	2.01126	Up	3.14e-07	2.67e-06	gi|72115026|ref|XP_788955.1|/2.54274e-105/PREDICTED: similar to aryl-hydrocarbon receptor-interacting protein [Strongylocentrotus purpuratus]
isotig20026	33.3646	134.233	2.00835	Up	2.6e-16	5.16e-15	gi|115624741|ref|XP_001203643.1|/9.90747e-84/PREDICTED: similar to Brix domain containing 2 [Strongylocentrotus purpuratus]
isotig21600	29.145	117.102	2.00645	Up	1.16e-12	1.78e-11	-
isotig11733	8.98582	36.1043	2.00645	Up	8.35e-06	5.68e-05	-
isotig19387	127.729	512.873	2.00551	Up	2.2e-61	1.31e-59	-
isotig15827	58.7378	235.666	2.00438	Up	3.74e-42	1.67e-40	gi|291228220|ref|XP_002734077.1|/4.08351e-105/PREDICTED: calumenin-like [Saccoglossus kowalevskii]
isotig07835	6.34713	25.437	2.00275	Up	5.5e-09	5.89e-08	gi|291233599|ref|XP_002736741.1|/8.64304e-62/PREDICTED: CG2818-like [Saccoglossus kowalevskii]
isotig24547	25.084	100.528	2.00275	Up	5.5e-09	5.88e-08	-
isotig18817	10.9304	43.7582	2.00121	Up	1.08e-06	8.61e-06	-
isotig26002	20.2039	80.8835	2.00121	Up	1.08e-06	8.61e-06	gi|224075680|ref|XP_002188570.1|/6.46061e-47/PREDICTED: putative Shwachman-Bodian-Diamond syndrome variant 2 [Taeniopygia guttata]
isotig19456	24.902	99.5524	1.99919	Up	5.33e-13	8.42e-12	gi|119605659|gb|EAW85253.1|/1.16892e-29/cytokine-like nuclear factor n-pac, isoform CRA_c [Homo sapiens]
isotig19921	21.0194	83.9297	1.99746	Up	9.86e-11	1.28e-09	gi|115869833|ref|XP_796136.2|/1.73242e-136/PREDICTED: similar to putative eukaryotic petide chain release factor subunit 1 [Strongylocentrotus purpuratus]
isotig13898	7.2008	28.6963	1.99464	Up	1.88e-08	1.88e-07	gi|292618017|ref|XP_699436.4|/5.64318e-64/PREDICTED: si:dkeyp-35f12.2 [Danio rerio]
isotig16824	6.60941	26.2995	1.99244	Up	2.91e-05	0.00018045	gi|115661690|ref|XP_001202094.1|/1.45911e-39/PREDICTED: hypothetical protein [Strongylocentrotus purpuratus]
isotig14553	14.0762	56.0107	1.99244	Up	2.44e-13	3.98e-12	gi|72039955|ref|XP_790832.1|/8.92877e-124/PREDICTED: similar to MGC139121 protein [Strongylocentrotus purpuratus]
isotig26932	16.5844	65.9911	1.99244	Up	2.91e-05	0.000180397	gi|115843639|ref|XP_782055.2|/3.67031e-38/PREDICTED: hypothetical protein [Strongylocentrotus purpuratus]
isotig13621	4.52062	17.9481	1.98924	Up	3.74e-06	2.73e-05	-
isotig24027	15.6254	62.0373	1.98924	Up	3.74e-06	2.73e-05	gi|291237013|ref|XP_002738434.1|/2.64976e-26/PREDICTED: translocase of outer mitochondrial membrane 34-like [Saccoglossus kowalevskii]
isotig17742	9.05986	35.9701	1.98924	Up	3.74e-06	2.72e-05	gi|115638559|ref|XP_001179444.1|/1.27031e-28/PREDICTED: similar to fibropellin Ib [Strongylocentrotus purpuratus]
isotig15673	20.7643	82.4398	1.98924	Up	6.18e-16	1.2e-14	-
isotig13177	3.24857	12.8977	1.98924	Up	3.74e-06	2.73e-05	gi|72100638|ref|XP_798540.1|/0/PREDICTED: similar to EFHC2 [Strongylocentrotus purpuratus]
isotig24974	50.8504	201.89	1.98924	Up	6.18e-16	1.2e-14	-
isotig21744	15.3569	60.8772	1.98702	Up	4.87e-07	4.04e-06	-
isotig16011	9.9801	39.518	1.98539	Up	6.41e-08	6.02e-07	-
isotig14668	8.02413	31.773	1.98539	Up	6.41e-08	6.02e-07	gi|260796987|ref|XP_002593486.1|/2.49545e-163/hypothetical protein BRAFLDRAFT_206700 [Branchiostoma floridae]
isotig18061	12.7077	50.3185	1.98539	Up	6.41e-08	6.02e-07	gi|72034799|ref|XP_799208.1|/3.54725e-121/PREDICTED: similar to neurolysin, partial [Strongylocentrotus purpuratus]
isotig13965	115.697	457.775	1.98429	Up	2.66e-110	2.45e-108	gi|72005266|ref|XP_780193.1|/8.53326e-142/PREDICTED: similar to proliferation-associated protein 1 isoform 1 [Strongylocentrotus purpuratus]
isotig17302	140.209	551.443	1.97563	Up	2.85e-78	2.02e-76	-
isotig18221	17.1618	67.4555	1.97474	Up	5.17e-10	6.17e-09	gi|260828973|ref|XP_002609437.1|/3.33227e-31/hypothetical protein BRAFLDRAFT_226629 [Branchiostoma floridae]
isotig19216	9.45317	37.1564	1.97474	Up	1.3e-05	8.58e-05	gi|115741943|ref|XP_798908.2|/7.01249e-98/PREDICTED: similar to C2orf29 protein [Strongylocentrotus purpuratus]
isotig14825	14.3204	56.2873	1.97474	Up	1.27e-12	1.93e-11	gi|291242309|ref|XP_002741050.1|/2.35664e-110/PREDICTED: DNA directed RNA polymerase II polypeptide C-like [Saccoglossus kowalevskii]
isotig21890	19.1268	75.1792	1.97474	Up	2.9e-08	2.85e-07	gi|221220982|gb|ACM09152.1|/1.27807e-17/Coiled-coil domain-containing protein 43 [Salmo salar]
isotig17796	6.56869	25.8187	1.97474	Up	0.000102235	0.000573945	gi|115700000|ref|XP_790942.2|/5.08868e-94/PREDICTED: similar to regulatory factor X3 [Strongylocentrotus purpuratus]
isotig29424	40.3229	158.492	1.97474	Up	1.68e-06	1.3e-05	-
isotig09231	3.05098	11.9921	1.97474	Up	0.000102235	0.000574096	gi|126334195|ref|XP_001367532.1|/2.19537e-159/PREDICTED: similar to Integrator complex subunit 1 isoform 1 [Monodelphis domestica]
isotig15356	10.8398	42.6067	1.97474	Up	3.86e-09	4.21e-08	gi|291232034|ref|XP_002735965.1|/1.68733e-51/PREDICTED: calbindin 53E-like [Saccoglossus kowalevskii]
isotig20261	8.28744	32.5744	1.97474	Up	0.000102235	0.000573644	-
isotig15008	4.56993	17.9624	1.97474	Up	0.000102235	0.000573795	gi|115926305|ref|XP_001196607.1|/5.67853e-13/PREDICTED: hypothetical protein [Strongylocentrotus purpuratus]
isotig22030	12.2659	48.2121	1.97474	Up	1.3e-05	8.59e-05	-
isotig14208	81.5762	320.217	1.97283	Up	2.7e-73	1.85e-71	gi|291225507|ref|XP_002732743.1|/2.82899e-46/PREDICTED: collagen, type V, alpha 1-like [Saccoglossus kowalevskii]
isotig19621	35.9106	140.725	1.9704	Up	2.75e-17	5.73e-16	gi|115692150|ref|XP_780346.2|/2.14541e-52/PREDICTED: hypothetical protein [Strongylocentrotus purpuratus]
isotig23965	954.024	3737.5	1.96997	Up	2.31e-287	5.74e-285	gi|258406694|gb|ACV72068.1|/5.71776e-58/ribosomal-like protein [Phragmatopoma lapidosa]
isotig07147	7.18156	28.1022	1.96831	Up	4.28e-12	6.19e-11	-
isotig07845	16.0646	62.8381	1.96775	Up	3.17e-11	4.27e-10	gi|291230682|ref|XP_002735292.1|/9.22588e-24/PREDICTED: ATP synthase, H+ transporting, mitochondrial F0 complex, subunit C3-like [Saccoglossus kowalevskii]
isotig14316	8.50785	33.2222	1.96528	Up	1.31e-08	1.34e-07	-
isotig07762	11.236	43.8752	1.96528	Up	1.31e-08	1.34e-07	gi|241755870|ref|XP_002412544.1|/7.434e-11/FK506-binding protein, putative [Ixodes scapularis]
isotig14676	9.22358	36.017	1.96528	Up	1.31e-08	1.34e-07	gi|115921013|ref|XP_781849.2|/3.5504e-70/PREDICTED: similar to nucleoporin 133kDa [Strongylocentrotus purpuratus]
isotig06647	22.3795	87.3893	1.96528	Up	6.72e-16	1.3e-14	gi|72015111|ref|XP_781848.1|/2.28089e-43/PREDICTED: similar to calponin [Strongylocentrotus purpuratus]
isotig25961	28.8653	112.716	1.96528	Up	1.31e-08	1.34e-07	-
isotig09549	10.047	39.1978	1.96401	Up	9.91e-08	9.1e-07	gi|291223634|ref|XP_002731813.1|/4.65351e-66/PREDICTED: DC2 protein-like [Saccoglossus kowalevskii]
isotig14303	454.51	1772.38	1.96331	Up	0	0	gi|72051831|ref|XP_792040.1|/1.1971e-33/PREDICTED: similar to high mobility group 1 protein [Strongylocentrotus purpuratus]
isotig16665	18.8004	73.2646	1.96236	Up	1.95e-12	2.92e-11	gi|260828123|ref|XP_002609013.1|/2.3818e-21/hypothetical protein BRAFLDRAFT_124014 [Branchiostoma floridae]
isotig15516	14.7986	57.6282	1.96132	Up	1.44e-11	2e-10	-
isotig26853	20.0848	78.1471	1.96009	Up	5.8e-06	4.07e-05	gi|260818212|ref|XP_002604277.1|/3.91677e-32/hypothetical protein BRAFLDRAFT_88566 [Branchiostoma floridae]
isotig22807	14.1889	55.2072	1.96009	Up	5.8e-06	4.07e-05	gi|115756487|ref|XP_001202477.1|/1.73945e-06/PREDICTED: similar to Vesicle docking protein p115, partial [Strongylocentrotus purpuratus]
isotig26141	15.2492	59.1983	1.95682	Up	4.53e-05	0.000270889	-
isotig20889	9.90047	38.4341	1.95682	Up	4.53e-05	0.000270965	gi|296439270|sp|Q63ZP1.2|PHF10_XENLA/2.71922e-42/RecName: Full=PHD finger protein 10
isotig11309	18.245	70.8278	1.95682	Up	5.95e-09	6.36e-08	-
isotig14180	4.36485	16.9446	1.95682	Up	4.53e-05	0.000271117	gi|115920201|ref|XP_783363.2|/3.30265e-57/PREDICTED: similar to adenomatosis polyposis coli [Strongylocentrotus purpuratus]
isotig08113	18.2913	71.0078	1.95682	Up	5.95e-09	6.36e-08	-
isotig27981	18.6952	72.5755	1.95682	Up	4.53e-05	0.000271041	gi|292610620|ref|XP_001919125.2|/3.64807e-17/PREDICTED: hypothetical protein [Danio rerio]
isotig18084	7.65707	29.7251	1.95682	Up	4.53e-05	0.000271193	gi|260785270|ref|XP_002587685.1|/3.89382e-11/hypothetical protein BRAFLDRAFT_92732 [Branchiostoma floridae]
isotig06149	3.82447	14.8468	1.95682	Up	4.53e-05	0.000271269	gi|291241557|ref|XP_002740669.1|/2.96985e-95/PREDICTED: proteasome alpha 2 subunit-like isoform 1 [Saccoglossus kowalevskii]
isotig16963	10.4737	40.514	1.95166	Up	3.39e-07	2.88e-06	gi|291228691|ref|XP_002734320.1|/1.56094e-46/PREDICTED: nuclear receptor subfamily 1, group D, member 1-like [Saccoglossus kowalevskii]
isotig25603	45.6063	176.413	1.95166	Up	4.08e-13	6.5e-12	gi|209945104|gb|ACI96783.1|/7.90208e-14/heterochromatin protein 1 [Drosophila melanogaster]
isotig13457	5.33159	20.6236	1.95166	Up	3.39e-07	2.87e-06	-
isotig06220	7.653	29.6032	1.95166	Up	3.39e-07	2.87e-06	gi|126333601|ref|XP_001363097.1|/6.43465e-23/PREDICTED: hypothetical protein [Monodelphis domestica]
isotig03245	14.5596	56.3192	1.95166	Up	4.08e-13	6.49e-12	-
isotig19821	13.9085	53.8006	1.95166	Up	3.39e-07	2.87e-06	gi|269785101|ref|NP_001161506.1|/5.81565e-44/contactin-like protein [Saccoglossus kowalevskii]
isotig08877	21.5859	83.4538	1.95089	Up	7.19e-27	2.17e-25	gi|260808670|ref|XP_002599130.1|/1.10468e-07/hypothetical protein BRAFLDRAFT_81797 [Branchiostoma floridae]
isotig24355	38.0132	146.859	1.94986	Up	3e-12	4.42e-11	gi|291238992|ref|XP_002739409.1|/4.06638e-69/PREDICTED: hypothetical protein [Saccoglossus kowalevskii]
isotig16542	13.4947	52.1113	1.9492	Up	2.7e-09	2.99e-08	-
isotig05649	47.9338	185.102	1.9492	Up	5.01e-33	1.79e-31	gi|291245093|ref|XP_002742424.1|/1.68645e-53/PREDICTED: ficolin 1-like [Saccoglossus kowalevskii]
isotig16471	13.3759	51.6526	1.9492	Up	2.7e-09	2.99e-08	-
isotig15707	19.7074	76.0731	1.94865	Up	2.54e-14	4.46e-13	-
isotig07464	5.9094	22.7972	1.94777	Up	2.59e-06	1.95e-05	gi|126326875|ref|XP_001380093.1|/0/PREDICTED: similar to heat shock protein [Monodelphis domestica]
isotig24677	18.1073	69.854	1.94777	Up	2.59e-06	1.95e-05	-
isotig13281	420.235	1620.96	1.94758	Up	0	0	-
isotig15613	6.33205	24.3355	1.94232	Up	2.01e-05	0.000129036	gi|241743317|ref|XP_002412413.1|/2.89013e-13/cohesin subunit rad21, putative [Ixodes scapularis]
isotig20242	15.4788	59.4885	1.94232	Up	1.53e-07	1.37e-06	-
isotig13962	9.17131	35.2474	1.94232	Up	1.22e-09	1.41e-08	gi|115683665|ref|XP_800329.2|/7.44341e-61/PREDICTED: similar to FAST kinase domains 5 [Strongylocentrotus purpuratus]
isotig23873	21.0457	80.8835	1.94232	Up	1.53e-07	1.37e-06	gi|45829832|gb|AAH68189.1|/4.25687e-43/Nsfl1c protein [Danio rerio]
isotig19217	14.0964	54.1758	1.94232	Up	1.53e-07	1.37e-06	gi|291622131|emb|CBG91877.1|/1.82667e-86/cyclin B3 [Marthasterias glacialis]
isotig14380	5.06484	19.4653	1.94232	Up	2.01e-05	0.000128997	gi|72165652|ref|XP_792240.1|/2.12539e-95/PREDICTED: similar to MGC83768 protein [Strongylocentrotus purpuratus]
isotig20844	38.1867	146.76	1.94232	Up	7.26e-16	1.4e-14	gi|115908623|ref|XP_783274.2|/2.18324e-23/PREDICTED: similar to MGC83105 protein, partial [Strongylocentrotus purpuratus]
isotig20091	10.2007	39.2038	1.94232	Up	2.01e-05	0.000129074	gi|115638510|ref|XP_791550.2|/5.4986e-55/PREDICTED: similar to nidogen (enactin) [Strongylocentrotus purpuratus]
isotig13938	15.0122	57.6156	1.94033	Up	5.31e-15	9.78e-14	gi|47550973|ref|NP_999660.1|/0/KRP170 [Strongylocentrotus purpuratus]
isotig14008	32.8786	125.794	1.93584	Up	2.02e-30	6.77e-29	gi|164472811|dbj|BAF98202.1|/5.99326e-71/START domain-containing protein [Patiria pectinifera]
isotig16857	5.99616	22.9137	1.9341	Up	0.000158698	0.00085457	gi|115647181|ref|XP_789359.2|/7.81905e-14/PREDICTED: similar to D230005D02Rik protein [Strongylocentrotus purpuratus]
isotig19115	39.7099	151.646	1.93314	Up	6.03e-19	1.35e-17	-
isotig17822	40.2746	153.636	1.93157	Up	2.41e-21	5.96e-20	-
isotig13328	14.1761	54.0591	1.93108	Up	4.39e-18	9.43e-17	-
isotig16217	7.57067	28.8553	1.93034	Up	8.96e-06	6.07e-05	-
isotig19368	44.7473	170.477	1.92971	Up	1.75e-20	4.21e-19	-
isotig08428	11.4248	43.4805	1.9282	Up	9.58e-13	1.48e-11	gi|115668705|ref|XP_001178012.1|/7.68746e-94/PREDICTED: similar to adipose differentiation-related protein [Strongylocentrotus purpuratus]
isotig09449	22.4676	85.5069	1.9282	Up	2.01e-18	4.37e-17	-
isotig00009	13.5697	51.6162	1.92743	Up	5.96e-14	1.02e-12	gi|156376405|ref|XP_001630351.1|/9.10155e-53/predicted protein [Nematostella vectensis]
isotig24705	29.9527	113.807	1.92583	Up	1.88e-09	2.12e-08	gi|72102746|ref|XP_799032.1|/1.43511e-28/PREDICTED: hypothetical protein [Strongylocentrotus purpuratus]
isotig16042	12.0564	45.6332	1.92029	Up	1.41e-08	1.43e-07	-
isotig23999	17.0157	64.4044	1.92029	Up	4e-06	2.89e-05	-
isotig17015	11.2639	42.6339	1.92029	Up	2.35e-07	2.04e-06	gi|72160095|ref|XP_788101.1|/9.17401e-23/PREDICTED: similar to glutathione S-transferase class-alpha [Strongylocentrotus purpuratus]
isotig14717	4.86656	18.4199	1.92029	Up	7e-05	0.000406947	-
isotig16931	6.70796	25.3896	1.92029	Up	7e-05	0.000407168	-
isotig20134	9.33547	35.3347	1.92029	Up	7e-05	0.000406615	gi|115625316|ref|XP_001177960.1|/1.75392e-64/PREDICTED: similar to notch protein homolog - rat, partial [Strongylocentrotus purpuratus]
isotig21013	9.99673	37.8376	1.92029	Up	7e-05	0.000406394	gi|118093333|ref|XP_001233170.1|/2.37164e-06/PREDICTED: similar to MGC81019 protein isoform 1 [Gallus gallus]
isotig13550	4.77456	18.0717	1.92029	Up	4e-06	2.89e-05	gi|115738162|ref|XP_784053.2|/4.88498e-43/PREDICTED: hypothetical protein [Strongylocentrotus purpuratus]
isotig29113	24.5653	92.9797	1.92029	Up	7e-05	0.000406505	-
isotig16941	6.73937	25.5085	1.92029	Up	7e-05	0.000406726	gi|301766140|ref|XP_002918471.1|/5.23258e-18/PREDICTED: centromere protein T-like [Ailuropoda melanoleuca]
isotig12711	54.0668	204.643	1.92029	Up	5.22e-11	6.92e-10	-
isotig14600	4.73529	17.9231	1.92029	Up	7e-05	0.000407057	gi|291222550|ref|XP_002731279.1|/4.5369e-120/PREDICTED: HORMA domain containing 1-like [Saccoglossus kowalevskii]
isotig13565	3.61146	13.6694	1.92029	Up	7e-05	0.000406836	-
isotig29428	50.1928	189.979	1.92029	Up	2.35e-07	2.04e-06	-
isotig14481	22.6876	85.5722	1.91524	Up	6.46e-19	1.44e-17	gi|156454687|gb|ABU63970.1|/3.01443e-10/protein disulfide isomerase associated 4 [Perca flavescens]
isotig17218	14.7096	55.4504	1.91444	Up	6.36e-09	6.75e-08	-
isotig16596	25.0365	94.3466	1.91394	Up	2.6e-15	4.87e-14	gi|115905859|ref|XP_782273.2|/1.15618e-39/PREDICTED: hypothetical protein [Strongylocentrotus purpuratus]
isotig26912	29.3482	110.549	1.91334	Up	1.06e-07	9.66e-07	gi|115872985|ref|XP_783906.2|/4.34567e-31/PREDICTED: similar to Low-density lipoprotein receptor-related protein 4 precursor (Multiple epidermal growth factor-like domains 7) [Strongylocentrotus purpuratus]
isotig14499	6.73791	25.3521	1.91173	Up	1.79e-06	1.38e-05	gi|115709939|ref|XP_780123.2|/1.4874e-126/PREDICTED: hypothetical protein isoform 1 [Strongylocentrotus purpuratus]
isotig03246	29.8348	112.201	1.91101	Up	1.19e-15	2.26e-14	-
isotig13668	13.7814	51.7977	1.91017	Up	1.9e-14	3.38e-13	-
isotig13081	2.05853	7.73158	1.90915	Up	3.1e-05	0.000191583	gi|115942996|ref|XP_798150.2|/8.52075e-146/PREDICTED: similar to AT motif binding factor 1 [Strongylocentrotus purpuratus]
isotig18705	8.96568	33.674	1.90915	Up	3.1e-05	0.000191528	-
isotig15439	10.3862	38.956	1.90718	Up	4.77e-08	4.56e-07	gi|115927407|ref|XP_794145.2|/1.61229e-14/PREDICTED: hypothetical protein [Strongylocentrotus purpuratus]
isotig25821	1072.34	4021.98	1.90715	Up	1.47e-255	3.25e-253	gi|72009850|ref|XP_782034.1|/1.88018e-52/PREDICTED: similar to 40S ribosomal protein S20 (S22) [Strongylocentrotus purpuratus]
isotig15981	9.21509	34.4958	1.90435	Up	8.03e-07	6.5e-06	gi|221117484|ref|XP_002155874.1|/5.59367e-25/PREDICTED: similar to predicted protein [Hydra magnipapillata]
isotig17165	10.7554	40.2617	1.90435	Up	8.03e-07	6.49e-06	gi|291237286|ref|XP_002738566.1|/1.6159e-32/PREDICTED: PHD finger protein 20-like [Saccoglossus kowalevskii]
isotig15151	73.4454	274.426	1.90168	Up	2.19e-50	1.09e-48	-
isotig13724	4.6943	17.5194	1.89997	Up	1.38e-05	9.07e-05	-
isotig13316	7.56742	28.242	1.89997	Up	5.92e-10	6.99e-09	-
isotig15369	6.64435	24.7971	1.89997	Up	1.38e-05	9.08e-05	gi|115610788|ref|XP_785298.2|/5.2526e-37/PREDICTED: hypothetical protein [Strongylocentrotus purpuratus]
isotig16010	7.27035	27.1334	1.89997	Up	1.38e-05	9.08e-05	gi|260820431|ref|XP_002605538.1|/5.87106e-32/hypothetical protein BRAFLDRAFT_130664 [Branchiostoma floridae]
isotig05280	11.848	44.2173	1.89997	Up	5.92e-10	6.99e-09	-
isotig13248	102.63	382.252	1.89707	Up	1.02e-123	1.08e-121	-
isotig19914	18.9701	70.6388	1.89674	Up	9.74e-09	1.01e-07	gi|115903728|ref|XP_780513.2|/6.03768e-89/PREDICTED: hypothetical protein [Strongylocentrotus purpuratus]
isotig16095	18.1149	67.3927	1.89542	Up	7.51e-12	1.07e-10	-
isotig10411	99.1519	368.642	1.89451	Up	7.52e-60	4.43e-58	-
isotig18739	14.4097	53.4918	1.89228	Up	1.62e-07	1.44e-06	-
isotig18087	13.5981	50.479	1.89228	Up	1.62e-07	1.45e-06	-
isotig27375	46.5867	172.939	1.89228	Up	1.22e-10	1.57e-09	gi|260824353|ref|XP_002607132.1|/3.29994e-08/hypothetical protein BRAFLDRAFT_118665 [Branchiostoma floridae]
isotig14109	5.71582	21.2183	1.89228	Up	6.15e-06	4.3e-05	gi|60552836|gb|AAH91527.1|/1.89076e-16/Scnm1 protein [Danio rerio]
isotig17072	12.1058	44.9392	1.89228	Up	1.62e-07	1.45e-06	gi|115610822|ref|XP_001178245.1|/5.65544e-49/PREDICTED: hypothetical protein [Strongylocentrotus purpuratus]
isotig15248	24.3064	90.1007	1.89021	Up	3.63e-17	7.5e-16	gi|47550983|ref|NP_999665.1|/5.36369e-29/nuclear intermediate filament protein [Strongylocentrotus purpuratus]
isotig19651	20.4562	75.7248	1.88823	Up	1.99e-09	2.25e-08	gi|115707248|ref|XP_785901.2|/6.18536e-60/PREDICTED: similar to Prc1-prov protein [Strongylocentrotus purpuratus]
isotig16571	9.40018	34.7375	1.88573	Up	2.75e-06	2.04e-05	-
isotig11845	29.9902	110.602	1.88282	Up	1.14e-11	1.6e-10	gi|297702216|ref|XP_002828082.1|/8.35729e-36/PREDICTED: serine/threonine-protein phosphatase 4 regulatory subunit 1-like isoform 1 [Pongo abelii]
isotig14587	4.78249	17.6375	1.88282	Up	0.000107915	0.000604881	gi|291243620|ref|XP_002741700.1|/5.94141e-64/PREDICTED: ubiquitin-specific protease 26-like [Saccoglossus kowalevskii]
isotig19617	8.85319	32.6501	1.88282	Up	0.000107915	0.000604722	-
isotig13552	14.3881	53.0625	1.88282	Up	4.2e-15	7.79e-14	gi|115749004|ref|XP_780573.2|/2.67516e-150/PREDICTED: similar to Bop1-prov protein [Strongylocentrotus purpuratus]
isotig21899	10.7749	39.7373	1.88282	Up	0.000107915	0.000604564	-
isotig08433	5.82334	21.4761	1.88282	Up	1.14e-11	1.6e-10	gi|148682267|gb|EDL14214.1|/0/hephaestin, isoform CRA_a [Mus musculus]
isotig26395	142.562	525.423	1.88189	Up	1.74e-32	6.13e-31	-
isotig15450	14.1166	52.0018	1.88116	Up	4.1e-10	4.97e-09	-
isotig22792	47.6495	175.479	1.88076	Up	1.92e-15	3.62e-14	-
isotig13843	143.032	525.645	1.87775	Up	2.55e-122	2.63e-120	-
isotig10343	14.0923	51.6981	1.8752	Up	6.72e-09	7.12e-08	gi|72158731|ref|XP_784826.1|/4.55292e-116/PREDICTED: similar to polo-like kinase [Strongylocentrotus purpuratus]
isotig15000	37.3551	136.939	1.87416	Up	3.53e-26	1.05e-24	gi|50745642|ref|XP_420181.1|/1.45477e-157/PREDICTED: hypothetical protein [Gallus gallus]
isotig15435	18.8963	69.2151	1.87299	Up	4.92e-13	7.8e-12	gi|115660738|ref|XP_780424.2|/8.25818e-43/PREDICTED: hypothetical protein isoform 1 [Strongylocentrotus purpuratus]
isotig27107	39.4237	144.299	1.87193	Up	3.04e-09	3.35e-08	gi|28174932|gb|AAH24612.2|/3.37786e-15/Btf3l4 protein [Mus musculus]
isotig27425	21.4564	78.3727	1.86894	Up	2.12e-05	0.000135009	gi|115624806|ref|XP_001203795.1|/2.72539e-09/PREDICTED: hypothetical protein [Strongylocentrotus purpuratus]
isotig02354	29.5672	107.97	1.86857	Up	2.79e-32	9.79e-31	-
isotig22351	42.0915	153.549	1.8671	Up	4.66e-14	8.07e-13	gi|225715858|gb|ACO13775.1|/2.76784e-90/Proteasome subunit alpha type-7 [Esox lucius]
isotig23395	22.9655	83.7776	1.8671	Up	1.12e-07	1.01e-06	gi|115685494|ref|XP_001178584.1|/2.58088e-53/PREDICTED: similar to Cdc5l protein, partial [Strongylocentrotus purpuratus]
isotig15540	10.5066	38.3279	1.8671	Up	1.12e-07	1.01e-06	gi|72045605|ref|XP_782947.1|/5.61949e-36/PREDICTED: similar to mitochondrial ribosomal protein S16 [Strongylocentrotus purpuratus]
isotig13279	5.67664	20.7083	1.8671	Up	1.12e-07	1.01e-06	-
isotig19119	11.2244	40.8503	1.86371	Up	9.41e-06	6.35e-05	gi|115910490|ref|XP_783941.2|/6.50841e-07/PREDICTED: similar to PASG [Strongylocentrotus purpuratus]
isotig15666	7.56254	27.5232	1.86371	Up	9.41e-06	6.35e-05	gi|72045560|ref|XP_781249.1|/1.86027e-60/PREDICTED: hypothetical protein [Strongylocentrotus purpuratus]
isotig13452	125.101	454.249	1.86039	Up	2.61e-122	2.68e-120	-
isotig15748	8.31063	30.1528	1.85926	Up	4.2e-06	3.03e-05	gi|115924174|ref|XP_001188526.1|/1.35582e-55/PREDICTED: similar to Chromosome 7 open reading frame 30 [Strongylocentrotus purpuratus]
isotig15674	198.833	721.073	1.85859	Up	1.48e-116	1.43e-114	gi|115754759|ref|XP_783923.2|/3.44157e-22/PREDICTED: hypothetical protein [Strongylocentrotus purpuratus]
isotig16895	30.3886	110.057	1.85665	Up	1.93e-16	3.86e-15	gi|296488156|gb|DAA30269.1|/1.28167e-96/protein disulfide isomerase A4 precursor [Bos taurus]
isotig14302	10.4835	37.9357	1.85544	Up	4.63e-09	5.03e-08	gi|123227460|emb|CAM27169.1|/2.61691e-81/novel KRAB box and zinc finger, C2H2 type domain containing protein [Mus musculus]
isotig20314	28.8565	104.421	1.85544	Up	1.2e-11	1.68e-10	-
isotig15129	8.084	29.2529	1.85544	Up	1.88e-06	1.44e-05	gi|20455171|sp|P58797.1|NXF1_COTJA/1.18471e-71/RecName: Full=Nuclear RNA export factor 1; AltName: Full=Tip-associated protein; AltName: Full=Tip-associating protein; AltName: Full=mRNA export factor TAP
isotig16718	10.16	36.7652	1.85544	Up	1.88e-06	1.44e-05	gi|72019658|ref|XP_790892.1|/1.06806e-138/PREDICTED: similar to XCAP-E [Strongylocentrotus purpuratus]
isotig14124	16.8012	60.7973	1.85544	Up	3.22e-14	5.64e-13	gi|72131635|ref|XP_796260.1|/5.98429e-44/PREDICTED: similar to LOC539270 protein [Strongylocentrotus purpuratus]
isotig20425	1512.59	5471.28	1.85485	Up	0	0	gi|260815147|ref|XP_002602335.1|/1.08911e-84/hypothetical protein BRAFLDRAFT_268377 [Branchiostoma floridae]
isotig15033	30.7373	110.871	1.85083	Up	4.92e-21	1.2e-19	gi|115627171|ref|XP_001188174.1|/7.89342e-164/PREDICTED: similar to Cleavage stimulation factor, 3 pre-RNA, subunit 1 [Strongylocentrotus purpuratus]
isotig06037	15.2947	55.1073	1.84921	Up	5.26e-39	2.22e-37	gi|115939069|ref|XP_001193731.1|/0/PREDICTED: similar to chromodomain helicase DNA binding protein 5, partial [Strongylocentrotus purpuratus]
isotig15428	9.73806	35.0865	1.84921	Up	3.78e-07	3.18e-06	gi|115914019|ref|XP_785265.2|/1.51199e-28/PREDICTED: hypothetical protein, partial [Strongylocentrotus purpuratus]
isotig21141	38.8444	139.708	1.84663	Up	1.07e-13	1.8e-12	-
isotig15140	5.21191	18.7154	1.84434	Up	0.00016558	0.000884501	gi|115711384|ref|XP_001203614.1|/1.11578e-37/PREDICTED: hypothetical protein, partial [Strongylocentrotus purpuratus]
isotig27650	18.1759	65.2676	1.84434	Up	0.00016558	0.000883839	-
isotig19110	8.3791	30.0884	1.84434	Up	0.00016558	0.00088428	-
isotig19610	8.73501	31.3665	1.84434	Up	0.00016558	0.000884059	gi|72127067|ref|XP_793440.1|/6.57704e-102/PREDICTED: similar to MGC53781 protein [Strongylocentrotus purpuratus]
isotig13827	12.3444	44.2845	1.84295	Up	1.82e-11	2.51e-10	-
isotig20511	20.2062	72.4549	1.84229	Up	3.45e-08	3.35e-07	-
isotig11121	18.829	67.5168	1.84229	Up	3.45e-08	3.35e-07	gi|47122884|gb|AAH70559.1|/4.58439e-52/LOC397937 protein [Xenopus laevis]
isotig03234	9.08277	32.5271	1.84044	Up	1.56e-08	1.58e-07	-
isotig17005	7.48819	26.8166	1.84044	Up	7.3e-05	0.000421737	gi|115733045|ref|XP_780230.2|/2.0613e-123/PREDICTED: hypothetical protein [Strongylocentrotus purpuratus]
isotig16892	7.40498	26.5186	1.84044	Up	7.3e-05	0.000421623	-
isotig03877	47.3919	169.461	1.83824	Up	7.81e-13	1.21e-11	gi|115738180|ref|XP_797556.2|/5.71897e-44/PREDICTED: similar to ribosomal protein L44 [Strongylocentrotus purpuratus]
isotig25794	18.1384	64.813	1.83724	Up	3.23e-05	0.000199127	-
isotig18022	9.25039	33.0539	1.83724	Up	3.23e-05	0.000199184	-
isotig16921	8.1606	29.1598	1.83724	Up	3.23e-05	0.000199242	-
isotig07477	6.01307	21.4464	1.83456	Up	1.44e-05	9.42e-05	-
isotig17380	9.52069	33.9568	1.83456	Up	1.44e-05	9.41e-05	-
isotig22955	15.5793	55.5657	1.83456	Up	1.44e-05	9.42e-05	gi|291225535|ref|XP_002732757.1|/1.35849e-11/PREDICTED: CG8079-like [Saccoglossus kowalevskii]
isotig14930	13.4787	48.0737	1.83456	Up	6.51e-10	7.67e-09	gi|115901634|ref|XP_794012.2|/1.41501e-89/PREDICTED: similar to C2F [Strongylocentrotus purpuratus]
isotig18262	10.3081	36.7652	1.83456	Up	1.44e-05	9.42e-05	-
isotig15660	8.1863	29.1517	1.83229	Up	6.4e-06	4.46e-05	gi|115644369|ref|XP_791602.2|/0/PREDICTED: hypothetical protein [Strongylocentrotus purpuratus]
isotig16657	10.105	35.9357	1.83035	Up	2.86e-06	2.12e-05	-
isotig21328	16.2737	57.8732	1.83035	Up	2.86e-06	2.12e-05	-
isotig14429	7.12689	25.3448	1.83035	Up	2.86e-06	2.12e-05	gi|291235704|ref|XP_002737784.1|/2.32326e-50/PREDICTED: F-box only protein 32-like [Saccoglossus kowalevskii]
isotig20341	15.5591	55.2671	1.82866	Up	1.28e-06	1.01e-05	gi|115772532|ref|XP_785130.2|/1.84451e-47/PREDICTED: hypothetical protein [Strongylocentrotus purpuratus]
isotig24844	48.6533	172.643	1.82718	Up	1.18e-12	1.8e-11	-
isotig09601	19.3769	68.7256	1.82651	Up	5.38e-13	8.48e-12	-
isotig15998	32.9925	117	1.82629	Up	5.82e-19	1.3e-17	-
isotig13115	8.69559	30.8278	1.82588	Up	2.45e-13	3.99e-12	gi|291245069|ref|XP_002742414.1|/1.65541e-11/PREDICTED: transcription factor 20 (AR1)-like [Saccoglossus kowalevskii]
isotig15278	10.7188	37.9698	1.82471	Up	1.16e-07	1.05e-06	gi|291242427|ref|XP_002741109.1|/1.59734e-65/PREDICTED: CG17341-like [Saccoglossus kowalevskii]
isotig06573	13.619	48.2435	1.82471	Up	1.16e-07	1.05e-06	gi|47206420|emb|CAF94178.1|/1.26006e-32/unnamed protein product [Tetraodon nigroviridis]
isotig14758	19.6389	69.5681	1.82471	Up	5.09e-14	8.76e-13	gi|115938892|ref|XP_001186069.1|/1.8688e-38/PREDICTED: similar to 15-hydroxyprostaglandin dehydrogenase (NAD+) [Strongylocentrotus purpuratus]
isotig13603	7.74466	27.4147	1.82367	Up	5.23e-08	4.97e-07	-
isotig18347	17.4615	61.7704	1.82274	Up	2.36e-08	2.34e-07	-
isotig16009	42.9967	151.957	1.82137	Up	4.79e-24	1.33e-22	gi|115891466|ref|XP_798233.2|/7.20042e-06/PREDICTED: hypothetical protein [Strongylocentrotus purpuratus]
isotig24996	67.8006	239.576	1.82112	Up	9.6e-17	1.94e-15	-
isotig15645	15.137	53.4372	1.81976	Up	9.86e-10	1.14e-08	gi|72081147|ref|XP_796221.1|/3.95639e-41/PREDICTED: similar to repressor transcriptional factor [Strongylocentrotus purpuratus]
isotig13383	53.1961	187.742	1.81936	Up	1.38e-52	7.21e-51	-
isotig16906	21.5343	75.8859	1.8172	Up	1.9e-11	2.61e-10	gi|115872985|ref|XP_783906.2|/6.23285e-51/PREDICTED: similar to Low-density lipoprotein receptor-related protein 4 precursor (Multiple epidermal growth factor-like domains 7) [Strongylocentrotus purpuratus]
isotig15628	37.9323	133.634	1.81679	Up	3.56e-22	9.18e-21	-
isotig13969	84.6455	298.162	1.81659	Up	2.28e-64	1.4e-62	gi|123472754|ref|XP_001319569.1|/6.1052e-15/viral A-type inclusion protein [Trichomonas vaginalis G3]
isotig16821	26.5596	93.4393	1.8148	Up	7.68e-14	1.31e-12	gi|193643453|ref|XP_001947017.1|/4.66414e-30/PREDICTED: similar to ubiquitin like CG3450-PA [Acyrthosiphon pisum]
isotig15595	282.371	989.825	1.80958	Up	4.11e-155	4.94e-153	gi|184186115|ref|NP_001116980.1|/2.24054e-53/histone H2 A.F/Z [Strongylocentrotus purpuratus]
isotig13205	48.1733	168.843	1.80937	Up	3.01e-55	1.65e-53	gi|115934488|ref|XP_001190973.1|/5.20621e-104/PREDICTED: similar to MGC69403 protein [Strongylocentrotus purpuratus]
isotig26574	30.2123	105.557	1.80481	Up	3.91e-07	3.28e-06	gi|115931650|ref|XP_001192687.1|/6.15503e-33/PREDICTED: similar to amyloid-beta-like protein B precursor [Strongylocentrotus purpuratus]
isotig20610	25.7634	90.0132	1.80481	Up	1.49e-09	1.7e-08	gi|291238803|ref|XP_002739310.1|/3.44325e-64/PREDICTED: glutaminyl-tRNA synthetase-like isoform 2 [Saccoglossus kowalevskii]
isotig19351	10.4479	36.5033	1.80481	Up	4.92e-05	0.000292213	-
isotig13274	18.8836	65.9764	1.80481	Up	8.38e-21	2.03e-19	-
isotig14904	6.72049	23.4803	1.80481	Up	2.19e-05	0.000138975	gi|291235379|ref|XP_002737622.1|/8.9351e-38/PREDICTED: carbohydrate sulfotransferase 11-like [Saccoglossus kowalevskii]
isotig20678	20.5895	71.9363	1.80481	Up	7.91e-08	7.36e-07	-
isotig23914	24.0629	84.072	1.80481	Up	3.91e-07	3.28e-06	-
isotig24927	15.3501	53.6307	1.80481	Up	0.000111371	0.000621804	gi|292612224|ref|XP_002661343.1|/2.71487e-16/PREDICTED: zinc finger protein 347-like [Danio rerio]
isotig08637	10.3718	36.2374	1.80481	Up	6.3e-11	8.29e-10	-
isotig20524	15.8888	55.5131	1.80481	Up	1.94e-06	1.49e-05	-
isotig14464	6.15973	21.5211	1.80481	Up	2.19e-05	0.000139016	gi|72137478|ref|XP_795567.1|/1.86796e-76/PREDICTED: similar to Reticulon-4-interacting protein 1 homolog, mitochondrial [Strongylocentrotus purpuratus]
isotig29231	32.1063	112.174	1.80481	Up	4.92e-05	0.000292295	gi|66910336|gb|AAH96936.1|/1.39643e-29/Zgc:113443 [Danio rerio]
isotig19412	28.9062	100.994	1.80481	Up	1.3e-11	1.81e-10	gi|193603766|ref|XP_001948812.1|/2.0086e-73/PREDICTED: similar to Zinc finger protein 271 (Zinc finger protein 7) (HZF7) (Zinc finger protein ZNFphex133) (Epstein-Barr virus-induced zinc finger protein) (ZNF-EB) (CT-ZFP48) (Zinc finger protein dp) (ZNF-dp) [Acyrthosiphon pisum]
isotig27002	25.9776	90.7615	1.80481	Up	4.34e-06	3.11e-05	gi|115709863|ref|XP_782051.2|/2.30162e-48/PREDICTED: similar to Potassium channel tetramerisation domain containing 5 [Strongylocentrotus purpuratus]
isotig25455	17.7004	61.8425	1.80481	Up	4.92e-05	0.000292132	gi|72148219|ref|XP_794217.1|/8.26126e-14/PREDICTED: similar to WD repeats and SOF domain containing 1 [Strongylocentrotus purpuratus]
isotig19101	12.1598	42.4843	1.80481	Up	9.73e-06	6.56e-05	gi|72058989|ref|XP_783509.1|/6.10511e-39/PREDICTED: hypothetical protein [Strongylocentrotus purpuratus]
isotig17391	14.1547	49.4541	1.80481	Up	1.76e-07	1.56e-06	gi|224473822|gb|ACN49163.1|/2.58323e-11/kinesin family member C1 [Oryzias dancena]
isotig14574	10.0563	35.135	1.80481	Up	7.91e-08	7.37e-07	-
isotig09217	10.7016	37.3897	1.80481	Up	3.06e-10	3.76e-09	gi|48926637|ref|NP_001001724.1|/4.88034e-16/mitochondrial import receptor subunit TOM22 homolog [Danio rerio]
isotig10679	10.4355	36.46	1.80481	Up	4.92e-05	0.000292051	-
isotig17449	10.2632	35.8579	1.80481	Up	9.73e-06	6.56e-05	-
isotig09769	35.5828	123.811	1.79889	Up	5.55e-22	1.41e-20	-
isotig28708	1431.87	4973.43	1.79635	Up	2.75e-200	4.24e-198	gi|72005065|ref|XP_780348.1|/3.70568e-30/PREDICTED: similar to ribosomal protein L36 [Strongylocentrotus purpuratus]
isotig14467	35.1822	122.004	1.79401	Up	7.73e-24	2.12e-22	-
isotig25332	37.9323	131.149	1.78971	Up	2.24e-09	2.52e-08	gi|72114848|ref|XP_785572.1|/6.08011e-23/PREDICTED: similar to 2410104I19Rik protein [Strongylocentrotus purpuratus]
isotig20473	23.1808	80.0698	1.78833	Up	1.1e-08	1.13e-07	-
isotig08755	9.80727	33.8757	1.78833	Up	1.1e-08	1.14e-07	gi|53600|emb|CAA37243.1|/1.57656e-56/unnamed protein product [Mus musculus]
isotig14823	10.4361	35.9825	1.78571	Up	1.19e-07	1.08e-06	-
isotig17134	13.8018	47.5516	1.78464	Up	2.65e-07	2.3e-06	gi|115905859|ref|XP_782273.2|/2.05362e-11/PREDICTED: hypothetical protein [Strongylocentrotus purpuratus]
isotig12938	15.0122	51.6554	1.78279	Up	2.77e-12	4.09e-11	gi|260783286|ref|XP_002586707.1|/1.63183e-31/hypothetical protein BRAFLDRAFT_77467 [Branchiostoma floridae]
isotig16137	32.3399	111.225	1.78209	Up	3.22e-17	6.7e-16	gi|115727572|ref|XP_788696.2|/3.55079e-167/PREDICTED: similar to SWI/SNF-related matrix-associated actin-dependent regulator of chromatin a5 isoform 2 [Strongylocentrotus purpuratus]
isotig13415	5.92125	20.3646	1.78209	Up	1.32e-06	1.03e-05	-
isotig23120	21.1851	72.8609	1.78209	Up	1.32e-06	1.03e-05	-
isotig14654	16.484	56.6635	1.78135	Up	1.34e-11	1.86e-10	gi|115921024|ref|XP_780998.2|/3.49127e-56/PREDICTED: similar to LOC495013 protein [Strongylocentrotus purpuratus]
isotig14305	14.9764	51.453	1.78057	Up	2.94e-11	3.99e-10	gi|115712820|ref|XP_791160.2|/4.18462e-180/PREDICTED: hypothetical protein [Strongylocentrotus purpuratus]
isotig08679	9.10578	31.2656	1.77972	Up	6.48e-11	8.51e-10	gi|73960952|ref|XP_852887.1|/1.28357e-06/PREDICTED: similar to lamina-associated polypeptide 1B [Canis familiaris]
isotig09311	6.84791	23.4983	1.77882	Up	6.57e-06	4.58e-05	-
isotig17983	10.8751	37.2652	1.7768	Up	1.47e-05	9.61e-05	gi|291236805|ref|XP_002738328.1|/2.9388e-38/PREDICTED: neurogenic locus notch homolog protein 2-like [Saccoglossus kowalevskii]
isotig27170	24.695	84.6212	1.7768	Up	1.47e-05	9.61e-05	gi|251752830|dbj|BAH83665.1|/1.11732e-38/minichromosome maintenance 7 [Patiria pectinifera]
isotig13700	37.6397	128.921	1.77616	Up	2.12e-30	7.1e-29	-
isotig06091	15.45	52.9143	1.77605	Up	8.16e-14	1.38e-12	-
isotig15205	14.6365	50.1148	1.77567	Up	1.53e-09	1.74e-08	gi|82179916|sp|Q5U3J8.1|LTV1_DANRE/1.88741e-67/RecName: Full=Protein LTV1 homolog
isotig16229	480.387	1644.57	1.77544	Up	2.3e-229	4.25e-227	gi|156404308|ref|XP_001640349.1|/1.87977e-19/predicted protein [Nematostella vectensis]
isotig24998	18.245	62.417	1.77444	Up	3.31e-05	0.000203594	gi|115758226|ref|XP_787905.2|/1.10332e-40/PREDICTED: similar to Dipeptidylpeptidase 3 [Strongylocentrotus purpuratus]
isotig28651	28.2261	96.5628	1.77444	Up	3.31e-05	0.000203477	-
isotig25096	18.7073	63.9988	1.77444	Up	3.31e-05	0.000203535	gi|115954781|ref|XP_001196213.1|/6.51001e-28/PREDICTED: hypothetical protein [Strongylocentrotus purpuratus]
isotig23961	15.7091	53.6379	1.77165	Up	7.47e-05	0.000430236	-
isotig19618	10.6761	36.4529	1.77165	Up	7.47e-05	0.00043012	-
isotig08403	2.03261	6.9402	1.77165	Up	7.47e-05	0.000430352	gi|126338505|ref|XP_001373060.1|/1.29501e-153/PREDICTED: similar to MORC family CW-type zinc finger protein 2 (Zinc finger CW-type coiled-coil domain protein 1) [Monodelphis domestica]
isotig13074	6.72049	22.9467	1.77165	Up	1.11e-15	2.11e-14	gi|291238507|ref|XP_002739170.1|/2.11168e-101/PREDICTED: kinesin K39-like [Saccoglossus kowalevskii]
isotig22704	12.7754	43.5192	1.76829	Up	0.000169114	0.000901803	gi|72092319|ref|XP_789578.1|/4.51949e-18/PREDICTED: similar to centromere protein N [Strongylocentrotus purpuratus]
isotig25340	15.9948	54.4861	1.76829	Up	0.000169114	0.000901129	-
isotig05639	29.5106	100.528	1.76829	Up	4.42e-11	5.91e-10	gi|115755864|ref|XP_001200098.1|/6.37449e-08/PREDICTED: hypothetical protein [Strongylocentrotus purpuratus]
isotig12937	4.25393	14.491	1.76829	Up	0.000169114	0.000902028	gi|115680278|ref|XP_001190535.1|/5.61548e-78/PREDICTED: similar to hyalin [Strongylocentrotus purpuratus]
isotig05409	5.48894	18.698	1.76829	Up	0.000169114	0.000901578	gi|115739504|ref|XP_784248.2|/5.1858e-57/PREDICTED: hypothetical protein [Strongylocentrotus purpuratus]
isotig10229	14.4488	49.2196	1.76829	Up	8.11e-08	7.53e-07	-
isotig16616	7.15329	24.3677	1.76829	Up	0.000169114	0.000901353	gi|291242331|ref|XP_002741061.1|/2.82148e-70/PREDICTED: alkB, alkylation repair homolog 4-like [Saccoglossus kowalevskii]
isotig05504	12.7689	43.4386	1.76634	Up	1.8e-07	1.59e-06	-
isotig26763	83.2307	282.893	1.76507	Up	3.46e-16	6.81e-15	-
isotig13566	32.0858	108.95	1.76366	Up	5.2e-27	1.57e-25	gi|115973163|ref|XP_001178122.1|/7.99064e-155/PREDICTED: similar to formin binding protein 11-related protein [Strongylocentrotus purpuratus]
isotig16509	12.0742	40.9446	1.76175	Up	8.9e-07	7.16e-06	gi|115723912|ref|XP_001201972.1|/6.18149e-41/PREDICTED: hypothetical protein [Strongylocentrotus purpuratus]
isotig25268	38.0074	128.642	1.75901	Up	5.07e-09	5.47e-08	-
isotig19308	21.9761	74.2772	1.75699	Up	1.12e-08	1.16e-07	-
isotig14947	50.5808	170.83	1.7559	Up	7.24e-30	2.4e-28	-
isotig15436	9.14335	30.8806	1.7559	Up	4.43e-06	3.17e-05	gi|156120142|ref|NP_001095288.1|/8.08894e-36/choline transporter-like protein 4 [Sus scrofa]
isotig17537	17.6472	59.5545	1.75477	Up	2.48e-08	2.46e-07	gi|72124731|ref|XP_791122.1|/2.00311e-93/PREDICTED: hypothetical protein [Strongylocentrotus purpuratus]
isotig08749	47.0943	158.879	1.75431	Up	9.31e-36	3.6e-34	gi|291244535|ref|XP_002742150.1|/3.25914e-62/PREDICTED: elongation factor 1-beta-like [Saccoglossus kowalevskii]
isotig06174	14.1905	47.8088	1.75235	Up	9.91e-06	6.67e-05	gi|115650785|ref|XP_001199348.1|/1.57204e-25/PREDICTED: similar to selenoprotein P [Strongylocentrotus purpuratus]
isotig22504	44.0801	148.508	1.75235	Up	1.93e-12	2.9e-11	gi|67508839|emb|CAJ00309.1|/4.16858e-19/translation elongation factor 1B delta 2 subunit [Sphaerechinus granularis]
isotig14609	17.4086	58.5188	1.7491	Up	9.32e-12	1.31e-10	-
isotig15401	40.2614	135.339	1.7491	Up	4.22e-22	1.09e-20	-
isotig15503	8.00971	26.9083	1.74823	Up	2.22e-05	0.000141114	gi|115709828|ref|XP_784987.2|/1.65872e-112/PREDICTED: similar to Chromosome 21 open reading frame 59-like [Strongylocentrotus purpuratus]
isotig16305	43.9719	147.63	1.74733	Up	2.01e-21	5.01e-20	-
isotig24256	27.4278	92.0458	1.74671	Up	2.7e-07	2.34e-06	gi|115700035|ref|XP_001200720.1|/8.60061e-14/PREDICTED: similar to cysteine protease CPP32 isoform alpha [Strongylocentrotus purpuratus]
isotig14767	1231.71	4127.09	1.74447	Up	0	0	gi|291230121|ref|XP_002735015.1|/2.53149e-152/PREDICTED: guanine nucleotide binding protein (G protein), beta polypeptide 2-like 1-like [Saccoglossus kowalevskii]
isotig21228	13.5549	45.3853	1.74341	Up	5e-05	0.000296314	gi|156405559|ref|XP_001640799.1|/3.17109e-32/predicted protein [Nematostella vectensis]
isotig20571	12.7958	42.8438	1.74341	Up	5e-05	0.000296232	-
isotig10163	9.94837	33.3098	1.74341	Up	6.01e-07	4.92e-06	-
isotig27758	60.7396	203.372	1.74341	Up	9.91e-11	1.28e-09	gi|72066307|ref|XP_784645.1|/9.14214e-37/PREDICTED: similar to enhancer of rudimentary homolog [Strongylocentrotus purpuratus]
isotig13456	36.0584	120.678	1.74275	Up	7.32e-31	2.5e-29	-
isotig14120	10.479	34.9478	1.7377	Up	3.72e-08	3.59e-07	gi|115955168|ref|XP_001187543.1|/3.18454e-24/PREDICTED: similar to Discs, large homolog 7 (Drosophila) [Strongylocentrotus purpuratus]
isotig24336	15.9657	53.2462	1.7377	Up	0.000112857	0.000629113	-
isotig13770	11.7098	39.0182	1.73643	Up	1.06e-09	1.22e-08	-
isotig17020	12.1749	40.5432	1.73555	Up	2.98e-06	2.21e-05	-
isotig15030	23.8728	79.4359	1.73442	Up	2.64e-14	4.65e-13	-
isotig14677	89.0984	296.293	1.73356	Up	5.11e-52	2.62e-50	gi|291243089|ref|XP_002741437.1|/1.68573e-10/PREDICTED: zinc finger CCCH-type containing 10-like [Saccoglossus kowalevskii]
isotig12970	42.4014	140.942	1.73292	Up	1.96e-12	2.94e-11	-
isotig18450	70.2295	233.102	1.73081	Up	8.49e-26	2.47e-24	-
isotig14692	10.742	35.6541	1.73081	Up	1.82e-07	1.61e-06	gi|291225868|ref|XP_002732920.1|/4.77998e-120/PREDICTED: RIKEN cDNA 5630401D24-like [Saccoglossus kowalevskii]
isotig20131	80.3808	266.618	1.72985	Up	1.85e-25	5.32e-24	gi|291236959|ref|XP_002738406.1|/1.01425e-40/PREDICTED: eukaryotic translation initiation factor 3, subunit 10 theta, 150/170kDa-like [Saccoglossus kowalevskii]
isotig25577	1464.84	4857.19	1.72938	Up	3.44e-273	8.07e-271	gi|157108448|ref|XP_001650232.1|/6.59707e-61/60S ribosomal protein L23 [Aedes aegypti]
isotig20826	31.9455	105.839	1.72819	Up	3.26e-10	3.98e-09	gi|308324511|gb|ADO29390.1|/5.17601e-09/PCNA-associated factor [Ictalurus punctatus]
isotig12038	49.8762	165.246	1.72819	Up	3.26e-10	3.98e-09	gi|148680475|gb|EDL12422.1|/7.16375e-42/mCG140431 [Mus musculus]
isotig14838	23.6837	78.4173	1.72728	Up	1.8e-14	3.21e-13	gi|72054549|ref|XP_782650.1|/5.9387e-35/PREDICTED: hypothetical protein [Strongylocentrotus purpuratus]
isotig18501	45.6492	151.056	1.72643	Up	3.49e-17	7.24e-16	gi|115628085|ref|XP_782717.2|/1.31909e-117/PREDICTED: similar to chaperonin containing TCP1, subunit 6A isoform 2 [Strongylocentrotus purpuratus]
isotig25719	993.96	3287.41	1.72569	Up	6.92e-184	9.92e-182	gi|72073922|ref|XP_790734.1|/1.3142e-21/PREDICTED: similar to structural constituent of ribosome [Strongylocentrotus purpuratus]
isotig17266	10.8597	35.9094	1.72538	Up	1.49e-05	9.7e-05	gi|291390994|ref|XP_002711987.1|/2.25869e-79/PREDICTED: enhancer of zeste 2-like isoform 1 [Oryctolagus cuniculus]
isotig19317	1847.8	6102.94	1.7237	Up	0	0	gi|72090033|ref|XP_788067.1|/1.26563e-63/PREDICTED: similar to ribosomal protein L6 [Strongylocentrotus purpuratus]
isotig19871	35.9882	118.752	1.72235	Up	2.93e-12	4.31e-11	-
isotig04849	14.0737	46.4054	1.72129	Up	1.89e-13	3.1e-12	gi|115974430|ref|XP_001177692.1|/3.16247e-94/PREDICTED: similar to Nuclear factor of activated T-cells 5, tonicity-responsive [Strongylocentrotus purpuratus]
isotig26325	22.4549	73.9275	1.71908	Up	3.34e-05	0.000205057	gi|291241106|ref|XP_002740458.1|/1.76537e-06/PREDICTED: CHromoDomain protein family member (chd-3)-like [Saccoglossus kowalevskii]
isotig15637	8.1478	26.8248	1.71908	Up	3.34e-05	0.000205175	-
isotig25668	21.1313	69.57	1.71908	Up	3.34e-05	0.000205116	gi|115920183|ref|XP_793456.2|/4.94955e-16/PREDICTED: hypothetical protein [Strongylocentrotus purpuratus]
isotig21213	14.6637	48.2771	1.71908	Up	3.34e-05	0.000204998	gi|115920949|ref|XP_793386.2|/1.52047e-66/PREDICTED: similar to MGC53772 protein [Strongylocentrotus purpuratus]
isotig25165	1906.35	6265.2	1.71654	Up	0	0	gi|72153924|ref|XP_793832.1|/1.05237e-49/PREDICTED: similar to ribosomal protein L31 [Strongylocentrotus purpuratus]
isotig01383	27.8619	91.4862	1.71526	Up	1.62e-17	3.42e-16	gi|557666|emb|CAA53692.1|/6.38486e-69/H3.3 histone [Paracentrotus lividus]
isotig13149	26.2209	86.0078	1.71375	Up	2.54e-29	8.3e-28	gi|269785231|ref|NP_001161543.1|/7.42284e-144/follistatin-like 5 [Saccoglossus kowalevskii]
isotig15862	258.012	846.191	1.71355	Up	1.86e-78	1.33e-76	-
isotig16088	10.6988	35.0438	1.7117	Up	4.46e-06	3.19e-05	gi|260799063|ref|XP_002594519.1|/8.89124e-33/hypothetical protein BRAFLDRAFT_124989 [Branchiostoma floridae]
isotig15786	7.71452	25.2687	1.7117	Up	7.52e-05	0.000431988	gi|72014179|ref|XP_783119.1|/5.87023e-144/PREDICTED: similar to mFLJ00229 protein [Strongylocentrotus purpuratus]
isotig15212	7.05133	23.0965	1.7117	Up	7.52e-05	0.000432453	-
isotig10903	7.74565	25.3707	1.7117	Up	7.52e-05	0.000432104	-
isotig20681	12.9338	42.3643	1.7117	Up	7.52e-05	0.000432337	gi|72110122|ref|XP_796186.1|/3.34231e-46/PREDICTED: hypothetical protein [Strongylocentrotus purpuratus]
isotig13913	16.2659	53.2784	1.7117	Up	4.36e-12	6.29e-11	gi|115948711|ref|XP_001192782.1|/0/PREDICTED: similar to guanine nucleotide binding protein-like 2 (nucleolar) [Strongylocentrotus purpuratus]
isotig16012	7.93785	26.0002	1.7117	Up	7.52e-05	0.000431872	gi|260797883|ref|XP_002593930.1|/8.49747e-23/hypothetical protein BRAFLDRAFT_98229 [Branchiostoma floridae]
isotig15101	6.89925	22.5983	1.7117	Up	7.52e-05	0.000432221	-
isotig14478	8.23942	26.988	1.7117	Up	4.46e-06	3.19e-05	gi|291229752|ref|XP_002734836.1|/1.44608e-87/PREDICTED: hypothetical protein [Saccoglossus kowalevskii]
isotig23123	25.0743	81.8421	1.70663	Up	6.05e-07	4.95e-06	gi|291235738|ref|XP_002737799.1|/6.34653e-91/PREDICTED: dipeptidyl peptidase III-like [Saccoglossus kowalevskii]
isotig13799	21.4489	69.9687	1.7058	Up	8.03e-16	1.54e-14	-
isotig14538	7.94969	25.9233	1.70528	Up	9.97e-06	6.7e-05	-
isotig16888	19.4511	63.3848	1.70429	Up	5.19e-09	5.58e-08	gi|115959993|ref|XP_001183039.1|/2.49208e-44/PREDICTED: hypothetical protein [Strongylocentrotus purpuratus]
isotig16451	7.73034	25.1671	1.70293	Up	0.000169773	0.000903961	gi|115920130|ref|XP_783019.2|/1.59317e-68/PREDICTED: similar to Glycosyltransferase 25 domain containing 2 [Strongylocentrotus purpuratus]
isotig13007	19.5058	63.5036	1.70293	Up	0.000169773	0.000903736	-
isotig01637	7.51891	24.4787	1.70293	Up	0.000169773	0.000904186	gi|157888748|emb|CAP09385.1|/1.92141e-32/novel protein similar to human RNA binding motif protein 25 (RBM25, zgc:56208) [Danio rerio]
isotig14144	8.64063	28.0925	1.70098	Up	1.34e-06	1.05e-05	gi|260835027|ref|XP_002612511.1|/7.33228e-34/hypothetical protein BRAFLDRAFT_214287 [Branchiostoma floridae]
isotig15575	15.5834	50.6346	1.70012	Up	1.14e-08	1.18e-07	-
isotig14085	65.506	212.814	1.69989	Up	9.64e-42	4.24e-40	gi|115660714|ref|XP_784504.2|/1.71604e-46/PREDICTED: similar to UDP-N-acetylglucosaminyltransferase [Strongylocentrotus purpuratus]
isotig14382	23.2688	75.5536	1.6991	Up	8.38e-15	1.53e-13	gi|260834207|ref|XP_002612103.1|/1.38488e-143/hypothetical protein BRAFLDRAFT_287019 [Branchiostoma floridae]
isotig23692	19.3374	62.7359	1.6979	Up	2.23e-05	0.00014163	gi|115954469|ref|XP_001185780.1|/2.25057e-39/PREDICTED: similar to glucosidase II, partial [Strongylocentrotus purpuratus]
isotig20871	23.2289	75.3611	1.6979	Up	1.83e-07	1.62e-06	gi|40074252|gb|AAR39412.1|/1.61987e-19/alpha macroglobulin [Chlamys farreri]
isotig27350	26.9791	87.5279	1.6979	Up	2.23e-05	0.000141588	gi|260834097|ref|XP_002612048.1|/3.90484e-11/hypothetical protein BRAFLDRAFT_127252 [Branchiostoma floridae]
isotig26871	25.6209	83.1214	1.6979	Up	2.23e-05	0.000141546	-
isotig23085	26.4376	85.4412	1.69234	Up	4.07e-07	3.4e-06	-
isotig06158	6.60521	21.3024	1.68934	Up	5.01e-05	0.00029654	-
isotig13379	14.0431	45.2903	1.68934	Up	1.35e-12	2.05e-11	-
isotig24771	1607.02	5182.37	1.68922	Up	5.69e-303	1.52e-300	gi|159145660|gb|ABW90367.1|/4.18099e-36/putative ribosomal protein L35a [Sipunculus nudus]
isotig17662	12.9251	41.6301	1.68746	Up	6.67e-06	4.64e-05	gi|115669870|ref|XP_001202787.1|/9.91162e-69/PREDICTED: similar to ubiquitin-like 7 (bone marrow stromal cell-derived) [Strongylocentrotus purpuratus]
isotig29172	45.3752	146.148	1.68746	Up	6.67e-06	4.64e-05	-
isotig21528	68.0874	218.735	1.68372	Up	3.47e-18	7.5e-17	gi|115903825|ref|XP_787192.2|/8.51058e-35/PREDICTED: similar to Eukaryotic translation initiation factor 3, subunit 8 [Strongylocentrotus purpuratus]
isotig16525	22.1951	71.2923	1.68351	Up	3.29e-10	4.02e-09	-
isotig19498	38.6347	124.016	1.68256	Up	9.16e-13	1.42e-11	gi|125991190|tpg|DAA05847.1|/3.36347e-21/TPA: TPA_inf: polyketide synthase [Lytechinus variegatus]
isotig10369	10.4314	33.4084	1.67928	Up	0.000112657	0.000628329	-
isotig19184	11.2507	36.0325	1.67928	Up	0.000112657	0.000628821	-
isotig17607	9.73312	31.1722	1.67928	Up	0.000112657	0.000628657	-
isotig17721	9.77277	31.2991	1.67928	Up	0.000112657	0.000628165	gi|115768247|ref|XP_783924.2|/1.0877e-21/PREDICTED: hypothetical protein [Strongylocentrotus purpuratus]
isotig19945	15.0894	48.3266	1.67928	Up	1.49e-05	9.7e-05	-
isotig16453	23.13	74.0783	1.67928	Up	1.01e-10	1.31e-09	gi|115889567|ref|XP_788523.2|/4.62467e-76/PREDICTED: hypothetical protein [Strongylocentrotus purpuratus]
isotig14377	25.798	82.623	1.67928	Up	8.1e-16	1.55e-14	-
isotig17590	9.59686	30.7357	1.67928	Up	0.000112657	0.000628493	gi|291232395|ref|XP_002736145.1|/2.69152e-29/PREDICTED: RNA binding motif protein 12-like [Saccoglossus kowalevskii]
isotig14312	13.4284	43.0071	1.67928	Up	5.2e-09	5.59e-08	gi|259013291|ref|NP_001158445.1|/2.85435e-144/ornithine decarboxylase 1 [Saccoglossus kowalevskii]
isotig16039	23.2675	74.3251	1.67553	Up	3.12e-11	4.21e-10	gi|72062584|ref|XP_796914.1|/2.07472e-13/PREDICTED: hypothetical protein [Strongylocentrotus purpuratus]
isotig20234	36.0242	115.075	1.67553	Up	3.12e-11	4.21e-10	gi|115645582|ref|XP_001201765.1|/2.02554e-33/PREDICTED: hypothetical protein, partial [Strongylocentrotus purpuratus]
isotig28808	63.5878	202.94	1.67423	Up	1.14e-08	1.18e-07	gi|291244718|ref|XP_002742241.1|/1.05335e-16/PREDICTED: retinoic acid receptor, beta-like [Saccoglossus kowalevskii]
isotig19367	19.0868	60.8513	1.67271	Up	6.05e-07	4.95e-06	gi|115712006|ref|XP_780373.2|/1.57203e-66/PREDICTED: similar to furin1-X [Strongylocentrotus purpuratus]
isotig14125	8.11675	25.8564	1.67155	Up	4.46e-06	3.19e-05	gi|291242045|ref|XP_002740919.1|/1.31147e-17/PREDICTED: hydroxyacid oxidase 1-like, partial [Saccoglossus kowalevskii]
isotig17078	10.7142	34.0914	1.66988	Up	3.33e-05	0.000204616	-
isotig17530	11.2075	35.6612	1.66988	Up	3.33e-05	0.000204557	gi|115675602|ref|XP_783785.2|/1.1305e-11/PREDICTED: hypothetical protein [Strongylocentrotus purpuratus]
isotig09681	9.89285	31.4533	1.66875	Up	2.52e-08	2.5e-07	gi|115945662|ref|XP_001178697.1|/1.65366e-06/PREDICTED: hypothetical protein [Strongylocentrotus purpuratus]
isotig14486	12.899	41.011	1.66875	Up	2.52e-08	2.49e-07	-
isotig15704	114.792	364.504	1.66691	Up	2.76e-51	1.4e-49	-
isotig04333	39.8919	126.655	1.66674	Up	7.33e-19	1.63e-17	-
isotig15120	17.3104	54.9357	1.66611	Up	1.07e-09	1.24e-08	-
isotig19589	1157.23	3667.12	1.66397	Up	0	0	gi|30144688|gb|AAP14951.1|/3.37281e-45/ribosomal protein L27a [Branchiostoma belcheri tsingtauense]
isotig10015	16.187	51.2527	1.66279	Up	3.29e-10	4.02e-09	gi|149635359|ref|XP_001507018.1|/7.08187e-31/PREDICTED: hypothetical protein [Ornithorhynchus anatinus]
isotig14456	24.6865	78.1646	1.66279	Up	1.24e-14	2.24e-13	gi|291239949|ref|XP_002739885.1|/9.97114e-46/PREDICTED: Ab2-417-like [Saccoglossus kowalevskii]
isotig24860	795.194	2517.65	1.6627	Up	1.96e-144	2.21e-142	gi|72005286|ref|XP_783150.1|/4.08732e-52/PREDICTED: similar to ribosomal protein L30 [Strongylocentrotus purpuratus]
isotig13362	50.1615	158.787	1.66244	Up	4.72e-40	2.02e-38	-
isotig13427	38.2774	121.076	1.66135	Up	1.21e-29	3.98e-28	-
isotig14393	14.7347	46.5989	1.66108	Up	2.35e-09	2.62e-08	-
isotig07154	14.3734	45.4478	1.6608	Up	3.85e-15	7.16e-14	gi|291238027|ref|XP_002738933.1|/1.35573e-17/PREDICTED: CCAAT/enhancer-binding protein delta-like [Saccoglossus kowalevskii]
isotig13376	75.3455	238.174	1.66042	Up	1.18e-58	6.8e-57	-
isotig08270	19.9169	62.8953	1.65896	Up	7.47e-05	0.000429883	-
isotig11165	13.7703	43.4852	1.65896	Up	7.47e-05	0.000429999	gi|291229440|ref|XP_002734683.1|/1.89929e-41/PREDICTED: transcription elongation regulator 1-like [Saccoglossus kowalevskii]
isotig04011	13.2188	41.7436	1.65896	Up	1.19e-15	2.27e-14	gi|59858555|ref|NP_001012304.1|/1.86832e-116/RNA-binding protein 39 [Danio rerio]
isotig18181	11.0956	35.0388	1.65896	Up	7.47e-05	0.000430115	gi|72016181|ref|XP_783182.1|/2.72432e-73/PREDICTED: similar to Vaccinia related kinase 1 [Strongylocentrotus purpuratus]
isotig13388	6.52552	20.5825	1.65726	Up	2.98e-06	2.2e-05	-
isotig20682	24.6568	77.7196	1.65629	Up	1.23e-07	1.11e-06	gi|115932069|ref|XP_001188711.1|/2.60933e-128/PREDICTED: similar to splicing factor 3b, subunit 3, partial [Strongylocentrotus purpuratus]
isotig14032	22.3573	70.3829	1.65448	Up	1.83e-14	3.26e-13	gi|115901565|ref|XP_001176184.1|/5.59717e-53/PREDICTED: hypothetical protein [Strongylocentrotus purpuratus]
isotig16672	14.3967	45.2699	1.65281	Up	8.96e-07	7.21e-06	gi|72007795|ref|XP_783546.1|/1.87249e-74/PREDICTED: similar to DNA topoisomeraseII_beta [Strongylocentrotus purpuratus]
isotig18236	12.8713	40.4733	1.65281	Up	2.22e-05	0.000140688	-
isotig09809	10.0554	31.6187	1.65281	Up	2.22e-05	0.00014073	gi|41350591|gb|AAS00536.1|/1.1557e-178/nemo-like kinase [Paracentrotus lividus]
isotig17777	99.0464	311.018	1.65082	Up	5.17e-34	1.9e-32	-
isotig16024	21.2379	66.6656	1.6503	Up	4.85e-10	5.82e-09	gi|9837385|gb|AAG00554.1|AF286475_1/2.63429e-08/retinitis pigmentosa GTPase regulator-like protein [Takifugu rubripes]
isotig25120	34.1636	107.155	1.64916	Up	2.71e-07	2.34e-06	-
isotig15406	13.3391	41.8382	1.64916	Up	2.71e-07	2.34e-06	gi|289176939|dbj|BAI77454.1|/6.24753e-107/sialyltransferase 4 [Hemicentrotus pulcherrimus]
isotig13882	7.61656	23.8717	1.64809	Up	6.62e-06	4.6e-05	-
isotig14179	8.25975	25.8876	1.64809	Up	6.62e-06	4.61e-05	gi|115757139|ref|XP_786173.2|/0/PREDICTED: hypothetical protein [Strongylocentrotus purpuratus]
isotig17997	14.2362	44.6188	1.64809	Up	6.62e-06	4.61e-05	-
isotig14927	16.1395	50.5554	1.64727	Up	3.48e-09	3.82e-08	-
isotig13401	15.041	47.1034	1.64693	Up	1.99e-12	2.97e-11	-
isotig03857	14.4968	45.3734	1.64612	Up	0.000168042	0.000896529	-
isotig01387	31.0377	97.1449	1.64612	Up	1.63e-17	3.45e-16	gi|557666|emb|CAA53692.1|/6.36815e-69/H3.3 histone [Paracentrotus lividus]
isotig22746	15.355	48.0595	1.64612	Up	0.000168042	0.000896753	-
isotig08923	11.0748	34.5899	1.64306	Up	3.26e-10	3.99e-09	gi|72134753|ref|XP_798362.1|/6.99809e-72/PREDICTED: similar to restricted expression proliferation associated protein-100 [Strongylocentrotus purpuratus]
isotig21180	52.9404	165.288	1.64254	Up	5.87e-14	1.01e-12	gi|72006830|ref|XP_785133.1|/3.6782e-12/PREDICTED: hypothetical protein [Strongylocentrotus purpuratus]
isotig24948	1753.92	5473.45	1.64187	Up	2.75e-303	7.44e-301	gi|307006443|gb|ADN23506.1|/1.64963e-42/60S ribosomal protein L32 [Hyalomma marginatum rufipes]
isotig16737	10.16	31.6942	1.64132	Up	4.96e-05	0.000293683	gi|115914045|ref|XP_001200872.1|/2.01537e-20/PREDICTED: similar to endonuclease/reverse transcriptase [Strongylocentrotus purpuratus]
isotig14095	72.7035	226.799	1.64132	Up	3.06e-42	1.37e-40	gi|72004276|ref|XP_780345.1|/7.68504e-47/PREDICTED: similar to IkB [Strongylocentrotus purpuratus]
isotig13657	52.2295	162.774	1.63993	Up	1.6e-34	6.03e-33	-
isotig07384	73.9906	230.586	1.63989	Up	2.96e-44	1.36e-42	gi|215882299|gb|ACJ70738.1|/0/actin isoform 2 [Holothuria glaberrima]
isotig14860	45.9683	143.191	1.63923	Up	2.02e-23	5.46e-22	gi|229366148|gb|ACQ58054.1|/4.82092e-39/U6 snRNA-associated Sm-like protein LSm5 [Anoplopoma fimbria]
isotig18730	14.3612	44.6877	1.6377	Up	1.47e-05	9.61e-05	gi|115693455|ref|XP_001191275.1|/9.82603e-86/PREDICTED: similar to LOC398446 protein, partial [Strongylocentrotus purpuratus]
isotig16068	10.8073	33.629	1.6377	Up	1.47e-05	9.62e-05	gi|115746590|ref|XP_782970.2|/1.71679e-109/PREDICTED: similar to Polymerase (RNA) III (DNA directed) polypeptide B [Strongylocentrotus purpuratus]
isotig17969	28.6222	88.9719	1.63621	Up	2.19e-10	2.74e-09	gi|72008807|ref|XP_784907.1|/2.79033e-65/PREDICTED: similar to MGC84447 protein [Strongylocentrotus purpuratus]
isotig13312	47.9706	149.046	1.63553	Up	3.22e-38	1.33e-36	-
isotig21256	20.3611	63.2341	1.63489	Up	4.41e-06	3.16e-05	gi|298204355|gb|ADI61826.1|/1.61009e-14/endonuclease-reverse transcriptase [Bombyx mori]
isotig28016	64.9002	201.15	1.63198	Up	1.57e-09	1.78e-08	gi|47550997|ref|NP_999672.1|/6.25782e-09/secreted frizzled-related protein [Strongylocentrotus purpuratus]
isotig18984	30.2653	93.7261	1.63078	Up	4.81e-10	5.77e-09	gi|115667829|ref|XP_001201129.1|/1.38737e-36/PREDICTED: similar to CG2064-PA, partial [Strongylocentrotus purpuratus]
isotig17119	16.8689	52.2398	1.63078	Up	4e-07	3.35e-06	gi|72137689|ref|XP_797513.1|/5.09636e-54/PREDICTED: similar to RNA binding motif protein 17 [Strongylocentrotus purpuratus]
isotig18974	22.1381	68.4843	1.62924	Up	1.21e-07	1.1e-06	gi|308194297|gb|ADO16581.1|/8.94369e-12/DCRD [Amphimedon queenslandica]
isotig14053	28.5621	88.3399	1.62896	Up	2.38e-17	4.97e-16	gi|115735421|ref|XP_780709.2|/1.26379e-97/PREDICTED: similar to forkhead transcription factor C [Strongylocentrotus purpuratus]
isotig25800	1239.51	3832.72	1.6286	Up	8.56e-198	1.31e-195	gi|47551199|ref|NP_999780.1|/3.49807e-62/40S ribosomal protein S15a [Strongylocentrotus purpuratus]
isotig06917	5.78553	17.8814	1.62794	Up	0.000111061	0.000620233	gi|126337727|ref|XP_001369929.1|/1.25094e-10/PREDICTED: similar to nuclear fragile X mental retardation protein interacting protein 1 [Monodelphis domestica]
isotig13634	381.712	1179.37	1.62746	Up	1.46e-239	2.83e-237	-
isotig09770	26.1291	80.6948	1.62682	Up	1.13e-08	1.16e-07	-
isotig13682	39.4622	121.74	1.62526	Up	8.69e-26	2.53e-24	-
isotig14228	23.0458	71.096	1.62526	Up	1.27e-13	2.11e-12	gi|156119513|ref|NP_001095253.1|/1.05899e-170/tubulin alpha chain [Xenopus laevis]
isotig17982	69.3608	213.868	1.62453	Up	6.35e-23	1.68e-21	-
isotig14020	7.91359	24.396	1.62424	Up	9.79e-06	6.6e-05	gi|260788716|ref|XP_002589395.1|/1.49686e-85/hypothetical protein BRAFLDRAFT_121801 [Branchiostoma floridae]
isotig14935	79.0211	243.29	1.62236	Up	1e-37	4.12e-36	gi|118089398|ref|XP_001232519.1|/0/PREDICTED: O-linked N-acetylglucosamine (GlcNAc) transferase (UDP-N-acetylglucosamine:polypeptide-N-acetylglucosaminyl transferase) [Gallus gallus]
isotig22989	30.1047	92.6051	1.6211	Up	2.68e-07	2.31e-06	gi|184186086|ref|NP_001116968.1|/7.2053e-42/orphan steroid hormone receptor 2 [Strongylocentrotus purpuratus]
isotig14036	46.7957	143.877	1.62039	Up	3.88e-27	1.18e-25	-
isotig13545	40.5434	124.64	1.62023	Up	1.21e-27	3.78e-26	gi|291391462|ref|XP_002712454.1|/1.62547e-46/PREDICTED: calcyclin binding protein-like [Oryctolagus cuniculus]
isotig14357	28.1492	86.4942	1.61951	Up	7.86e-16	1.51e-14	gi|72012045|ref|XP_780989.1|/1.91688e-84/PREDICTED: similar to poly(A) polymerase [Strongylocentrotus purpuratus]
isotig08881	191.327	587.602	1.6188	Up	3.27e-151	3.82e-149	gi|115735366|ref|XP_787105.2|/3.52202e-38/PREDICTED: similar to lactase-phlorizin hydrolase [Strongylocentrotus purpuratus]
isotig27659	1671.45	5127.28	1.61709	Up	3.15e-213	5.23e-211	gi|115770416|ref|XP_796231.2|/3.94813e-32/PREDICTED: hypothetical protein [Strongylocentrotus purpuratus]
isotig18687	184.967	566.637	1.61515	Up	5.23e-54	2.81e-52	gi|72032169|ref|XP_798746.1|/1.03242e-50/PREDICTED: similar to ENSANGP00000021579 [Strongylocentrotus purpuratus]
isotig13495	29.1026	89.1392	1.61491	Up	1.44e-20	3.47e-19	gi|291240531|ref|XP_002740164.1|/9.43585e-74/PREDICTED: DNA directed RNA polymerase II polypeptide E-like [Saccoglossus kowalevskii]
isotig23505	1184.65	3623.38	1.61288	Up	1.31e-220	2.33e-218	gi|291222835|ref|XP_002731417.1|/1.27596e-69/PREDICTED: ribosomal protein S11-like isoform 1 [Saccoglossus kowalevskii]
isotig22913	18.117	55.3858	1.61217	Up	7.34e-05	0.000423717	gi|260793565|ref|XP_002591782.1|/1.20182e-15/hypothetical protein BRAFLDRAFT_123529 [Branchiostoma floridae]
isotig03777	6.78566	20.7445	1.61217	Up	7.34e-05	0.000423374	gi|115933348|ref|XP_001199491.1|/4.57006e-20/PREDICTED: hypothetical protein [Strongylocentrotus purpuratus]
isotig23105	42.3002	129.316	1.61217	Up	1.55e-09	1.75e-08	-
isotig23732	38.8088	118.643	1.61217	Up	1.65e-08	1.67e-07	-
isotig22845	30.9078	94.4885	1.61217	Up	1.79e-07	1.58e-06	-
isotig14203	6.82703	20.871	1.61217	Up	7.34e-05	0.000423489	-
isotig15351	9.67182	29.5678	1.61217	Up	2.18e-05	0.000138613	gi|115613076|ref|XP_798273.2|/1.152e-125/PREDICTED: similar to ABC transporter ABCA2, partial [Strongylocentrotus purpuratus]
isotig14812	8.81862	26.9595	1.61217	Up	2.18e-05	0.000138655	gi|115748975|ref|XP_784972.2|/1.35675e-26/PREDICTED: similar to C79407 protein [Strongylocentrotus purpuratus]
isotig14699	16.1238	49.2921	1.61217	Up	5.05e-09	5.45e-08	gi|309270393|ref|XP_003085077.1|/3.50527e-08/PREDICTED: hypothetical protein LOC100502795, partial [Mus musculus]
isotig12963	14.1547	43.2724	1.61217	Up	7.34e-05	0.000423603	gi|260826612|ref|XP_002608259.1|/2.07316e-17/hypothetical protein BRAFLDRAFT_125077 [Branchiostoma floridae]
isotig21552	601.829	1837.84	1.61058	Up	5.08e-132	5.45e-130	gi|115744096|ref|XP_791000.2|/3.60593e-86/PREDICTED: similar to Rps9-prov protein [Strongylocentrotus purpuratus]
isotig20875	112.995	344.958	1.61017	Up	1.75e-27	5.4e-26	-
isotig23929	874.362	2666.26	1.60851	Up	8.81e-157	1.09e-154	gi|115894372|ref|XP_783043.2|/3.90755e-57/PREDICTED: similar to S17 [Strongylocentrotus purpuratus]
isotig13868	19.2331	58.6023	1.60737	Up	2.85e-12	4.21e-11	-
isotig13254	55.3114	168.525	1.60731	Up	3.99e-44	1.83e-42	-
isotig14049	53.8466	164.001	1.60678	Up	2.39e-30	7.97e-29	gi|72013892|ref|XP_783243.1|/7.8428e-132/PREDICTED: hypothetical protein [Strongylocentrotus purpuratus]
isotig21401	40.1015	122.094	1.60627	Up	3.18e-10	3.9e-09	gi|291238132|ref|XP_002738985.1|/2.1599e-110/PREDICTED: tout-velu-like, partial [Saccoglossus kowalevskii]
isotig16029	23.2482	70.7823	1.60627	Up	3.18e-10	3.9e-09	-
isotig15131	15.6357	47.5472	1.60452	Up	3.63e-08	3.51e-07	gi|148236925|ref|NP_001090398.1|/5.27326e-80/protein phosphatase 1 regulatory inhibitor subunit 8 [Xenopus laevis]
isotig06244	13.4535	40.9114	1.60452	Up	3.63e-08	3.52e-07	gi|72086707|ref|XP_792388.1|/4.72031e-62/PREDICTED: hypothetical protein [Strongylocentrotus purpuratus]
isotig16296	17.1765	52.2104	1.6039	Up	1.19e-07	1.08e-06	-
isotig16038	15.3028	46.4918	1.60318	Up	3.94e-07	3.3e-06	gi|115921026|ref|XP_783138.2|/1.11751e-75/PREDICTED: similar to bromodomain adjacent to zinc finger domain, 1A [Strongylocentrotus purpuratus]
isotig18339	1139.02	3459.43	1.60274	Up	0	0	gi|291232024|ref|XP_002735960.1|/5.15259e-101/PREDICTED: ribosomal protein L7-like [Saccoglossus kowalevskii]
isotig16669	15.1986	46.1479	1.60232	Up	1.3e-06	1.02e-05	gi|291240230|ref|XP_002740023.1|/6.57358e-88/PREDICTED: chromosome 9 open reading frame 10-like, partial [Saccoglossus kowalevskii]
isotig17346	13.5549	41.0906	1.59999	Up	1.44e-05	9.46e-05	-
isotig13684	7.15179	21.6801	1.59999	Up	1.44e-05	9.46e-05	-
isotig20688	54.7472	165.962	1.59999	Up	3.81e-14	6.64e-13	-
isotig15788	10.9114	33.0769	1.59999	Up	1.44e-05	9.46e-05	gi|115768243|ref|XP_797512.2|/1.15238e-131/PREDICTED: similar to Family with sequence similarity 78, member A [Strongylocentrotus purpuratus]
isotig09405	8.66511	26.2676	1.59999	Up	1.44e-05	9.45e-05	gi|260803114|ref|XP_002596436.1|/2.85909e-16/hypothetical protein BRAFLDRAFT_121590 [Branchiostoma floridae]
isotig15657	9.39395	28.4448	1.59836	Up	4.85e-05	0.000288493	gi|115643110|ref|XP_001191433.1|/6.1167e-19/PREDICTED: similar to tetraspanin, partial [Strongylocentrotus purpuratus]
isotig22953	19.4426	58.8721	1.59836	Up	4.85e-05	0.000288573	gi|115844794|ref|XP_789515.2|/8.10893e-65/PREDICTED: hypothetical protein [Strongylocentrotus purpuratus]
isotig17528	10.4594	31.624	1.59623	Up	0.000164387	0.000878345	gi|291383296|ref|XP_002708155.1|/2.41962e-115/PREDICTED: RNA terminal phosphate cyclase-like 1 [Oryctolagus cuniculus]
isotig11655	14.145	42.7677	1.59623	Up	0.000164387	0.000878564	-
isotig15883	8.4801	25.6397	1.59623	Up	0.000164387	0.000879004	gi|291239261|ref|XP_002739542.1|/2.02081e-112/PREDICTED: TH1-like (Drosophila)-like [Saccoglossus kowalevskii]
isotig22329	16.0441	48.5097	1.59623	Up	0.000164387	0.000878784	gi|73967778|ref|XP_850307.1|/1.10367e-38/PREDICTED: similar to Ficolin-1 precursor (Collagen/fibrinogen domain-containing protein 1) (Ficolin-A) (Ficolin A) (M-Ficolin) [Canis familiaris]
isotig14227	31.7939	96.1293	1.59623	Up	1.54e-17	3.25e-16	gi|75832168|ref|NP_001028820.1|/4.59664e-65/matrix metalloproteinase 16 [Strongylocentrotus purpuratus]
isotig20778	2157.78	6524.1	1.59623	Up	0	0	gi|37700241|ref|NP_937786.1|/1.70887e-63/60S ribosomal protein L13 [Danio rerio]
isotig13692	164.812	497.806	1.59476	Up	8.65e-98	7.17e-96	-
isotig19130	20.53	61.9475	1.59331	Up	8.67e-07	7e-06	gi|115610663|ref|XP_800700.2|/9.39812e-06/PREDICTED: hypothetical protein [Strongylocentrotus purpuratus]
isotig06133	11.5365	34.7807	1.59208	Up	4.95e-09	5.36e-08	-
isotig14624	21.1992	63.8824	1.59141	Up	2.95e-11	3.99e-10	gi|158631185|ref|NP_001102259.2|/1.03325e-15/exportin 5 [Rattus norvegicus]
isotig02780	30.7592	92.6714	1.59111	Up	2.17e-18	4.71e-17	gi|115645589|ref|XP_001201782.1|/9.77637e-48/PREDICTED: hypothetical protein, partial [Strongylocentrotus purpuratus]
isotig09167	9.49557	28.5682	1.58909	Up	9.58e-06	6.46e-05	gi|291230978|ref|XP_002735441.1|/4.04744e-44/PREDICTED: LSM2 homolog, U6 small nuclear RNA associated-like [Saccoglossus kowalevskii]
isotig24642	859.198	2582.52	1.58772	Up	2.33e-141	2.57e-139	gi|124300815|dbj|BAF45903.1|/1.80855e-42/ribosomal protein S15 [Solea senegalensis]
isotig13937	15.5112	46.6224	1.58772	Up	1.02e-09	1.18e-08	gi|260827196|ref|XP_002608551.1|/7.57156e-160/hypothetical protein BRAFLDRAFT_98911 [Branchiostoma floridae]
isotig14540	43.8785	131.86	1.58742	Up	6.05e-22	1.53e-20	gi|297268065|ref|XP_001106468.2|/1.4707e-110/PREDICTED: exostosin-2 [Macaca mulatta]
isotig22729	1338.42	4015.49	1.58505	Up	2.44e-254	5.32e-252	gi|72144324|ref|XP_791629.1|/1.43046e-72/PREDICTED: similar to ribosomal protein L17 isoform 2 [Strongylocentrotus purpuratus]
isotig18530	1407.26	4220.5	1.58453	Up	0	0	gi|72086123|ref|XP_780038.1|/2.57601e-105/PREDICTED: similar to v-fos transformation effector protein isoform 1 [Strongylocentrotus purpuratus]
isotig03772	14.3295	42.961	1.58405	Up	2.09e-10	2.61e-09	gi|291242706|ref|XP_002741247.1|/6.85348e-32/PREDICTED: ficolin 1-like [Saccoglossus kowalevskii]
isotig27450	750.974	2250.66	1.58351	Up	3.69e-94	2.91e-92	gi|119367346|sp|Q4LAY1.1|RS29_SCALT/1.03085e-24/RecName: Full=40S ribosomal protein S29
isotig24322	20.357	60.9635	1.58242	Up	0.000108341	0.000606787	-
isotig16644	10.0959	30.2344	1.58242	Up	0.000108341	0.000606628	gi|74002007|ref|XP_535623.2|/4.75281e-70/PREDICTED: similar to Fraser syndrome 1 isoform 1 [Canis familiaris]
isotig08859	22.6646	67.8743	1.58242	Up	5.22e-15	9.65e-14	gi|115970226|ref|XP_001189425.1|/1.13373e-125/PREDICTED: similar to splicing factor u2af large subunit, partial [Strongylocentrotus purpuratus]
isotig28945	1313.12	3929.85	1.58148	Up	1.73e-123	1.81e-121	gi|159145748|gb|ABW90411.1|/3.75731e-13/putative ribosomal protein P2 [Barentsia elongata]
isotig27121	841.039	2515.4	1.58054	Up	9.4e-109	8.44e-107	gi|72104110|ref|XP_797232.1|/8.53031e-43/PREDICTED: similar to putative ribosomal protein L34 [Strongylocentrotus purpuratus]
isotig19587	18.5531	55.4397	1.57925	Up	6.36e-06	4.43e-05	gi|115683631|ref|XP_796140.2|/2.40979e-98/PREDICTED: similar to Guanosine monophosphate reductase, partial [Strongylocentrotus purpuratus]
isotig15142	18.0699	53.9688	1.57854	Up	7.24e-09	7.63e-08	gi|260800209|ref|XP_002595027.1|/9.45336e-82/hypothetical protein BRAFLDRAFT_129074 [Branchiostoma floridae]
isotig25066	1710.42	5098.4	1.57569	Up	1.6e-264	3.69e-262	gi|72134536|ref|XP_796453.1|/2.34988e-41/PREDICTED: similar to RPL35 protein [Strongylocentrotus purpuratus]
isotig16646	12.2372	36.4674	1.57533	Up	2.12e-05	0.000135506	gi|72127067|ref|XP_793440.1|/1.07567e-29/PREDICTED: similar to MGC53781 protein [Strongylocentrotus purpuratus]
isotig15589	42.9098	127.649	1.57281	Up	6.68e-18	1.43e-16	gi|115653284|ref|XP_785518.2|/7.27855e-145/PREDICTED: similar to Paf1, RNA polymerase II associated factor, homolog (S. cerevisiae), partial [Strongylocentrotus purpuratus]
isotig18826	1530.72	4546.04	1.5704	Up	0	0	gi|291231539|ref|XP_002735718.1|/1.35165e-95/PREDICTED: ribosomal protein L7a-like [Saccoglossus kowalevskii]
isotig17920	16.6093	49.3257	1.57035	Up	4.22e-06	3.04e-05	gi|126310084|ref|XP_001365932.1|/1.91168e-61/PREDICTED: similar to RANBP21 [Monodelphis domestica]
isotig16365	24.7488	73.498	1.57035	Up	9.92e-10	1.15e-08	-
isotig17288	15.5289	46.1172	1.57035	Up	4.22e-06	3.04e-05	-
isotig21616	1227.59	3641.37	1.56866	Up	3.13e-248	6.56e-246	gi|56462202|gb|AAV91384.1|/1.45665e-71/ribosomal protein 13 [Lonomia obliqua]
isotig04436	19.1064	56.6222	1.56731	Up	5.19e-08	4.93e-07	gi|123227460|emb|CAM27169.1|/5.84951e-106/novel KRAB box and zinc finger, C2H2 type domain containing protein [Mus musculus]
isotig17701	14.5997	43.2159	1.56563	Up	1.41e-05	9.23e-05	-
isotig09203	10.3287	30.502	1.56224	Up	2.8e-06	2.08e-05	gi|156382004|ref|XP_001632345.1|/2.23364e-43/predicted protein [Nematostella vectensis]
isotig13088	15.924	46.9428	1.5597	Up	2.94e-18	6.37e-17	gi|301632440|ref|XP_002945293.1|/9.03538e-09/PREDICTED: oocyte zinc finger protein XlCOF7.1-like [Xenopus (Silurana) tropicalis]
isotig17406	12.6316	37.2371	1.5597	Up	4.71e-05	0.000280637	-
isotig13259	7.83737	23.104	1.5597	Up	5.62e-07	4.63e-06	-
isotig03130	78.626	231.538	1.55817	Up	1.44e-09	1.65e-08	gi|194890309|ref|XP_001977286.1|/9.94438e-07/GG18953 [Drosophila erecta]
isotig21406	166.803	490.974	1.5575	Up	2.52e-35	9.72e-34	gi|291237186|ref|XP_002738507.1|/8.41969e-22/PREDICTED: hypothetical protein isoform 1 [Saccoglossus kowalevskii]
isotig25605	30.9471	91.052	1.55689	Up	9.31e-06	6.29e-05	-
isotig20888	32.821	96.5151	1.55613	Up	2.31e-08	2.29e-07	gi|115944263|ref|XP_001189861.1|/1.81425e-86/PREDICTED: similar to LD32234p, partial [Strongylocentrotus purpuratus]
isotig13087	14.4018	42.3126	1.55484	Up	9.77e-17	1.97e-15	gi|115896483|ref|XP_785252.2|/1.70572e-55/PREDICTED: similar to microtubule associated protein [Strongylocentrotus purpuratus]
isotig07260	9.83446	28.8624	1.55328	Up	3.74e-07	3.14e-06	gi|74826616|sp|Q9NLA3.1|ANO39_ASTPE/7.93444e-33/RecName: Full=Nucleoplasmin-like protein ANO39; AltName: Full=39 kDa oocyte-expressed nucleolar protein; AltName: Full=Nucleic acid-associated protein 36; AltName: Full=Nucleic acid-binding nuclear protein; Short=NAAP; Short=NAAP1; Short=NAAP2
isotig15525	24.0848	70.6631	1.55283	Up	1.98e-10	2.49e-09	gi|291238414|ref|XP_002739124.1|/2.20859e-149/PREDICTED: RETRotransposon-like family member (retr-1)-like [Saccoglossus kowalevskii]
isotig17819	23.0377	67.5542	1.55205	Up	7.56e-08	7.05e-07	gi|115610786|ref|XP_795668.2|/5.24368e-21/PREDICTED: hypothetical protein, partial [Strongylocentrotus purpuratus]
isotig10215	9.51261	27.8941	1.55205	Up	0.000159233	0.000856805	gi|291234756|ref|XP_002737313.1|/3.97743e-102/PREDICTED: limb region 1 like [Saccoglossus kowalevskii]
isotig20624	14.9284	43.7752	1.55205	Up	0.000159233	0.00085659	-
isotig15596	34.934	102.438	1.55205	Up	2.33e-14	4.11e-13	-
isotig20291	14.4843	42.4727	1.55205	Up	0.000159233	0.000856374	gi|284005094|ref|NP_001164697.1|/9.94752e-17/fibroblast growth factor 8-like protein [Saccoglossus kowalevskii]
isotig07927	13.5145	39.5793	1.55024	Up	3.11e-05	0.000192066	-
isotig15833	34.9118	102.212	1.54977	Up	7.51e-14	1.28e-12	-
isotig13807	8.79316	25.7296	1.54898	Up	6.16e-06	4.31e-05	-
isotig14027	9.44201	27.6282	1.54898	Up	6.16e-06	4.31e-05	-
isotig22986	52.0155	152.202	1.54898	Up	1.33e-10	1.7e-09	-
isotig25433	36.7145	107.36	1.54804	Up	1.23e-06	9.73e-06	gi|307193855|gb|EFN76489.1|/8.93501e-48/Splicing factor 3A subunit 3 [Harpegnathos saltator]
isotig19083	1353.55	3957.85	1.54797	Up	0	0	gi|117067150|gb|ABK32076.1|/4.64439e-85/ribosomal protein S6 [Branchiostoma belcheri]
isotig24171	1586.53	4637.25	1.54739	Up	3.72e-251	7.95e-249	gi|291234103|ref|XP_002736988.1|/3.44355e-63/PREDICTED: ribosomal protein L21-like [Saccoglossus kowalevskii]
isotig13189	26.0296	76.0475	1.54675	Up	2.5e-21	6.16e-20	gi|115649182|ref|XP_001179024.1|/0/PREDICTED: hypothetical protein [Strongylocentrotus purpuratus]
isotig19528	33.8872	98.9457	1.5459	Up	2.1e-09	2.36e-08	gi|115729663|ref|XP_001201481.1|/2.36634e-65/PREDICTED: similar to p28 ING5 [Strongylocentrotus purpuratus]
isotig08993	21.3688	62.3483	1.54485	Up	3.78e-12	5.49e-11	gi|260803411|ref|XP_002596583.1|/2.43688e-152/hypothetical protein BRAFLDRAFT_154496 [Branchiostoma floridae]
isotig13100	37.1013	108.233	1.54461	Up	3.32e-36	1.3e-34	gi|115916338|ref|XP_796568.2|/1.84586e-77/PREDICTED: similar to AMPA receptor GluR2/B, partial [Strongylocentrotus purpuratus]
isotig23705	572.823	1669	1.54282	Up	8.94e-95	7.13e-93	gi|50344812|ref|NP_001002079.1|/8.47317e-71/40S ribosomal protein S13 [Danio rerio]
isotig16720	52.299	152.27	1.54178	Up	8.94e-18	1.9e-16	gi|115693318|ref|XP_001187409.1|/5.48839e-18/PREDICTED: similar to conserved hypothetical protein [Strongylocentrotus purpuratus]
isotig09009	23.1584	67.4266	1.54178	Up	1.22e-11	1.71e-10	gi|291244911|ref|XP_002742325.1|/5.51791e-81/PREDICTED: quinoid dihydropteridine reductase-like [Saccoglossus kowalevskii]
isotig03858	9.68076	28.1859	1.54178	Up	2.06e-05	0.000131422	gi|260796337|ref|XP_002593161.1|/4.57803e-08/hypothetical protein BRAFLDRAFT_209994 [Branchiostoma floridae]
isotig09381	30.1672	87.6535	1.53883	Up	1.69e-12	2.55e-11	gi|86277306|gb|ABC87996.1|/9.87055e-73/translationally-controlled tumor protein [Apostichopus japonicus]
isotig15461	24.4381	70.9746	1.53817	Up	1.92e-10	2.41e-09	gi|115916136|ref|XP_786349.2|/1.76786e-53/PREDICTED: similar to cytochrome P450 [Strongylocentrotus purpuratus]
isotig13715	15.6895	45.5569	1.53788	Up	9.35e-10	1.09e-08	-
isotig08961	54.6714	158.651	1.537	Up	1.25e-28	4e-27	gi|73620904|sp|Q9GV77.1|FREM2_LYTVA/0/RecName: Full=Extracellular matrix protein 3; AltName: Full=FREM2 homolog; Flags: Precursor
isotig20378	51.8637	150.399	1.536	Up	1.13e-12	1.74e-11	gi|291235504|ref|XP_002737683.1|/3.36929e-41/PREDICTED: small nuclear ribonucleoprotein polypeptide E-like [Saccoglossus kowalevskii]
isotig13204	79.4563	230.276	1.53513	Up	1.13e-59	6.63e-58	-
isotig20204	52.901	153.117	1.53327	Up	7.59e-13	1.18e-11	gi|115660714|ref|XP_784504.2|/2.97676e-85/PREDICTED: similar to UDP-N-acetylglucosaminyltransferase [Strongylocentrotus purpuratus]
isotig13245	9.36689	27.0839	1.5318	Up	7.32e-08	6.83e-07	-
isotig21634	30.4439	87.9567	1.53064	Up	3.61e-07	3.04e-06	gi|291240006|ref|XP_002739913.1|/2.10728e-30/PREDICTED: GJ19688-like [Saccoglossus kowalevskii]
isotig09301	21.3264	61.6148	1.53064	Up	5.08e-13	8.05e-12	-
isotig05503	85.3502	246.543	1.53037	Up	1.16e-29	3.8e-28	-
isotig20891	53.6076	154.806	1.52995	Up	2.45e-12	3.63e-11	-
isotig24133	103.007	297.41	1.52971	Up	1.87e-17	3.92e-16	gi|115760344|ref|XP_001177085.1|/5.28835e-19/PREDICTED: similar to SUB1 homolog (S. cerevisiae) [Strongylocentrotus purpuratus]
isotig17863	19.002	54.844	1.52918	Up	1.79e-06	1.38e-05	-
isotig16725	16.6612	48.0879	1.52918	Up	1.79e-06	1.38e-05	gi|72114827|ref|XP_785066.1|/1.10127e-34/PREDICTED: hypothetical protein [Strongylocentrotus purpuratus]
isotig13110	44.094	127.207	1.52853	Up	3.8e-40	1.63e-38	gi|72014808|ref|XP_782589.1|/0/PREDICTED: similar to Ruvbl1 protein [Strongylocentrotus purpuratus]
isotig06082	42.8865	123.687	1.5281	Up	1.33e-36	5.27e-35	gi|291241501|ref|XP_002740647.1|/1.57794e-96/PREDICTED: hypothetical protein [Saccoglossus kowalevskii]
isotig17148	71.0369	204.825	1.52775	Up	4.79e-22	1.23e-20	gi|73620904|sp|Q9GV77.1|FREM2_LYTVA/9.19156e-153/RecName: Full=Extracellular matrix protein 3; AltName: Full=FREM2 homolog; Flags: Precursor
isotig15174	11.675	33.6523	1.52728	Up	8.98e-06	6.08e-05	gi|115751648|ref|XP_781074.2|/8.42093e-164/PREDICTED: hypothetical protein [Strongylocentrotus purpuratus]
isotig15511	18.4555	53.1965	1.52728	Up	4.87e-08	4.65e-07	gi|291242877|ref|XP_002741361.1|/3.27066e-84/PREDICTED: CG1646-like [Saccoglossus kowalevskii]
isotig06136	13.1711	37.9444	1.52651	Up	4.73e-14	8.17e-13	gi|260799021|ref|XP_002594498.1|/2.47153e-166/hypothetical protein BRAFLDRAFT_124965 [Branchiostoma floridae]
isotig22207	915.908	2637.15	1.5257	Up	2.89e-165	3.77e-163	gi|62859825|ref|NP_001016690.1|/4.01326e-66/ribosomal protein L18a [Xenopus (Silurana) tropicalis]
isotig14617	37.5787	108.179	1.52543	Up	4.02e-17	8.28e-16	gi|156230383|gb|AAI52063.1|/3.03971e-92/LOC100127559 protein [Xenopus (Silurana) tropicalis]
isotig14406	22.3277	64.2692	1.52529	Up	3.83e-11	5.15e-10	gi|115894462|ref|XP_001199120.1|/2.28291e-13/PREDICTED: similar to synaphin A [Strongylocentrotus purpuratus]
isotig14752	66.103	190.253	1.52513	Up	2.52e-28	7.98e-27	gi|72149866|ref|XP_800782.1|/2.82924e-18/PREDICTED: hypothetical protein [Strongylocentrotus purpuratus]
isotig24227	1279.87	3683.44	1.52506	Up	1.04e-194	1.54e-192	gi|260797415|ref|XP_002593698.1|/5.54895e-29/hypothetical protein BRAFLDRAFT_131797 [Branchiostoma floridae]
isotig22126	71.0334	204.32	1.52426	Up	3.17e-14	5.55e-13	-
isotig16404	28.7121	82.5769	1.52408	Up	1.86e-10	2.34e-09	-
isotig14896	25.0789	72.0445	1.52241	Up	2.56e-11	3.49e-10	-
isotig18123	1248.17	3584.9	1.52212	Up	0	0	gi|148229573|ref|NP_001090472.1|/1.10865e-122/ribosomal protein S4, X-linked [Xenopus laevis]
isotig24169	989.263	2839.31	1.52111	Up	4.8e-151	5.57e-149	gi|157690774|tpe|CAL69114.1|/5.44726e-32/TPA: putative 40S ribosomal protein S25 isoform 1 [Spadella cephaloptera]
isotig14248	24.0412	68.9969	1.52102	Up	3.54e-12	5.17e-11	gi|115901915|ref|XP_787100.2|/8.20747e-14/PREDICTED: similar to FGFR1 oncogene partner [Strongylocentrotus purpuratus]
isotig26108	1283.66	3682.53	1.52044	Up	2.32e-165	3.04e-163	gi|260793852|ref|XP_002591924.1|/1.15063e-40/hypothetical protein BRAFLDRAFT_280618 [Branchiostoma floridae]
isotig26465	1417.48	4061.31	1.51862	Up	1.67e-176	2.33e-174	gi|223646526|gb|ACN10021.1|/1.53978e-68/40S ribosomal protein S23 [Salmo salar]
isotig17164	19.243	55.1302	1.51851	Up	7.89e-07	6.4e-06	-
isotig16392	345.927	990.966	1.51837	Up	5.37e-109	4.88e-107	gi|311248498|ref|XP_003123176.1|/2.36099e-19/PREDICTED: tubulin beta-4 chain-like [Sus scrofa]
isotig13232	19.267	55.1769	1.51793	Up	9.51e-15	1.73e-13	-
isotig18192	15.4456	44.2209	1.51753	Up	3e-05	0.000185162	gi|260821938|ref|XP_002606360.1|/8.18866e-38/hypothetical protein BRAFLDRAFT_118513 [Branchiostoma floridae]
isotig11341	18.245	52.2355	1.51753	Up	3e-05	0.000185269	gi|72133249|ref|XP_797937.1|/1.32773e-32/PREDICTED: hypothetical protein [Strongylocentrotus purpuratus]
isotig20632	19.3485	55.3949	1.51753	Up	3e-05	0.000185216	-
isotig22399	2465.03	7053.73	1.51678	Up	0	0	gi|72044438|ref|XP_784515.1|/1.23449e-74/PREDICTED: similar to Rpl13a-prov protein [Strongylocentrotus purpuratus]
isotig11055	30.12	86.1835	1.51669	Up	1.06e-07	9.67e-07	gi|72084113|ref|XP_780425.1|/7.29998e-137/PREDICTED: similar to ribonucleoside-diphosphate reductase M1 chain isoform 1 [Strongylocentrotus purpuratus]
isotig13863	27.7004	79.2199	1.51595	Up	6.37e-15	1.17e-13	-
isotig28077	46.5456	133.055	1.51531	Up	3.93e-06	2.84e-05	-
isotig15384	130.372	372.203	1.51345	Up	5.44e-48	2.6e-46	-
isotig23339	20.2295	57.7208	1.51263	Up	0.000152957	0.000826987	-
isotig21808	17.7983	50.784	1.51263	Up	0.000152957	0.000827196	gi|115689665|ref|XP_783579.2|/4.7693e-35/PREDICTED: hypothetical protein [Strongylocentrotus purpuratus]
isotig16923	11.3384	32.352	1.51263	Up	0.000152957	0.000827615	-
isotig19855	14.902	42.5198	1.51263	Up	0.000152957	0.000827405	-
isotig14910	874.418	2494.78	1.51252	Up	0	0	gi|72005577|ref|XP_783473.1|/1.40278e-123/PREDICTED: hypothetical protein [Strongylocentrotus purpuratus]
isotig18676	17.0348	48.5532	1.51108	Up	1.98e-05	0.000127288	gi|115644305|ref|XP_798860.2|/1.14148e-49/PREDICTED: hypothetical protein [Strongylocentrotus purpuratus]
isotig15161	11.0429	31.4749	1.51108	Up	1.98e-05	0.00012725	gi|72008474|ref|XP_786209.1|/1.11411e-21/PREDICTED: similar to dentin sialophosphoprotein [Strongylocentrotus purpuratus]
isotig14246	11.257	32.0627	1.51007	Up	2.6e-06	1.96e-05	gi|72012288|ref|XP_784441.1|/1.69092e-176/PREDICTED: similar to alcohol dehydrogenase class 3 [Strongylocentrotus purpuratus]
isotig14371	42.8611	122.002	1.50917	Up	1.04e-19	2.42e-18	gi|72005313|ref|XP_784007.1|/6.82697e-175/PREDICTED: similar to PSMD3 [Strongylocentrotus purpuratus]
isotig13512	15.2517	43.3812	1.5081	Up	8.71e-10	1.01e-08	gi|115653522|ref|XP_001200208.1|/7.0023e-29/PREDICTED: similar to titin isoform novex-1, partial [Strongylocentrotus purpuratus]
isotig21319	1403.23	3991.09	1.50803	Up	7.78e-264	1.77e-261	gi|291226901|ref|XP_002733428.1|/9.03717e-72/PREDICTED: 60S ribosomal protein L18-like [Saccoglossus kowalevskii]
isotig09939	35.8406	101.896	1.50743	Up	2.28e-12	3.39e-11	gi|115933379|ref|XP_787830.2|/4.76804e-40/PREDICTED: similar to Arsenate resistance protein 2 [Strongylocentrotus purpuratus]
isotig14840	22.5821	63.9847	1.50254	Up	3.87e-10	4.7e-09	gi|72134552|ref|XP_796651.1|/1.01389e-36/PREDICTED: hypothetical protein [Strongylocentrotus purpuratus]
isotig23561	721.948	2045.55	1.50252	Up	6.35e-113	5.93e-111	gi|291239688|ref|XP_002739754.1|/4.54873e-59/PREDICTED: 40S ribosomal protein S12-like isoform 1 [Saccoglossus kowalevskii]
isotig08509	9.97029	28.2372	1.50189	Up	2.08e-08	2.07e-07	gi|72077337|ref|XP_792982.1|/1.03932e-71/PREDICTED: similar to Baf57 [Strongylocentrotus purpuratus]
isotig22101	843.493	2388.62	1.50173	Up	2.34e-147	2.64e-145	gi|237862684|gb|ACR24967.1|/4.64538e-64/ribosomal protein S16 [Lepidochitona cinerea]
isotig27632	41.8816	118.456	1.49996	Up	8.62e-06	5.86e-05	-
isotig19609	33.1599	93.7065	1.49871	Up	1.38e-08	1.4e-07	gi|115730725|ref|XP_794200.2|/1.42266e-64/PREDICTED: similar to MGC85251 protein [Strongylocentrotus purpuratus]
isotig11359	33.3224	94.1088	1.49784	Up	1.02e-07	9.35e-07	-
isotig13310	13.3347	37.6298	1.49669	Up	1.26e-09	1.44e-08	-
isotig18488	30.6917	86.5515	1.49571	Up	9.19e-09	9.59e-08	gi|115624806|ref|XP_001203795.1|/1.9823e-12/PREDICTED: hypothetical protein [Strongylocentrotus purpuratus]
isotig16991	16.5827	46.7449	1.49513	Up	5.7e-06	4.01e-05	-
isotig19106	20.3873	57.4697	1.49513	Up	5.7e-06	4.01e-05	gi|115969925|ref|XP_001179647.1|/8.39168e-95/PREDICTED: similar to Antigenic determinant of rec-A protein [Strongylocentrotus purpuratus]
isotig22466	27.4054	77.2528	1.49513	Up	5.7e-06	4.02e-05	gi|242002414|ref|XP_002435850.1|/8.85069e-33/U1 small nuclear ribonucleoprotein A, putative [Ixodes scapularis]
isotig05506	10.3044	29.0016	1.49287	Up	4.35e-05	0.00026157	-
[truncated: 1,605 more rows]
