# Supplementary material for: RNA-Seq Reveals Dynamic Changes of Gene Expression in Key Stages of Intestine Regeneration in the Sea Cucumber Apostichopus japonicas
Source: PLoS One. 2013 Aug 6;8(8):e69441. doi: 10.1371/journal.pone.0069441 (PMC3735544; doi:10.1371/journal.pone.0069441)
Supplement: Table S5 — All differential expressed genes at 14dpe Vs Normal. (XLS) [file pone.0069441.s006.xls]

## Sheet: Sheet1
GeneID	N-RPKM	14dpe-RPKM	log2 Ratio(14dpe/N)	Up-Down-Regulation(14dpe/N)	P-value	FDR	Blast nr
isotig16220	0.001	257.394	17.9736	Up	9.52e-118	1.29e-115	-
isotig19873	0.001	256.093	17.9663	Up	7.41e-80	6.79e-78	-
isotig17948	0.001	122.598	16.9036	Up	3.56e-46	2.17e-44	-
isotig08231	0.001	100.801	16.6211	Up	1.01e-23	3.63e-22	-
isotig01384	0.001	97.0861	16.567	Up	8.33e-59	6.31e-57	gi|557666|emb|CAA53692.1|/6.38486e-69/H3.3 histone [Paracentrotus lividus]
isotig09836	0.001	91.0809	16.4749	Up	1.46e-24	5.45e-23	-
isotig12414	0.001	72.6504	16.1487	Up	1.45e-08	2.05e-07	-
isotig27631	0.001	61.4457	15.907	Up	3e-10	5.07e-09	gi|72164888|ref|XP_798084.1|/7.46315e-23/PREDICTED: similar to SRY-box containing gene 11b [Strongylocentrotus purpuratus]
isotig10431	0.001	60.6865	15.8891	Up	3.54e-30	1.57e-28	gi|115688612|ref|XP_001200261.1|/1.0817e-10/PREDICTED: similar to S-crystallin SL11 (Major lens polypeptide) [Strongylocentrotus purpuratus]
isotig25907	0.001	60.2908	15.8797	Up	6.21e-12	1.2e-10	gi|260802496|ref|XP_002596128.1|/1.1679e-14/hypothetical protein BRAFLDRAFT_66146 [Branchiostoma floridae]
isotig12812	0.001	42.403	15.3719	Up	6.46e-05	0.000490505	-
isotig28330	0.001	42.0292	15.3591	Up	1.34e-06	1.41e-05	gi|269785151|ref|NP_001161531.1|/7.40752e-23/F-spondin-like protein [Saccoglossus kowalevskii]
isotig27723	0.001	38.5268	15.2336	Up	1.34e-06	1.41e-05	-
isotig24831	0.001	37.6499	15.2004	Up	2.77e-08	3.73e-07	-
isotig20552	0.001	33.8134	15.0453	Up	1.57e-10	2.75e-09	gi|296531372|ref|NP_001171834.1|/1.67732e-88/radial spoke head 1-like [Saccoglossus kowalevskii]
isotig21972	0.001	32.7254	14.9981	Up	3.98e-09	5.98e-08	-
isotig23278	0.001	30.3723	14.8905	Up	1.01e-07	1.25e-06	-
isotig12037	0.001	30.0919	14.8771	Up	1.34e-06	1.41e-05	gi|187607266|ref|NP_001120358.1|/2.12384e-44/zinc finger protein 167 [Xenopus (Silurana) tropicalis]
isotig27297	0.001	28.0775	14.7771	Up	3.38e-05	0.000273344	-
isotig18761	0.001	27.9425	14.7702	Up	3e-10	5.08e-09	gi|260832498|ref|XP_002611194.1|/5.75838e-46/hypothetical protein BRAFLDRAFT_125215 [Branchiostoma floridae]
isotig28257	0.001	27.9425	14.7702	Up	0.00012328	0.000873791	-
isotig21091	0.001	26.567	14.6973	Up	5.28e-08	6.85e-07	-
isotig23139	0.001	26.506	14.694	Up	7.01e-07	7.71e-06	gi|115903813|ref|XP_790565.2|/1.26387e-43/PREDICTED: similar to Frizzled-10 [Strongylocentrotus purpuratus]
isotig19567	0.001	25.476	14.6368	Up	7.6e-09	1.11e-07	-
isotig23996	0.001	24.5615	14.5841	Up	4.87e-06	4.63e-05	gi|115736699|ref|XP_001201517.1|/2.17772e-12/PREDICTED: hypothetical protein [Strongylocentrotus purpuratus]
isotig19272	0.001	23.9884	14.55	Up	1.45e-08	2.05e-07	gi|115762541|ref|XP_001196927.1|/2.66359e-29/PREDICTED: hypothetical protein [Strongylocentrotus purpuratus]
isotig25607	0.001	23.6262	14.5281	Up	3.38e-05	0.000273134	gi|291238280|ref|XP_002739057.1|/3.1074e-10/PREDICTED: predicted protein-like [Saccoglossus kowalevskii]
isotig11769	0.001	23.0332	14.4914	Up	1.92e-07	2.31e-06	-
isotig26354	0.001	22.7033	14.4706	Up	0.00012328	0.000872024	-
isotig19043	0.001	22.6247	14.4656	Up	2.77e-08	3.74e-07	-
isotig20166	0.001	22.3827	14.4501	Up	1.92e-07	2.31e-06	-
isotig06538	0.001	22.2399	14.4409	Up	2.77e-08	3.73e-07	gi|291233101|ref|XP_002736492.1|/4.3103e-09/PREDICTED: NADH dehydrogenase (ubiquinone) 1 alpha subcomplex, 3-like [Saccoglossus kowalevskii]
isotig18493	0.001	19.9809	14.2863	Up	1.01e-07	1.25e-06	gi|72144487|ref|XP_799401.1|/1.08154e-10/PREDICTED: hypothetical protein isoform 1 [Strongylocentrotus purpuratus]
isotig22587	0.001	19.4804	14.2497	Up	1.77e-05	0.000150835	-
isotig07305	0.001	19.3078	14.2369	Up	5.08e-15	1.21e-13	-
isotig09473	0.001	18.8549	14.2027	Up	1.09e-09	1.74e-08	-
isotig08089	0.001	17.4851	14.0938	Up	2.55e-06	2.55e-05	-
isotig18039	0.001	16.9672	14.0505	Up	7.01e-07	7.72e-06	gi|156383366|ref|XP_001632805.1|/4.30512e-10/predicted protein [Nematostella vectensis]
isotig19602	0.001	16.7927	14.0355	Up	4.87e-06	4.63e-05	gi|291240342|ref|XP_002740078.1|/9.60927e-37/PREDICTED: low density lipoprotein-related protein 2-like [Saccoglossus kowalevskii]
isotig08736	0.001	16.7618	14.0329	Up	1.57e-10	2.75e-09	-
isotig23081	0.001	16.7287	14.03	Up	0.00012328	0.000874382	-
isotig22129	0.001	15.4811	13.9182	Up	0.00012328	0.000873201	-
isotig20212	0.001	14.9988	13.8726	Up	3.38e-05	0.000273239	gi|72089181|ref|XP_788820.1|/4.78178e-11/PREDICTED: similar to MGC83944 protein [Strongylocentrotus purpuratus]
isotig07252	0.001	14.8888	13.8619	Up	4.68e-13	9.79e-12	gi|115709890|ref|XP_784713.2|/1.61719e-34/PREDICTED: hypothetical protein [Strongylocentrotus purpuratus]
isotig20842	0.001	14.8468	13.8579	Up	6.46e-05	0.000490328	gi|291222399|ref|XP_002731201.1|/3.0725e-25/PREDICTED: predicted protein-like isoform 1 [Saccoglossus kowalevskii]
isotig13593	0.001	14.804	13.8537	Up	6.21e-12	1.2e-10	-
isotig08090	0.001	14.333	13.8071	Up	3.38e-05	0.000273029	-
isotig14880	0.001	13.622	13.7336	Up	2.77e-08	3.74e-07	gi|115965702|ref|XP_001175625.1|/3.79181e-18/PREDICTED: hypothetical protein, partial [Strongylocentrotus purpuratus]
isotig18234	0.001	13.3376	13.7032	Up	1.77e-05	0.000150958	-
isotig13575	0.001	13.1494	13.6827	Up	8.24e-11	1.47e-09	gi|115699936|ref|XP_782631.2|/5.49021e-55/PREDICTED: similar to speedy A [Strongylocentrotus purpuratus]
isotig08717	0.001	12.9733	13.6633	Up	5.73e-10	9.39e-09	gi|260799786|ref|XP_002594865.1|/3.5627e-93/hypothetical protein BRAFLDRAFT_124448 [Branchiostoma floridae]
isotig17389	0.001	12.8081	13.6448	Up	9.29e-06	8.42e-05	gi|260815755|ref|XP_002602638.1|/4.36564e-43/hypothetical protein BRAFLDRAFT_81918 [Branchiostoma floridae]
isotig06081	0.001	12.6145	13.6228	Up	2.77e-08	3.73e-07	gi|291235233|ref|XP_002737543.1|/6.3296e-117/PREDICTED: voltage-dependent anion channel 2-like [Saccoglossus kowalevskii]
isotig17552	0.001	12.3753	13.5952	Up	1.77e-05	0.000150897	-
isotig07261	0.001	11.7064	13.515	Up	5.73e-10	9.4e-09	gi|74826616|sp|Q9NLA3.1|ANO39_ASTPE/8.00777e-33/RecName: Full=Nucleoplasmin-like protein ANO39; AltName: Full=39 kDa oocyte-expressed nucleolar protein; AltName: Full=Nucleic acid-associated protein 36; AltName: Full=Nucleic acid-binding nuclear protein; Short=NAAP; Short=NAAP1; Short=NAAP2
isotig05217	0.001	11.46	13.4843	Up	2.26e-11	4.21e-10	gi|91085589|ref|XP_968685.1|/3.3555e-118/PREDICTED: similar to selenophosphate synthetase [Tribolium castaneum]
isotig07971	0.001	11.1313	13.4423	Up	6.46e-05	0.000490683	gi|123976306|ref|XP_001314480.1|/8.67261e-17/viral A-type inclusion protein [Trichomonas vaginalis G3]
isotig15152	0.001	10.5673	13.3673	Up	2.55e-06	2.56e-05	-
isotig09650	0.001	10.347	13.3369	Up	0.00012328	0.000872318	gi|115934437|ref|XP_001189278.1|/1.9284e-40/PREDICTED: similar to KIAA1052 protein [Strongylocentrotus purpuratus]
isotig07471	0.001	10.0523	13.2952	Up	7.01e-07	7.71e-06	-
isotig08278	0.001	9.92299	13.2766	Up	0.00012328	0.00087173	-
isotig14508	0.001	9.90688	13.2742	Up	1.34e-06	1.41e-05	gi|260823426|ref|XP_002604184.1|/3.69658e-85/hypothetical protein BRAFLDRAFT_120392 [Branchiostoma floridae]
isotig03177	0.001	9.7663	13.2536	Up	9.29e-06	8.42e-05	gi|229366678|gb|ACQ58319.1|/9.74997e-31/Mitochondrial import inner membrane translocase subunit Tim13 [Anoplopoma fimbria]
isotig10231	0.001	8.92198	13.1231	Up	0.00012328	0.000872612	gi|198419952|ref|XP_002120139.1|/1.83749e-109/PREDICTED: similar to predicted protein [Ciona intestinalis]
isotig14710	0.001	8.82394	13.1072	Up	9.29e-06	8.42e-05	gi|195450244|ref|XP_002072428.1|/1.01424e-07/GK22329 [Drosophila willistoni]
isotig14708	0.001	8.36193	13.0296	Up	1.77e-05	0.000151019	-
isotig15932	0.001	8.31649	13.0218	Up	0.00012328	0.000873496	-
isotig02731	0.001	8.29614	13.0182	Up	0.00012328	0.000871436	gi|260816374|ref|XP_002602946.1|/1.9849e-11/hypothetical protein BRAFLDRAFT_107797 [Branchiostoma floridae]
isotig02730	0.001	8.23568	13.0077	Up	0.00012328	0.000874678	gi|260816374|ref|XP_002602946.1|/2.00648e-11/hypothetical protein BRAFLDRAFT_107797 [Branchiostoma floridae]
isotig05281	0.001	7.94662	12.9561	Up	5.28e-08	6.84e-07	-
isotig14108	0.001	7.76549	12.9229	Up	9.29e-06	8.41e-05	gi|115683637|ref|XP_001198302.1|/1.60605e-12/PREDICTED: similar to tissue inhibitor of metalloproteinase-2 precursor [Strongylocentrotus purpuratus]
isotig14056	0.001	7.70146	12.9109	Up	9.29e-06	8.43e-05	gi|115741823|ref|XP_780622.2|/5.54682e-45/PREDICTED: similar to MRAS2, putative [Strongylocentrotus purpuratus]
isotig14282	0.001	7.69027	12.9088	Up	1.77e-05	0.000150774	gi|291226149|ref|XP_002733054.1|/9.18555e-18/PREDICTED: Sortilin-related receptor-like [Saccoglossus kowalevskii]
isotig07221	0.001	7.1027	12.7942	Up	1.34e-06	1.41e-05	gi|291242692|ref|XP_002741239.1|/3.08654e-51/PREDICTED: cap binding protein 20-like [Saccoglossus kowalevskii]
isotig13382	0.001	6.58364	12.6847	Up	2.55e-06	2.56e-05	-
isotig14128	0.001	6.07228	12.568	Up	0.00012328	0.000874087	gi|115706398|ref|XP_001185809.1|/3.64253e-41/PREDICTED: similar to core alpha 1,3-fucosyltransferase, partial [Strongylocentrotus purpuratus]
isotig07389	0.001	5.83873	12.5114	Up	0.00012328	0.000872907	gi|47550971|ref|NP_999659.1|/0/KRP110 [Strongylocentrotus purpuratus]
isotig22270	1.22097	178.576	7.19236	Up	5.3e-44	3.16e-42	-
isotig15743	0.636734	48.5879	6.25376	Up	1.15e-22	3.99e-21	-
isotig15664	1.25745	94.24	6.22777	Up	1.65e-43	9.71e-42	gi|291229353|ref|XP_002734639.1|/9.27455e-68/PREDICTED: elongation of very long chain fatty acids-like 6-like [Saccoglossus kowalevskii]
isotig20010	1.0085	70.5433	6.12823	Up	9.76e-21	3.13e-19	gi|1870694|gb|AAB48830.1|/3.81481e-11/cleavage stage histone H1 [Psammechinus miliaris]
isotig24186	1.4358	80.8676	5.81564	Up	1.29e-16	3.4e-15	gi|296196475|ref|XP_002745852.1|/1.02969e-22/PREDICTED: insulin-like growth factor-binding protein 7-like [Callithrix jacchus]
isotig20604	11.7452	599.439	5.67348	Up	1.51e-154	2.66e-152	gi|226022676|dbj|BAH36882.1|/1.87759e-25/cyclin B3 [Gryllus bimaculatus]
isotig14713	0.538544	26.4183	5.61633	Up	1.99e-14	4.56e-13	gi|10567179|dbj|BAB16104.1|/0/orthodenticle [Apostichopus japonicus]
isotig21240	1.12957	55.4114	5.61633	Up	1.99e-14	4.57e-13	-
isotig20647	1.0706	52.5184	5.61633	Up	1.99e-14	4.56e-13	-
isotig18249	1.00596	47.5198	5.56188	Up	6.98e-14	1.55e-12	gi|149589578|ref|XP_001509895.1|/8.23147e-06/PREDICTED: hypothetical protein, partial [Ornithorhynchus anatinus]
isotig04941	1.45672	60.542	5.37714	Up	1.2e-45	7.29e-44	gi|115666403|ref|XP_802063.2|/1.96264e-101/PREDICTED: similar to Hu/elav isoform 7 [Strongylocentrotus purpuratus]
isotig08645	3.81168	157.983	5.3732	Up	3.65e-178	7.97e-176	gi|115698900|ref|XP_783971.2|/1.85588e-124/PREDICTED: similar to intrinsic factor-B12 receptor precursor [Strongylocentrotus purpuratus]
isotig13895	0.901622	34.81	5.27083	Up	1.29e-21	4.3e-20	-
isotig13905	21.2841	804.667	5.24055	Up	0	0	-
isotig13563	0.399869	14.5301	5.18337	Up	1.27e-10	2.25e-09	gi|149716763|ref|XP_001496885.1|/1.99049e-12/PREDICTED: similar to C-type lectin superfamily 4, member G [Equus caballus]
isotig14564	0.525452	19.0934	5.18337	Up	1.27e-10	2.25e-09	gi|52626615|emb|CAH56440.1|/3.1013e-60/Nek protein [Sphaerechinus granularis]
isotig10412	1.3329	47.2228	5.14685	Up	2.38e-10	4.05e-09	-
isotig18205	0.85901	28.8729	5.0709	Up	8.24e-10	1.33e-08	gi|72006204|ref|XP_787425.1|/9.14624e-73/PREDICTED: similar to Leucine zipper transcription factor-like 1 [Strongylocentrotus purpuratus]
isotig13960	1.37412	45.3545	5.04467	Up	6.95e-27	2.84e-25	gi|72157948|ref|XP_791206.1|/0/PREDICTED: similar to tektin 3 [Strongylocentrotus purpuratus]
isotig22258	8.58615	275.225	5.00246	Up	3.61e-59	2.75e-57	-
isotig18026	0.83918	25.9194	4.94891	Up	5.3e-09	7.88e-08	gi|291240469|ref|XP_002740139.1|/2.90972e-54/PREDICTED: hypothetical protein [Saccoglossus kowalevskii]
isotig19124	0.944201	27.4476	4.86144	Up	1.83e-08	2.54e-07	gi|260832498|ref|XP_002611194.1|/3.16546e-22/hypothetical protein BRAFLDRAFT_125215 [Branchiostoma floridae]
isotig13982	3.22847	93.0127	4.8485	Up	1.81e-52	1.23e-50	gi|291228855|ref|XP_002734392.1|/1.09205e-96/PREDICTED: cubilin-like [Saccoglossus kowalevskii]
isotig21329	1.14085	32.1279	4.81564	Up	3.39e-08	4.51e-07	-
isotig10922	1.16921	31.8642	4.76833	Up	6.27e-08	8.03e-07	-
isotig12421	1.71987	46.8713	4.76833	Up	6.27e-08	8.04e-07	-
isotig15880	0.651253	17.7485	4.76833	Up	6.27e-08	8.04e-07	gi|115896344|ref|XP_782644.2|/2.60034e-128/PREDICTED: similar to alpha 10 subunit of nicotinic acetylcholine receptor [Strongylocentrotus purpuratus]
isotig21751	1.18304	31.1666	4.71942	Up	1.16e-07	1.43e-06	gi|226372198|gb|ACO51724.1|/2.04214e-70/Inosine triphosphate pyrophosphatase [Rana catesbeiana]
isotig15209	1.17522	30.4267	4.69433	Up	4.38e-14	9.85e-13	-
isotig08949	0.388411	9.87961	4.6688	Up	2.15e-07	2.57e-06	gi|115784190|ref|XP_799968.2|/8.42668e-21/PREDICTED: hypothetical protein [Strongylocentrotus purpuratus]
isotig17698	4.07199	99.8759	4.61633	Up	1.48e-31	6.8e-30	gi|291222969|ref|XP_002731492.1|/2.22178e-12/PREDICTED: expressed hypothetical protein-like [Saccoglossus kowalevskii]
isotig12240	2.15563	52.8723	4.61633	Up	3.97e-07	4.51e-06	gi|115872985|ref|XP_783906.2|/2.84016e-14/PREDICTED: similar to Low-density lipoprotein receptor-related protein 4 precursor (Multiple epidermal growth factor-like domains 7) [Strongylocentrotus purpuratus]
isotig06561	0.811917	19.9143	4.61633	Up	3.97e-07	4.51e-06	gi|291242706|ref|XP_002741247.1|/1.01305e-47/PREDICTED: ficolin 1-like [Saccoglossus kowalevskii]
isotig14916	0.56122	13.2555	4.56188	Up	7.32e-07	8.03e-06	gi|115665275|ref|XP_795365.2|/9.04986e-99/PREDICTED: similar to Carbonic anhydrase 8 [Strongylocentrotus purpuratus]
isotig14438	0.514301	12.1473	4.56188	Up	7.32e-07	8.02e-06	gi|195998125|ref|XP_002108931.1|/6.58965e-121/hypothetical protein TRIADDRAFT_2504 [Trichoplax adhaerens]
isotig14491	0.518301	12.2418	4.56188	Up	7.32e-07	8.02e-06	gi|72018900|ref|XP_796978.1|/1.21395e-136/PREDICTED: similar to OSJNBa0008M17.5 [Strongylocentrotus purpuratus]
isotig18187	3.43235	78.7306	4.51966	Up	1.25e-23	4.47e-22	-
isotig26310	1.72357	39.1436	4.5053	Up	1.35e-06	1.41e-05	-
isotig12332	2.00939	45.6347	4.5053	Up	1.35e-06	1.41e-05	-
isotig16322	0.696636	15.8211	4.5053	Up	1.35e-06	1.41e-05	gi|291243028|ref|XP_002741411.1|/3.65094e-12/PREDICTED: nephrocystin 1-like [Saccoglossus kowalevskii]
isotig13560	0.400269	9.0904	4.5053	Up	1.35e-06	1.41e-05	gi|115715428|ref|XP_787829.2|/0/PREDICTED: hypothetical protein [Strongylocentrotus purpuratus]
isotig21509	1.15236	26.1709	4.5053	Up	1.35e-06	1.42e-05	gi|291242801|ref|XP_002741294.1|/1.73518e-27/PREDICTED: predicted protein-like [Saccoglossus kowalevskii]
isotig15909	0.653381	14.8387	4.5053	Up	1.35e-06	1.41e-05	-
isotig15157	0.579941	13.1709	4.5053	Up	1.35e-06	1.41e-05	gi|115913850|ref|XP_001199253.1|/4.52663e-31/PREDICTED: similar to monocarboxylate transporter MCT2 [Strongylocentrotus purpuratus]
isotig09908	4.22248	94.3612	4.48203	Up	2.21e-28	9.31e-27	gi|156553747|ref|XP_001601361.1|/1.13467e-42/PREDICTED: similar to hoip-prov protein [Nasonia vitripennis]
isotig20702	1.07927	23.5305	4.44641	Up	2.48e-06	2.49e-05	gi|115963085|ref|XP_001182555.1|/7.01143e-43/PREDICTED: similar to calcium activated chloride channel 1 precursor [Strongylocentrotus purpuratus]
isotig16842	0.73913	16.1147	4.44641	Up	2.48e-06	2.49e-05	gi|260794557|ref|XP_002592275.1|/8.2521e-19/hypothetical protein BRAFLDRAFT_119629 [Branchiostoma floridae]
isotig11659	3.07592	66.1305	4.42623	Up	9.43e-17	2.51e-15	gi|156394007|ref|XP_001636618.1|/2.2395e-32/predicted protein [Nematostella vectensis]
isotig10933	305.834	6426.77	4.39327	Up	0	0	gi|72104931|ref|XP_789999.1|/3.18705e-12/PREDICTED: similar to cellular retinol-binding protein type 1b [Strongylocentrotus purpuratus]
isotig16256	0.682953	14.2695	4.38501	Up	4.56e-06	4.37e-05	gi|260833504|ref|XP_002611697.1|/5.00191e-57/hypothetical protein BRAFLDRAFT_117083 [Branchiostoma floridae]
isotig06796	1.01361	20.2574	4.32088	Up	8.37e-06	7.65e-05	gi|18202612|sp|Q91240.1|TBB_PSEAM/2.30624e-129/RecName: Full=Tubulin beta chain; AltName: Full=Beta-tubulin
isotig28423	2.24016	44.7706	4.32088	Up	8.37e-06	7.65e-05	-
isotig14547	0.522363	10.4396	4.32088	Up	8.37e-06	7.65e-05	gi|115620248|ref|XP_794557.2|/1.00946e-151/PREDICTED: similar to zinc finger, MYND-type containing 12 [Strongylocentrotus purpuratus]
isotig25432	3.21826	62.8565	4.28771	Up	2.2e-10	3.78e-09	gi|291243245|ref|XP_002741515.1|/2.84595e-06/PREDICTED: neurogenic locus notch homolog protein 2-like [Saccoglossus kowalevskii]
isotig15647	0.629715	12.0131	4.25376	Up	1.53e-05	0.000133814	gi|157822589|ref|NP_001100216.1|/1.75738e-26/acylphosphatase-1 [Rattus norvegicus]
isotig15367	0.602213	11.4884	4.25376	Up	1.53e-05	0.000133869	gi|115772421|ref|XP_780999.2|/1.3892e-146/PREDICTED: similar to MGC68877 protein [Strongylocentrotus purpuratus]
isotig16055	0.666449	12.7138	4.25376	Up	1.53e-05	0.000133981	-
isotig15665	0.635722	12.1277	4.25376	Up	1.53e-05	0.000134037	gi|189217718|ref|NP_001121300.1|/9.73793e-59/histone-lysine N-methyltransferase SETD8-A [Xenopus laevis]
isotig24652	1.5061	28.7318	4.25376	Up	1.53e-05	0.000133925	-
isotig18525	0.890577	16.9895	4.25376	Up	1.53e-05	0.000133758	gi|72012269|ref|XP_783614.1|/2.04484e-33/PREDICTED: hypothetical protein [Strongylocentrotus purpuratus]
isotig08843	0.901114	16.7812	4.219	Up	7.34e-10	1.19e-08	gi|291229688|ref|XP_002734807.1|/1.99807e-69/PREDICTED: phospholipid scramblase 1-like [Saccoglossus kowalevskii]
isotig18360	3.49231	65.0364	4.219	Up	1.22e-18	3.56e-17	gi|269785109|ref|NP_001161510.1|/2.48701e-55/bruno-like protein [Saccoglossus kowalevskii]
isotig15780	1.28782	23.9828	4.219	Up	7.34e-10	1.19e-08	-
isotig14819	2.19257	40.3337	4.20129	Up	2.22e-18	6.43e-17	gi|115666314|ref|XP_786756.2|/9.07397e-94/PREDICTED: similar to TFP250 [Strongylocentrotus purpuratus]
isotig18235	4.28125	78.562	4.19773	Up	1.29e-22	4.46e-21	gi|72173107|ref|XP_789704.1|/1.60694e-33/PREDICTED: similar to RP3-369A17.3 [Strongylocentrotus purpuratus]
isotig21493	1.1507	20.9066	4.18337	Up	2.81e-05	0.000229419	gi|72138348|ref|XP_790461.1|/3.66676e-94/PREDICTED: similar to Bing4-A-prov protein [Strongylocentrotus purpuratus]
isotig08940	0.518637	9.42289	4.18337	Up	2.81e-05	0.00022933	gi|72087185|ref|XP_786407.1|/3.35224e-86/PREDICTED: similar to GA18927-PA [Strongylocentrotus purpuratus]
isotig06443	1.15904	21.0581	4.18337	Up	2.81e-05	0.000229509	-
isotig12945	1.25351	22.7744	4.18337	Up	1.34e-09	2.12e-08	-
isotig13656	0.416965	7.19686	4.10937	Up	5.12e-05	0.000397941	-
isotig18957	0.939763	16.2204	4.10937	Up	5.12e-05	0.000397794	-
isotig27949	2.06651	35.6682	4.10937	Up	5.12e-05	0.0003975	-
isotig09246	1.24183	21.4341	4.10937	Up	5.12e-05	0.000397647	-
isotig20038	3.03314	51.4339	4.08384	Up	7.84e-13	1.62e-11	gi|115954060|ref|XP_001191411.1|/1.56906e-57/PREDICTED: similar to cubilin [Strongylocentrotus purpuratus]
isotig22957	7.8534	133.173	4.08384	Up	1.65e-24	6.13e-23	-
isotig14051	20.7113	350.21	4.07973	Up	1.93e-170	4.02e-168	gi|15667690|gb|AAL05452.1|AF334142_1/2.66039e-105/cyclin B [Patiria pectinifera]
isotig11927	6.76598	114.323	4.07867	Up	1.53e-20	4.86e-19	-
isotig21907	2.39802	40.3008	4.0709	Up	8.08e-09	1.17e-07	-
isotig17750	6.51518	108.014	4.05127	Up	2.12e-31	9.65e-30	gi|260834731|ref|XP_002612363.1|/1.67765e-60/hypothetical protein BRAFLDRAFT_79984 [Branchiostoma floridae]
isotig06861	2.29151	37.4701	4.03137	Up	9.33e-05	0.000683575	-
isotig06984	1.57429	25.7423	4.03137	Up	9.33e-05	0.000682384	gi|190338766|gb|AAI63594.1|/9.31522e-48/Squamous cell carcinoma antigen recognised by T cells 3 [Danio rerio]
isotig16855	0.737086	12.0526	4.03137	Up	9.33e-05	0.000681908	gi|115947305|ref|XP_786971.2|/1.01079e-24/PREDICTED: hypothetical protein [Strongylocentrotus purpuratus]
isotig16455	0.711511	11.6344	4.03137	Up	9.33e-05	0.000683813	gi|115772515|ref|XP_001179791.1|/8.39338e-22/PREDICTED: similar to transposase [Strongylocentrotus purpuratus]
isotig13731	0.4263	6.97073	4.03137	Up	9.33e-05	0.000683336	-
isotig07256	0.38486	6.29311	4.03137	Up	9.33e-05	0.000683098	gi|115725064|ref|XP_001176942.1|/8.17336e-25/PREDICTED: similar to Chromosome 3 open reading frame 10 [Strongylocentrotus purpuratus]
isotig22254	1.23037	20.1186	4.03137	Up	9.33e-05	0.000682146	gi|115916041|ref|XP_786790.2|/6.90836e-81/PREDICTED: similar to nicotinic acetylcholine receptor alpha2 subunit [Strongylocentrotus purpuratus]
isotig15558	0.619472	10.1294	4.03137	Up	9.33e-05	0.000681671	gi|72004897|ref|XP_787201.1|/6.6159e-37/PREDICTED: hypothetical protein [Strongylocentrotus purpuratus]
isotig18054	0.84183	13.7653	4.03137	Up	9.33e-05	0.000682859	gi|115938019|ref|XP_001197014.1|/1.38162e-72/PREDICTED: similar to soluble guanylyl cyclase beta-3 [Strongylocentrotus purpuratus]
isotig19675	0.975291	15.9477	4.03137	Up	9.33e-05	0.000682621	-
isotig06083	0.981274	15.5998	3.99073	Up	2.66e-08	3.61e-07	gi|291241501|ref|XP_002740647.1|/7.74934e-97/PREDICTED: hypothetical protein [Saccoglossus kowalevskii]
isotig18372	2.60501	41.0187	3.97692	Up	8.47e-12	1.63e-10	gi|72009354|ref|XP_783727.1|/8.46527e-96/PREDICTED: hypothetical protein [Strongylocentrotus purpuratus]
isotig13704	1.26875	19.9779	3.97692	Up	8.47e-12	1.62e-10	-
isotig17926	1.6766	25.8922	3.94891	Up	4.82e-08	6.29e-07	gi|291241104|ref|XP_002740457.1|/1.10826e-45/PREDICTED: hypothetical protein [Saccoglossus kowalevskii]
isotig13481	0.780613	12.0552	3.94891	Up	4.82e-08	6.29e-07	-
isotig17987	5.88043	90.0499	3.93673	Up	3.97e-25	1.52e-23	gi|72085365|ref|XP_783197.1|/1.15488e-18/PREDICTED: hypothetical protein [Strongylocentrotus purpuratus]
isotig13883	2.25278	34.3811	3.93183	Up	3.18e-18	9.18e-17	-
isotig06098	1.08439	15.7615	3.86144	Up	1.57e-07	1.91e-06	-
isotig14450	2.0493	29.7862	3.86144	Up	5.42e-14	1.21e-12	gi|115964939|ref|XP_001190325.1|/6.92512e-55/PREDICTED: hypothetical protein [Strongylocentrotus purpuratus]
isotig20163	4.14372	59.2873	3.83872	Up	9.75e-14	2.14e-12	-
isotig18850	1.83426	25.8276	3.81564	Up	2.83e-07	3.32e-06	gi|260801042|ref|XP_002595405.1|/4.34289e-14/hypothetical protein BRAFLDRAFT_119021 [Branchiostoma floridae]
isotig28047	4.20915	59.2675	3.81564	Up	2.83e-07	3.31e-06	gi|189241911|ref|XP_971057.2|/3.54104e-25/PREDICTED: similar to bruno-3 CG12478-PA [Tribolium castaneum]
isotig00976	1.18246	16.4708	3.80004	Up	2.91e-10	4.95e-09	gi|291235818|ref|XP_002737844.1|/5.29016e-37/PREDICTED: hypothetical protein [Saccoglossus kowalevskii]
isotig19065	1.84484	25.1386	3.76833	Up	5.1e-07	5.72e-06	gi|291226240|ref|XP_002733102.1|/4.74946e-82/PREDICTED: hypothetical protein [Saccoglossus kowalevskii]
isotig03761	1.0286	14.0162	3.76833	Up	5.1e-07	5.72e-06	gi|115611882|ref|XP_001201904.1|/2.01846e-30/PREDICTED: hypothetical protein [Strongylocentrotus purpuratus]
isotig26608	17.9314	242.711	3.75868	Up	2.32e-30	1.04e-28	gi|291228220|ref|XP_002734077.1|/1.85979e-29/PREDICTED: calumenin-like [Saccoglossus kowalevskii]
isotig22295	4.98279	66.766	3.74409	Up	1.01e-12	2.07e-11	gi|115706398|ref|XP_001185809.1|/4.71286e-58/PREDICTED: similar to core alpha 1,3-fucosyltransferase, partial [Strongylocentrotus purpuratus]
isotig20480	10.649	139.303	3.70944	Up	4.24e-29	1.82e-27	-
isotig09447	4.6741	61.1436	3.70944	Up	4.24e-29	1.82e-27	gi|115913850|ref|XP_001199253.1|/2.30907e-36/PREDICTED: similar to monocarboxylate transporter MCT2 [Strongylocentrotus purpuratus]
isotig14170	15.9368	207.949	3.70579	Up	1.86e-92	1.96e-90	-
isotig21465	3.44715	44.8846	3.70275	Up	1.68e-09	2.63e-08	gi|260819048|ref|XP_002604694.1|/3.48816e-36/hypothetical protein BRAFLDRAFT_127441 [Branchiostoma floridae]
isotig15737	1.91478	24.9319	3.70275	Up	1.68e-09	2.63e-08	-
isotig15566	7.45098	95.8896	3.68587	Up	6.03e-34	2.98e-32	gi|115923420|ref|XP_001181889.1|/3.52069e-14/PREDICTED: hypothetical protein [Strongylocentrotus purpuratus]
isotig28665	111.536	1420.67	3.67099	Up	5.88e-127	8.45e-125	-
isotig17139	1.52476	19.3919	3.6688	Up	1.64e-06	1.7e-05	gi|115623666|ref|XP_789748.2|/3.59114e-72/PREDICTED: similar to inter-alpha-trypsin inhibitor heavy chain3 [Strongylocentrotus purpuratus]
isotig07988	2.53349	32.2209	3.6688	Up	3.01e-09	4.59e-08	gi|118379474|ref|XP_001022903.1|/2.82083e-09/hypothetical protein TTHERM_00579020 [Tetrahymena thermophila]
isotig23301	2.67919	34.0739	3.6688	Up	1.64e-06	1.7e-05	-
isotig20002	2.02209	25.717	3.6688	Up	1.64e-06	1.7e-05	gi|115658954|ref|XP_001191086.1|/3.61728e-54/PREDICTED: hypothetical protein [Strongylocentrotus purpuratus]
isotig26827	246.924	3098.52	3.64944	Up	0	0	-
isotig14794	2.19407	27.4059	3.6428	Up	1.04e-11	1.98e-10	gi|291226564|ref|XP_002733247.1|/5.44152e-131/PREDICTED: chromatin assembly factor 1 subunit-like [Saccoglossus kowalevskii]
isotig10930	17.0399	211.553	3.63403	Up	3.31e-40	1.83e-38	gi|48375116|gb|AAT42221.1|/2.28221e-99/mannan-binding C-type lectin [Apostichopus japonicus]
isotig22341	3.77829	46.9082	3.63403	Up	5.39e-09	7.98e-08	-
isotig16820	13.4159	165.884	3.62816	Up	1.03e-47	6.47e-46	gi|296317260|ref|NP_001171731.1|/4.04206e-18/selenoprotein P precursor [Saccoglossus kowalevskii]
isotig16097	1.3396	16.4285	3.61633	Up	2.94e-06	2.91e-05	gi|259013378|ref|NP_001158394.1|/1.90964e-43/anti dorsalizing morphogenetic protein [Saccoglossus kowalevskii]
isotig14068	0.93866	11.5115	3.61633	Up	2.94e-06	2.91e-05	gi|23429206|gb|AAM81744.1|/2.96653e-131/T-box transcription factor Tbx2/3 [Lytechinus variegatus]
isotig06859	5.20155	63.7906	3.61633	Up	1.85e-11	3.47e-10	-
isotig03743	1.77404	21.5953	3.6056	Up	6.54e-14	1.46e-12	gi|41017422|sp|Q9XY07.1|KARG_STIJA/0/RecName: Full=Arginine kinase; Short=AK
isotig21174	3.39832	41.1617	3.59841	Up	9.61e-09	1.38e-07	gi|47551003|ref|NP_999675.1|/2.60402e-54/alpha-2 collagen [Strongylocentrotus purpuratus]
isotig29263	8.95229	108.434	3.59841	Up	9.61e-09	1.38e-07	-
isotig10929	19.6496	236.516	3.58936	Up	4.75e-51	3.15e-49	gi|48375116|gb|AAT42221.1|/1.5335e-103/mannan-binding C-type lectin [Apostichopus japonicus]
isotig08511	1.14905	13.8307	3.58936	Up	3.3e-11	6.06e-10	gi|118785228|ref|XP_314487.3|/2.13424e-54/AGAP010514-PA [Anopheles gambiae str. PEST]
isotig18033	17.6784	212.598	3.58807	Up	1.82e-53	1.25e-51	-
isotig22036	22.9532	274.36	3.5793	Up	3.92e-48	2.47e-46	gi|121944|sp|P09987.2|H1_CHICK/1.53481e-06/RecName: Full=Histone H1
isotig23444	6.8706	81.1388	3.56188	Up	2.07e-13	4.44e-12	-
isotig16799	1.46876	17.3454	3.56188	Up	5.26e-06	4.96e-05	gi|291238929|ref|XP_002739377.1|/5.72256e-60/PREDICTED: hypothetical protein [Saccoglossus kowalevskii]
isotig11829	4.31513	50.9598	3.56188	Up	1.71e-08	2.4e-07	-
isotig09000	1.09403	12.9201	3.56188	Up	5.26e-06	4.96e-05	gi|72084200|ref|XP_780502.1|/2.36833e-17/PREDICTED: similar to CG6878-PA [Strongylocentrotus purpuratus]
isotig05507	2.28987	27.0424	3.56188	Up	5.87e-11	1.06e-09	-
isotig20443	2.11291	24.9526	3.56188	Up	5.26e-06	4.96e-05	gi|72028106|ref|XP_797716.1|/1.29014e-21/PREDICTED: hypothetical protein [Strongylocentrotus purpuratus]
isotig13694	1.26608	14.9518	3.56188	Up	1.71e-08	2.4e-07	-
isotig13726	4.67435	54.816	3.55176	Up	9.09e-28	3.81e-26	-
isotig21728	12.9943	152.384	3.55176	Up	9.09e-28	3.82e-26	-
isotig13286	4.67293	54.2756	3.5379	Up	1.53e-34	7.64e-33	-
isotig25561	4.87645	56.1121	3.52441	Up	3.05e-08	4.08e-07	-
isotig13124	4.5198	51.9277	3.52217	Up	4.65e-41	2.63e-39	gi|47221515|emb|CAG08177.1|/1.02823e-18/unnamed protein product [Tetraodon nigroviridis]
isotig13187	4.18086	47.7464	3.51352	Up	8.49e-34	4.15e-32	gi|291237328|ref|XP_002738587.1|/5.6295e-130/PREDICTED: matrix metalloproteinase 19 isoform rasi-1 preproprotein-like [Saccoglossus kowalevskii]
isotig16736	1.46338	16.6172	3.5053	Up	9.37e-06	8.47e-05	-
isotig10047	1.33512	15.1608	3.5053	Up	9.37e-06	8.47e-05	-
isotig09563	3.5025	39.2418	3.48593	Up	7.35e-15	1.72e-13	gi|120092|sp|P19477.1|FIBA_PARPA/9.63276e-42/RecName: Full=Fibrinogen-like protein A; Short=FREP-A; Flags: Precursor
isotig16949	5.96263	66.3536	3.47615	Up	3.07e-19	9.23e-18	gi|38490686|emb|CAE53096.1|/5.45034e-23/alpha-5 collagen [Paracentrotus lividus]
isotig20045	492.768	5474.47	3.47374	Up	0	0	gi|13325096|gb|AAB30065.2|/8.90968e-53/fibrillar collagen alpha 120 and 140 chains [Hemicentrotus pulcherrimus]
isotig13746	134.144	1463.1	3.44717	Up	0	0	-
isotig10637	1.6696	18.2005	3.44641	Up	1.66e-05	0.000143319	-
isotig17235	1.55743	16.9777	3.44641	Up	1.66e-05	0.000143732	gi|11463874|dbj|BAB18588.1|/9.69067e-89/polo-like kinase [Hemicentrotus pulcherrimus]
isotig11115	1.80732	19.7018	3.44641	Up	1.66e-05	0.000143437	gi|260829007|ref|XP_002609454.1|/1.13429e-09/hypothetical protein BRAFLDRAFT_226579 [Branchiostoma floridae]
isotig07661	1.20443	13.1296	3.44641	Up	1.66e-05	0.000143614	gi|158290861|ref|XP_563634.3|/6.21037e-46/AGAP002529-PA [Anopheles gambiae str. PEST]
isotig08523	0.673464	7.34152	3.44641	Up	1.66e-05	0.000143673	gi|115692161|ref|XP_792543.2|/0/PREDICTED: similar to DHX33 protein [Strongylocentrotus purpuratus]
isotig28791	4.93666	53.8151	3.44641	Up	1.66e-05	0.000143496	-
isotig24682	2.99527	32.6519	3.44641	Up	1.66e-05	0.000143555	gi|156373731|ref|XP_001629464.1|/2.99933e-18/predicted protein [Nematostella vectensis]
isotig15035	1.14412	12.4722	3.44641	Up	1.66e-05	0.000143378	gi|72156137|ref|XP_781747.1|/5.76833e-74/PREDICTED: hypothetical protein, partial [Strongylocentrotus purpuratus]
isotig24064	8.53813	91.7826	3.42623	Up	4.06e-14	9.15e-13	gi|141521454|gb|ABO88028.1|/5.93049e-10/aurora kinase A [Sus scrofa]
isotig14804	1.10157	11.508	3.38501	Up	2.95e-05	0.000240302	gi|62858797|ref|NP_001016291.1|/2.44464e-82/KTI12 homolog, chromatin associated [Xenopus (Silurana) tropicalis]
isotig14869	1.1154	11.6524	3.38501	Up	2.95e-05	0.000240116	gi|291227954|ref|XP_002733947.1|/4.18492e-118/PREDICTED: hypothetical protein [Saccoglossus kowalevskii]
isotig20413	2.09082	21.8426	3.38501	Up	2.95e-05	0.000240395	gi|115869824|ref|XP_786484.2|/3.7519e-77/PREDICTED: hypothetical protein [Strongylocentrotus purpuratus]
isotig13650	0.833495	8.70745	3.38501	Up	2.95e-05	0.000240209	-
isotig18704	1.80936	18.9023	3.38501	Up	2.95e-05	0.000240489	-
isotig27244	19.0414	198.924	3.38501	Up	7.01e-22	2.35e-20	-
isotig19474	9.6354	99.785	3.37241	Up	1.23e-21	4.11e-20	-
isotig03879	4.47615	46.0842	3.36394	Up	3e-07	3.49e-06	gi|115738180|ref|XP_797556.2|/5.5251e-44/PREDICTED: similar to ribosomal protein L44 [Strongylocentrotus purpuratus]
isotig14953	1.69078	17.4074	3.36394	Up	3e-07	3.5e-06	gi|115889613|ref|XP_781717.2|/2.02422e-74/PREDICTED: hypothetical protein [Strongylocentrotus purpuratus]
isotig09825	11.2974	115.052	3.34823	Up	5.28e-39	2.85e-37	gi|291228753|ref|XP_002734342.1|/1.96169e-47/PREDICTED: scaffold attachment factor B2-like [Saccoglossus kowalevskii]
isotig15929	27.532	275.714	3.32399	Up	1.73e-82	1.64e-80	gi|242015165|ref|XP_002428244.1|/4.94176e-63/peptidyl-prolyl cis-trans isomerase 5 precursor, putative [Pediculus humanus corporis]
isotig15170	1.1641	11.6325	3.32088	Up	5.22e-05	0.000403864	-
isotig22391	4.99057	49.8693	3.32088	Up	5.62e-09	8.31e-08	-
isotig03729	0.700296	6.99785	3.32088	Up	5.22e-05	0.000404162	gi|115697799|ref|XP_001176537.1|/0/PREDICTED: similar to Isocitrate dehydrogenase 2 (NADP+), mitochondrial [Strongylocentrotus purpuratus]
isotig14993	1.69556	16.9432	3.32088	Up	5.28e-07	5.9e-06	gi|115730837|ref|XP_780770.2|/4.24256e-149/PREDICTED: similar to IQ motif containing with AAA domain [Strongylocentrotus purpuratus]
isotig20553	2.11571	21.1417	3.32088	Up	5.22e-05	0.000404311	-
isotig14518	1.04473	10.4396	3.32088	Up	5.22e-05	0.000404013	gi|291230576|ref|XP_002735247.1|/2.58038e-22/PREDICTED: predicted protein-like [Saccoglossus kowalevskii]
isotig19527	4.8177	47.2666	3.2944	Up	1.08e-10	1.92e-09	-
isotig24648	5.95708	58.1745	3.28771	Up	9.87e-09	1.41e-07	gi|115754786|ref|XP_797662.2|/2.17773e-32/PREDICTED: similar to LOC398088 protein [Strongylocentrotus purpuratus]
isotig09987	2.06118	19.9726	3.27648	Up	9.29e-07	1e-05	-
isotig02009	3.32762	32.2443	3.27648	Up	9.29e-07	1e-05	gi|72153616|ref|XP_791666.1|/2.09103e-10/PREDICTED: hypothetical protein [Strongylocentrotus purpuratus]
isotig18964	2.74824	26.6302	3.27648	Up	9.29e-07	1e-05	gi|291230360|ref|XP_002735134.1|/4.77941e-29/PREDICTED: spindle and KT associated 1-like [Saccoglossus kowalevskii]
isotig13721	14.4557	139.43	3.26984	Up	1e-63	8.11e-62	-
isotig16602	1.43194	13.6585	3.25376	Up	9.2e-05	0.000676699	gi|72153570|ref|XP_791229.1|/1.04809e-133/PREDICTED: similar to protofilament ribbon protein [Strongylocentrotus purpuratus]
isotig17453	1.58521	15.1205	3.25376	Up	9.2e-05	0.000676937	gi|115744208|ref|XP_796141.2|/3.90572e-78/PREDICTED: similar to Nucleolar complex associated 4 homolog (S. cerevisiae) [Strongylocentrotus purpuratus]
isotig14822	1.10844	10.5728	3.25376	Up	9.2e-05	0.000674806	-
isotig23954	2.82593	26.9551	3.25376	Up	9.2e-05	0.000676225	-
isotig15729	1.35894	12.9623	3.25376	Up	9.2e-05	0.000675279	-
isotig18209	1.71987	16.4049	3.25376	Up	9.2e-05	0.000675988	gi|115613041|ref|XP_797782.2|/5.32348e-79/PREDICTED: similar to C20orf154 [Strongylocentrotus purpuratus]
isotig14734	1.08439	10.3435	3.25376	Up	9.2e-05	0.000676462	gi|291239051|ref|XP_002739438.1|/5.84167e-165/PREDICTED: leucine rich repeat containing 45-like [Saccoglossus kowalevskii]
isotig14630	1.05856	10.097	3.25376	Up	9.2e-05	0.000675515	gi|72090816|ref|XP_795744.1|/6.33819e-90/PREDICTED: similar to LOC495042 protein [Strongylocentrotus purpuratus]
isotig17030	1.51466	14.4475	3.25376	Up	9.2e-05	0.00067457	gi|291236003|ref|XP_002737934.1|/2.60431e-59/PREDICTED: ribosomal RNA processing 8, methyltransferase, homolog [Saccoglossus kowalevskii]
isotig17193	3.09377	29.5099	3.25376	Up	1.73e-08	2.42e-07	gi|72130463|ref|XP_795811.1|/6.96062e-12/PREDICTED: similar to G-2 and S-phase expressed 1 [Strongylocentrotus purpuratus]
isotig26554	3.53085	33.679	3.25376	Up	9.2e-05	0.000675042	gi|183227680|ref|NP_001077297.2|/6.39121e-06/protein AATF [Danio rerio]
isotig11207	2.01445	19.2149	3.25376	Up	9.2e-05	0.000675751	-
isotig14999	2.28171	21.764	3.25376	Up	1.73e-08	2.42e-07	-
isotig14665	1.0706	10.2119	3.25376	Up	9.2e-05	0.000674335	gi|72113060|ref|XP_788492.1|/7.00376e-57/PREDICTED: similar to MGC81021 protein [Strongylocentrotus purpuratus]
isotig14757	2.72762	25.7696	3.23996	Up	3.31e-10	5.56e-09	gi|291224463|ref|XP_002732223.1|/5.75568e-72/PREDICTED: CCR4-NOT transcription complex, subunit 6-like [Saccoglossus kowalevskii]
isotig15561	3.11182	29.3994	3.23996	Up	3.31e-10	5.56e-09	gi|260796153|ref|XP_002593069.1|/2.96563e-122/hypothetical protein BRAFLDRAFT_277920 [Branchiostoma floridae]
isotig26929	5.54091	52.013	3.23068	Up	1.63e-06	1.69e-05	-
isotig17761	4.91139	46.1037	3.23068	Up	6.44e-12	1.25e-10	-
isotig22125	3.66852	34.4368	3.23068	Up	1.63e-06	1.69e-05	-
isotig10110	13.1105	123.069	3.23068	Up	2.9e-17	7.91e-16	gi|115911557|ref|XP_794521.2|/2.19656e-06/PREDICTED: similar to 6a fibrillar collagen [Strongylocentrotus purpuratus]
isotig15616	19.9935	187.302	3.22777	Up	1.04e-57	7.65e-56	gi|149440634|ref|XP_001508591.1|/8.28442e-58/PREDICTED: hypothetical protein [Ornithorhynchus anatinus]
isotig13299	4.72419	44.142	3.22401	Up	5.77e-26	2.26e-24	-
isotig16025	14.6619	135.614	3.20937	Up	1.89e-39	1.04e-37	gi|291244118|ref|XP_002741946.1|/1.19396e-77/PREDICTED: predicted protein-like [Saccoglossus kowalevskii]
isotig16887	53.4148	485.909	3.18537	Up	1.12e-122	1.57e-120	gi|50417514|gb|AAH77440.1|/1.74478e-53/N1/N2 protein [Xenopus laevis]
isotig22255	3.67978	33.4281	3.18337	Up	2.85e-06	2.84e-05	-
isotig22168	7.31468	66.4486	3.18337	Up	1.96e-11	3.67e-10	gi|115762541|ref|XP_001196927.1|/9.44385e-56/PREDICTED: hypothetical protein [Strongylocentrotus purpuratus]
isotig28156	6.43221	58.432	3.18337	Up	2.85e-06	2.84e-05	-
isotig05505	9.29928	84.4773	3.18337	Up	1.27e-21	4.22e-20	-
isotig08751	1.66525	15.1276	3.18337	Up	5.29e-08	6.84e-07	gi|126697292|gb|ABO26603.1|/5.02368e-24/sigma class glutathione-s-transferase 2 [Haliotis discus discus]
isotig07347	1.29198	11.7367	3.18337	Up	2.85e-06	2.83e-05	gi|296199745|ref|XP_002747295.1|/1.00329e-111/PREDICTED: eukaryotic translation initiation factor 6-like [Callithrix jacchus]
isotig13839	3.10837	27.8339	3.16261	Up	6.72e-13	1.39e-11	-
isotig19862	5.9682	53.3131	3.15912	Up	3.41e-11	6.27e-10	gi|291238779|ref|XP_002739305.1|/7.5794e-57/PREDICTED: ubiquitin-conjugating enzyme E2C-like [Saccoglossus kowalevskii]
isotig14550	5.21682	46.4432	3.15423	Up	9.33e-18	2.61e-16	gi|41053824|ref|NP_955874.1|/2.34008e-23/hyaluronan mediated motility receptor [Danio rerio]
isotig21138	15.7252	138.771	3.14155	Up	4.8e-24	1.75e-22	gi|38490686|emb|CAE53096.1|/3.77995e-33/alpha-5 collagen [Paracentrotus lividus]
isotig28087	12.7618	112.067	3.13446	Up	5.93e-11	1.07e-09	-
isotig20867	3.2821	28.8217	3.13446	Up	4.98e-06	4.73e-05	-
isotig19069	2.78009	24.4132	3.13446	Up	4.98e-06	4.73e-05	gi|260836903|ref|XP_002613445.1|/7.22026e-38/hypothetical protein BRAFLDRAFT_123922 [Branchiostoma floridae]
isotig19418	2.85961	25.1116	3.13446	Up	4.98e-06	4.73e-05	-
isotig13480	1.15792	10.1683	3.13446	Up	4.98e-06	4.72e-05	-
isotig09307	1.53697	13.4969	3.13446	Up	4.98e-06	4.72e-05	-
isotig16028	1.9927	17.4989	3.13446	Up	4.98e-06	4.73e-05	gi|260833406|ref|XP_002611648.1|/1.23127e-85/hypothetical protein BRAFLDRAFT_63676 [Branchiostoma floridae]
isotig16946	2.23599	19.6353	3.13446	Up	4.98e-06	4.72e-05	gi|115916109|ref|XP_800301.2|/1.21986e-06/PREDICTED: hypothetical protein [Strongylocentrotus purpuratus]
isotig14279	1.982	17.1048	3.10937	Up	1.61e-07	1.95e-06	-
isotig14369	2.01954	17.4288	3.10937	Up	1.61e-07	1.95e-06	gi|115700888|ref|XP_001191808.1|/3.35612e-116/PREDICTED: similar to liver stage antigen, putative, partial [Strongylocentrotus purpuratus]
isotig14313	1.99188	17.19	3.10937	Up	1.61e-07	1.95e-06	gi|291244598|ref|XP_002742184.1|/5.02771e-16/PREDICTED: hypothetical protein [Saccoglossus kowalevskii]
isotig16219	7.51249	64.523	3.10245	Up	1.7e-18	4.96e-17	-
isotig16881	6.65217	57.0729	3.10091	Up	2.42e-15	5.91e-14	-
isotig22611	6.30708	53.8576	3.0941	Up	5.31e-09	7.87e-08	-
isotig09797	2.47597	21.1429	3.0941	Up	5.31e-09	7.88e-08	gi|115738154|ref|XP_781774.2|/6.77921e-162/PREDICTED: similar to insulin gene enhancer binding protein Isl-1 [Strongylocentrotus purpuratus]
isotig19225	2.81929	23.9038	3.08384	Up	8.67e-06	7.91e-05	gi|47551291|ref|NP_999828.1|/2.58635e-109/flagellar protofilament ribbon protein rib74 [Strongylocentrotus purpuratus]
isotig23248	3.99204	33.8471	3.08384	Up	8.67e-06	7.91e-05	gi|260810857|ref|XP_002600139.1|/3.70298e-19/hypothetical protein BRAFLDRAFT_118244 [Branchiostoma floridae]
isotig23737	9.73594	82.1266	3.07646	Up	6.08e-12	1.18e-10	-
isotig14562	3.66372	30.905	3.07646	Up	6.08e-12	1.18e-10	gi|115954060|ref|XP_001191411.1|/2.28564e-95/PREDICTED: similar to cubilin [Strongylocentrotus purpuratus]
isotig28049	362.942	3061.29	3.07633	Up	9.48e-261	3.62e-258	-
isotig21140	4.52469	38.0207	3.0709	Up	2.79e-07	3.26e-06	gi|164419743|ref|NP_001104792.1|/2.98185e-14/ATP-dependent RNA helicase DDX54 isoform 1 [Homo sapiens]
isotig10599	2.30638	19.3804	3.0709	Up	2.79e-07	3.27e-06	gi|47551215|ref|NP_999788.1|/2.30649e-161/tektin C1 [Strongylocentrotus purpuratus]
isotig19785	4.0803	34.2866	3.0709	Up	2.79e-07	3.26e-06	-
isotig06860	8.13983	68.3986	3.0709	Up	2.79e-07	3.26e-06	-
isotig19338	12.3037	103.172	3.06789	Up	6.29e-21	2.04e-19	-
isotig27431	9.80071	81.9098	3.06308	Up	9.2e-09	1.32e-07	gi|291238432|ref|XP_002739133.1|/6.69568e-42/PREDICTED: actin-like 6B-like [Saccoglossus kowalevskii]
isotig02339	8.95229	74.548	3.05784	Up	3.09e-10	5.2e-09	-
isotig15432	4.26365	35.4123	3.05409	Up	1.05e-11	2.01e-10	gi|260817954|ref|XP_002603850.1|/3.4351e-40/hypothetical protein BRAFLDRAFT_129677 [Branchiostoma floridae]
isotig11718	13.2798	109.914	3.04907	Up	1.25e-14	2.9e-13	-
isotig22120	13.4102	110.748	3.04587	Up	1.52e-17	4.2e-16	gi|47551003|ref|NP_999675.1|/6.50374e-18/alpha-2 collagen [Strongylocentrotus purpuratus]
isotig14428	260.345	2136.8	3.03696	Up	0	0	gi|115694617|ref|XP_795694.2|/5.95495e-62/PREDICTED: similar to alpha-5 collagen, partial [Strongylocentrotus purpuratus]
isotig04437	2.06651	16.8955	3.03137	Up	1.51e-05	0.000131831	gi|148671686|gb|EDL03633.1|/5.84307e-39/mCG4790, isoform CRA_c [Mus musculus]
isotig14892	2.79433	22.8461	3.03137	Up	1.59e-08	2.23e-07	gi|284424942|dbj|BAI67117.1|/7.79175e-175/heparan sulfate 6-O endosulfatase [Hemicentrotus pulcherrimus]
isotig22430	3.74293	30.6016	3.03137	Up	1.51e-05	0.000131886	gi|72151408|ref|XP_798515.1|/7.15684e-75/PREDICTED: hypothetical protein [Strongylocentrotus purpuratus]
isotig21268	5.7618	47.1076	3.03137	Up	1.59e-08	2.23e-07	-
isotig02363	1.6059	13.1296	3.03137	Up	1.51e-05	0.000131776	-
isotig16308	2.75297	22.5079	3.03137	Up	4.83e-07	5.43e-06	gi|56269409|gb|AAH86824.1|/4.04761e-29/Zgc:92754 protein [Danio rerio]
isotig14750	10.3297	83.9604	3.02291	Up	1.1e-28	4.68e-27	gi|115741919|ref|XP_783153.2|/2.39149e-118/PREDICTED: similar to LOC496093 protein [Strongylocentrotus purpuratus]
isotig16358	3.47712	27.7967	2.99895	Up	2.74e-08	3.72e-07	gi|260793858|ref|XP_002591927.1|/8.58396e-70/hypothetical protein BRAFLDRAFT_265245 [Branchiostoma floridae]
isotig18621	8.01519	63.913	2.9953	Up	6.37e-14	1.42e-12	gi|291243762|ref|XP_002741750.1|/4.09338e-39/PREDICTED: predicted protein-like [Saccoglossus kowalevskii]
isotig12500	8.66925	68.9096	2.99073	Up	8.34e-07	9.06e-06	-
isotig13871	1.79817	14.2932	2.99073	Up	8.34e-07	9.06e-06	-
isotig17962	54.9248	435.449	2.98697	Up	1.73e-92	1.83e-90	gi|929959|gb|AAA74020.1|/5.86052e-111/ribonuleotide reductase small subunit [Urechis caupo]
isotig08011	2.62784	20.6891	2.97692	Up	2.61e-05	0.000215093	-
isotig06112	1.13384	8.9268	2.97692	Up	2.61e-05	0.000214924	gi|260814243|ref|XP_002601825.1|/4.90772e-79/hypothetical protein BRAFLDRAFT_279143 [Branchiostoma floridae]
isotig22130	3.65177	28.7506	2.97692	Up	2.61e-05	0.000215009	gi|291229640|ref|XP_002734782.1|/6.90047e-44/PREDICTED: ribonuclease H2 subunit B-like [Saccoglossus kowalevskii]
isotig26930	5.54091	43.6238	2.97692	Up	2.61e-05	0.000215263	gi|115608252|ref|XP_780149.2|/8.73595e-40/PREDICTED: hypothetical protein [Strongylocentrotus purpuratus]
isotig11749	6.96434	54.8305	2.97692	Up	1.58e-09	2.48e-08	-
isotig13193	0.90434	7.11991	2.97692	Up	2.61e-05	0.000215178	gi|115730837|ref|XP_780770.2|/2.33827e-144/PREDICTED: similar to IQ motif containing with AAA domain [Strongylocentrotus purpuratus]
isotig18999	190.721	1494.02	2.96967	Up	2.87e-281	1.34e-278	-
isotig14678	2.67471	20.8961	2.96578	Up	4.73e-08	6.19e-07	gi|291237244|ref|XP_002738547.1|/1.25397e-106/PREDICTED: Eph receptor B2-like [Saccoglossus kowalevskii]
isotig18444	14.9238	116.432	2.96381	Up	2.23e-24	8.2e-23	-
isotig17642	7.27035	56.5059	2.95831	Up	1.88e-13	4.06e-12	gi|291231905|ref|XP_002735902.1|/6.89593e-54/PREDICTED: scavenger receptor class B type I-like [Saccoglossus kowalevskii]
isotig22509	13.832	107.376	2.9566	Up	3.91e-16	9.99e-15	-
isotig16121	57.1722	443.602	2.95588	Up	6.16e-115	8.18e-113	gi|291228703|ref|XP_002734313.1|/3.49186e-73/PREDICTED: autoantigen La-like [Saccoglossus kowalevskii]
isotig12962	13.127	101.821	2.95542	Up	8.27e-19	2.43e-17	gi|194768529|ref|XP_001966364.1|/3.68638e-14/GF22130 [Drosophila ananassae]
isotig13728	2.5578	19.7504	2.94891	Up	2.72e-09	4.17e-08	-
isotig23703	8.33061	64.3259	2.94891	Up	2.72e-09	4.18e-08	gi|263148477|gb|ACY69870.1|/7.77654e-10/AP-like endonuclease/reverse transcriptase [Adineta vaga]
isotig22058	7.33705	56.654	2.94891	Up	2.72e-09	4.17e-08	gi|12007644|gb|AAG42535.1|/2.26744e-47/seawi [Strongylocentrotus purpuratus]
isotig17475	4.76035	36.7577	2.94891	Up	2.72e-09	4.17e-08	gi|149712588|ref|XP_001490646.1|/9.07822e-59/PREDICTED: similar to CHL1 potential helicase [Equus caballus]
isotig13825	36.5922	281.951	2.94584	Up	3.96e-111	5.1e-109	-
isotig09470	4.42823	33.7909	2.93183	Up	8.13e-08	1.02e-06	gi|291222941|ref|XP_002731473.1|/6.89019e-10/PREDICTED: apoptotic chromatin condensation inducer 1-like [Saccoglossus kowalevskii]
isotig24897	7.63109	58.2313	2.93183	Up	8.13e-08	1.02e-06	gi|115735450|ref|XP_001181550.1|/4.64503e-08/PREDICTED: similar to troponin I, partial [Strongylocentrotus purpuratus]
isotig18200	56.4521	429.687	2.92819	Up	3.92e-87	3.88e-85	-
isotig25137	4.64065	35.1308	2.92034	Up	4.5e-05	0.00035398	-
isotig08426	0.783034	5.92775	2.92034	Up	4.5e-05	0.000353847	gi|72078970|ref|XP_783327.1|/1.18668e-38/PREDICTED: similar to brain RPTPmam4 isoform II [Strongylocentrotus purpuratus]
isotig10921	8.57884	64.9438	2.92034	Up	5.51e-13	1.15e-11	-
isotig23402	4.03908	30.5768	2.92034	Up	4.5e-05	0.000353714	gi|291220796|ref|XP_002730414.1|/5.29763e-87/PREDICTED: Bardet-Biedl syndrome 2-like [Saccoglossus kowalevskii]
isotig15485	1.8413	13.9391	2.92034	Up	4.5e-05	0.000353449	gi|72136827|ref|XP_787981.1|/1.83336e-135/PREDICTED: similar to B/K protein [Strongylocentrotus purpuratus]
isotig16746	2.17715	16.4815	2.92034	Up	4.5e-05	0.000353582	gi|270313555|gb|ACZ73832.1|/4.32235e-23/regeneration associated protein [Holothuria glaberrima]
isotig15265	2.38372	17.8649	2.90584	Up	2.47e-06	2.49e-05	gi|72088781|ref|XP_796223.1|/5.50061e-31/PREDICTED: similar to tropomyosin [Strongylocentrotus purpuratus]
isotig28080	8.46284	63.425	2.90584	Up	2.47e-06	2.49e-05	gi|115894480|ref|XP_001199425.1|/7.63055e-36/PREDICTED: similar to ENSANGP00000003004, partial [Strongylocentrotus purpuratus]
isotig22276	4.92905	36.9409	2.90584	Up	2.47e-06	2.49e-05	-
isotig14543	2.09767	15.7211	2.90584	Up	2.47e-06	2.48e-05	gi|156354288|ref|XP_001623330.1|/1.41601e-142/predicted protein [Nematostella vectensis]
isotig17377	3.12398	23.4127	2.90584	Up	2.47e-06	2.49e-05	gi|291238955|ref|XP_002739391.1|/6.81546e-36/PREDICTED: hypothetical protein [Saccoglossus kowalevskii]
isotig08520	6.71109	50.1271	2.90097	Up	3.38e-24	1.24e-22	-
isotig26176	34.1769	254.587	2.89707	Up	1.25e-26	5.05e-25	-
isotig28329	11.0157	82.057	2.89707	Up	1.39e-07	1.71e-06	-
isotig23014	7.9576	59.036	2.89119	Up	8e-09	1.16e-07	gi|72168654|ref|XP_781952.1|/1.78498e-35/PREDICTED: hypothetical protein [Strongylocentrotus purpuratus]
isotig08005	5.14301	38.1551	2.89119	Up	8e-09	1.16e-07	gi|72020076|ref|XP_796001.1|/1.32873e-118/PREDICTED: similar to ribosomal protein L8 [Strongylocentrotus purpuratus]
isotig28543	48.1218	353.885	2.87852	Up	2.22e-27	9.23e-26	-
isotig16081	111.576	814.51	2.86791	Up	1.41e-204	3.94e-202	gi|148688412|gb|EDL20359.1|/2.04028e-45/mCG127562 [Mus musculus]
isotig15783	3.20665	23.3041	2.86144	Up	2.38e-07	2.83e-06	gi|296434201|ref|NP_001171771.1|/4.60376e-112/coiled-coil domain containing 151-like [Saccoglossus kowalevskii]
isotig10422	2.9547	21.473	2.86144	Up	7.73e-05	0.000579262	gi|41152439|ref|NP_955930.1|/4.16639e-85/60S ribosomal protein L10a [Danio rerio]
isotig22945	5.19311	37.7405	2.86144	Up	4.24e-06	4.09e-05	gi|115610811|ref|XP_788683.2|/7.41074e-103/PREDICTED: similar to rad51 [Strongylocentrotus purpuratus]
isotig17434	2.39443	17.4013	2.86144	Up	7.73e-05	0.000579883	-
isotig03732	1.40898	10.2397	2.86144	Up	2.38e-07	2.83e-06	gi|47551003|ref|NP_999675.1|/1.2451e-87/alpha-2 collagen [Strongylocentrotus purpuratus]
isotig16133	2.02979	14.7514	2.86144	Up	7.73e-05	0.000579469	gi|115916041|ref|XP_786790.2|/1.33051e-73/PREDICTED: similar to nicotinic acetylcholine receptor alpha2 subunit [Strongylocentrotus purpuratus]
isotig02043	2.84351	20.665	2.86144	Up	4.24e-06	4.08e-05	gi|291231266|ref|XP_002735590.1|/1.7823e-09/PREDICTED: NADH dehydrogenase 1 beta subcomplex subunit 4-like [Saccoglossus kowalevskii]
isotig17100	2.2937	16.6693	2.86144	Up	7.73e-05	0.000580298	-
isotig28618	6.97446	50.6864	2.86144	Up	7.73e-05	0.000579676	-
isotig23993	4.3464	31.5872	2.86144	Up	7.73e-05	0.000580506	-
isotig19063	3.69394	26.8454	2.86144	Up	4.24e-06	4.09e-05	gi|291229378|ref|XP_002734658.1|/8.39835e-54/PREDICTED: heat shock 70kDa protein 2-like [Saccoglossus kowalevskii]
isotig23794	4.17982	30.3765	2.86144	Up	7.73e-05	0.000580091	-
isotig13643	1.66352	12.0895	2.86144	Up	4.24e-06	4.09e-05	-
isotig15001	1.72234	12.5169	2.86144	Up	7.73e-05	0.000580713	gi|296317331|ref|NP_001171750.1|/6.33933e-73/ADP-ribosylation factor-like protein 6 [Saccoglossus kowalevskii]
isotig14440	20.8982	150.95	2.85262	Up	1.09e-50	7.15e-49	gi|115689569|ref|XP_787359.2|/1.56924e-22/PREDICTED: similar to 2 alpha fibrillar collagen [Strongylocentrotus purpuratus]
isotig18722	21.5418	154.107	2.83872	Up	7.16e-30	3.14e-28	-
isotig14250	2.96017	21.0646	2.83107	Up	2.33e-08	3.19e-07	gi|291230034|ref|XP_002734975.1|/1.62245e-46/PREDICTED: ankyrin repeat containing protein-like [Saccoglossus kowalevskii]
isotig18807	4.5132	31.9793	2.82492	Up	4.07e-07	4.62e-06	gi|115749099|ref|XP_792353.2|/4.55829e-67/PREDICTED: hypothetical protein [Strongylocentrotus purpuratus]
isotig17729	9.84293	69.2974	2.81564	Up	2.85e-15	6.94e-14	-
isotig14006	1.85554	13.0636	2.81564	Up	7.24e-06	6.67e-05	gi|72016001|ref|XP_781059.1|/3.64459e-52/PREDICTED: similar to MGC68877 protein isoform 3 [Strongylocentrotus purpuratus]
isotig16369	2.08265	14.5049	2.80004	Up	0.000132467	0.000929176	gi|291223666|ref|XP_002731832.1|/6.64466e-46/PREDICTED: hypothetical protein [Saccoglossus kowalevskii]
isotig14610	1.58573	11.044	2.80004	Up	0.000132467	0.000929798	gi|115623565|ref|XP_786909.2|/1.60496e-117/PREDICTED: hypothetical protein [Strongylocentrotus purpuratus]
isotig29063	15.9948	111.397	2.80004	Up	3.97e-08	5.23e-07	gi|72011794|ref|XP_782232.1|/8.2861e-22/PREDICTED: hypothetical protein [Strongylocentrotus purpuratus]
isotig18697	2.70486	18.8383	2.80004	Up	0.000132467	0.000930109	-
isotig23200	4.04589	28.1781	2.80004	Up	0.000132467	0.000929487	gi|115963954|ref|XP_001192186.1|/1.42982e-19/PREDICTED: similar to protein arginine N-methyltransferase 3 [Strongylocentrotus purpuratus]
isotig16240	2.05061	14.2817	2.80004	Up	0.000132467	0.000928866	gi|115760555|ref|XP_788295.2|/3.26984e-40/PREDICTED: hypothetical protein, partial [Strongylocentrotus purpuratus]
isotig09317	4.50134	31.3501	2.80004	Up	1.35e-11	2.56e-10	gi|115963316|ref|XP_001191296.1|/3.96377e-13/PREDICTED: similar to M-type 9 protein, putative [Strongylocentrotus purpuratus]
isotig09612	6.46689	45.0394	2.80004	Up	3.97e-08	5.23e-07	gi|1752809|dbj|BAA14010.1|/6.04978e-77/cyclin A [Asterina pectinifera]
isotig24943	4.63169	32.2579	2.80004	Up	0.000132467	0.000928245	gi|218505767|ref|NP_001136230.1|/5.81487e-24/Arg3.1/Arc mRNA-binding zinc finger protein [Rattus norvegicus]
isotig28003	6.29715	43.8572	2.80004	Up	0.000132467	0.000928555	-
isotig13701	12.7212	88.5981	2.80004	Up	1.52e-35	7.73e-34	-
isotig14138	13.4977	92.8384	2.78201	Up	1.15e-32	5.44e-31	-
isotig14841	4.96047	34.0471	2.77898	Up	2.28e-11	4.24e-10	gi|115715395|ref|XP_788351.2|/1.32095e-47/PREDICTED: similar to myb binding protein (P160) 1a-like [Strongylocentrotus purpuratus]
isotig09577	2.43082	16.5617	2.76833	Up	1.23e-05	0.00010923	-
isotig13111	3.52974	24.0489	2.76833	Up	8.48e-17	2.26e-15	gi|72090755|ref|XP_795051.1|/5.32514e-140/PREDICTED: hypothetical protein [Strongylocentrotus purpuratus]
isotig20305	8.27672	56.391	2.76833	Up	3.87e-10	6.46e-09	-
isotig20583	4.24264	28.906	2.76833	Up	1.23e-05	0.000109184	-
isotig09103	1.39024	9.47203	2.76833	Up	1.23e-05	0.000109276	gi|115924117|ref|XP_001186396.1|/0/PREDICTED: similar to LOC496205 protein [Strongylocentrotus purpuratus]
isotig22787	39.667	269.678	2.76523	Up	2.17e-35	1.1e-33	gi|115889554|ref|XP_780851.2|/1.87213e-24/PREDICTED: similar to alpha-5 collagen [Strongylocentrotus purpuratus]
isotig15172	5.24228	35.4521	2.75761	Up	3.87e-11	7.09e-10	gi|82617556|ref|NP_001032400.1|/6.59908e-91/sulfotransferase [Strongylocentrotus purpuratus]
isotig10156	11.7609	79.366	2.75453	Up	1.43e-16	3.76e-15	-
isotig21772	34.4612	232.093	2.75166	Up	9.65e-33	4.57e-31	-
isotig29211	14.3322	96.3465	2.74897	Up	1.18e-06	1.25e-05	gi|72013493|ref|XP_785319.1|/7.14319e-21/PREDICTED: similar to cellular retinoic acid binding protein type I [Strongylocentrotus purpuratus]
isotig11151	7.09617	47.703	2.74897	Up	3.88e-12	7.67e-11	gi|47551003|ref|NP_999675.1|/5.94259e-76/alpha-2 collagen [Strongylocentrotus purpuratus]
isotig17566	3.9947	26.8538	2.74897	Up	1.18e-06	1.25e-05	gi|115653055|ref|XP_782910.2|/5.72743e-72/PREDICTED: hypothetical protein [Strongylocentrotus purpuratus]
isotig19495	36.6145	245.086	2.7428	Up	4.77e-42	2.75e-40	-
isotig16019	4.02891	26.8398	2.73591	Up	1.14e-07	1.41e-06	gi|115704798|ref|XP_780056.2|/1.8893e-67/PREDICTED: similar to Ddx10 protein [Strongylocentrotus purpuratus]
isotig29160	25.0789	167.071	2.73591	Up	6.53e-11	1.17e-09	-
isotig13114	3.31418	22.0013	2.73086	Up	4e-15	9.61e-14	gi|72015881|ref|XP_784094.1|/1.12225e-102/PREDICTED: similar to LOC402794 protein [Strongylocentrotus purpuratus]
isotig17018	7.56611	50.1749	2.72934	Up	6.54e-12	1.26e-10	gi|188497644|ref|NP_067290.2|/2.26961e-90/nucleolar complex protein 3 homolog [Mus musculus]
isotig15649	6.27738	41.6286	2.72934	Up	6.54e-12	1.26e-10	gi|260830463|ref|XP_002610180.1|/1.78917e-103/hypothetical protein BRAFLDRAFT_77063 [Branchiostoma floridae]
isotig13296	2.35118	15.5614	2.72651	Up	1.12e-08	1.59e-07	-
isotig27026	202.724	1336.43	2.72079	Up	7.66e-115	1.01e-112	-
isotig07390	1.85339	12.2066	2.71942	Up	2.09e-05	0.000175712	-
isotig10475	2.1821	14.3715	2.71942	Up	2.09e-05	0.000175782	gi|213514270|ref|NP_001133765.1|/1.69811e-23/Mixed lineage kinase domain-like protein [Salmo salar]
isotig09137	5.39271	35.272	2.70944	Up	1.1e-11	2.1e-10	-
isotig13186	1.49205	9.75902	2.70944	Up	1.99e-06	2.03e-05	-
isotig24312	17.4172	113.393	2.70275	Up	1.12e-13	2.45e-12	-
isotig14397	9.14567	59.542	2.70275	Up	7.43e-20	2.29e-18	gi|224052575|ref|XP_002189389.1|/4.40295e-41/PREDICTED: nucleolar complex associated 3 homolog (S. cerevisiae) [Taeniopygia guttata]
isotig13271	4.31752	28.0585	2.70016	Up	1.13e-14	2.64e-13	-
isotig09988	6.20639	40.2719	2.69794	Up	1.89e-08	2.61e-07	-
isotig15702	4.42893	28.7383	2.69794	Up	1.89e-08	2.61e-07	-
isotig21262	13.5167	86.9759	2.68587	Up	1.88e-13	4.05e-12	gi|255103427|gb|ACU00919.1|/6.23055e-36/protein kinase C isoform [Patiria pectinifera]
isotig10411	99.1519	637.025	2.68364	Up	3.7e-153	6.37e-151	-
isotig19482	21.0962	135.022	2.67814	Up	2.32e-23	8.2e-22	gi|72013493|ref|XP_785319.1|/2.68855e-34/PREDICTED: similar to cellular retinoic acid binding protein type I [Strongylocentrotus purpuratus]
isotig16631	2.90023	18.4425	2.6688	Up	3.54e-05	0.000284949	gi|115841647|ref|XP_783989.2|/8.82647e-93/PREDICTED: similar to Rad50-interacting protein 1 [Strongylocentrotus purpuratus]
isotig14948	3.38633	21.5337	2.6688	Up	3.25e-07	3.75e-06	gi|291227693|ref|XP_002733817.1|/1.9335e-166/PREDICTED: growth arrest-specific 8-like [Saccoglossus kowalevskii]
isotig24434	8.77227	55.7828	2.6688	Up	3.25e-07	3.75e-06	-
isotig15848	7.80233	49.6149	2.6688	Up	3.16e-13	6.67e-12	gi|291225934|ref|XP_002732952.1|/8.11653e-123/PREDICTED: UPF0360 protein C11orf60 homolog [Saccoglossus kowalevskii]
isotig25723	6.54183	41.5994	2.6688	Up	3.54e-05	0.000284621	-
isotig18727	3.64761	23.1951	2.6688	Up	3.54e-05	0.000284513	gi|115891450|ref|XP_789737.2|/2.9238e-51/PREDICTED: similar to ASH2L [Strongylocentrotus purpuratus]
isotig07187	1.37589	8.7493	2.6688	Up	3.54e-05	0.000284839	gi|156406520|ref|XP_001641093.1|/0/predicted protein [Nematostella vectensis]
isotig22013	6.11421	38.8802	2.6688	Up	3.36e-06	3.3e-05	-
isotig13482	1.54988	9.85568	2.6688	Up	3.54e-05	0.00028473	gi|291229462|ref|XP_002734692.1|/4.24325e-74/PREDICTED: hypothetical protein [Saccoglossus kowalevskii]
isotig14634	9.53962	60.181	2.6573	Up	5.87e-19	1.74e-17	gi|72125850|ref|XP_791474.1|/8.27467e-82/PREDICTED: similar to Rbm13-prov protein [Strongylocentrotus purpuratus]
isotig17548	9.54911	59.9999	2.65152	Up	5.29e-13	1.1e-11	gi|115683794|ref|XP_796626.2|/2.76667e-66/PREDICTED: hypothetical protein [Strongylocentrotus purpuratus]
isotig14208	81.5762	511.685	2.64904	Up	8.14e-163	1.58e-160	gi|291225507|ref|XP_002732743.1|/2.82899e-46/PREDICTED: collagen, type V, alpha 1-like [Saccoglossus kowalevskii]
isotig13213	41.994	261.99	2.64126	Up	4.99e-131	7.48e-129	-
isotig15611	13.7455	85.7048	2.64042	Up	1.82e-22	6.22e-21	gi|156365772|ref|XP_001626817.1|/2.67466e-06/predicted protein [Nematostella vectensis]
isotig17060	71.3239	444.588	2.64001	Up	5.58e-91	5.65e-89	-
isotig18418	6.11822	38.1117	2.63905	Up	5.33e-08	6.9e-07	-
isotig22271	24.5695	152.89	2.63755	Up	1.72e-20	5.43e-19	gi|135489|sp|P11833.1|TBB_PARLI/1.95892e-91/RecName: Full=Tubulin beta chain; AltName: Full=Beta-tubulin
isotig28370	42.2084	262.349	2.63588	Up	1.68e-19	5.08e-18	gi|72104931|ref|XP_789999.1|/4.57894e-12/PREDICTED: similar to cellular retinol-binding protein type 1b [Strongylocentrotus purpuratus]
isotig23329	8.03757	49.8939	2.63403	Up	5.46e-07	6.09e-06	gi|115744100|ref|XP_001197420.1|/2.71716e-75/PREDICTED: hypothetical protein [Strongylocentrotus purpuratus]
isotig14746	2.71282	16.7579	2.62698	Up	5.66e-06	5.31e-05	-
isotig19241	14.1463	87.3862	2.62698	Up	1.54e-15	3.8e-14	gi|120092|sp|P19477.1|FIBA_PARPA/2.03471e-37/RecName: Full=Fibrinogen-like protein A; Short=FREP-A; Flags: Precursor
isotig24947	52.2906	322.736	2.62573	Up	2.08e-33	1.01e-31	-
isotig18027	36.3134	223.245	2.62005	Up	1.35e-41	7.68e-40	gi|122063218|sp|P21251.2|CALM_STIJA/5.76029e-79/RecName: Full=Calmodulin; Short=CaM
isotig16549	2.83847	17.4052	2.61633	Up	5.98e-05	0.000458164	gi|291225834|ref|XP_002732903.1|/3.27597e-58/PREDICTED: hypothetical protein [Saccoglossus kowalevskii]
isotig07529	2.0813	12.7623	2.61633	Up	5.98e-05	0.000458332	-
isotig20424	15.8051	96.6758	2.61276	Up	2.57e-15	6.27e-14	gi|291237232|ref|XP_002738539.1|/3.86652e-34/PREDICTED: DEAD (Asp-Glu-Ala-Asp) box polypeptide 18-like [Saccoglossus kowalevskii]
isotig06513	43.4592	265.367	2.61026	Up	8.01e-91	8.08e-89	gi|38490686|emb|CAE53096.1|/3.95039e-158/alpha-5 collagen [Paracentrotus lividus]
isotig18030	12.6274	76.4742	2.59841	Up	4.29e-15	1.03e-13	gi|115613272|ref|XP_783131.2|/4.09517e-08/PREDICTED: similar to cardiac troponin T isoform A3b, partial [Strongylocentrotus purpuratus]
isotig04603	2.33728	14.155	2.59841	Up	9.15e-07	9.88e-06	gi|115739571|ref|XP_787249.2|/1.40302e-61/PREDICTED: similar to cysteine-rich secretory protein-2, putative [Strongylocentrotus purpuratus]
isotig16606	6.45529	39.0944	2.59841	Up	1.46e-09	2.3e-08	-
isotig24579	8.90247	53.915	2.59841	Up	9.15e-07	9.88e-06	-
isotig15299	11.9453	72.1621	2.5948	Up	1.33e-19	4.04e-18	gi|115949002|ref|XP_001176916.1|/3.35826e-103/PREDICTED: similar to MGC140597 protein, partial [Strongylocentrotus purpuratus]
isotig17301	3.92799	23.5507	2.58391	Up	9.5e-06	8.57e-05	gi|259013400|ref|NP_001158407.1|/3.57961e-37/twisted gastrulation [Saccoglossus kowalevskii]
isotig14156	8.22975	49.2545	2.58134	Up	1.24e-16	3.27e-15	gi|291240188|ref|XP_002740001.1|/2.7937e-133/PREDICTED: argininosuccinate synthetase 1-like [Saccoglossus kowalevskii]
isotig27300	17.5125	104.291	2.57416	Up	2.44e-09	3.75e-08	gi|115963085|ref|XP_001182555.1|/3.79415e-19/PREDICTED: similar to calcium activated chloride channel 1 precursor [Strongylocentrotus purpuratus]
isotig17921	7.49755	44.6498	2.57416	Up	2.44e-09	3.76e-08	gi|291224230|ref|XP_002732108.1|/1.47304e-21/PREDICTED: hypothetical protein [Saccoglossus kowalevskii]
isotig18775	8.1606	48.5984	2.57416	Up	2.44e-09	3.76e-08	-
isotig14481	22.6876	134.902	2.57194	Up	2.25e-40	1.25e-38	gi|156454687|gb|ABU63970.1|/3.01443e-10/protein disulfide isomerase associated 4 [Perca flavescens]
isotig17936	6.65063	39.2705	2.56188	Up	2.46e-08	3.35e-07	-
isotig20037	8.05782	47.5796	2.56188	Up	2.46e-08	3.34e-07	-
isotig10154	4.83957	28.5766	2.56188	Up	0.000100386	0.00072549	-
isotig17431	6.29715	37.1833	2.56188	Up	2.46e-08	3.35e-07	-
isotig22194	4.90637	28.971	2.56188	Up	0.000100386	0.00072524	gi|115698896|ref|XP_798367.2|/8.36489e-34/PREDICTED: hypothetical protein [Strongylocentrotus purpuratus]
isotig13598	1.63379	9.64715	2.56188	Up	0.000100386	0.000724741	-
isotig14107	2.85281	16.8452	2.56188	Up	1.53e-06	1.59e-05	gi|115924142|ref|XP_001187662.1|/3.76565e-43/PREDICTED: hypothetical protein [Strongylocentrotus purpuratus]
isotig24672	6.02439	35.5727	2.56188	Up	0.000100386	0.000724991	-
isotig19676	18.6901	109.914	2.55603	Up	5.93e-18	1.68e-16	gi|115744100|ref|XP_001197420.1|/2.83382e-33/PREDICTED: hypothetical protein [Strongylocentrotus purpuratus]
isotig26395	142.562	837.06	2.55374	Up	2.17e-72	1.93e-70	-
isotig16443	16.1776	94.567	2.54734	Up	3.03e-21	9.87e-20	gi|74315916|ref|NP_001028271.1|/5.28221e-64/phosphoserine phosphatase [Danio rerio]
isotig15827	58.7378	343.023	2.54594	Up	1.86e-79	1.7e-77	gi|291228220|ref|XP_002734077.1|/4.08351e-105/PREDICTED: calumenin-like [Saccoglossus kowalevskii]
isotig15125	4.042	23.6048	2.54594	Up	2.49e-07	2.94e-06	-
isotig17307	3.87846	22.5491	2.53952	Up	1.59e-05	0.000138256	gi|296479785|gb|DAA21900.1|/3.01217e-07/coiled-coil domain containing 34 [Bos taurus]
isotig21339	5.70427	33.1643	2.53952	Up	1.59e-05	0.000138198	gi|149639663|ref|XP_001514394.1|/4.35452e-26/PREDICTED: hypothetical protein [Ornithorhynchus anatinus]
isotig23717	6.95425	40.4316	2.53952	Up	1.59e-05	0.000138141	-
isotig24216	15.5289	90.2841	2.53952	Up	6.75e-10	1.1e-08	-
isotig20270	8.27672	47.9324	2.53387	Up	4.09e-08	5.38e-07	-
isotig15038	37.0513	214.378	2.53256	Up	2.18e-56	1.59e-54	gi|115722917|ref|XP_781458.2|/1.05872e-176/PREDICTED: similar to LOC398558 protein [Strongylocentrotus purpuratus]
isotig17647	8.85022	51.1623	2.5313	Up	1.13e-10	1.99e-09	gi|115905859|ref|XP_782273.2|/2.66514e-29/PREDICTED: hypothetical protein [Strongylocentrotus purpuratus]
isotig13293	11.7658	67.7949	2.52658	Up	7.1e-31	3.2e-29	-
isotig18177	7.69802	44.2896	2.52441	Up	6.75e-09	9.92e-08	gi|156387458|ref|XP_001634220.1|/5.33706e-37/predicted protein [Nematostella vectensis]
isotig16155	4.0803	23.4755	2.52441	Up	2.55e-06	2.56e-05	gi|291237650|ref|XP_002738745.1|/7.00114e-75/PREDICTED: predicted protein-like [Saccoglossus kowalevskii]
isotig20764	7.61656	43.4914	2.51352	Up	4.14e-07	4.7e-06	-
isotig18510	9.84018	56.0725	2.51054	Up	1.86e-10	3.22e-09	-
isotig17142	20.6236	116.574	2.49887	Up	1.92e-23	6.81e-22	gi|115931116|ref|XP_001178263.1|/4.73389e-40/PREDICTED: similar to ENSANGP00000018242 [Strongylocentrotus purpuratus]
isotig17041	3.78306	21.3071	2.49371	Up	2.65e-05	0.000217284	gi|115634871|ref|XP_797040.2|/2.46486e-20/PREDICTED: similar to Os07g0444200 [Strongylocentrotus purpuratus]
isotig14700	2.6891	15.1457	2.49371	Up	2.65e-05	0.000217369	gi|115916235|ref|XP_788611.2|/5.51592e-171/PREDICTED: hypothetical protein [Strongylocentrotus purpuratus]
isotig16010	7.27035	40.8284	2.48947	Up	3.08e-10	5.2e-09	gi|260820431|ref|XP_002605538.1|/5.87106e-32/hypothetical protein BRAFLDRAFT_130664 [Branchiostoma floridae]
isotig13097	2.62131	14.7206	2.48947	Up	3.08e-10	5.2e-09	gi|115707274|ref|XP_784044.2|/9.798e-143/PREDICTED: hypothetical protein [Strongylocentrotus purpuratus]
isotig14832	34.6994	194.635	2.48779	Up	4.83e-52	3.27e-50	gi|115713917|ref|XP_001187533.1|/0/PREDICTED: hypothetical protein, partial [Strongylocentrotus purpuratus]
isotig16014	11.9265	66.8119	2.48593	Up	7.14e-16	1.79e-14	gi|115689585|ref|XP_796537.2|/4.63633e-48/PREDICTED: similar to 15-hydroxyprostaglandin dehydrogenase (NAD+), partial [Strongylocentrotus purpuratus]
isotig24442	8.83689	49.504	2.48593	Up	4.24e-06	4.09e-05	gi|115683754|ref|XP_001175737.1|/9.27577e-54/PREDICTED: hypothetical protein [Strongylocentrotus purpuratus]
isotig07859	8.84503	49.5496	2.48593	Up	5.15e-11	9.35e-10	gi|241166485|ref|XP_002409876.1|/1.11239e-39/ribonucleotide reductase, beta subunit, putative [Ixodes scapularis]
isotig16366	4.87221	27.1886	2.48035	Up	6.87e-07	7.58e-06	gi|115948481|ref|XP_797026.2|/2.55645e-90/PREDICTED: similar to MGC53625 protein [Strongylocentrotus purpuratus]
isotig09703	5.48706	30.5306	2.47615	Up	1.12e-07	1.39e-06	gi|47551003|ref|NP_999675.1|/5.39796e-11/alpha-2 collagen [Strongylocentrotus purpuratus]
isotig26333	29.364	163.189	2.47442	Up	6.95e-15	1.64e-13	-
isotig14372	22.2009	123.299	2.47347	Up	3.06e-36	1.57e-34	gi|115889579|ref|XP_780976.2|/1.57473e-54/PREDICTED: similar to alpha-5 collagen [Strongylocentrotus purpuratus]
isotig16701	6.56719	36.4578	2.47288	Up	1.85e-08	2.57e-07	gi|260813102|ref|XP_002601258.1|/1.45013e-111/hypothetical protein BRAFLDRAFT_229318 [Branchiostoma floridae]
isotig14284	4.96116	27.4918	2.47025	Up	3.06e-09	4.66e-08	gi|72004817|ref|XP_783407.1|/1.07355e-174/PREDICTED: hypothetical protein [Strongylocentrotus purpuratus]
isotig13452	125.101	692.514	2.46875	Up	2.87e-260	1.06e-257	-
isotig14576	14.1965	78.3345	2.46411	Up	1.41e-22	4.86e-21	gi|193788689|ref|NP_001123287.1|/2.41774e-113/E2F transcription factor 3 [Strongylocentrotus purpuratus]
isotig06051	5.86426	32.2965	2.46136	Up	6.77e-14	1.51e-12	-
isotig04589	26.947	147.158	2.44917	Up	3.42e-68	2.88e-66	gi|260830645|ref|XP_002610271.1|/1.24633e-134/hypothetical protein BRAFLDRAFT_115434 [Branchiostoma floridae]
isotig14758	19.6389	107.043	2.44641	Up	4.8e-29	2.05e-27	gi|115938892|ref|XP_001186069.1|/1.8688e-38/PREDICTED: similar to 15-hydroxyprostaglandin dehydrogenase (NAD+) [Strongylocentrotus purpuratus]
isotig13183	2.07879	11.3306	2.44641	Up	1.14e-06	1.21e-05	gi|260829513|ref|XP_002609706.1|/0/hypothetical protein BRAFLDRAFT_270517 [Branchiostoma floridae]
isotig13191	1.80324	9.8287	2.44641	Up	7.02e-06	6.5e-05	gi|115913956|ref|XP_788900.2|/4.08901e-72/PREDICTED: similar to OTTHUMP00000016774 [Strongylocentrotus purpuratus]
isotig19830	5.02348	27.3808	2.44641	Up	4.39e-05	0.000346306	-
isotig20280	9.2396	50.361	2.44641	Up	3.05e-08	4.08e-07	-
isotig13455	2.69402	14.6839	2.44641	Up	1.14e-06	1.21e-05	-
isotig07333	2.57703	14.0463	2.44641	Up	7.02e-06	6.49e-05	-
isotig15356	10.8398	59.0832	2.44641	Up	3.18e-15	7.69e-14	gi|291232034|ref|XP_002735965.1|/1.68733e-51/PREDICTED: calbindin 53E-like [Saccoglossus kowalevskii]
isotig13370	2.50253	13.6402	2.44641	Up	1.14e-06	1.21e-05	-
isotig19217	14.0964	76.8336	2.44641	Up	6.61e-13	1.37e-11	gi|291622131|emb|CBG91877.1|/1.82667e-86/cyclin B3 [Marthasterias glacialis]
isotig17343	3.93185	21.4308	2.44641	Up	4.39e-05	0.000346046	gi|291232168|ref|XP_002736015.1|/5.38637e-09/PREDICTED: hypothetical protein [Saccoglossus kowalevskii]
isotig15262	2.973	16.2046	2.44641	Up	4.39e-05	0.000346176	-
isotig18615	32.1323	174.329	2.43971	Up	7.86e-29	3.34e-27	-
isotig14151	33.6428	182.499	2.43952	Up	1.37e-54	9.76e-53	gi|291243323|ref|XP_002741552.1|/0/PREDICTED: nucleolar protein 5A (56kDa with KKE/D repeat)-like [Saccoglossus kowalevskii]
isotig13135	12.8769	69.4398	2.43098	Up	8.12e-37	4.23e-35	gi|118092840|ref|XP_426519.2|/2.1957e-42/PREDICTED: similar to KIAA1516 protein, partial [Gallus gallus]
isotig14093	11.3371	60.9354	2.42623	Up	2.05e-19	6.2e-18	gi|47551163|ref|NP_999761.1|/1.03568e-160/radial spokehead [Strongylocentrotus purpuratus]
isotig16895	30.3886	162.942	2.42275	Up	5.14e-32	2.41e-30	gi|296488156|gb|DAA30269.1|/1.28167e-96/protein disulfide isomerase A4 precursor [Bos taurus]
isotig04618	8.75794	46.8983	2.42087	Up	1.45e-15	3.58e-14	-
isotig09505	10.0432	53.7275	2.41944	Up	1.67e-21	5.51e-20	gi|115742448|ref|XP_001198108.1|/9.72349e-13/PREDICTED: hypothetical protein, partial [Strongylocentrotus purpuratus]
isotig14018	4.20669	22.5042	2.41944	Up	5.02e-08	6.53e-07	gi|260831400|ref|XP_002610647.1|/2.87326e-142/hypothetical protein BRAFLDRAFT_275907 [Branchiostoma floridae]
isotig20033	9.08794	48.6171	2.41944	Up	5.02e-08	6.53e-07	gi|156402947|ref|XP_001639851.1|/5.82891e-20/predicted protein [Nematostella vectensis]
isotig13282	2.66136	14.2037	2.41603	Up	3.06e-07	3.56e-06	-
isotig14157	58.8468	313.738	2.41452	Up	3.16e-91	3.24e-89	-
isotig13966	23.9415	127.149	2.40893	Up	1.43e-39	7.88e-38	gi|156368142|ref|XP_001627555.1|/4.44243e-120/predicted protein [Nematostella vectensis]
isotig15368	11.4766	60.9079	2.40793	Up	2.37e-15	5.81e-14	-
isotig15231	14.7662	78.338	2.40741	Up	9.37e-20	2.87e-18	gi|91076408|ref|XP_969456.1|/1.76382e-88/PREDICTED: similar to CG6084 CG6084-PA [Tribolium castaneum]
isotig08108	3.08184	16.3312	2.40576	Up	1.16e-05	0.000103125	gi|291235448|ref|XP_002737655.1|/3.47603e-06/PREDICTED: hCG32827-like [Saccoglossus kowalevskii]
isotig16524	4.2464	22.5024	2.40576	Up	1.16e-05	0.000103082	gi|115772455|ref|XP_782226.2|/1.73209e-83/PREDICTED: similar to Extra spindle poles-like 1 (S. cerevisiae) [Strongylocentrotus purpuratus]
isotig18037	5.04567	26.7378	2.40576	Up	1.16e-05	0.000103169	gi|94734040|emb|CAK04045.1|/1.10805e-35/ubiquitin-like, containing PHD and RING finger domains, 1 [Danio rerio]
isotig14234	5.90576	31.2956	2.40576	Up	3.77e-10	6.31e-09	gi|72106846|ref|XP_797134.1|/7.12182e-26/PREDICTED: similar to DPY30 domain containing 1 [Strongylocentrotus purpuratus]
isotig19255	5.63196	29.8447	2.40576	Up	1.16e-05	0.000103213	gi|72155110|ref|XP_789610.1|/5.43664e-30/PREDICTED: similar to coiled-coil domain containing 92 [Strongylocentrotus purpuratus]
isotig16732	12.3596	65.3854	2.40334	Up	8.28e-14	1.82e-12	gi|72141241|ref|XP_791892.1|/8.0133e-94/PREDICTED: similar to MGC89952 protein [Strongylocentrotus purpuratus]
isotig17843	8.25323	43.4853	2.3975	Up	1.36e-08	1.93e-07	gi|49457843|ref|NP_001001768.1|/6.52066e-09/hairy and enhancer of split [Strongylocentrotus purpuratus]
isotig21871	6.02213	31.7299	2.3975	Up	7.26e-05	0.000547068	gi|72042858|ref|XP_796825.1|/7.38588e-33/PREDICTED: similar to DNA polymerase epsilon subunit B [Strongylocentrotus purpuratus]
isotig21069	5.60041	29.5079	2.3975	Up	7.26e-05	0.000546872	gi|260798795|ref|XP_002594385.1|/2.96005e-17/hypothetical protein BRAFLDRAFT_72207 [Branchiostoma floridae]
isotig18284	43.043	226.788	2.3975	Up	1.28e-37	6.76e-36	gi|115678928|ref|XP_788106.2|/8.15166e-127/PREDICTED: similar to chaperonin subunit 8 theta [Strongylocentrotus purpuratus]
isotig22755	10.286	53.7286	2.38501	Up	5.02e-07	5.64e-06	gi|292619072|ref|XP_002663865.1|/5.03792e-36/PREDICTED: Lepre1 protein [Danio rerio]
isotig25356	12.6943	66.3079	2.38501	Up	5.02e-07	5.64e-06	-
isotig16653	11.5278	60.2148	2.38501	Up	8.02e-13	1.65e-11	gi|115647107|ref|XP_798353.2|/4.69304e-107/PREDICTED: similar to aspartyl (asparaginyl) beta hydroxylase, partial [Strongylocentrotus purpuratus]
isotig14876	8.88598	46.4156	2.38501	Up	8.02e-13	1.65e-11	gi|115739490|ref|XP_796750.2|/1.76519e-41/PREDICTED: similar to GA19517-PA [Strongylocentrotus purpuratus]
isotig21115	49.1459	256.712	2.38501	Up	8.04e-33	3.81e-31	gi|291233821|ref|XP_002736837.1|/2.0934e-108/PREDICTED: chaperonin containing Tcp1, subunit 3 (gamma)-like isoform 1 [Saccoglossus kowalevskii]
isotig16787	5.90758	30.858	2.38501	Up	5.02e-07	5.64e-06	-
isotig20802	47.552	247.404	2.37929	Up	1.31e-32	6.17e-31	gi|260833804|ref|XP_002611902.1|/1.87811e-54/hypothetical protein BRAFLDRAFT_272416 [Branchiostoma floridae]
isotig17514	14.3666	74.6806	2.37802	Up	3.74e-14	8.47e-13	-
isotig17260	5.44569	28.2687	2.37602	Up	3.08e-06	3.03e-05	gi|72008280|ref|XP_785814.1|/1.53261e-19/PREDICTED: hypothetical protein [Strongylocentrotus purpuratus]
isotig13836	3.10492	16.1177	2.37602	Up	3.08e-06	3.04e-05	-
isotig23429	9.44042	49.0054	2.37602	Up	3.08e-06	3.03e-05	gi|115738152|ref|XP_794820.2|/6.34559e-40/PREDICTED: similar to SMC6 protein [Strongylocentrotus purpuratus]
isotig25172	20.2268	104.594	2.37046	Up	1.69e-10	2.94e-09	-
isotig11707	125.325	646.237	2.36638	Up	4.96e-98	5.5e-96	gi|115925545|ref|XP_001178632.1|/5.11041e-18/PREDICTED: similar to putative mitochondrial NADH dehydrogenase (ubiquinone) 1 alpha subcomplex [Strongylocentrotus purpuratus]
isotig09469	36.6993	188.919	2.36394	Up	1.91e-51	1.28e-49	gi|291222941|ref|XP_002731473.1|/1.51954e-09/PREDICTED: apoptotic chromatin condensation inducer 1-like [Saccoglossus kowalevskii]
isotig13227	2.82482	14.5415	2.36394	Up	1.35e-07	1.66e-06	-
isotig20560	6.4495	33.2005	2.36394	Up	1.91e-05	0.000161084	-
isotig16023	3.99536	20.5672	2.36394	Up	1.91e-05	0.000161019	gi|119655545|gb|ABL86143.1|/8.62409e-36/BRCA1 [Strongylocentrotus purpuratus]
isotig19829	11.9364	61.4457	2.36394	Up	1.01e-09	1.61e-08	-
isotig17137	6.18753	31.6177	2.3533	Up	8.23e-07	8.96e-06	gi|115748975|ref|XP_784972.2|/1.73514e-27/PREDICTED: similar to C79407 protein [Strongylocentrotus purpuratus]
isotig07874	5.84818	29.8836	2.3533	Up	8.23e-07	8.96e-06	-
isotig15967	15.8103	80.7892	2.3533	Up	6.33e-18	1.79e-16	gi|115689569|ref|XP_787359.2|/4.53178e-20/PREDICTED: similar to 2 alpha fibrillar collagen [Strongylocentrotus purpuratus]
isotig15785	8.39112	42.8045	2.35083	Up	2.75e-10	4.68e-09	gi|115972648|ref|XP_001177737.1|/3.46965e-39/PREDICTED: similar to MGC88935 protein, partial [Strongylocentrotus purpuratus]
isotig09337	2.9359	14.9355	2.34687	Up	0.000119563	0.000849743	gi|115899403|ref|XP_784045.2|/1.42645e-28/PREDICTED: similar to Chromosome 1 open reading frame 33 [Strongylocentrotus purpuratus]
isotig21149	5.62404	28.6106	2.34687	Up	0.000119563	0.000850896	gi|115959926|ref|XP_001180271.1|/6.88869e-35/PREDICTED: similar to DNA repair protein [Strongylocentrotus purpuratus]
isotig13448	3.77413	19.1997	2.34687	Up	3.65e-08	4.83e-07	-
isotig18756	4.5183	22.9855	2.34687	Up	0.000119563	0.000850319	-
isotig24850	7.64568	38.8951	2.34687	Up	0.000119563	0.000850031	gi|115784278|ref|XP_001175743.1|/3.29047e-46/PREDICTED: similar to PWP2 periodic tryptophan protein homolog [Strongylocentrotus purpuratus]
isotig20007	5.04885	25.6845	2.34687	Up	0.000119563	0.000850607	gi|72082292|ref|XP_796339.1|/9.80522e-68/PREDICTED: similar to MGC69236 protein [Strongylocentrotus purpuratus]
isotig04136	18.7267	95.066	2.34384	Up	1.54e-24	5.76e-23	gi|115678928|ref|XP_788106.2|/3.22396e-75/PREDICTED: similar to chaperonin subunit 8 theta [Strongylocentrotus purpuratus]
isotig16080	8.00405	40.597	2.34257	Up	1.65e-09	2.58e-08	gi|224057624|ref|XP_002187249.1|/4.34778e-96/PREDICTED: similar to RNA processing factor 1 [Taeniopygia guttata]
isotig24973	18.4911	93.7877	2.34257	Up	1.65e-09	2.57e-08	gi|301607033|ref|XP_002933108.1|/1.0288e-12/PREDICTED: fibroleukin-like [Xenopus (Silurana) tropicalis]
isotig15855	12.3738	62.7113	2.34144	Up	2.73e-14	6.22e-13	-
isotig15673	20.7643	105.175	2.34061	Up	8.97e-24	3.23e-22	-
isotig18896	6.4644	32.7179	2.33949	Up	5.04e-06	4.77e-05	-
isotig21153	7.85157	39.7387	2.33949	Up	5.04e-06	4.77e-05	-
isotig28140	19.2966	97.3867	2.33537	Up	2.21e-07	2.64e-06	gi|115844794|ref|XP_789515.2|/2.31579e-16/PREDICTED: hypothetical protein [Strongylocentrotus purpuratus]
isotig15164	41.2656	208.025	2.33375	Up	5.29e-49	3.4e-47	gi|115610690|ref|XP_793217.2|/1.40859e-133/PREDICTED: similar to Dnajb11 protein [Strongylocentrotus purpuratus]
isotig23961	15.7091	79.1371	2.33275	Up	9.87e-09	1.41e-07	-
isotig26959	31.3262	157.354	2.32857	Up	9.53e-13	1.95e-11	-
isotig24017	19.8869	99.3621	2.32088	Up	1.22e-10	2.16e-09	gi|115728472|ref|XP_782202.2|/3.53176e-71/PREDICTED: similar to KIAA1604 protein [Strongylocentrotus purpuratus]
isotig15446	3.68826	18.4279	2.32088	Up	3.12e-05	0.000252962	gi|72163602|ref|XP_793502.1|/7.57516e-65/PREDICTED: hypothetical protein [Strongylocentrotus purpuratus]
isotig10887	7.43251	37.1355	2.32088	Up	5.94e-08	7.65e-07	gi|115770279|ref|XP_001177224.1|/5.2953e-24/PREDICTED: similar to mitochondrial ribosomal protein S17 [Strongylocentrotus purpuratus]
isotig13428	2.97439	14.8611	2.32088	Up	1.34e-06	1.41e-05	-
isotig21689	11.8656	59.2845	2.32088	Up	5.94e-08	7.66e-07	gi|72080234|ref|XP_792962.1|/1.81654e-26/PREDICTED: similar to uronyl-2-sulfotransferase [Strongylocentrotus purpuratus]
isotig08425	10.1794	50.7415	2.31751	Up	4.18e-27	1.71e-25	gi|72078970|ref|XP_783327.1|/7.19931e-36/PREDICTED: similar to brain RPTPmam4 isoform II [Strongylocentrotus purpuratus]
isotig14823	10.4361	51.8932	2.31396	Up	7.2e-14	1.59e-12	-
isotig14825	14.3204	71.0493	2.31075	Up	2.07e-18	6.01e-17	gi|291242309|ref|XP_002741050.1|/2.35664e-110/PREDICTED: DNA directed RNA polymerase II polypeptide C-like [Saccoglossus kowalevskii]
isotig27196	45.4827	225.526	2.3099	Up	4.38e-17	1.18e-15	gi|72064509|ref|XP_780270.1|/2.02794e-60/PREDICTED: similar to chaperonin isoform 1 [Strongylocentrotus purpuratus]
isotig12952	6.24254	30.8749	2.30623	Up	3.6e-07	4.12e-06	-
isotig09010	13.5182	66.805	2.30505	Up	1.21e-17	3.36e-16	gi|291244911|ref|XP_002742325.1|/5.43775e-86/PREDICTED: quinoid dihydropteridine reductase-like [Saccoglossus kowalevskii]
isotig02371	2.69272	13.2791	2.30202	Up	8.24e-06	7.53e-05	gi|156370965|ref|XP_001628537.1|/2.08154e-109/predicted protein [Nematostella vectensis]
isotig13733	14.9764	73.8555	2.30202	Up	4.76e-24	1.74e-22	-
isotig27533	13.7886	67.998	2.30202	Up	8.24e-06	7.54e-05	-
isotig16362	8.32338	40.9565	2.29885	Up	4.35e-09	6.52e-08	gi|115712820|ref|XP_791160.2|/3.96053e-74/PREDICTED: hypothetical protein [Strongylocentrotus purpuratus]
isotig05649	47.9338	235.484	2.29651	Up	4.22e-50	2.76e-48	gi|291245093|ref|XP_002742424.1|/1.68645e-53/PREDICTED: ficolin 1-like [Saccoglossus kowalevskii]
isotig21637	11.6921	57.3556	2.2944	Up	9.66e-08	1.21e-06	gi|157115770|ref|XP_001652688.1|/4.07463e-58/hypothetical protein AaeL_AAEL007329 [Aedes aegypti]
isotig17427	6.29715	30.7477	2.28771	Up	2.19e-06	2.22e-05	gi|115928228|ref|XP_001197919.1|/3.09207e-65/PREDICTED: hypothetical protein [Strongylocentrotus purpuratus]
isotig25083	34.0314	165.817	2.28466	Up	2.43e-15	5.94e-14	-
isotig08428	11.4248	55.5998	2.28291	Up	4.14e-19	1.23e-17	gi|115668705|ref|XP_001178012.1|/7.68746e-94/PREDICTED: similar to adipose differentiation-related protein [Strongylocentrotus purpuratus]
isotig06647	22.3795	108.826	2.28178	Up	7.21e-23	2.52e-21	gi|72015111|ref|XP_781848.1|/2.28089e-43/PREDICTED: similar to calponin [Strongylocentrotus purpuratus]
isotig16768	54.0462	262.736	2.28135	Up	5.86e-48	3.69e-46	gi|72167423|ref|XP_781087.1|/1.07385e-90/PREDICTED: similar to secreted frizzled-related protein 1 [Strongylocentrotus purpuratus]
isotig14246	11.257	54.6879	2.2804	Up	6.7e-16	1.69e-14	gi|72012288|ref|XP_784441.1|/1.69092e-176/PREDICTED: similar to alcohol dehydrogenase class 3 [Strongylocentrotus purpuratus]
isotig06777	9.37193	45.4065	2.27648	Up	5.1e-05	0.000396815	-
isotig16583	4.28431	20.7573	2.27648	Up	5.1e-05	0.000397109	gi|311346940|gb|ADP90395.1|/8.00285e-57/mitochondrial lon protease-like protein [Homo sapiens]
isotig07448	2.25384	10.9197	2.27648	Up	5.1e-05	0.000397257	gi|156383487|ref|XP_001632865.1|/5.67291e-85/predicted protein [Nematostella vectensis]
isotig05445	3.00842	14.5756	2.27648	Up	5.1e-05	0.000397404	gi|115737450|ref|XP_001203214.1|/8.09265e-75/PREDICTED: similar to clathrin-associated adaptor complex AP-1 small chain sigma1 [Strongylocentrotus purpuratus]
isotig17407	4.76981	23.1095	2.27648	Up	5.1e-05	0.00039652	-
isotig15363	3.63517	17.6122	2.27648	Up	5.1e-05	0.000396962	gi|72013736|ref|XP_783850.1|/3.85119e-88/PREDICTED: similar to cytochrome P450 1A2 [Strongylocentrotus purpuratus]
isotig14418	3.05438	14.7983	2.27648	Up	5.1e-05	0.000396667	gi|72111438|ref|XP_789673.1|/2.0579e-123/PREDICTED: similar to dynein intermediate chain 2 [Strongylocentrotus purpuratus]
isotig14120	10.479	50.626	2.27238	Up	3.93e-15	9.43e-14	gi|115955168|ref|XP_001187543.1|/3.18454e-24/PREDICTED: similar to Discs, large homolog 7 (Drosophila) [Strongylocentrotus purpuratus]
isotig21166	21.3413	103.058	2.27173	Up	3.05e-13	6.46e-12	-
isotig20000	7.05948	33.8974	2.26354	Up	1.34e-05	0.000118052	gi|115899348|ref|XP_001175653.1|/2.38944e-13/PREDICTED: hypothetical protein [Strongylocentrotus purpuratus]
isotig23426	9.76993	46.9122	2.26354	Up	1.34e-05	0.000117953	-
isotig13899	3.15568	15.1526	2.26354	Up	1.34e-05	0.000118003	gi|72004789|ref|XP_782331.1|/1.90855e-112/PREDICTED: similar to axonemal leucine-rich repeat protein [Strongylocentrotus purpuratus]
isotig26645	27.0792	129.557	2.25833	Up	1.42e-10	2.49e-09	gi|193591726|ref|XP_001944018.1|/1.37134e-56/PREDICTED: similar to Zinc finger protein 271 (Zinc finger protein 7) (HZF7) (Zinc finger protein ZNFphex133) (Epstein-Barr virus-induced zinc finger protein) (ZNF-EB) (CT-ZFP48) (Zinc finger protein dp) (ZNF-dp) [Acyrthosiphon pisum]
isotig10343	14.0923	67.2097	2.25376	Up	1.35e-13	2.93e-12	gi|72158731|ref|XP_784826.1|/4.55292e-116/PREDICTED: similar to polo-like kinase [Strongylocentrotus purpuratus]
isotig25820	13.2462	63.1743	2.25376	Up	3.55e-06	3.47e-05	-
isotig17644	6.45601	30.7903	2.25376	Up	3.55e-06	3.47e-05	gi|115768333|ref|XP_783781.2|/2.68133e-79/PREDICTED: hypothetical protein [Strongylocentrotus purpuratus]
isotig13983	4.18225	19.8406	2.24611	Up	9.46e-07	1.02e-05	gi|115674876|ref|XP_001200812.1|/1.09995e-32/PREDICTED: similar to midasin [Strongylocentrotus purpuratus]
isotig16239	6.87651	32.4834	2.23996	Up	2.53e-07	2.99e-06	gi|115947209|ref|XP_790555.2|/3.68073e-52/PREDICTED: similar to UTP14, U3 small nucleolar ribonucleoprotein, homolog A (yeast) [Strongylocentrotus purpuratus]
isotig13943	84.1348	396.691	2.23724	Up	1.24e-110	1.58e-108	-
isotig19351	10.4479	49.1814	2.2349	Up	6.82e-08	8.63e-07	-
isotig23562	15.2463	71.7691	2.2349	Up	6.82e-08	8.64e-07	gi|241813202|ref|XP_002414640.1|/3.16233e-17/conserved hypothetical protein [Ixodes scapularis]
isotig22807	14.1889	66.7915	2.2349	Up	6.82e-08	8.64e-07	gi|115756487|ref|XP_001202477.1|/1.73945e-06/PREDICTED: similar to Vesicle docking protein p115, partial [Strongylocentrotus purpuratus]
isotig24532	8.86956	41.6296	2.23068	Up	8.29e-05	0.000617753	gi|49457843|ref|NP_001001768.1|/9.77773e-36/hairy and enhancer of split [Strongylocentrotus purpuratus]
isotig15965	11.8969	55.8388	2.23068	Up	4.65e-12	9.09e-11	-
isotig10905	5.53452	25.9765	2.23068	Up	8.29e-05	0.000617533	gi|126306373|ref|XP_001367376.1|/9.97514e-96/PREDICTED: similar to UCHL5 [Monodelphis domestica]
isotig08791	5.67826	26.6059	2.22823	Up	1.27e-12	2.58e-11	gi|115938067|ref|XP_789024.2|/0/PREDICTED: similar to Eya1 protein [Strongylocentrotus purpuratus]
isotig25384	20.9609	98.1367	2.22709	Up	4.98e-09	7.42e-08	gi|187607266|ref|NP_001120358.1|/5.20841e-58/zinc finger protein 167 [Xenopus (Silurana) tropicalis]
isotig24097	10.0326	46.8713	2.22401	Up	2.17e-05	0.000181544	-
isotig17158	36.2117	168.678	2.21974	Up	7.22e-29	3.08e-27	gi|296434234|ref|NP_001171787.1|/1.01631e-103/protein arginine N-methyltransferase 1-like [Saccoglossus kowalevskii]
isotig14293	19.82	92.276	2.219	Up	9.07e-25	3.42e-23	gi|115621218|ref|XP_787841.2|/3.96793e-61/PREDICTED: hypothetical protein [Strongylocentrotus purpuratus]
isotig03620	4.7105	21.8712	2.21508	Up	1.53e-06	1.59e-05	gi|291223473|ref|XP_002731734.1|/3.81696e-110/PREDICTED: glucosamine-6-phosphate deaminase 1-like [Saccoglossus kowalevskii]
isotig15660	8.1863	37.7554	2.2054	Up	8e-09	1.16e-07	gi|115644369|ref|XP_791602.2|/0/PREDICTED: hypothetical protein [Strongylocentrotus purpuratus]
isotig16051	13.2737	60.8937	2.19773	Up	8.96e-13	1.83e-11	-
isotig13456	36.0584	165.162	2.19547	Up	4.33e-55	3.1e-53	-
isotig19307	28.4604	130.133	2.19296	Up	2.24e-18	6.48e-17	gi|115893457|ref|XP_781372.2|/3.26202e-11/PREDICTED: similar to fibrosurfin [Strongylocentrotus purpuratus]
isotig21065	10.0106	45.4697	2.18337	Up	2.46e-06	2.48e-05	gi|115704767|ref|XP_792002.2|/4.03603e-14/PREDICTED: similar to lipase [Strongylocentrotus purpuratus]
isotig22169	11.1075	50.4517	2.18337	Up	2.46e-06	2.48e-05	-
isotig19503	14.3838	65.3331	2.18337	Up	9.45e-10	1.51e-08	gi|241755870|ref|XP_002412544.1|/3.31612e-24/FK506-binding protein, putative [Ixodes scapularis]
isotig08355	28.8938	131.24	2.18337	Up	4.7e-17	1.26e-15	-
isotig14976	5.09748	23.1535	2.18337	Up	2.46e-06	2.48e-05	gi|291231876|ref|XP_002735883.1|/8.10074e-125/PREDICTED: CG1516-like [Saccoglossus kowalevskii]
isotig19651	20.4562	92.9147	2.18337	Up	3.93e-13	8.26e-12	gi|115707248|ref|XP_785901.2|/6.18536e-60/PREDICTED: similar to Prc1-prov protein [Strongylocentrotus purpuratus]
isotig13846	4.01654	18.2437	2.18337	Up	2.46e-06	2.48e-05	-
isotig15503	8.00971	36.3812	2.18337	Up	1.28e-08	1.82e-07	gi|115709828|ref|XP_784987.2|/1.65872e-112/PREDICTED: similar to Chromosome 21 open reading frame 59-like [Strongylocentrotus purpuratus]
isotig07875	6.56719	29.8291	2.18337	Up	2.46e-06	2.49e-05	-
isotig25923	9.97595	45.3121	2.18337	Up	0.000134146	0.00093938	-
isotig06097	24.8955	112.863	2.18062	Up	1.28e-59	9.87e-58	gi|72007611|ref|XP_780016.1|/0/PREDICTED: similar to Chaperonin containing TCP1, subunit 5 (epsilon) isoform 1 [Strongylocentrotus purpuratus]
isotig15853	12.9722	58.3325	2.16887	Up	2.29e-12	4.58e-11	gi|1753095|gb|AAB39325.1|/1.29154e-34/laminin alpha chain [Strongylocentrotus purpuratus]
isotig13269	14.8222	66.4267	2.16401	Up	6.27e-26	2.46e-24	-
isotig19456	24.902	111.368	2.161	Up	1.57e-15	3.86e-14	gi|119605659|gb|EAW85253.1|/1.16892e-29/cytokine-like nuclear factor n-pac, isoform CRA_c [Homo sapiens]
isotig03191	10.6988	47.7857	2.15912	Up	7.61e-08	9.6e-07	gi|120092|sp|P19477.1|FIBA_PARPA/7.83819e-36/RecName: Full=Fibrinogen-like protein A; Short=FREP-A; Flags: Precursor
isotig13228	7.57448	33.8309	2.15912	Up	2.07e-14	4.74e-13	-
isotig28671	28.4773	127.192	2.15912	Up	7.61e-08	9.6e-07	gi|121949|sp|P06144.1|H1_LYTPI/3.14167e-13/RecName: Full=Late histone H1
isotig18321	19.9285	88.9437	2.15806	Up	7.54e-14	1.66e-12	gi|115749004|ref|XP_780573.2|/4.71014e-46/PREDICTED: similar to Bop1-prov protein [Strongylocentrotus purpuratus]
isotig15013	5.72468	25.4823	2.15423	Up	1.05e-06	1.13e-05	gi|291235744|ref|XP_002737800.1|/1.06379e-83/PREDICTED: calcyphosine-like [Saccoglossus kowalevskii]
isotig12937	4.25393	18.9355	2.15423	Up	1.05e-06	1.13e-05	gi|115680278|ref|XP_001190535.1|/5.61548e-78/PREDICTED: similar to hyalin [Strongylocentrotus purpuratus]
isotig15753	5.74433	25.5117	2.15095	Up	3.95e-06	3.83e-05	-
isotig26147	15.3141	68.0132	2.15095	Up	3.95e-06	3.83e-05	gi|260833116|ref|XP_002611503.1|/6.84913e-14/hypothetical protein BRAFLDRAFT_117196 [Branchiostoma floridae]
isotig07858	24.1093	107.005	2.15001	Up	3.72e-20	1.16e-18	gi|241166485|ref|XP_002409876.1|/1.22815e-39/ribonucleotide reductase, beta subunit, putative [Ixodes scapularis]
isotig13376	75.3455	334.081	2.14861	Up	7.06e-113	9.2e-111	-
isotig13968	3.24531	14.3195	2.14155	Up	5.64e-05	0.000434648	gi|114608416|ref|XP_518630.2|/1.3841e-108/PREDICTED: arginyl-tRNA synthetase-like [Pan troglodytes]
isotig08114	7.28928	32.163	2.14155	Up	5.64e-05	0.000434488	-
isotig14843	3.88222	17.1298	2.14155	Up	5.64e-05	0.000434808	gi|261289851|ref|XP_002611788.1|/5.49999e-35/hypothetical protein BRAFLDRAFT_128887 [Branchiostoma floridae]
isotig08881	191.327	842.474	2.13859	Up	0	0	gi|115735366|ref|XP_787105.2|/3.52202e-38/PREDICTED: similar to lactase-phlorizin hydrolase [Strongylocentrotus purpuratus]
isotig13763	5.62891	24.7806	2.13828	Up	3.28e-08	4.37e-07	-
isotig15009	10.2094	44.8269	2.13446	Up	7.77e-11	1.39e-09	gi|115889579|ref|XP_780976.2|/8.79873e-30/PREDICTED: similar to alpha-5 collagen [Strongylocentrotus purpuratus]
isotig17742	9.05986	39.6547	2.12993	Up	4.52e-07	5.1e-06	gi|115638559|ref|XP_001179444.1|/1.27031e-28/PREDICTED: similar to fibropellin Ib [Strongylocentrotus purpuratus]
isotig20524	15.8888	69.2825	2.12448	Up	3.84e-09	5.79e-08	-
isotig03832	8.64271	37.6861	2.12448	Up	3.84e-09	5.79e-08	gi|225704526|gb|ACO08109.1|/7.79232e-31/AP-2 complex subunit mu-1 [Oncorhynchus mykiss]
isotig19975	9.06504	39.3447	2.11778	Up	6.31e-06	5.88e-05	gi|115733016|ref|XP_782503.2|/9.47861e-95/PREDICTED: similar to Acyl-Coenzyme A dehydrogenase, long chain [Strongylocentrotus purpuratus]
isotig07732	5.72605	24.8526	2.11778	Up	6.31e-06	5.88e-05	gi|224549203|gb|ACN53783.1|/4.55035e-35/amyloid beta (A4) precursor protein [Paracentrotus lividus]
isotig21967	20.4137	88.3587	2.11383	Up	4.52e-10	7.49e-09	gi|291237680|ref|XP_002738761.1|/1.20941e-36/PREDICTED: poly(rC) binding protein 2-like [Saccoglossus kowalevskii]
isotig14500	8.77699	37.9902	2.11383	Up	4.52e-10	7.48e-09	gi|291238186|ref|XP_002739012.1|/2.99957e-18/PREDICTED: hypothetical protein [Saccoglossus kowalevskii]
isotig17471	6.34084	27.3609	2.10937	Up	2.38e-05	0.000198001	gi|260833260|ref|XP_002611575.1|/9.82615e-56/hypothetical protein BRAFLDRAFT_63786 [Branchiostoma floridae]
isotig19323	7.58046	32.7099	2.10937	Up	2.38e-05	0.000197922	gi|291235941|ref|XP_002737907.1|/5.58699e-112/PREDICTED: WD repeats and SOF1 domain containing-like [Saccoglossus kowalevskii]
isotig09979	4.79603	20.695	2.10937	Up	2.38e-05	0.000198079	gi|291221222|ref|XP_002730621.1|/5.86381e-36/PREDICTED: sepiapterin reductase a-like [Saccoglossus kowalevskii]
isotig27340	44.4299	191.278	2.10607	Up	4.8e-13	1e-11	-
isotig15778	19.1784	82.4649	2.1043	Up	1.45e-16	3.81e-15	gi|115899653|ref|XP_795794.2|/4.0585e-60/PREDICTED: similar to cellular senescence inhibited gene protein [Strongylocentrotus purpuratus]
isotig06041	10.2794	44.1225	2.10176	Up	1.52e-21	5.04e-20	gi|115692122|ref|XP_785810.2|/0/PREDICTED: similar to myosin heavy chain [Strongylocentrotus purpuratus]
isotig17184	22.3004	95.703	2.10149	Up	5.26e-16	1.33e-14	gi|115920959|ref|XP_785258.2|/3.53374e-80/PREDICTED: hypothetical protein [Strongylocentrotus purpuratus]
isotig09611	8.91349	38.2371	2.10091	Up	1.96e-10	3.37e-09	gi|45725019|emb|CAG23923.1|/2.87011e-27/cyclin A protein [Sphaerechinus granularis]
isotig10163	9.94837	42.6765	2.10091	Up	1.96e-10	3.38e-09	-
isotig13907	251.359	1076.82	2.09895	Up	1.74e-277	7.75e-275	gi|72086008|ref|XP_793277.1|/1.55084e-122/PREDICTED: similar to heterogeneous nuclear ribonucleoprotein R [Strongylocentrotus purpuratus]
isotig13049	39.7033	170.033	2.09848	Up	2.25e-08	3.09e-07	-
isotig19051	6.48687	27.7806	2.09848	Up	9.04e-05	0.000666971	-
isotig13387	2.55042	10.9224	2.09848	Up	9.04e-05	0.000666502	-
isotig20475	7.35633	31.5041	2.09848	Up	9.04e-05	0.000667205	gi|291245101|ref|XP_002742430.1|/1.75158e-51/PREDICTED: Nucleolar protein 14-like [Saccoglossus kowalevskii]
isotig21650	8.18446	35.0507	2.09848	Up	9.04e-05	0.000666736	gi|115762621|ref|XP_790749.2|/4.54702e-25/PREDICTED: similar to Utp14a protein [Strongylocentrotus purpuratus]
isotig19343	6.68039	28.6094	2.09848	Up	9.04e-05	0.000666034	-
isotig07367	3.12922	13.4011	2.09848	Up	9.04e-05	0.000666268	gi|291237410|ref|XP_002738627.1|/9.77786e-40/PREDICTED: actin related protein 2/3 complex subunit 5-like [Saccoglossus kowalevskii]
isotig18598	42.7954	183.043	2.09666	Up	2.12e-25	8.19e-24	gi|156366309|ref|XP_001627081.1|/1.68426e-109/predicted protein [Nematostella vectensis]
isotig20091	10.2007	43.5532	2.0941	Up	2.68e-06	2.68e-05	gi|115638510|ref|XP_791550.2|/5.4986e-55/PREDICTED: similar to nidogen (enactin) [Strongylocentrotus purpuratus]
isotig15954	15.1018	64.4191	2.09277	Up	7.6e-13	1.57e-11	gi|115784956|ref|XP_785513.2|/7.80636e-85/PREDICTED: similar to Barren homolog (Drosophila), partial [Strongylocentrotus purpuratus]
isotig07138	3.59495	15.3239	2.09174	Up	8.3e-08	1.04e-06	gi|115748959|ref|XP_784913.2|/0/PREDICTED: similar to Chaperonin containing TCP1, subunit 4 (delta) [Strongylocentrotus purpuratus]
isotig16404	28.7121	122.144	2.08885	Up	1.05e-21	3.51e-20	-
isotig10654	41.1294	174.361	2.08384	Up	4.06e-19	1.21e-17	gi|115757111|ref|XP_793342.2|/1.81261e-56/PREDICTED: hypothetical protein [Strongylocentrotus purpuratus]
isotig22293	11.1591	47.3073	2.08384	Up	1.01e-05	9.06e-05	-
isotig18817	10.9304	46.3374	2.08384	Up	3.08e-07	3.58e-06	-
isotig15401	40.2614	170.681	2.08384	Up	8.27e-34	4.05e-32	-
isotig19902	12.0111	50.919	2.08384	Up	3.08e-07	3.57e-06	gi|157423579|gb|AAI53572.1|/2.88718e-27/Zgc:103545 protein [Danio rerio]
isotig21013	9.99673	42.3794	2.08384	Up	1.01e-05	9.06e-05	gi|118093333|ref|XP_001233170.1|/2.37164e-06/PREDICTED: similar to MGC81019 protein isoform 1 [Gallus gallus]
isotig25096	18.7073	79.3065	2.08384	Up	3.08e-07	3.57e-06	gi|115954781|ref|XP_001196213.1|/6.51001e-28/PREDICTED: hypothetical protein [Strongylocentrotus purpuratus]
isotig07186	4.12236	17.4761	2.08384	Up	3.08e-07	3.57e-06	gi|156406520|ref|XP_001641093.1|/0/predicted protein [Nematostella vectensis]
isotig22482	15.0657	63.8685	2.08384	Up	3.08e-07	3.58e-06	-
isotig24455	16.2609	68.4875	2.07444	Up	1.14e-06	1.22e-05	gi|198432951|ref|XP_002127989.1|/1.28593e-11/PREDICTED: similar to CDKN1A interacting zinc finger protein 1 [Ciona intestinalis]
isotig14902	6.14753	25.8922	2.07444	Up	1.14e-06	1.22e-05	gi|115728700|ref|XP_783541.2|/1.71276e-105/PREDICTED: similar to RIKEN cDNA 2610019A05 gene [Strongylocentrotus purpuratus]
isotig26044	40.4078	169.773	2.0709	Up	5.21e-13	1.08e-11	-
isotig14535	4.16802	17.5118	2.0709	Up	3.79e-05	0.000302773	gi|115736708|ref|XP_001201574.1|/4.17794e-105/PREDICTED: hypothetical protein [Strongylocentrotus purpuratus]
isotig08819	10.0146	42.022	2.06904	Up	1.59e-11	3e-10	-
isotig10619	26.8939	112.512	2.06473	Up	1.22e-19	3.71e-18	gi|148670188|gb|EDL02135.1|/2.29388e-35/procollagen, type IV, alpha 4 [Mus musculus]
isotig13759	20.6829	86.5073	2.06438	Up	2.06e-24	7.61e-23	-
isotig09203	10.3287	42.8933	2.05409	Up	2.51e-11	4.65e-10	gi|156382004|ref|XP_001632345.1|/2.23364e-43/predicted protein [Nematostella vectensis]
isotig14406	22.3277	92.657	2.05306	Up	3.43e-22	1.16e-20	gi|115894462|ref|XP_001199120.1|/2.28291e-13/PREDICTED: similar to synaphin A [Strongylocentrotus purpuratus]
isotig14867	30.4609	126.283	2.05163	Up	2.56e-27	1.06e-25	gi|260833196|ref|XP_002611543.1|/2.65614e-13/hypothetical protein BRAFLDRAFT_63818 [Branchiostoma floridae]
isotig09093	15.52	64.2741	2.05011	Up	2.06e-17	5.66e-16	gi|115614682|ref|XP_001200338.1|/1.03889e-118/PREDICTED: similar to Pes1-prov protein [Strongylocentrotus purpuratus]
isotig15521	5.55374	22.9836	2.04907	Up	1.6e-05	0.000138577	gi|115948839|ref|XP_001196893.1|/0/PREDICTED: similar to Cek8, partial [Strongylocentrotus purpuratus]
isotig22364	11.1419	46.1094	2.04907	Up	1.6e-05	0.000138807	gi|115891534|ref|XP_785640.2|/4.35014e-27/PREDICTED: similar to LOC495988 protein [Strongylocentrotus purpuratus]
isotig19110	8.3791	34.676	2.04907	Up	1.6e-05	0.000138692	-
isotig15385	5.4569	22.5828	2.04907	Up	1.6e-05	0.000138634	-
isotig25329	14.2246	58.867	2.04907	Up	1.6e-05	0.000138749	-
isotig22002	10.8235	44.792	2.04907	Up	1.6e-05	0.000138864	-
isotig14566	5.79139	23.9139	2.04587	Up	1.81e-06	1.86e-05	gi|20302775|gb|AAM18896.1|AF391295_5/4.42178e-68/unknown [Branchiostoma floridae]
isotig08923	11.0748	45.7305	2.04587	Up	7.43e-17	1.99e-15	gi|72134753|ref|XP_798362.1|/6.99809e-72/PREDICTED: similar to restricted expression proliferation associated protein-100 [Strongylocentrotus purpuratus]
isotig04481	13.8992	57.3045	2.04365	Up	2.08e-07	2.49e-06	gi|156403768|ref|XP_001640080.1|/6.70906e-07/predicted protein [Nematostella vectensis]
isotig13673	22.5986	92.7614	2.03729	Up	2.26e-26	9.04e-25	-
isotig14485	4.13035	16.8845	2.03137	Up	6.02e-05	0.000460845	gi|291388866|ref|XP_002710929.1|/7.14678e-26/PREDICTED: hypothetical protein [Oryctolagus cuniculus]
isotig23902	11.2639	46.0461	2.03137	Up	6.02e-05	0.000460509	gi|195056327|ref|XP_001995062.1|/5.85262e-45/GH22839 [Drosophila grimshawi]
isotig15524	4.93666	20.1807	2.03137	Up	6.02e-05	0.000461013	gi|115899525|ref|XP_790445.2|/4.25308e-76/PREDICTED: similar to CG3082-PD [Strongylocentrotus purpuratus]
isotig03584	3.4866	14.2529	2.03137	Up	6.02e-05	0.000460677	gi|291238090|ref|XP_002738957.1|/6.92715e-73/PREDICTED: hypothetical protein [Saccoglossus kowalevskii]
isotig20145	12.2722	50.1678	2.03137	Up	7.7e-07	8.41e-06	gi|115944443|ref|XP_001196403.1|/2.72115e-38/PREDICTED: hypothetical protein [Strongylocentrotus purpuratus]
isotig20844	38.1867	155.609	2.02678	Up	2.21e-17	6.05e-16	gi|115908623|ref|XP_783274.2|/2.18324e-23/PREDICTED: similar to MGC83105 protein, partial [Strongylocentrotus purpuratus]
isotig19845	20.9408	85.1514	2.02372	Up	6.2e-11	1.12e-09	gi|260797377|ref|XP_002593679.1|/7.94052e-65/hypothetical protein BRAFLDRAFT_165413 [Branchiostoma floridae]
isotig09405	8.66511	35.1908	2.02191	Up	4.45e-09	6.66e-08	gi|260803114|ref|XP_002596436.1|/2.85909e-16/hypothetical protein BRAFLDRAFT_121590 [Branchiostoma floridae]
isotig17528	10.4594	42.3916	2.01898	Up	3.28e-07	3.78e-06	gi|291383296|ref|XP_002708155.1|/2.41962e-115/PREDICTED: RNA terminal phosphate cyclase-like 1 [Oryctolagus cuniculus]
isotig13177	3.24857	13.1458	2.01672	Up	2.86e-06	2.83e-05	gi|72100638|ref|XP_798540.1|/0/PREDICTED: similar to EFHC2 [Strongylocentrotus purpuratus]
isotig13306	3.75304	15.1872	2.01672	Up	2.86e-06	2.84e-05	-
isotig17356	15.6047	63.0819	2.01525	Up	2.25e-10	3.86e-09	gi|115741994|ref|XP_795310.2|/1.74932e-07/PREDICTED: hypothetical protein [Strongylocentrotus purpuratus]
isotig20268	190.659	770.507	2.01481	Up	6.2e-84	5.99e-82	-
isotig14553	14.0762	56.8322	2.01345	Up	1.65e-13	3.57e-12	gi|72039955|ref|XP_790832.1|/8.92877e-124/PREDICTED: similar to MGC139121 protein [Strongylocentrotus purpuratus]
isotig26080	15.217	61.438	2.01345	Up	2.53e-05	0.000209594	gi|115707248|ref|XP_785901.2|/7.77188e-13/PREDICTED: similar to Prc1-prov protein [Strongylocentrotus purpuratus]
isotig11170	31.7077	128.018	2.01345	Up	1.65e-13	3.56e-12	gi|115750203|ref|XP_001201900.1|/3.44938e-57/PREDICTED: similar to ribosomal protein L23a [Strongylocentrotus purpuratus]
isotig12101	25.8377	103.946	2.00829	Up	9.72e-11	1.73e-09	-
isotig16542	13.4947	54.1975	2.00583	Up	8.21e-10	1.32e-08	-
isotig13367	8.58779	34.4561	2.0044	Up	4.99e-12	9.73e-11	-
isotig17696	9.71342	38.9724	2.0044	Up	1.21e-06	1.29e-05	gi|72009853|ref|XP_782225.1|/2.52052e-72/PREDICTED: similar to proteasome (prosome, macropain) 26S subunit, non-ATPase, 10 [Strongylocentrotus purpuratus]
isotig20766	18.3724	73.6322	2.0028	Up	6.98e-09	1.03e-07	-
isotig14281	14.8742	59.4536	1.99895	Up	1.34e-14	3.1e-13	-
isotig18567	8.88598	35.518	1.99895	Up	1.06e-05	9.55e-05	gi|260834374|ref|XP_002612186.1|/1.29642e-16/hypothetical protein BRAFLDRAFT_88929 [Branchiostoma floridae]
isotig26729	18.0528	72.1585	1.99895	Up	1.06e-05	9.55e-05	gi|260798550|ref|XP_002594263.1|/2.07309e-12/hypothetical protein BRAFLDRAFT_117651 [Branchiostoma floridae]
isotig22504	44.0801	176.192	1.99895	Up	8.43e-17	2.25e-15	gi|67508839|emb|CAJ00309.1|/4.16858e-19/translation elongation factor 1B delta 2 subunit [Sphaerechinus granularis]
isotig14754	5.47391	21.8797	1.99895	Up	1.06e-05	9.55e-05	-
isotig14299	4.98901	19.9415	1.99895	Up	1.06e-05	9.56e-05	gi|149690930|ref|XP_001498458.1|/7.15902e-19/PREDICTED: WD repeat domain 73 [Equus caballus]
isotig22332	12.4959	49.9472	1.99895	Up	1.06e-05	9.54e-05	-
isotig17134	13.8018	55.0277	1.9953	Up	2.99e-09	4.57e-08	gi|115905859|ref|XP_782273.2|/2.05362e-11/PREDICTED: hypothetical protein [Strongylocentrotus purpuratus]
isotig17221	61.6369	245.668	1.99484	Up	2.68e-36	1.38e-34	-
isotig10340	16.4764	65.6272	1.99389	Up	5.15e-07	5.77e-06	-
isotig13599	8.59934	34.2235	1.99269	Up	1.52e-10	2.66e-09	-
isotig19970	8.07816	32.1056	1.99073	Up	9.52e-05	0.000693078	gi|115768247|ref|XP_783924.2|/1.71112e-52/PREDICTED: hypothetical protein [Strongylocentrotus purpuratus]
isotig21560	9.27233	36.8517	1.99073	Up	9.52e-05	0.000692598	-
isotig15178	4.6632	18.5333	1.99073	Up	9.52e-05	0.000692838	gi|291224140|ref|XP_002732066.1|/2.16645e-134/PREDICTED: chromosome condensation protein G-like [Saccoglossus kowalevskii]
isotig18834	34.495	136.89	1.98856	Up	6.9e-18	1.95e-16	-
isotig26379	19.1242	75.8092	1.98697	Up	4.49e-06	4.31e-05	-
isotig10679	10.4355	41.3668	1.98697	Up	4.49e-06	4.31e-05	-
isotig25643	23.1808	91.7532	1.98483	Up	2.19e-07	2.62e-06	-
isotig21141	38.8444	153.604	1.98343	Up	4.73e-16	1.2e-14	-
isotig13149	26.2209	103.642	1.98281	Up	1.03e-41	5.91e-40	gi|269785231|ref|NP_001161543.1|/7.42284e-144/follistatin-like 5 [Saccoglossus kowalevskii]
isotig14288	18.829	74.2709	1.97984	Up	1.08e-17	3e-16	gi|291231573|ref|XP_002735738.1|/3.34298e-68/PREDICTED: Small nuclear ribonucleoprotein polypeptide A-like [Saccoglossus kowalevskii]
isotig13785	3.91176	15.3987	1.97692	Up	3.98e-05	0.000316605	-
isotig15527	5.56662	21.9131	1.97692	Up	3.98e-05	0.000316725	-
isotig10903	7.74565	30.4909	1.97692	Up	1.9e-06	1.95e-05	-
isotig13127	3.21611	12.6603	1.97692	Up	1.9e-06	1.95e-05	gi|115733075|ref|XP_788604.2|/3.57948e-173/PREDICTED: similar to ninein-like protein [Strongylocentrotus purpuratus]
isotig15248	24.3064	95.3234	1.9715	Up	8.8e-19	2.59e-17	gi|47550983|ref|NP_999665.1|/5.36369e-29/nuclear intermediate filament protein [Strongylocentrotus purpuratus]
isotig13603	7.74466	30.3636	1.97107	Up	2.01e-09	3.13e-08	-
isotig16692	7.23745	28.2712	1.96578	Up	1.67e-05	0.000143741	gi|291227139|ref|XP_002733546.1|/1.83541e-114/PREDICTED: StAR-related lipid transfer (START) domain containing 13-like [Saccoglossus kowalevskii]
isotig27140	18.8174	73.5052	1.96578	Up	1.67e-05	0.000143799	gi|62859011|ref|NP_001016234.1|/3.37786e-15/MYST histone acetyltransferase 1 [Xenopus (Silurana) tropicalis]
isotig13457	5.33159	20.7573	1.96098	Up	3.43e-07	3.95e-06	-
isotig16042	12.0564	46.8516	1.95831	Up	7.31e-09	1.07e-07	-
isotig08755	9.80727	38.0666	1.9566	Up	1.59e-10	2.78e-09	gi|53600|emb|CAA37243.1|/1.57656e-56/unnamed protein product [Mus musculus]
isotig17847	9.10675	35.3475	1.9566	Up	7.05e-06	6.51e-05	-
isotig10199	11.2146	43.2974	1.94891	Up	6.23e-08	7.99e-07	-
isotig14904	6.72049	25.9466	1.94891	Up	2.98e-06	2.94e-05	gi|291235379|ref|XP_002737622.1|/8.9351e-38/PREDICTED: carbohydrate sulfotransferase 11-like [Saccoglossus kowalevskii]
isotig11467	14.9951	57.8933	1.94891	Up	2.98e-06	2.95e-05	gi|91093719|ref|XP_967705.1|/1.56592e-21/PREDICTED: similar to small nuclear ribonucleoprotein G [Tribolium castaneum]
isotig11677	67.3464	260.012	1.94891	Up	1.14e-27	4.78e-26	gi|72151106|ref|XP_797363.1|/2.67145e-43/PREDICTED: hypothetical protein [Strongylocentrotus purpuratus]
isotig27239	47.6035	183.356	1.94551	Up	1.27e-11	2.42e-10	-
isotig11073	19.3708	74.5777	1.94486	Up	5.76e-10	9.44e-09	-
isotig14513	8.83402	33.9885	1.94391	Up	2.66e-08	3.61e-07	gi|126143295|gb|ABN80093.1|/2.20701e-13/5' nucleotidase [Glossina morsitans morsitans]
isotig20767	211.537	813.763	1.9437	Up	8.22e-81	7.66e-79	gi|291239428|ref|XP_002739625.1|/5.37413e-25/PREDICTED: predicted protein-like [Saccoglossus kowalevskii]
isotig14838	23.6837	91.0632	1.94297	Up	6.2e-19	1.83e-17	gi|72054549|ref|XP_782650.1|/5.9387e-35/PREDICTED: hypothetical protein [Strongylocentrotus purpuratus]
isotig14837	7.15526	27.5002	1.94236	Up	1.26e-06	1.34e-05	-
isotig16495	9.16808	35.2361	1.94236	Up	1.26e-06	1.34e-05	gi|115711042|ref|XP_001203111.1|/7.59224e-27/PREDICTED: similar to GA11451-PA [Strongylocentrotus purpuratus]
isotig15997	8.57098	32.9413	1.94236	Up	1.26e-06	1.33e-05	gi|126722141|emb|CAM57100.1|/4.87878e-95/eukaryotic translation initiation factor 4E member 2 [Strongylocentrotus purpuratus]
isotig19048	45.5136	174.665	1.94022	Up	2.69e-21	8.82e-20	gi|47550915|ref|NP_999631.1|/3.5917e-29/3 alpha procollagen [Strongylocentrotus purpuratus]
isotig20134	9.33547	35.807	1.93945	Up	6.25e-05	0.000475886	gi|115625316|ref|XP_001177960.1|/1.75392e-64/PREDICTED: similar to notch protein homolog - rat, partial [Strongylocentrotus purpuratus]
isotig13358	11.3589	43.5322	1.93826	Up	2.28e-14	5.22e-13	-
isotig16013	99.8021	381.865	1.93592	Up	5.23e-62	4.13e-60	gi|115925190|ref|XP_001181560.1|/3.93808e-28/PREDICTED: similar to LOC398543 protein [Strongylocentrotus purpuratus]
isotig14206	4.86459	18.5603	1.93183	Up	2.62e-05	0.000215572	gi|115893435|ref|XP_785897.2|/0/PREDICTED: similar to glycinamide ribonucleotide synthetase-aminoimidazole ribonucleotide synthetase-glycinamide ribonucleotide transformylase isoform 2 [Strongylocentrotus purpuratus]
isotig25492	16.1238	61.5185	1.93183	Up	2.62e-05	0.000215487	gi|115976584|ref|XP_001191382.1|/6.88096e-69/PREDICTED: similar to Coatomer protein complex, subunit beta 2 (beta prime) [Strongylocentrotus purpuratus]
isotig06244	13.4535	51.1495	1.92674	Up	3.66e-12	7.25e-11	gi|72086707|ref|XP_792388.1|/4.72031e-62/PREDICTED: hypothetical protein [Strongylocentrotus purpuratus]
isotig18459	9.64597	36.6439	1.92557	Up	1.1e-05	9.84e-05	gi|115615498|ref|XP_790685.2|/4.98913e-32/PREDICTED: similar to centromere protein, partial [Strongylocentrotus purpuratus]
isotig16569	7.86862	29.892	1.92557	Up	1.1e-05	9.83e-05	gi|260790497|ref|XP_002590278.1|/5.24756e-117/hypothetical protein BRAFLDRAFT_76524 [Branchiostoma floridae]
isotig15669	6.93233	26.3351	1.92557	Up	1.1e-05	9.83e-05	-
isotig20336	17.6337	66.9025	1.92373	Up	4.14e-08	5.44e-07	-
isotig23519	16.4049	62.0944	1.92034	Up	4.64e-06	4.44e-05	gi|291238480|ref|XP_002739155.1|/3.15048e-12/PREDICTED: histone H1 gamma-like protein-like [Saccoglossus kowalevskii]
isotig25331	28.3372	107.26	1.92034	Up	1.77e-08	2.47e-07	gi|291228966|ref|XP_002734443.1|/8.76831e-14/PREDICTED: structure specific recognition protein 1-like [Saccoglossus kowalevskii]
isotig14163	5.80221	21.962	1.92034	Up	4.64e-06	4.44e-05	gi|115947285|ref|XP_784878.2|/3.25846e-159/PREDICTED: hypothetical protein [Strongylocentrotus purpuratus]
isotig16037	56.5069	213.784	1.91966	Up	7.24e-35	3.64e-33	gi|115908431|ref|XP_785774.2|/2.36829e-17/PREDICTED: similar to LSM14A protein [Strongylocentrotus purpuratus]
isotig12983	36.4844	137.877	1.91803	Up	3.05e-11	5.63e-10	-
isotig16193	17.7114	66.8335	1.91589	Up	1.31e-11	2.49e-10	-
isotig03723	3.32585	12.55	1.91589	Up	1.96e-06	2.01e-05	gi|115670796|ref|XP_791788.2|/2.70345e-46/PREDICTED: similar to CG13610-PA [Strongylocentrotus purpuratus]
isotig15122	19.0414	71.8118	1.91508	Up	2.36e-14	5.39e-13	gi|115934376|ref|XP_001187579.1|/9.69154e-74/PREDICTED: similar to LOC398069 protein [Strongylocentrotus purpuratus]
isotig20026	33.3646	125.829	1.91508	Up	2.36e-14	5.39e-13	gi|115624741|ref|XP_001203643.1|/9.90747e-84/PREDICTED: similar to Brix domain containing 2 [Strongylocentrotus purpuratus]
isotig13100	37.1013	139.882	1.91467	Up	4.92e-61	3.83e-59	gi|115916338|ref|XP_796568.2|/1.84586e-77/PREDICTED: similar to AMPA receptor GluR2/B, partial [Strongylocentrotus purpuratus]
isotig13962	9.17131	34.5756	1.91456	Up	3.24e-09	4.91e-08	gi|115683665|ref|XP_800329.2|/7.44341e-61/PREDICTED: similar to FAST kinase domains 5 [Strongylocentrotus purpuratus]
isotig27107	39.4237	148.371	1.91207	Up	1.39e-09	2.19e-08	gi|28174932|gb|AAH24612.2|/3.37786e-15/Btf3l4 protein [Mus musculus]
isotig15981	9.21509	34.6809	1.91207	Up	8.33e-07	9.06e-06	gi|221117484|ref|XP_002155874.1|/5.59367e-25/PREDICTED: similar to predicted protein [Hydra magnipapillata]
isotig15026	8.56251	32.1508	1.90875	Up	3.54e-07	4.07e-06	gi|95132450|gb|AAI16543.1|/8.14402e-161/DEAD (Asp-Glu-Ala-Asp) box polypeptide 56 [Danio rerio]
isotig17247	11.7609	44.1601	1.90875	Up	3.54e-07	4.06e-06	-
isotig13379	14.0431	52.6642	1.90696	Up	1.55e-16	4.05e-15	-
isotig29172	45.3752	170.033	1.90584	Up	1.51e-07	1.84e-06	-
isotig08811	6.18454	23.1751	1.90584	Up	1.51e-07	1.84e-06	gi|115903825|ref|XP_787192.2|/5.93169e-76/PREDICTED: similar to Eukaryotic translation initiation factor 3, subunit 8 [Strongylocentrotus purpuratus]
isotig07835	6.34713	23.742	1.90326	Up	6.42e-08	8.19e-07	gi|291233599|ref|XP_002736741.1|/8.64304e-62/PREDICTED: CG2818-like [Saccoglossus kowalevskii]
isotig17185	13.0852	48.9464	1.90326	Up	6.42e-08	8.19e-07	gi|115762690|ref|XP_792633.2|/2.08614e-40/PREDICTED: similar to P21-activated kinase, pak [Strongylocentrotus purpuratus]
isotig22314	21.0457	78.7234	1.90326	Up	6.42e-08	8.18e-07	-
isotig12442	26.2688	98.1046	1.90097	Up	9.76e-05	0.000707335	-
isotig14210	4.38881	16.3906	1.90097	Up	9.76e-05	0.000707579	gi|115681681|ref|XP_797536.2|/0/PREDICTED: hypothetical protein, partial [Strongylocentrotus purpuratus]
isotig17391	14.1547	52.8627	1.90097	Up	2.74e-08	3.71e-07	gi|224473822|gb|ACN49163.1|/2.58323e-11/kinesin family member C1 [Oryzias dancena]
isotig13488	25.4743	95.0206	1.8992	Up	1.08e-26	4.37e-25	gi|115627983|ref|XP_001176368.1|/3.06613e-56/PREDICTED: hypothetical protein [Strongylocentrotus purpuratus]
isotig13087	14.4018	53.7197	1.8992	Up	1.08e-26	4.36e-25	gi|115896483|ref|XP_785252.2|/1.70572e-55/PREDICTED: similar to microtubule associated protein [Strongylocentrotus purpuratus]
isotig18996	9.28848	34.5955	1.89707	Up	4.08e-05	0.000323688	gi|91095323|ref|XP_974725.1|/1.41567e-17/PREDICTED: similar to reverse transcriptase-like protein, partial [Tribolium castaneum]
isotig20502	10.5367	39.2446	1.89707	Up	4.08e-05	0.000323566	-
isotig20890	56.18	209.145	1.89638	Up	6.84e-21	2.21e-19	-
isotig08663	7.94357	29.563	1.89593	Up	3.02e-13	6.41e-12	gi|221104675|ref|XP_002167125.1|/5.21385e-140/PREDICTED: similar to kinesin family member 3A [Hydra magnipapillata]
isotig16217	7.57067	28.1349	1.89387	Up	1.71e-05	0.000146633	-
isotig20473	23.1808	86.1468	1.89387	Up	9.2e-10	1.47e-08	-
isotig09991	7.91108	29.3999	1.89387	Up	1.71e-05	0.000146693	-
isotig10147	6.81419	25.3235	1.89387	Up	1.71e-05	0.000146573	gi|291234145|ref|XP_002737010.1|/3.52069e-14/PREDICTED: predicted protein-like [Saccoglossus kowalevskii]
isotig15062	6.29715	23.4021	1.89387	Up	1.71e-05	0.000146753	gi|72012347|ref|XP_780302.1|/6.20169e-44/PREDICTED: similar to arl_B38 [Strongylocentrotus purpuratus]
isotig14415	11.7383	43.581	1.89247	Up	3.95e-10	6.58e-09	gi|291221397|ref|XP_002730710.1|/2.78782e-21/PREDICTED: Sjogren syndrome/scleroderma autoantigen 1-like isoform 1 [Saccoglossus kowalevskii]
isotig10171	12.89	47.8566	1.89247	Up	3.95e-10	6.58e-09	gi|225706888|gb|ACO09290.1|/8.59434e-57/3-hydroxybutyrate dehydrogenase type 2 [Osmerus mordax]
isotig15516	14.7986	54.8939	1.89119	Up	1.69e-10	2.95e-09	-
isotig15936	9.1623	33.8877	1.88698	Up	1.29e-06	1.36e-05	gi|291223879|ref|XP_002731935.1|/2.8279e-159/PREDICTED: Wolf-Hirschhorn syndrome candidate 1 protein-like [Saccoglossus kowalevskii]
isotig19821	13.9085	51.4419	1.88698	Up	1.29e-06	1.36e-05	gi|269785101|ref|NP_001161506.1|/5.81565e-44/contactin-like protein [Saccoglossus kowalevskii]
isotig16181	18.9929	70.2473	1.88698	Up	5.81e-12	1.13e-10	gi|260828849|ref|XP_002609375.1|/1.49342e-132/hypothetical protein BRAFLDRAFT_98992 [Branchiostoma floridae]
isotig11055	30.12	111.334	1.88611	Up	2.5e-12	4.99e-11	gi|72084113|ref|XP_780425.1|/7.29998e-137/PREDICTED: similar to ribonucleoside-diphosphate reductase M1 chain isoform 1 [Strongylocentrotus purpuratus]
isotig22171	18.3146	67.6592	1.88529	Up	5.48e-07	6.11e-06	-
isotig18061	12.7077	46.9457	1.88529	Up	5.48e-07	6.11e-06	gi|72034799|ref|XP_799208.1|/3.54725e-121/PREDICTED: similar to neurolysin, partial [Strongylocentrotus purpuratus]
isotig14123	14.8722	54.9128	1.88453	Up	4.65e-13	9.74e-12	gi|115969396|ref|XP_001175584.1|/1.70622e-06/PREDICTED: hypothetical protein [Strongylocentrotus purpuratus]
isotig18739	14.4097	53.1788	1.88381	Up	2.33e-07	2.77e-06	-
isotig20234	36.0242	132.772	1.88191	Up	1.62e-14	3.73e-13	gi|115645582|ref|XP_001201765.1|/2.02554e-33/PREDICTED: hypothetical protein, partial [Strongylocentrotus purpuratus]
isotig15458	11.617	42.7682	1.8803	Up	1.81e-08	2.52e-07	-
isotig16672	14.3967	52.9675	1.87937	Up	7.73e-09	1.13e-07	gi|72007795|ref|XP_783546.1|/1.87249e-74/PREDICTED: similar to DNA topoisomeraseII_beta [Strongylocentrotus purpuratus]
isotig19907	19.9436	73.3751	1.87937	Up	7.73e-09	1.13e-07	gi|118088620|ref|XP_426181.2|/5.89004e-84/PREDICTED: similar to Brix domain containing 1 [Gallus gallus]
isotig18347	17.4615	64.2433	1.87937	Up	7.73e-09	1.12e-07	-
isotig15047	11.4167	42.0035	1.87937	Up	7.73e-09	1.13e-07	gi|115905855|ref|XP_001200842.1|/1.25627e-36/PREDICTED: similar to conserved hypothetical protein [Strongylocentrotus purpuratus]
isotig05361	9.4238	34.6325	1.87775	Up	1.42e-09	2.24e-08	-
isotig05280	11.848	43.5413	1.87775	Up	1.42e-09	2.23e-08	-
isotig18501	45.6492	167.471	1.87525	Up	1.08e-20	3.44e-19	gi|115628085|ref|XP_782717.2|/1.31909e-117/PREDICTED: similar to chaperonin containing TCP1, subunit 6A isoform 2 [Strongylocentrotus purpuratus]
isotig16095	18.1149	66.4337	1.87474	Up	2.08e-11	3.88e-10	-
isotig15882	18.2351	66.8526	1.87427	Up	8.94e-12	1.71e-10	gi|115720963|ref|XP_001175524.1|/1.95294e-67/PREDICTED: similar to aquaporin-4 M1 isoform [Strongylocentrotus purpuratus]
isotig13552	14.3881	52.6453	1.87143	Up	1.07e-14	2.51e-13	gi|115749004|ref|XP_780573.2|/2.67516e-150/PREDICTED: similar to Bop1-prov protein [Strongylocentrotus purpuratus]
isotig13146	16.9802	61.9539	1.86734	Up	9.08e-24	3.26e-22	gi|196011459|ref|XP_002115593.1|/5.73292e-56/hypothetical protein TRIADDRAFT_59472 [Trichoplax adhaerens]
isotig19570	36.7473	133.529	1.86144	Up	3.08e-15	7.46e-14	gi|296210798|ref|XP_002752128.1|/2.76428e-07/PREDICTED: hypothetical protein LOC100395852 [Callithrix jacchus]
isotig15679	8.8719	32.2379	1.86144	Up	2e-06	2.03e-05	gi|115770446|ref|XP_792082.2|/2.61865e-123/PREDICTED: similar to helicase [Strongylocentrotus purpuratus]
isotig15933	9.8248	35.7005	1.86144	Up	8.47e-07	9.16e-06	gi|115738169|ref|XP_790489.2|/5.89194e-32/PREDICTED: hypothetical protein [Strongylocentrotus purpuratus]
isotig15748	8.31063	30.1984	1.86144	Up	4.72e-06	4.51e-05	gi|115924174|ref|XP_001188526.1|/1.35582e-55/PREDICTED: similar to Chromosome 7 open reading frame 30 [Strongylocentrotus purpuratus]
isotig20311	22.9092	83.2453	1.86144	Up	2.18e-09	3.39e-08	-
isotig15428	9.73806	35.3853	1.86144	Up	3.6e-07	4.12e-06	gi|115914019|ref|XP_785265.2|/1.51199e-28/PREDICTED: hypothetical protein, partial [Strongylocentrotus purpuratus]
isotig15282	5.94601	21.6061	1.86144	Up	6.34e-05	0.000481886	gi|291244257|ref|XP_002742014.1|/4.03727e-77/PREDICTED: hypothetical protein [Saccoglossus kowalevskii]
isotig17072	12.1058	43.9889	1.86144	Up	3.6e-07	4.12e-06	gi|115610822|ref|XP_001178245.1|/5.65544e-49/PREDICTED: hypothetical protein [Strongylocentrotus purpuratus]
isotig13254	55.3114	200.099	1.85506	Up	2.52e-62	2.01e-60	-
isotig13074	6.72049	24.2816	1.85322	Up	3.1e-17	8.42e-16	gi|291238507|ref|XP_002739170.1|/2.11168e-101/PREDICTED: kinesin K39-like [Saccoglossus kowalevskii]
isotig13314	13.0766	47.204	1.85192	Up	4.72e-15	1.13e-13	-
isotig16105	69.3376	248.895	1.84383	Up	7.84e-38	4.14e-36	-
isotig15595	282.371	1010.2	1.83898	Up	2.08e-159	3.9e-157	gi|184186115|ref|NP_001116980.1|/2.24054e-53/histone H2 A.F/Z [Strongylocentrotus purpuratus]
isotig20242	15.4788	55.3081	1.8372	Up	1.3e-06	1.37e-05	-
isotig17188	23.2708	83.1499	1.8372	Up	5.99e-12	1.16e-10	-
isotig14691	134.098	478.955	1.83661	Up	3.65e-88	3.65e-86	-
isotig22273	66.4398	236.952	1.83448	Up	2.6e-20	8.17e-19	-
isotig25284	61.2766	218.38	1.83343	Up	4.78e-15	1.14e-13	-
isotig17983	10.8751	38.757	1.83343	Up	7.28e-06	6.7e-05	gi|291236805|ref|XP_002738328.1|/2.9388e-38/PREDICTED: neurogenic locus notch homolog protein 2-like [Saccoglossus kowalevskii]
isotig19087	24.122	85.9669	1.83343	Up	1.74e-10	3.03e-09	gi|57085487|ref|XP_546165.1|/4.08094e-49/PREDICTED: similar to DnaJ homolog, subfamily C, member 9 [Canis familiaris]
isotig17449	10.2632	36.5762	1.83343	Up	7.28e-06	6.7e-05	-
isotig24566	17.9046	63.7047	1.83107	Up	1.73e-05	0.000147044	-
isotig15528	7.42791	26.4286	1.83107	Up	1.73e-05	0.000147104	gi|260787331|ref|XP_002588707.1|/6.49428e-101/hypothetical protein BRAFLDRAFT_131216 [Branchiostoma floridae]
isotig14228	23.0458	81.96	1.83042	Up	9.01e-18	2.52e-16	gi|156119513|ref|NP_001095253.1|/1.05899e-170/tubulin alpha chain [Xenopus laevis]
isotig14049	53.8466	191.409	1.82973	Up	3.05e-41	1.73e-39	gi|72013892|ref|XP_783243.1|/7.8428e-132/PREDICTED: hypothetical protein [Strongylocentrotus purpuratus]
isotig08579	4.11273	14.6048	1.82828	Up	4.11e-05	0.000325118	gi|291236254|ref|XP_002738055.1|/1.62496e-66/PREDICTED: splicing factor proline/glutamine rich (polypyrimidine tract binding protein associated)-like [Saccoglossus kowalevskii]
isotig16122	7.38633	26.2298	1.82828	Up	4.11e-05	0.000324995	gi|256090252|ref|XP_002581117.1|/2.66938e-13/chromobox protein [Schistosoma mansoni]
isotig23047	14.4928	51.4657	1.82828	Up	4.11e-05	0.000324873	-
isotig15435	18.8963	67.0023	1.82611	Up	3.95e-12	7.77e-11	gi|115660738|ref|XP_780424.2|/8.25818e-43/PREDICTED: hypothetical protein isoform 1 [Strongylocentrotus purpuratus]
isotig15143	77.9949	276.537	1.82602	Up	1.54e-47	9.64e-46	gi|309385780|gb|ADO66732.1|/2.3218e-136/melanotransferrin [Apostichopus japonicus]
isotig13163	5.79521	20.5316	1.82492	Up	2.81e-08	3.78e-07	gi|291222705|ref|XP_002731357.1|/1.09212e-152/PREDICTED: coiled-coil domain containing 2-like [Saccoglossus kowalevskii]
isotig22030	12.2659	43.4566	1.82492	Up	9.8e-05	0.000709874	-
isotig09975	12.394	43.851	1.82297	Up	6.57e-08	8.37e-07	-
isotig05504	12.7689	45.1776	1.82297	Up	6.57e-08	8.38e-07	-
isotig09259	10.9395	38.7051	1.82297	Up	6.57e-08	8.37e-07	-
isotig18156	23.822	84.2436	1.82227	Up	4.94e-11	8.97e-10	gi|260780861|ref|XP_002585554.1|/1.52682e-132/hypothetical protein BRAFLDRAFT_274629 [Branchiostoma floridae]
isotig13521	57.9692	204.553	1.81912	Up	1.72e-51	1.16e-49	-
isotig15513	331.99	1169.92	1.8172	Up	3.52e-183	7.94e-181	-
isotig02780	30.7592	108.125	1.81362	Up	7.93e-25	3.01e-23	gi|115645589|ref|XP_001201782.1|/9.77637e-48/PREDICTED: hypothetical protein, partial [Strongylocentrotus purpuratus]
isotig22953	19.4426	68.2938	1.81253	Up	2e-06	2.04e-05	gi|115844794|ref|XP_789515.2|/8.10893e-65/PREDICTED: hypothetical protein [Strongylocentrotus purpuratus]
isotig18056	12.0261	42.1388	1.80898	Up	4.73e-06	4.51e-05	-
isotig15461	24.4381	85.4711	1.8063	Up	7.32e-15	1.72e-13	gi|115916136|ref|XP_786349.2|/1.76786e-53/PREDICTED: similar to cytochrome P450 [Strongylocentrotus purpuratus]
isotig13668	13.7814	48.1807	1.80573	Up	1.71e-12	3.44e-11	-
isotig14688	6.9589	24.3141	1.80486	Up	1.12e-05	9.97e-05	gi|62529145|gb|AAX84844.1|/3.61606e-177/bone morphogenetic protein 1 [Branchiostoma floridae]
isotig13140	4.96903	17.3037	1.80004	Up	2.36e-07	2.8e-06	gi|308452573|ref|XP_003089094.1|/1.63283e-10/hypothetical protein CRE_06222 [Caenorhabditis remanei]
isotig20460	19.3225	67.287	1.80004	Up	2.36e-07	2.8e-06	gi|260788284|ref|XP_002589180.1|/2.29998e-60/hypothetical protein BRAFLDRAFT_213005 [Branchiostoma floridae]
isotig18041	64.9576	226.075	1.79923	Up	5.43e-27	2.22e-25	-
isotig13076	164.174	570.487	1.79697	Up	0	0	gi|47551251|ref|NP_999808.1|/0/heat shock protein gp96 [Strongylocentrotus purpuratus]
isotig24547	25.084	87.1269	1.79635	Up	5.53e-07	6.16e-06	-
isotig21101	12.2693	42.5567	1.79433	Up	6.31e-05	0.000480198	gi|115668674|ref|XP_796375.2|/1.02161e-33/PREDICTED: similar to polybromo-1 [Strongylocentrotus purpuratus]
isotig16921	8.1606	28.3054	1.79433	Up	6.31e-05	0.000480372	-
isotig14062	5.18698	17.9913	1.79433	Up	6.31e-05	0.000480546	gi|115670833|ref|XP_786789.2|/0/PREDICTED: similar to TAF1 RNA polymerase II, TATA box binding protein (TBP)-associated [Strongylocentrotus purpuratus]
isotig13248	102.63	355.923	1.79411	Up	1.63e-105	1.92e-103	-
isotig20793	17.3856	60.213	1.79218	Up	1.3e-06	1.37e-05	-
isotig16665	18.8004	65.0307	1.79036	Up	6.2e-10	1.01e-08	gi|260828123|ref|XP_002609013.1|/2.3818e-21/hypothetical protein BRAFLDRAFT_124014 [Branchiostoma floridae]
isotig24323	134.018	463.163	1.78909	Up	1.68e-31	7.68e-30	-
isotig00336	6.78511	23.4224	1.78744	Up	3.06e-06	3.02e-05	gi|115927516|ref|XP_001175802.1|/2.80172e-39/PREDICTED: similar to CG17723-PA isoform 1 [Strongylocentrotus purpuratus]
isotig09107	5.80081	20.0245	1.78744	Up	3.06e-06	3.02e-05	gi|115761335|ref|XP_001196358.1|/1.85774e-45/PREDICTED: similar to NFKBIL1 [Strongylocentrotus purpuratus]
isotig13319	9.99673	34.4463	1.78482	Up	7.52e-11	1.34e-09	-
isotig11121	18.829	64.8182	1.78344	Up	1.53e-07	1.87e-06	gi|47122884|gb|AAH70559.1|/4.58439e-52/LOC397937 protein [Xenopus laevis]
isotig22286	17.3318	59.6049	1.78201	Up	7.23e-06	6.67e-05	-
isotig17284	31.8962	109.541	1.78002	Up	1.11e-14	2.59e-13	-
isotig14312	13.4284	46.0842	1.77898	Up	4.06e-10	6.75e-09	gi|259013291|ref|NP_001158445.1|/2.85435e-144/ornithine decarboxylase 1 [Saccoglossus kowalevskii]
isotig18890	40.1237	137.514	1.77705	Up	1.37e-15	3.39e-14	-
isotig16596	25.0365	85.7769	1.77655	Up	1.12e-12	2.27e-11	gi|115905859|ref|XP_782273.2|/1.15618e-39/PREDICTED: hypothetical protein [Strongylocentrotus purpuratus]
isotig16129	64.7343	221.749	1.77633	Up	3.18e-32	1.5e-30	gi|115629150|ref|XP_001178435.1|/5.30101e-38/PREDICTED: hypothetical protein [Strongylocentrotus purpuratus]
isotig23017	16.9879	58.1678	1.77571	Up	1.71e-05	0.000146672	-
isotig22329	16.0441	54.9363	1.77571	Up	1.71e-05	0.000146792	gi|73967778|ref|XP_850307.1|/1.10367e-38/PREDICTED: similar to Ficolin-1 precursor (Collagen/fibrinogen domain-containing protein 1) (Ficolin-A) (Ficolin A) (M-Ficolin) [Canis familiaris]
isotig16951	9.70737	33.2388	1.77571	Up	1.71e-05	0.000146732	gi|72115026|ref|XP_788955.1|/2.54274e-105/PREDICTED: similar to aryl-hydrocarbon receptor-interacting protein [Strongylocentrotus purpuratus]
isotig15540	10.5066	35.9322	1.77398	Up	8.44e-07	9.14e-06	gi|72045605|ref|XP_782947.1|/5.61949e-36/PREDICTED: similar to mitochondrial ribosomal protein S16 [Strongylocentrotus purpuratus]
isotig22520	31.2887	106.872	1.77218	Up	2.19e-09	3.4e-08	gi|189237298|ref|XP_971195.2|/1.87902e-83/PREDICTED: similar to conserved hypothetical protein [Tribolium castaneum]
isotig23085	26.4376	90.0625	1.76833	Up	9.98e-08	1.24e-06	-
isotig07891	44.4299	151.355	1.76833	Up	1.73e-20	5.46e-19	-
isotig14478	8.23942	28.0684	1.76833	Up	1.98e-06	2.03e-05	gi|291229752|ref|XP_002734836.1|/1.44608e-87/PREDICTED: hypothetical protein [Saccoglossus kowalevskii]
isotig17380	9.52069	32.4332	1.76833	Up	4.06e-05	0.00032227	-
isotig23965	954.024	3246.77	1.76691	Up	6.79e-213	2.06e-210	gi|258406694|gb|ACV72068.1|/5.71776e-58/ribosomal-like protein [Phragmatopoma lapidosa]
isotig09951	23.9977	81.624	1.7661	Up	4.78e-15	1.14e-13	-
isotig22351	42.0915	142.827	1.76267	Up	3.92e-12	7.73e-11	gi|225715858|gb|ACO13775.1|/2.76784e-90/Proteasome subunit alpha type-7 [Esox lucius]
isotig13965	115.697	392.354	1.76181	Up	7.22e-80	6.65e-78	gi|72005266|ref|XP_780193.1|/8.53326e-142/PREDICTED: similar to proliferation-associated protein 1 isoform 1 [Strongylocentrotus purpuratus]
isotig09217	10.7016	36.2691	1.76092	Up	1.43e-09	2.25e-08	gi|48926637|ref|NP_001001724.1|/4.88034e-16/mitochondrial import receptor subunit TOM22 homolog [Danio rerio]
isotig10144	11.5307	38.9065	1.75453	Up	1.1e-05	9.85e-05	gi|126697292|gb|ABO26603.1|/1.03437e-46/sigma class glutathione-s-transferase 2 [Haliotis discus discus]
isotig09658	11.989	40.3614	1.75126	Up	1.28e-06	1.36e-05	gi|72157893|ref|XP_790505.1|/4.07505e-24/PREDICTED: similar to fibropellin Ia [Strongylocentrotus purpuratus]
isotig09435	7.31337	24.6206	1.75126	Up	1.28e-06	1.36e-05	-
isotig18532	17.8513	60.0015	1.74897	Up	1.51e-07	1.85e-06	-
isotig03234	9.08277	30.5289	1.74897	Up	1.51e-07	1.84e-06	-
isotig13806	26.1637	87.9411	1.74897	Up	5.95e-20	1.84e-18	-
isotig09615	11.6835	39.2705	1.74897	Up	1.51e-07	1.84e-06	-
isotig14303	454.51	1526.56	1.7479	Up	2.46e-280	1.12e-277	gi|72051831|ref|XP_792040.1|/1.1971e-33/PREDICTED: similar to high mobility group 1 protein [Strongylocentrotus purpuratus]
isotig17863	19.002	63.7943	1.74727	Up	1.8e-08	2.52e-07	-
isotig16571	9.40018	31.53	1.74597	Up	2.61e-05	0.000215128	-
isotig13132	7.05572	23.6662	1.74597	Up	2.17e-09	3.36e-08	gi|156408179|ref|XP_001641734.1|/0/predicted protein [Nematostella vectensis]
isotig21890	19.1268	64.0714	1.74409	Up	3.02e-06	2.98e-05	gi|221220982|gb|ACM09152.1|/1.27807e-17/Coiled-coil domain-containing protein 43 [Salmo salar]
isotig17728	13.0171	43.6051	1.74409	Up	3.02e-06	2.98e-05	-
isotig18624	16.8834	56.5059	1.7428	Up	3.54e-07	4.07e-06	gi|115751677|ref|XP_001190098.1|/5.06486e-79/PREDICTED: similar to leucine-rich PPR-motif containing, partial [Strongylocentrotus purpuratus]
isotig16525	22.1951	74.1464	1.74014	Up	7.36e-11	1.32e-09	-
isotig14730	6.51961	21.7162	1.73591	Up	6.2e-05	0.000472947	gi|72079968|ref|XP_789711.1|/3.05492e-89/PREDICTED: hypothetical protein [Strongylocentrotus purpuratus]
isotig19184	11.2507	37.475	1.73591	Up	6.2e-05	0.000473119	-
isotig27560	23.696	78.9289	1.73591	Up	6.2e-05	0.000472775	gi|115747624|ref|XP_001175528.1|/8.49041e-27/PREDICTED: similar to RING finger- and KH domain-containing protein [Strongylocentrotus purpuratus]
isotig25332	37.9323	126.349	1.73591	Up	1.17e-08	1.67e-07	gi|72114848|ref|XP_785572.1|/6.08011e-23/PREDICTED: similar to 2410104I19Rik protein [Strongylocentrotus purpuratus]
isotig14008	32.8786	109.375	1.73406	Up	7.42e-23	2.58e-21	gi|164472811|dbj|BAF98202.1|/5.99326e-71/START domain-containing protein [Patiria pectinifera]
isotig10233	103.711	344.611	1.7324	Up	1.87e-57	1.38e-55	gi|47551069|ref|NP_999711.1|/0/histone deacetylase 1 [Strongylocentrotus purpuratus]
isotig16305	43.9719	146.05	1.73181	Up	1.1e-20	3.5e-19	-
isotig17738	32.7426	108.567	1.72934	Up	2.02e-13	4.35e-12	gi|115939476|ref|XP_001188456.1|/3.27886e-16/PREDICTED: similar to nicotinic acetylcholine receptor alpha2 subunit [Strongylocentrotus purpuratus]
isotig05393	15.7721	52.2544	1.72818	Up	1.95e-06	1.99e-05	-
isotig14179	8.25975	27.3653	1.72818	Up	1.95e-06	1.99e-05	gi|115757139|ref|XP_786173.2|/0/PREDICTED: hypothetical protein [Strongylocentrotus purpuratus]
isotig16509	12.0742	40.0029	1.72818	Up	1.95e-06	2e-05	gi|115723912|ref|XP_001201972.1|/6.18149e-41/PREDICTED: hypothetical protein [Strongylocentrotus purpuratus]
isotig16657	10.105	33.4402	1.72651	Up	1.68e-05	0.000144082	-
isotig09311	6.84791	22.6616	1.72651	Up	1.68e-05	0.000144023	-
isotig14029	6.54374	21.655	1.72651	Up	1.68e-05	0.000144141	gi|123433448|ref|XP_001308622.1|/1.33848e-22/trichohyalin [Trichomonas vaginalis G3]
isotig25603	45.6063	150.924	1.72651	Up	9.16e-10	1.47e-08	gi|209945104|gb|ACI96783.1|/7.90208e-14/heterochromatin protein 1 [Drosophila melanogaster]
isotig07384	73.9906	244.796	1.72616	Up	1.5e-49	9.71e-48	gi|215882299|gb|ACJ70738.1|/0/actin isoform 2 [Holothuria glaberrima]
isotig10249	51.1321	169.106	1.72563	Up	1.65e-20	5.22e-19	gi|291231591|ref|XP_002735746.1|/7.93655e-98/PREDICTED: ribosomal protein S5-like [Saccoglossus kowalevskii]
isotig17164	19.243	63.6303	1.72538	Up	7.61e-09	1.11e-07	-
isotig15151	73.4454	242.521	1.72337	Up	9.46e-39	5.08e-37	-
isotig24509	107.714	355.21	1.72147	Up	4.78e-23	1.67e-21	-
isotig15218	15.9829	52.6998	1.72127	Up	2.13e-09	3.3e-08	gi|115943094|ref|XP_781613.2|/1.94237e-79/PREDICTED: hypothetical protein [Strongylocentrotus purpuratus]
isotig07862	24.9362	82.1969	1.72085	Up	3.84e-22	1.3e-20	gi|115623773|ref|XP_791058.2|/5.96077e-154/PREDICTED: similar to Chain A, Crystal Structure Of Recombinant Chicken Sulfite Oxidase With Arg At Residue 161 [Strongylocentrotus purpuratus]
isotig10335	11.2937	37.1909	1.71942	Up	4.58e-06	4.38e-05	gi|115688461|ref|XP_001201094.1|/1.22129e-36/PREDICTED: hypothetical protein, partial [Strongylocentrotus purpuratus]
isotig17969	28.6222	94.0632	1.7165	Up	2.03e-11	3.8e-10	gi|72008807|ref|XP_784907.1|/2.79033e-65/PREDICTED: similar to MGC84447 protein [Strongylocentrotus purpuratus]
isotig08113	18.2913	60.0035	1.71389	Up	1.26e-06	1.33e-05	-
isotig13110	44.094	144.431	1.71173	Up	2.8e-52	1.9e-50	gi|72014808|ref|XP_782589.1|/0/PREDICTED: similar to Ruvbl1 protein [Strongylocentrotus purpuratus]
isotig14492	10.366	33.9004	1.70944	Up	3.46e-07	3.99e-06	gi|269785003|ref|NP_001161653.1|/5.25641e-31/secretagogin-like protein [Saccoglossus kowalevskii]
isotig16397	10.4861	34.293	1.70944	Up	1.08e-05	9.63e-05	gi|115644305|ref|XP_798860.2|/1.33841e-06/PREDICTED: hypothetical protein [Strongylocentrotus purpuratus]
isotig20378	51.8637	169.612	1.70944	Up	5.54e-16	1.4e-14	gi|291235504|ref|XP_002737683.1|/3.36929e-41/PREDICTED: small nuclear ribonucleoprotein polypeptide E-like [Saccoglossus kowalevskii]
isotig10317	8.22776	26.9076	1.70944	Up	1.08e-05	9.63e-05	-
isotig12072	25.6326	83.8274	1.70944	Up	1.08e-05	9.64e-05	-
isotig25683	52.4419	171.205	1.70693	Up	1.09e-10	1.93e-09	-
isotig13176	10.041	32.7303	1.70472	Up	3.05e-11	5.63e-10	gi|119569258|gb|EAW48873.1|/9.47832e-180/hypothetical protein FLJ36090, isoform CRA_a [Homo sapiens]
isotig14697	15.5758	50.7431	1.7039	Up	8.96e-10	1.44e-08	gi|291222821|ref|XP_002731413.1|/1.91007e-30/PREDICTED: methylosome protein 50-like, partial [Saccoglossus kowalevskii]
isotig20826	31.9455	104.072	1.7039	Up	8.96e-10	1.44e-08	gi|308324511|gb|ADO29390.1|/5.17601e-09/PCNA-associated factor [Ictalurus punctatus]
isotig20664	12.83	41.7643	1.70275	Up	9.41e-05	0.000686136	gi|115709786|ref|XP_001194918.1|/4.12964e-41/PREDICTED: similar to LOC394977 protein [Strongylocentrotus purpuratus]
isotig14398	6.08938	19.8221	1.70275	Up	9.41e-05	0.000686614	gi|291224294|ref|XP_002732140.1|/3.21483e-83/PREDICTED: Probable exonuclease mut-7 homolog [Saccoglossus kowalevskii]
isotig15666	7.56254	24.6176	1.70275	Up	9.41e-05	0.000686375	gi|72045560|ref|XP_781249.1|/1.86027e-60/PREDICTED: hypothetical protein [Strongylocentrotus purpuratus]
isotig22746	15.355	49.9835	1.70275	Up	9.41e-05	0.000686852	-
isotig18334	59.7207	194.206	1.70129	Up	2.96e-21	9.68e-20	gi|291244535|ref|XP_002742150.1|/1.28866e-27/PREDICTED: elongation factor 1-beta-like [Saccoglossus kowalevskii]
isotig18879	51.9784	168.993	1.70098	Up	8.29e-18	2.33e-16	gi|291235572|ref|XP_002737711.1|/1.82814e-66/PREDICTED: coated vesicle membrane protein-like isoform 2 [Saccoglossus kowalevskii]
isotig19457	18.1976	59.1644	1.70098	Up	8.1e-07	8.83e-06	gi|301628682|ref|XP_002943478.1|/1.33741e-25/PREDICTED: 28S ribosomal protein S33, mitochondrial isoform 1 [Xenopus (Silurana) tropicalis]
isotig17451	11.0636	35.8945	1.69794	Up	2.54e-05	0.000210534	-
isotig13487	5.4563	17.7024	1.69794	Up	2.54e-05	0.000210368	gi|260828675|ref|XP_002609288.1|/8.86547e-40/hypothetical protein BRAFLDRAFT_86801 [Branchiostoma floridae]
isotig27835	47.0434	152.362	1.69543	Up	6.2e-08	7.96e-07	-
isotig19406	59.6676	193.21	1.69515	Up	4.38e-19	1.3e-17	-
isotig08269	19.3548	62.5933	1.69332	Up	1.72e-08	2.41e-07	-
isotig15084	11.6835	37.6785	1.68926	Up	5.22e-07	5.84e-06	-
isotig15707	19.7074	63.5258	1.68861	Up	3.77e-10	6.3e-09	-
isotig21255	24.8858	80.1518	1.68741	Up	1.44e-07	1.77e-06	-
isotig12711	54.0668	173.952	1.68587	Up	4.01e-08	5.28e-07	-
isotig06158	6.60521	21.232	1.68457	Up	6.01e-05	0.000460211	-
isotig13635	5.38126	17.2977	1.68457	Up	6.01e-05	0.000460043	-
isotig15543	577.245	1855	1.68416	Up	4.96e-260	1.79e-257	gi|291243051|ref|XP_002741409.1|/5.04348e-146/PREDICTED: calreticulin-like [Saccoglossus kowalevskii]
isotig18711	13.6319	43.7554	1.68247	Up	1.63e-05	0.00014091	gi|169145246|emb|CAQ13824.1|/4.70142e-12/novel protein [Danio rerio]
isotig09809	10.0554	32.2756	1.68247	Up	1.63e-05	0.000140969	gi|41350591|gb|AAS00536.1|/1.1557e-178/nemo-like kinase [Paracentrotus lividus]
isotig19368	44.7473	143.571	1.68189	Up	1.51e-14	3.49e-13	-
isotig09139	7.56348	24.2289	1.67961	Up	1.22e-06	1.29e-05	gi|118404388|ref|NP_001072726.1|/3.25394e-63/multiple epidermal growth factor-like domains protein 10 precursor [Xenopus (Silurana) tropicalis]
isotig15205	14.6365	46.8026	1.67702	Up	2.59e-08	3.52e-07	gi|82179916|sp|Q5U3J8.1|LTV1_DANRE/1.88741e-67/RecName: Full=Protein LTV1 homolog
isotig19271	320.836	1025.65	1.67663	Up	4.5e-95	4.86e-93	-
isotig28961	74.8142	239.043	1.67589	Up	2.01e-09	3.14e-08	-
isotig13024	538.517	1719.52	1.67494	Up	6.47e-75	5.8e-73	gi|33590491|gb|AAQ22771.1|/2.27278e-25/serine proteinase inhibitor [Procambarus clarkii]
isotig15518	40.1723	128.009	1.67197	Up	2.7e-19	8.15e-18	gi|260833776|ref|XP_002611888.1|/0/hypothetical protein BRAFLDRAFT_290854 [Branchiostoma floridae]
isotig13745	5.12653	16.2998	1.6688	Up	0.000142336	0.000990449	-
isotig18391	12.4266	39.5102	1.6688	Up	3.83e-05	0.00030567	-
isotig11341	18.245	58.0099	1.6688	Up	2.85e-06	2.83e-05	gi|72133249|ref|XP_797937.1|/1.32773e-32/PREDICTED: hypothetical protein [Strongylocentrotus purpuratus]
isotig20681	12.9338	41.1229	1.6688	Up	0.000142336	0.000990778	gi|72110122|ref|XP_796186.1|/3.34231e-46/PREDICTED: hypothetical protein [Strongylocentrotus purpuratus]
isotig15000	37.3551	118.77	1.6688	Up	1.76e-19	5.32e-18	gi|50745642|ref|XP_420181.1|/1.45477e-157/PREDICTED: hypothetical protein [Gallus gallus]
isotig21690	30.7592	97.7987	1.6688	Up	1.67e-08	2.34e-07	gi|72147448|ref|XP_786572.1|/2.44044e-31/PREDICTED: hypothetical protein, partial [Strongylocentrotus purpuratus]
isotig19747	11.8043	37.5316	1.6688	Up	0.000142336	0.000991107	-
isotig15795	54.7325	173.144	1.66151	Up	2.13e-24	7.87e-23	gi|256550154|gb|ACU83597.1|/2.18817e-82/poly-(ADP-ribose) polymerase I [Aplysia californica]
isotig14674	14.4822	45.8024	1.66115	Up	1.08e-08	1.54e-07	gi|72167637|ref|XP_787961.1|/9.48375e-38/PREDICTED: hypothetical protein [Strongylocentrotus purpuratus]
isotig13263	7.56021	23.8884	1.65981	Up	1.39e-07	1.71e-06	-
isotig10735	26.7283	84.3435	1.65791	Up	1.21e-11	2.31e-10	gi|291230107|ref|XP_002735010.1|/1.31623e-22/PREDICTED: B-cell CLL/lymphoma 7A-like [Saccoglossus kowalevskii]
isotig09939	35.8406	112.998	1.65662	Up	4.01e-15	9.61e-14	gi|115933379|ref|XP_787830.2|/4.76804e-40/PREDICTED: similar to Arsenate resistance protein 2 [Strongylocentrotus purpuratus]
isotig15439	10.3862	32.7454	1.65662	Up	6.67e-06	6.2e-05	gi|115927407|ref|XP_794145.2|/1.61229e-14/PREDICTED: hypothetical protein [Strongylocentrotus purpuratus]
isotig07762	11.236	35.4246	1.65662	Up	6.67e-06	6.19e-05	gi|241755870|ref|XP_002412544.1|/7.434e-11/FK506-binding protein, putative [Ixodes scapularis]
isotig14377	25.798	81.3354	1.65662	Up	4.01e-15	9.6e-14	-
isotig13540	73.7854	232.438	1.65544	Up	5.12e-51	3.39e-49	-
isotig06441	8.44199	26.5857	1.65499	Up	2.45e-05	0.000203096	gi|72004937|ref|XP_782391.1|/1.46418e-40/PREDICTED: similar to Nucleolar protein family A, member 2 [Strongylocentrotus purpuratus]
isotig16789	11.0359	34.7546	1.65499	Up	2.45e-05	0.000203176	gi|291222179|ref|XP_002731096.1|/2.66615e-17/PREDICTED: cyclin-dependent kinase inhibitor 2D-like [Saccoglossus kowalevskii]
isotig09793	6.75982	21.2566	1.65286	Up	9.05e-05	0.000666821	gi|115934437|ref|XP_001189278.1|/1.88688e-26/PREDICTED: similar to KIAA1052 protein [Strongylocentrotus purpuratus]
isotig20534	21.3264	66.8384	1.64804	Up	1.17e-06	1.25e-05	gi|296215516|ref|XP_002754159.1|/6.4404e-54/PREDICTED: hypothetical protein LOC100386211 [Callithrix jacchus]
isotig17333	28.0064	87.6328	1.64571	Up	6.41e-11	1.15e-09	gi|115768291|ref|XP_785219.2|/5.74344e-67/PREDICTED: hypothetical protein [Strongylocentrotus purpuratus]
isotig27614	31.9895	99.8944	1.6428	Up	1.56e-05	0.000136167	-
isotig17233	10.8073	33.6604	1.63905	Up	5.76e-05	0.000442993	gi|89273840|emb|CAJ81502.1|/3.79303e-50/PIN2-interacting protein 1 [Xenopus (Silurana) tropicalis]
isotig17306	10.8914	33.9224	1.63905	Up	5.76e-05	0.000442669	gi|115973768|ref|XP_001181367.1|/1.09073e-41/PREDICTED: hypothetical protein [Strongylocentrotus purpuratus]
isotig15500	8.6192	26.8454	1.63905	Up	5.76e-05	0.000443156	gi|115689733|ref|XP_782950.2|/3.79073e-24/PREDICTED: hypothetical protein [Strongylocentrotus purpuratus]
isotig26871	25.6209	79.7991	1.63905	Up	5.76e-05	0.000442831	-
isotig13843	143.032	445.316	1.63849	Up	4.46e-85	4.35e-83	-
isotig21814	210.332	654.178	1.63701	Up	2.66e-47	1.65e-45	gi|72012177|ref|XP_786595.1|/5.37721e-47/PREDICTED: similar to secreted protein acidic and rich in cysteine [Strongylocentrotus purpuratus]
isotig24722	39.4558	122.692	1.63674	Up	3.72e-08	4.92e-07	gi|291243077|ref|XP_002741433.1|/7.41439e-70/PREDICTED: SWI/SNF related, matrix associated, actin dependent regulator of chromatin, subfamily d, member 1-like [Saccoglossus kowalevskii]
isotig19587	18.5531	57.6591	1.63588	Up	2.74e-06	2.73e-05	gi|115683631|ref|XP_796140.2|/2.40979e-98/PREDICTED: similar to Guanosine monophosphate reductase, partial [Strongylocentrotus purpuratus]
isotig20825	20.6735	64.2487	1.63588	Up	2.74e-06	2.73e-05	gi|296233003|ref|XP_002761815.1|/3.61831e-59/PREDICTED: zinc finger protein 709 [Callithrix jacchus]
isotig22773	34.7712	107.63	1.63012	Up	2.4e-08	3.27e-07	-
isotig21600	29.145	90.0188	1.62698	Up	8.62e-08	1.08e-06	-
isotig14038	9.3482	28.8734	1.62698	Up	1.75e-06	1.81e-05	-
isotig18708	17.9314	55.3837	1.62698	Up	1.75e-06	1.81e-05	-
isotig13710	8.48079	26.1942	1.62698	Up	1.75e-06	1.81e-05	-
isotig03235	26.0859	80.4456	1.62474	Up	3.98e-11	7.29e-10	-
isotig19021	118.48	364.934	1.62299	Up	6.08e-34	2.99e-32	gi|291241501|ref|XP_002740647.1|/9.82149e-39/PREDICTED: hypothetical protein [Saccoglossus kowalevskii]
isotig13566	32.0858	98.7376	1.62166	Up	9.37e-22	3.13e-20	gi|115973163|ref|XP_001178122.1|/7.99064e-155/PREDICTED: similar to formin binding protein 11-related protein [Strongylocentrotus purpuratus]
isotig09028	7.17997	22.0761	1.62044	Up	0.000135842	0.000950302	gi|115665303|ref|XP_001177704.1|/3.83971e-28/PREDICTED: similar to RE33408p [Strongylocentrotus purpuratus]
isotig21607	45.5325	139.998	1.62044	Up	2.57e-11	4.76e-10	-
isotig22309	16.1689	49.7141	1.62044	Up	0.000135842	0.000949986	-
isotig16375	11.254	34.5042	1.61633	Up	2.34e-05	0.000194622	-
isotig05529	31.0578	95.2215	1.61633	Up	1.66e-11	3.12e-10	-
isotig13350	19.7728	60.6222	1.61633	Up	1.5e-15	3.7e-14	-
isotig13495	29.1026	89.1827	1.61562	Up	2.62e-20	8.2e-19	gi|291240531|ref|XP_002740164.1|/9.43585e-74/PREDICTED: DNA directed RNA polymerase II polypeptide E-like [Saccoglossus kowalevskii]
isotig15131	15.6357	47.8725	1.61435	Up	3.56e-08	4.74e-07	gi|148236925|ref|NP_001090398.1|/5.27326e-80/protein phosphatase 1 regulatory inhibitor subunit 8 [Xenopus laevis]
isotig23123	25.0743	76.7265	1.61352	Up	4.08e-06	3.95e-05	gi|291235738|ref|XP_002737799.1|/6.34653e-91/PREDICTED: dipeptidyl peptidase III-like [Saccoglossus kowalevskii]
isotig15998	32.9925	100.704	1.6099	Up	6.57e-14	1.46e-12	-
isotig13383	53.1961	162.28	1.60909	Up	3.51e-38	1.87e-36	-
isotig04391	11.911	36.3252	1.60868	Up	2.29e-08	3.14e-07	-
isotig15129	8.084	24.6539	1.60868	Up	8.62e-05	0.000640649	gi|20455171|sp|P58797.1|NXF1_COTJA/1.18471e-71/RecName: Full=Nuclear RNA export factor 1; AltName: Full=Tip-associated protein; AltName: Full=Tip-associating protein; AltName: Full=mRNA export factor TAP
isotig14203	6.82703	20.8206	1.60868	Up	8.62e-05	0.000640876	-
isotig25673	22.8964	69.8276	1.60868	Up	8.62e-05	0.000641103	-
isotig17078	10.7142	32.6753	1.60868	Up	8.62e-05	0.00064133	-
isotig19117	16.1085	49.0649	1.60687	Up	1.49e-05	0.000130602	gi|156382738|ref|XP_001632709.1|/3.82291e-72/predicted protein [Nematostella vectensis]
isotig14617	37.5787	114.433	1.60651	Up	4.75e-19	1.41e-17	gi|156230383|gb|AAI52063.1|/3.03971e-92/LOC100127559 protein [Xenopus (Silurana) tropicalis]
isotig14624	21.1992	64.514	1.6056	Up	2.46e-11	4.56e-10	gi|158631185|ref|NP_001102259.2|/1.03325e-15/exportin 5 [Rattus norvegicus]
isotig19285	21.8197	66.3592	1.60467	Up	4.61e-07	5.21e-06	gi|291235779|ref|XP_002737824.1|/1.26209e-63/PREDICTED: zinc finger, matrin type 2-like [Saccoglossus kowalevskii]
isotig14831	12.703	38.6332	1.60467	Up	4.61e-07	5.21e-06	gi|126339477|ref|XP_001372697.1|/2.26152e-12/PREDICTED: hypothetical protein [Monodelphis domestica]
isotig09549	10.047	30.4231	1.59841	Up	5.48e-05	0.000422954	gi|291223634|ref|XP_002731813.1|/4.65351e-66/PREDICTED: DC2 protein-like [Saccoglossus kowalevskii]
isotig21231	27.1481	82.207	1.59841	Up	2.96e-07	3.45e-06	-
isotig17252	11.6241	35.1989	1.59841	Up	5.48e-05	0.000422798	gi|72013335|ref|XP_783800.1|/8.62293e-63/PREDICTED: similar to ENSANGP00000012628 [Strongylocentrotus purpuratus]
isotig25821	1072.34	3240.18	1.59531	Up	5.53e-159	1.03e-156	gi|72009850|ref|XP_782034.1|/1.88018e-52/PREDICTED: similar to 40S ribosomal protein S20 (S22) [Strongylocentrotus purpuratus]
isotig13869	12.5943	38.0005	1.59325	Up	3.39e-08	4.52e-07	-
isotig13571	10.0621	30.3472	1.59263	Up	1.9e-07	2.28e-06	gi|72110055|ref|XP_795434.1|/2.31075e-162/PREDICTED: hypothetical protein [Strongylocentrotus purpuratus]
isotig20511	20.2062	60.8641	1.5908	Up	6.06e-06	5.66e-05	-
isotig16188	12.91	38.8868	1.5908	Up	6.06e-06	5.66e-05	gi|291243487|ref|XP_002741626.1|/4.83335e-100/PREDICTED: transcription factor IIB-like [Saccoglossus kowalevskii]
isotig21795	19.0414	57.2987	1.58936	Up	3.48e-05	0.000280123	-
isotig18342	17.3104	51.8932	1.58391	Up	3.87e-06	3.76e-05	gi|115668674|ref|XP_796375.2|/1.49426e-92/PREDICTED: similar to polybromo-1 [Strongylocentrotus purpuratus]
isotig19387	127.729	382.735	1.58326	Up	2.19e-33	1.06e-31	-
isotig20425	1512.59	4530.19	1.58255	Up	0	0	gi|260815147|ref|XP_002602335.1|/1.08911e-84/hypothetical protein BRAFLDRAFT_268377 [Branchiostoma floridae]
isotig16332	18.679	55.9333	1.58229	Up	7.81e-08	9.84e-07	gi|224589084|ref|NP_001139180.1|/2.47818e-08/cytochrome P450 1B1 [Danio rerio]
isotig20760	29.4182	88.0911	1.58229	Up	7.81e-08	9.84e-07	gi|148685116|gb|EDL17063.1|/1.57433e-29/proteasome (prosome, macropain) subunit, alpha type 1, isoform CRA_c [Mus musculus]
isotig19842	16.9309	50.6653	1.58134	Up	2.21e-05	0.000184889	gi|72083722|ref|XP_784876.1|/2.71031e-37/PREDICTED: similar to CG8209-PA [Strongylocentrotus purpuratus]
isotig14283	15.4178	46.0842	1.57967	Up	9.01e-09	1.3e-07	gi|115896551|ref|XP_795729.2|/1.47943e-102/PREDICTED: similar to Cysteine-rich with EGF-like domains 2 [Strongylocentrotus purpuratus]
isotig19921	21.0194	62.7394	1.57765	Up	2.47e-06	2.49e-05	gi|115869833|ref|XP_796136.2|/1.73242e-136/PREDICTED: similar to putative eukaryotic petide chain release factor subunit 1 [Strongylocentrotus purpuratus]
isotig09770	26.1291	77.9911	1.57765	Up	5.02e-08	6.53e-07	-
isotig17530	11.2075	33.4527	1.57765	Up	0.000128463	0.000905628	gi|115675602|ref|XP_783785.2|/1.1305e-11/PREDICTED: hypothetical protein [Strongylocentrotus purpuratus]
isotig16821	26.5596	79.0844	1.57416	Up	6.74e-10	1.1e-08	gi|193643453|ref|XP_001947017.1|/4.66414e-30/PREDICTED: similar to ubiquitin like CG3450-PA [Acyrthosiphon pisum]
isotig14194	10.6761	31.7405	1.57194	Up	1.58e-06	1.64e-05	gi|72064208|ref|XP_795215.1|/7.66913e-68/PREDICTED: similar to Smad nuclear interacting protein 1 [Strongylocentrotus purpuratus]
isotig09849	13.1891	39.2116	1.57194	Up	1.58e-06	1.64e-05	gi|260796263|ref|XP_002593124.1|/1.71802e-11/hypothetical protein BRAFLDRAFT_209699 [Branchiostoma floridae]
isotig19317	1847.8	5488.67	1.57065	Up	0	0	gi|72090033|ref|XP_788067.1|/1.26563e-63/PREDICTED: similar to ribosomal protein L6 [Strongylocentrotus purpuratus]
isotig26944	27.6407	82.0247	1.56926	Up	8.14e-05	0.000607194	gi|241626482|ref|XP_002407922.1|/1.45002e-18/GTP-binding protein, putative [Ixodes scapularis]
isotig20199	15.3993	45.698	1.56926	Up	8.14e-05	0.000606978	gi|260817410|ref|XP_002603580.1|/4.37065e-28/hypothetical protein BRAFLDRAFT_93226 [Branchiostoma floridae]
isotig25028	392.209	1163.52	1.5688	Up	7.21e-61	5.6e-59	gi|72126006|ref|XP_800484.1|/5.11191e-23/PREDICTED: hypothetical protein [Strongylocentrotus purpuratus]
isotig13658	7.95968	23.5952	1.56771	Up	8.98e-06	8.17e-05	-
isotig14884	10.6932	31.6983	1.56771	Up	8.98e-06	8.18e-05	gi|156351311|ref|XP_001622453.1|/6.00761e-154/predicted protein [Nematostella vectensis]
isotig13312	47.9706	141.939	1.56505	Up	7.55e-34	3.71e-32	-
isotig08993	21.3688	63.1923	1.56424	Up	2.49e-12	4.96e-11	gi|260803411|ref|XP_002596583.1|/2.43688e-152/hypothetical protein BRAFLDRAFT_154496 [Branchiostoma floridae]
isotig13204	79.4563	234.793	1.56316	Up	1.79e-61	1.4e-59	-
isotig16088	10.6988	31.5872	1.56188	Up	5.17e-05	0.000400316	gi|260799063|ref|XP_002594519.1|/8.89124e-33/hypothetical protein BRAFLDRAFT_124989 [Branchiostoma floridae]
isotig23593	21.9106	64.6888	1.56188	Up	5.17e-05	0.000400464	-
isotig17726	16.4895	48.6833	1.56188	Up	5.73e-06	5.37e-05	gi|115908418|ref|XP_798103.2|/1.00886e-17/PREDICTED: similar to putative monocarboxylate transporter [Strongylocentrotus purpuratus]
isotig24565	23.7399	70.0895	1.56188	Up	5.17e-05	0.000400612	-
isotig16229	480.387	1416.59	1.56016	Up	1.33e-162	2.57e-160	gi|156404308|ref|XP_001640349.1|/1.87977e-19/predicted protein [Nematostella vectensis]
isotig17982	69.3608	204.211	1.55787	Up	1.78e-20	5.59e-19	-
isotig14511	13.0847	38.5123	1.55744	Up	4.14e-07	4.7e-06	gi|115738131|ref|XP_001201326.1|/7.34903e-102/PREDICTED: similar to peptidylprolyl isomerase D (cyclophilin D) [Strongylocentrotus purpuratus]
isotig23631	167.419	492.716	1.55729	Up	4.02e-29	1.73e-27	gi|149408720|ref|XP_001505713.1|/2.64621e-56/PREDICTED: similar to Protein disulfide isomerase associated 6 [Ornithorhynchus anatinus]
isotig15969	24.9918	73.4869	1.55603	Up	4.11e-10	6.83e-09	gi|72038951|ref|XP_792885.1|/5.50732e-22/PREDICTED: similar to small zinc finger-like protein [Strongylocentrotus purpuratus]
isotig26135	57.9768	170.396	1.55534	Up	3.52e-09	5.33e-08	gi|291231543|ref|XP_002735724.1|/7.0386e-35/PREDICTED: HLA class II region expressed gene KE2-like [Saccoglossus kowalevskii]
isotig07540	43.0791	126.526	1.55437	Up	1.7e-38	9.06e-37	gi|115960916|ref|XP_001196080.1|/3.6725e-08/PREDICTED: similar to vesicle-associated protein (VAP-1) [Strongylocentrotus purpuratus]
isotig15014	14.8205	43.4971	1.55332	Up	2.65e-07	3.12e-06	gi|225717068|gb|ACO14380.1|/4.35085e-21/28S ribosomal protein S26, mitochondrial precursor [Esox lucius]
isotig14297	12.899	37.8576	1.55332	Up	2.65e-07	3.12e-06	gi|291231305|ref|XP_002735605.1|/2.16685e-67/PREDICTED: hypothetical protein [Saccoglossus kowalevskii]
isotig09245	11.9421	34.9954	1.5511	Up	1.95e-08	2.7e-07	-
isotig10295	219.886	643.982	1.55027	Up	8.72e-60	6.73e-58	gi|61654630|gb|AAX48841.1|/1.66568e-62/L10e/P0 [Suberites domuncula]
isotig11845	29.9902	87.786	1.5495	Up	1.7e-07	2.05e-06	gi|297702216|ref|XP_002828082.1|/8.35729e-36/PREDICTED: serine/threonine-protein phosphatase 4 regulatory subunit 1-like isoform 1 [Pongo abelii]
isotig16392	345.927	1011.67	1.5482	Up	1.08e-112	1.4e-110	gi|311248498|ref|XP_003123176.1|/2.36099e-19/PREDICTED: tubulin beta-4 chain-like [Sus scrofa]
isotig15450	14.1166	41.2597	1.54734	Up	1.49e-06	1.56e-05	-
isotig10297	13.7474	40.1804	1.54734	Up	1.49e-06	1.56e-05	-
isotig20131	80.3808	234.774	1.54635	Up	3.16e-19	9.48e-18	gi|291236959|ref|XP_002738406.1|/1.01425e-40/PREDICTED: eukaryotic translation initiation factor 3, subunit 10 theta, 150/170kDa-like [Saccoglossus kowalevskii]
isotig08859	22.6646	66.1796	1.54594	Up	4.83e-14	1.08e-12	gi|115970226|ref|XP_001189425.1|/1.13373e-125/PREDICTED: similar to splicing factor u2af large subunit, partial [Strongylocentrotus purpuratus]
isotig19357	39.9394	116.621	1.54594	Up	7.05e-11	1.27e-09	-
isotig14371	42.8611	125.054	1.54481	Up	1.59e-20	5.03e-19	gi|72005313|ref|XP_784007.1|/6.82697e-175/PREDICTED: similar to PSMD3 [Strongylocentrotus purpuratus]
isotig23431	45.9309	133.765	1.54217	Up	5.17e-09	7.7e-08	-
isotig15033	30.7373	89.4557	1.54118	Up	1.7e-13	3.66e-12	gi|115627171|ref|XP_001188174.1|/7.89342e-164/PREDICTED: similar to Cleavage stimulation factor, 3 pre-RNA, subunit 1 [Strongylocentrotus purpuratus]
isotig21808	17.7983	51.7392	1.53952	Up	0.000120548	0.000856449	gi|115689665|ref|XP_783579.2|/4.7693e-35/PREDICTED: hypothetical protein [Strongylocentrotus purpuratus]
isotig14833	8.25607	24.0001	1.53952	Up	0.000120548	0.000856159	gi|115894517|ref|XP_788438.2|/1.43587e-95/PREDICTED: similar to LOC504397 protein [Strongylocentrotus purpuratus]
isotig13793	64.1361	186.283	1.53829	Up	5.15e-34	2.55e-32	-
isotig08877	21.5859	62.6851	1.53804	Up	5.42e-15	1.28e-13	gi|260808670|ref|XP_002599130.1|/1.10468e-07/hypothetical protein BRAFLDRAFT_81797 [Branchiostoma floridae]
isotig13328	14.1761	41.1466	1.53731	Up	1.6e-10	2.79e-09	-
isotig25161	48.2332	139.93	1.5366	Up	2.86e-08	3.85e-07	gi|72169743|ref|XP_797052.1|/2.95785e-33/PREDICTED: similar to CG3224-PA [Strongylocentrotus purpuratus]
isotig15862	258.012	748.057	1.53571	Up	7.44e-59	5.66e-57	-
isotig14923	11.6791	33.8497	1.53522	Up	5.38e-06	5.06e-05	gi|156365632|ref|XP_001626748.1|/6.9174e-30/predicted protein [Nematostella vectensis]
isotig09393	38.909	112.725	1.53463	Up	8.69e-18	2.44e-16	gi|156405900|ref|XP_001640969.1|/4.2208e-33/predicted protein [Nematostella vectensis]
isotig17878	13.2188	38.2766	1.53387	Up	7.63e-05	0.000573662	-
isotig18786	14.3935	41.678	1.53387	Up	7.63e-05	0.000573456	-
isotig28708	1431.87	4141.51	1.53226	Up	9.19e-132	1.39e-129	gi|72005065|ref|XP_780348.1|/3.70568e-30/PREDICTED: similar to ribosomal protein L36 [Strongylocentrotus purpuratus]
isotig14467	35.1822	101.606	1.53006	Up	3.93e-16	1e-14	-
isotig25719	993.96	2870.43	1.53001	Up	1.16e-133	1.77e-131	gi|72073922|ref|XP_790734.1|/1.3142e-21/PREDICTED: similar to structural constituent of ribosome [Strongylocentrotus purpuratus]
isotig20875	112.995	325.881	1.52809	Up	6.31e-24	2.29e-22	-
isotig23705	572.823	1651.6	1.52771	Up	4.01e-91	4.08e-89	gi|50344812|ref|NP_001002079.1|/8.47317e-71/40S ribosomal protein S13 [Danio rerio]
isotig14124	16.8012	48.4046	1.52658	Up	4.86e-09	7.25e-08	gi|72131635|ref|XP_796260.1|/5.98429e-44/PREDICTED: similar to LOC539270 protein [Strongylocentrotus purpuratus]
isotig13652	98.1478	282.592	1.5257	Up	1.55e-52	1.06e-50	-
isotig16888	19.4511	55.7281	1.51856	Up	5.71e-07	6.34e-06	gi|115959993|ref|XP_001183039.1|/2.49208e-44/PREDICTED: hypothetical protein [Strongylocentrotus purpuratus]
isotig13281	420.235	1202.42	1.51667	Up	2.3e-270	9.85e-268	-
isotig14937	15.1636	43.3658	1.51595	Up	3.65e-07	4.17e-06	gi|260827875|ref|XP_002608889.1|/1.69202e-131/hypothetical protein BRAFLDRAFT_285738 [Branchiostoma floridae]
isotig14677	89.0984	254.52	1.51431	Up	8.83e-37	4.59e-35	gi|291243089|ref|XP_002741437.1|/1.68573e-10/PREDICTED: zinc finger CCCH-type containing 10-like [Saccoglossus kowalevskii]
isotig13827	12.3444	35.2439	1.51352	Up	2.33e-07	2.77e-06	-
isotig09449	22.4676	64.1462	1.51352	Up	2.2e-10	3.77e-09	-
isotig27758	60.7396	172.89	1.50914	Up	9.56e-08	1.19e-06	gi|72066307|ref|XP_784645.1|/9.14214e-37/PREDICTED: similar to enhancer of rudimentary homolog [Strongylocentrotus purpuratus]
isotig16017	66.1487	188.086	1.50761	Up	1.51e-22	5.19e-21	gi|115738213|ref|XP_788020.2|/5.80891e-56/PREDICTED: similar to MGC108470 protein [Strongylocentrotus purpuratus]
isotig26700	125.519	356.737	1.50695	Up	3.26e-16	8.36e-15	-
isotig14189	122.478	347.86	1.50598	Up	1.93e-54	1.36e-52	gi|221120117|ref|XP_002160755.1|/3.06542e-16/PREDICTED: similar to ATX1 (antioxidant protein 1) homolog 1 [Hydra magnipapillata]
isotig14789	13.0837	37.1424	1.5053	Up	2.05e-06	2.08e-05	gi|72007671|ref|XP_785187.1|/5.45268e-38/PREDICTED: similar to polymerase (DNA directed), epsilon 3 (p17 subunit) [Strongylocentrotus purpuratus]
isotig18712	14.3935	40.8608	1.5053	Up	0.000112376	0.000804106	gi|115644457|ref|XP_785542.2|/6.76424e-87/PREDICTED: similar to huntingtin interacting protein 1 [Strongylocentrotus purpuratus]
isotig17582	19.2322	54.597	1.5053	Up	2.05e-06	2.08e-05	gi|72063711|ref|XP_792740.1|/1.73654e-23/PREDICTED: similar to Mitochondrial ribosome recycling factor [Strongylocentrotus purpuratus]
isotig24974	50.8504	144.181	1.50355	Up	2.52e-08	3.42e-07	-
isotig13541	16.6612	47.2084	1.50255	Up	3.2e-10	5.38e-09	-
isotig16978	38.6237	109.388	1.5019	Up	4.16e-12	8.17e-11	-
isotig04254	64.0645	181.384	1.50145	Up	5.49e-14	1.23e-12	-
isotig15211	25.3604	71.7932	1.50127	Up	2.06e-10	3.54e-09	gi|72014031|ref|XP_783851.1|/7.00641e-61/PREDICTED: similar to Low-density lipoprotein receptor-related protein 4 precursor (Multiple epidermal growth factor-like domains 7) [Strongylocentrotus purpuratus]
isotig15724	23.5409	66.5319	1.49887	Up	6.64e-09	9.76e-08	-
isotig21523	20.8627	58.9627	1.49887	Up	4.51e-05	0.000354275	gi|291233765|ref|XP_002736824.1|/2.00172e-44/PREDICTED: endoplasmic reticulum protein ERp29-like [Saccoglossus kowalevskii]
isotig14144	8.64063	24.4203	1.49887	Up	4.51e-05	0.000354143	gi|260835027|ref|XP_002612511.1|/7.33228e-34/hypothetical protein BRAFLDRAFT_214287 [Branchiostoma floridae]
isotig15674	198.833	561.883	1.49871	Up	9.13e-67	7.6e-65	gi|115754759|ref|XP_783923.2|/3.44157e-22/PREDICTED: hypothetical protein [Strongylocentrotus purpuratus]
isotig10953	42.6217	120.38	1.49794	Up	7.16e-13	1.48e-11	-
isotig17358	15.0446	42.4394	1.49616	Up	2.86e-05	0.000233577	-
isotig15198	11.1156	31.3561	1.49616	Up	2.86e-05	0.000233668	gi|115702469|ref|XP_790847.2|/1.00246e-123/PREDICTED: similar to cyclin dependent kinase 2 [Strongylocentrotus purpuratus]
isotig15424	12.2848	34.5955	1.49371	Up	1.82e-05	0.00015414	-
isotig24948	1753.92	4936.9	1.49302	Up	3.66e-235	1.2e-232	gi|307006443|gb|ADN23506.1|/1.64963e-42/60S ribosomal protein L32 [Hyalomma marginatum rufipes]
isotig03771	15.8786	44.6809	1.49258	Up	7.24e-10	1.17e-08	gi|260797347|ref|XP_002593664.1|/2.87941e-30/hypothetical protein BRAFLDRAFT_252175 [Branchiostoma floridae]
isotig15187	43.9739	123.57	1.49061	Up	7.67e-17	2.06e-15	gi|115707346|ref|XP_781282.2|/3.00634e-111/PREDICTED: similar to FK506 binding protein 4, partial [Strongylocentrotus purpuratus]
isotig13938	15.0122	42.1521	1.48947	Up	3.66e-08	4.85e-07	gi|47550973|ref|NP_999660.1|/0/KRP170 [Strongylocentrotus purpuratus]
isotig19609	33.1599	93.028	1.48823	Up	2.35e-08	3.21e-07	gi|115730725|ref|XP_794200.2|/1.42266e-64/PREDICTED: similar to MGC85251 protein [Strongylocentrotus purpuratus]
isotig21552	601.829	1687.47	1.48743	Up	1.1e-106	1.31e-104	gi|115744096|ref|XP_791000.2|/3.60593e-86/PREDICTED: similar to Rps9-prov protein [Strongylocentrotus purpuratus]
isotig24769	72.2927	202.491	1.48593	Up	3.29e-11	6.05e-10	-
isotig25165	1906.35	5334.74	1.4846	Up	1.67e-248	5.82e-246	gi|72153924|ref|XP_793832.1|/1.05237e-49/PREDICTED: similar to ribosomal protein L31 [Strongylocentrotus purpuratus]
isotig22662	31.7356	88.795	1.48437	Up	1.91e-06	1.95e-05	gi|115903782|ref|XP_783437.2|/2.02891e-58/PREDICTED: similar to MGC69100 protein [Strongylocentrotus purpuratus]
isotig14486	12.899	36.0909	1.48437	Up	1.91e-06	1.95e-05	-
isotig28945	1313.12	3670.02	1.48279	Up	1.15e-103	1.34e-101	gi|159145748|gb|ABW90411.1|/3.75731e-13/putative ribosomal protein P2 [Barentsia elongata]
isotig14015	31.7653	88.6913	1.48134	Up	3.45e-15	8.3e-14	gi|115814262|ref|XP_790819.2|/8.83346e-75/PREDICTED: similar to LOC494719 protein [Strongylocentrotus purpuratus]
isotig28421	94.3512	263.256	1.48035	Up	6.75e-10	1.1e-08	-
isotig22074	54.7766	152.599	1.47812	Up	1.79e-10	3.1e-09	-
isotig13831	13.2847	37.0091	1.47812	Up	2.03e-07	2.43e-06	-
isotig09769	35.5828	99.0929	1.4776	Up	1.08e-13	2.36e-12	-
isotig18826	1530.72	4253.83	1.47455	Up	0	0	gi|291231539|ref|XP_002735718.1|/1.35165e-95/PREDICTED: ribosomal protein L7a-like [Saccoglossus kowalevskii]
isotig16939	13.391	37.17	1.47288	Up	6.6e-05	0.000499569	gi|115899525|ref|XP_790445.2|/3.72232e-72/PREDICTED: similar to CG3082-PD [Strongylocentrotus purpuratus]
isotig14806	10.3933	28.8217	1.4715	Up	4.18e-05	0.000330441	-
isotig17288	15.5289	43.026	1.47025	Up	2.65e-05	0.000217765	-
isotig16669	15.1986	42.0781	1.46913	Up	1.69e-05	0.000144631	gi|291240230|ref|XP_002740023.1|/6.57358e-88/PREDICTED: chromosome 9 open reading frame 10-like, partial [Saccoglossus kowalevskii]
isotig17299	18.6347	51.4901	1.46631	Up	4.35e-06	4.18e-05	gi|291230008|ref|XP_002734959.1|/3.74904e-58/PREDICTED: Methylmalonyl-CoA Epimerase family member (mce-1)-like [Saccoglossus kowalevskii]
isotig14767	1231.71	3400.73	1.46519	Up	0	0	gi|291230121|ref|XP_002735015.1|/2.53149e-152/PREDICTED: guanine nucleotide binding protein (G protein), beta polypeptide 2-like 1-like [Saccoglossus kowalevskii]
isotig08607	10.0146	27.6176	1.46348	Up	7.2e-07	7.91e-06	gi|72006085|ref|XP_782337.1|/3.44156e-103/PREDICTED: similar to proteasome alpha 5 subunit [Strongylocentrotus purpuratus]
isotig23732	38.8088	107.024	1.46348	Up	7.2e-07	7.92e-06	-
isotig14699	16.1238	44.43	1.46235	Up	2.94e-07	3.43e-06	gi|309270393|ref|XP_003085077.1|/3.50527e-08/PREDICTED: hypothetical protein LOC100502795, partial [Mus musculus]
isotig13880	176.077	485.15	1.46223	Up	9.34e-78	8.48e-76	-
isotig25877	51.4355	141.683	1.46184	Up	1.88e-07	2.26e-06	gi|270016245|gb|EFA12691.1|/7.06898e-20/hypothetical protein TcasGA2_TC001999 [Tribolium castaneum]
isotig23505	1184.65	3263.09	1.46178	Up	6.48e-170	1.33e-167	gi|291222835|ref|XP_002731417.1|/1.27596e-69/PREDICTED: ribosomal protein S11-like isoform 1 [Saccoglossus kowalevskii]
isotig27420	62.4186	171.88	1.46136	Up	1.2e-07	1.48e-06	-
isotig15136	44.6231	122.663	1.45884	Up	2.01e-16	5.22e-15	gi|115653212|ref|XP_791582.2|/4.17529e-81/PREDICTED: hypothetical protein [Strongylocentrotus purpuratus]
isotig26818	85.4266	234.463	1.4566	Up	1.55e-10	2.71e-09	gi|292626321|ref|XP_002666280.1|/1.76423e-08/PREDICTED: si:ch211-246m6.5 [Danio rerio]
isotig20868	63.628	174.401	1.45467	Up	1.21e-12	2.46e-11	gi|115929097|ref|XP_001181626.1|/7.96695e-18/PREDICTED: similar to laminin, gamma 1, partial [Strongylocentrotus purpuratus]
isotig21432	68.7454	188.392	1.4544	Up	5.02e-13	1.05e-11	-
isotig13795	27.1098	74.279	1.45414	Up	2.08e-13	4.47e-12	-
isotig14860	45.9683	125.78	1.45219	Up	2.09e-17	5.73e-16	gi|229366148|gb|ACQ58054.1|/4.82092e-39/U6 snRNA-associated Sm-like protein LSm5 [Anoplopoma fimbria]
isotig17976	101.846	278.316	1.45034	Up	8.4e-25	3.18e-23	gi|301762674|ref|XP_002916718.1|/1.59398e-76/PREDICTED: stress-induced-phosphoprotein 1-like [Ailuropoda melanoleuca]
isotig26660	1167.48	3188.19	1.44934	Up	2.12e-125	3e-123	gi|164691025|dbj|BAF98695.1|/5.19848e-40/ribosomal protein LP0 [Solea senegalensis]
isotig21401	40.1015	109.288	1.44641	Up	4.57e-08	5.99e-07	gi|291238132|ref|XP_002738985.1|/2.1599e-110/PREDICTED: tout-velu-like, partial [Saccoglossus kowalevskii]
isotig15174	11.675	31.8177	1.44641	Up	3.86e-05	0.000307565	gi|115751648|ref|XP_781074.2|/8.42093e-164/PREDICTED: hypothetical protein [Strongylocentrotus purpuratus]
isotig15360	15.6575	42.6712	1.44641	Up	2.56e-06	2.56e-05	gi|291240666|ref|XP_002740239.1|/8.0878e-171/PREDICTED: mutS homolog 2-like [Saccoglossus kowalevskii]
isotig14863	17.157	46.7577	1.44641	Up	2.72e-07	3.19e-06	gi|115940547|ref|XP_001187713.1|/3.48385e-91/PREDICTED: similar to S-adenosylmethionine decarboxylase 1 [Strongylocentrotus purpuratus]
isotig15280	10.7669	29.3427	1.44641	Up	9.61e-05	0.000697717	gi|56799384|ref|NP_001008677.2|/4.11077e-84/chromatin assembly factor 1 subunit B [Gallus gallus]
isotig25577	1464.84	3992.09	1.44641	Up	1.53e-171	3.2e-169	gi|157108448|ref|XP_001650232.1|/6.59707e-61/60S ribosomal protein L23 [Aedes aegypti]
isotig13245	9.36689	25.5274	1.44641	Up	6.66e-07	7.36e-06	-
isotig25154	38.8222	105.802	1.44641	Up	4.02e-06	3.89e-05	gi|260806605|ref|XP_002598174.1|/1.10274e-51/hypothetical protein BRAFLDRAFT_261094 [Branchiostoma floridae]
isotig06214	6.94083	18.9157	1.44641	Up	9.61e-05	0.000697475	gi|47550965|ref|NP_999656.1|/7.81523e-52/kinesin-like protein KIF15 [Strongylocentrotus purpuratus]
isotig14118	12.8683	35.0696	1.44641	Up	1.63e-06	1.69e-05	gi|72025850|ref|XP_794222.1|/9.28483e-45/PREDICTED: similar to Mediator of RNA polymerase II transcription, subunit 10 homolog (NUT2, S. cerevisiae) [Strongylocentrotus purpuratus]
isotig21646	77.1261	209.113	1.43899	Up	1.15e-13	2.52e-12	gi|198426355|ref|XP_002130554.1|/2.72708e-06/PREDICTED: similar to ADP-ribosylation factor 5 [Ciona intestinalis]
isotig16619	39.7341	107.63	1.43764	Up	9.39e-12	1.8e-10	-
isotig17569	87.6095	237.3	1.43756	Up	7.19e-22	2.4e-20	-
isotig14448	27.6478	74.883	1.43747	Up	1.46e-11	2.76e-10	gi|115751677|ref|XP_001190098.1|/1.26498e-48/PREDICTED: similar to leucine-rich PPR-motif containing, partial [Strongylocentrotus purpuratus]
isotig01107	425.799	1152.98	1.43713	Up	1.52e-59	1.17e-57	gi|188572401|gb|ACD65107.1|/2.41194e-60/putative ubiquitin/40S ribosomal protein RPS27A fusion protein [Novocrania anomala]
isotig14769	111.655	302.294	1.4369	Up	2.55e-39	1.39e-37	-
isotig20740	42.2626	114.193	1.43402	Up	1.11e-08	1.58e-07	-
isotig09601	19.3769	52.2742	1.43176	Up	1.61e-07	1.95e-06	-
isotig18530	1407.26	3791.92	1.43004	Up	3.01e-293	1.44e-290	gi|72086123|ref|XP_780038.1|/2.57601e-105/PREDICTED: similar to v-fos transformation effector protein isoform 1 [Strongylocentrotus purpuratus]
isotig13274	18.8836	50.8613	1.42943	Up	5.59e-12	1.09e-10	-
isotig23876	198.517	534.573	1.42913	Up	2.86e-27	1.18e-25	-
isotig06304	13.127	35.3162	1.42779	Up	3.7e-06	3.61e-05	-
isotig16137	32.3399	86.9112	1.42623	Up	2.96e-10	5.02e-09	gi|115727572|ref|XP_788696.2|/3.55079e-167/PREDICTED: similar to SWI/SNF-related matrix-associated actin-dependent regulator of chromatin a5 isoform 2 [Strongylocentrotus purpuratus]
isotig14032	22.3573	60.0837	1.42623	Up	2.96e-10	5.02e-09	gi|115901565|ref|XP_001176184.1|/5.59717e-53/PREDICTED: hypothetical protein [Strongylocentrotus purpuratus]
isotig28628	268.918	722.256	1.42534	Up	1.54e-22	5.28e-21	-
isotig03129	22.4044	60.1733	1.42534	Up	7.18e-10	1.16e-08	gi|195585630|ref|XP_002082584.1|/3.71981e-06/GD11645 [Drosophila simulans]
isotig13377	40.9938	110.086	1.42516	Up	2.38e-22	8.13e-21	-
isotig13348	7.41479	19.8867	1.42332	Up	3.55e-05	0.000284744	-
isotig18687	184.967	495.971	1.42299	Up	3.82e-39	2.07e-37	gi|72032169|ref|XP_798746.1|/1.03242e-50/PREDICTED: similar to ENSANGP00000021579 [Strongylocentrotus purpuratus]
isotig18339	1139.02	3053.83	1.42283	Up	3.69e-239	1.23e-236	gi|291232024|ref|XP_002735960.1|/5.15259e-101/PREDICTED: ribosomal protein L7-like [Saccoglossus kowalevskii]
isotig17082	45.8303	122.819	1.42216	Up	2.14e-12	4.28e-11	gi|196014655|ref|XP_002117186.1|/1.56144e-51/hypothetical protein TRIADDRAFT_32265 [Trichoplax adhaerens]
isotig22101	843.493	2260.11	1.42195	Up	7.27e-127	1.04e-124	gi|237862684|gb|ACR24967.1|/4.64538e-64/ribosomal protein S16 [Lepidochitona cinerea]
isotig27659	1671.45	4471.64	1.4197	Up	7.77e-152	1.32e-149	gi|115770416|ref|XP_796231.2|/3.94813e-32/PREDICTED: hypothetical protein [Strongylocentrotus purpuratus]
isotig08749	47.0943	125.99	1.41969	Up	3.01e-21	9.85e-20	gi|291244535|ref|XP_002742150.1|/3.25914e-62/PREDICTED: elongation factor 1-beta-like [Saccoglossus kowalevskii]
isotig26956	33.4774	89.5459	1.41944	Up	0.000139384	0.000973138	-
isotig20315	18.7683	50.2017	1.41944	Up	0.000139384	0.000972815	-
isotig20739	330.256	882.394	1.41784	Up	1.48e-56	1.07e-54	gi|156371062|ref|XP_001628585.1|/4.20345e-38/predicted protein [Nematostella vectensis]
isotig19084	30.581	81.6581	1.41696	Up	2.31e-07	2.76e-06	-
isotig19736	32.382	86.4674	1.41696	Up	2.31e-07	2.75e-06	-
isotig23561	721.948	1926.6	1.41609	Up	3.53e-96	3.84e-94	gi|291239688|ref|XP_002739754.1|/4.54873e-59/PREDICTED: 40S ribosomal protein S12-like isoform 1 [Saccoglossus kowalevskii]
isotig20014	32.3535	86.3356	1.41603	Up	3.62e-07	4.14e-06	gi|291221475|ref|XP_002730746.1|/3.30986e-15/PREDICTED: hypothetical protein [Saccoglossus kowalevskii]
isotig22399	2465.03	6553.21	1.41059	Up	0	0	gi|72044438|ref|XP_784515.1|/1.23449e-74/PREDICTED: similar to Rpl13a-prov protein [Strongylocentrotus purpuratus]
isotig28808	63.5878	168.851	1.40893	Up	5.33e-06	5.02e-05	gi|291244718|ref|XP_002742241.1|/1.05335e-16/PREDICTED: retinoic acid receptor, beta-like [Saccoglossus kowalevskii]
isotig14186	18.88	50.1341	1.40893	Up	2.29e-08	3.14e-07	gi|291227893|ref|XP_002733922.1|/1.91457e-143/PREDICTED: hypothetical protein [Saccoglossus kowalevskii]
isotig21616	1227.59	3259.74	1.40893	Up	3.4e-187	8.01e-185	gi|56462202|gb|AAV91384.1|/1.45665e-71/ribosomal protein 13 [Lonomia obliqua]
isotig25800	1239.51	3290.72	1.40863	Up	9.25e-136	1.46e-133	gi|47551199|ref|NP_999780.1|/3.49807e-62/40S ribosomal protein S15a [Strongylocentrotus purpuratus]
isotig13700	37.6397	99.8896	1.40808	Up	2.68e-17	7.31e-16	-
isotig13259	7.83737	20.7657	1.40576	Up	1.31e-05	0.000116209	-
isotig13930	10.9491	29.0104	1.40576	Up	1.31e-05	0.000116258	gi|291228049|ref|XP_002733998.1|/3.49704e-42/PREDICTED: lethal (3) 73Ah-like [Saccoglossus kowalevskii]
isotig24860	795.194	2106.59	1.40553	Up	9.69e-94	1.04e-91	gi|72005286|ref|XP_783150.1|/4.08732e-52/PREDICTED: similar to ribosomal protein L30 [Strongylocentrotus purpuratus]
isotig13427	38.2774	101.279	1.40376	Up	1.2e-19	3.66e-18	-
isotig25838	54.5276	144.1	1.40201	Up	3.32e-07	3.83e-06	-
isotig15502	13.5236	35.7389	1.40201	Up	3.25e-05	0.000263023	gi|72013576|ref|XP_783056.1|/2.00738e-41/PREDICTED: similar to sepiapterin reductase [Strongylocentrotus purpuratus]
isotig16024	21.2379	56.0705	1.4006	Up	5.19e-07	5.81e-06	gi|9837385|gb|AAG00554.1|AF286475_1/2.63429e-08/retinitis pigmentosa GTPase regulator-like protein [Takifugu rubripes]
isotig08981	24.8396	65.4827	1.39847	Up	2.31e-10	3.95e-09	gi|72028106|ref|XP_797716.1|/4.37374e-23/PREDICTED: hypothetical protein [Strongylocentrotus purpuratus]
isotig16437	14.1172	37.1909	1.3975	Up	8.07e-05	0.000602368	gi|115762569|ref|XP_792708.2|/2.40439e-117/PREDICTED: hypothetical protein [Strongylocentrotus purpuratus]
isotig17958	24.184	63.6354	1.39578	Up	1.99e-06	2.03e-05	gi|291222283|ref|XP_002731149.1|/7.98967e-60/PREDICTED: hypothetical protein [Saccoglossus kowalevskii]
isotig12005	37.2868	98.1131	1.39578	Up	1.99e-06	2.03e-05	gi|291233821|ref|XP_002736837.1|/3.97271e-74/PREDICTED: chaperonin containing Tcp1, subunit 3 (gamma)-like isoform 1 [Saccoglossus kowalevskii]
isotig19914	18.9701	49.8848	1.39488	Up	0.000127426	0.000899223	gi|115903728|ref|XP_780513.2|/6.03768e-89/PREDICTED: hypothetical protein [Strongylocentrotus purpuratus]
isotig17819	23.0377	60.542	1.39394	Up	3.12e-06	3.06e-05	gi|115610786|ref|XP_795668.2|/5.24368e-21/PREDICTED: hypothetical protein, partial [Strongylocentrotus purpuratus]
isotig24866	69.8064	183.349	1.39316	Up	2.11e-09	3.28e-08	-
isotig19547	150.675	395.717	1.39303	Up	1.91e-28	8.08e-27	gi|291240053|ref|XP_002739934.1|/2.73876e-39/PREDICTED: far upstream element-binding protein-like [Saccoglossus kowalevskii]
isotig07385	29.2142	76.7142	1.39283	Up	1.54e-12	3.1e-11	gi|215882299|gb|ACJ70738.1|/0/actin isoform 2 [Holothuria glaberrima]
isotig16523	55.2032	144.658	1.38982	Up	6.71e-15	1.58e-13	gi|115929097|ref|XP_001181626.1|/5.48521e-21/PREDICTED: similar to laminin, gamma 1, partial [Strongylocentrotus purpuratus]
isotig21319	1403.23	3676.83	1.38971	Up	2.88e-212	8.63e-210	gi|291226901|ref|XP_002733428.1|/9.03717e-72/PREDICTED: 60S ribosomal protein L18-like [Saccoglossus kowalevskii]
isotig21528	68.0874	178.219	1.38819	Up	1.38e-11	2.62e-10	gi|115903825|ref|XP_787192.2|/8.51058e-35/PREDICTED: similar to Eukaryotic translation initiation factor 3, subunit 8 [Strongylocentrotus purpuratus]
isotig20901	27.5013	71.9509	1.38751	Up	1.2e-05	0.000106844	gi|115948346|ref|XP_783505.2|/3.5536e-10/PREDICTED: hypothetical protein [Strongylocentrotus purpuratus]
isotig12071	77.7956	203.534	1.38751	Up	5.13e-10	8.46e-09	-
isotig17595	66.6449	174.332	1.38727	Up	1.07e-15	2.67e-14	gi|72110360|ref|XP_780696.1|/4.43152e-117/PREDICTED: hypothetical protein isoform 1 [Strongylocentrotus purpuratus]
isotig29654	204.584	535.023	1.38691	Up	4.76e-07	5.36e-06	-
isotig14085	65.506	171.244	1.38636	Up	3.1e-25	1.19e-23	gi|115660714|ref|XP_784504.2|/1.71604e-46/PREDICTED: similar to UDP-N-acetylglucosaminyltransferase [Strongylocentrotus purpuratus]
isotig28562	113.586	296.919	1.38629	Up	7.98e-10	1.29e-08	-
isotig16564	282.47	738.139	1.3858	Up	6.19e-69	5.32e-67	-
isotig18123	1248.17	3258.91	1.38458	Up	6.23e-251	2.22e-248	gi|148229573|ref|NP_001090472.1|/1.10865e-122/ribosomal protein S4, X-linked [Xenopus laevis]
isotig07845	16.0646	41.8771	1.38228	Up	2.97e-05	0.000241382	gi|291230682|ref|XP_002735292.1|/9.22588e-24/PREDICTED: ATP synthase, H+ transporting, mitochondrial F0 complex, subunit C3-like [Saccoglossus kowalevskii]
isotig16038	15.3028	39.8913	1.38228	Up	2.97e-05	0.000241289	gi|115921026|ref|XP_783138.2|/1.11751e-75/PREDICTED: similar to bromodomain adjacent to zinc finger domain, 1A [Strongylocentrotus purpuratus]
isotig14910	874.418	2278.74	1.38184	Up	5.8e-265	2.3e-262	gi|72005577|ref|XP_783473.1|/1.40278e-123/PREDICTED: hypothetical protein [Strongylocentrotus purpuratus]
isotig29498	828.82	2159.7	1.3817	Up	4.85e-40	2.68e-38	gi|118204|sp|P13732.1|RL22_TRIGR/1.51626e-15/RecName: Full=60S ribosomal protein L22; AltName: Full=Development-specific protein 217
isotig13715	15.6895	40.8322	1.37991	Up	1.14e-07	1.41e-06	-
isotig13933	20.0048	52.0407	1.37929	Up	7.28e-09	1.07e-07	gi|260804075|ref|XP_002596914.1|/0/hypothetical protein BRAFLDRAFT_263934 [Branchiostoma floridae]
isotig23828	1497.41	3891.63	1.3779	Up	3.02e-180	6.67e-178	gi|115723047|ref|XP_001177830.1|/1.97281e-48/PREDICTED: similar to ribosomal protein L5 [Strongylocentrotus purpuratus]
isotig14302	10.4835	27.2099	1.37602	Up	7.36e-05	0.000553855	gi|123227460|emb|CAM27169.1|/2.61691e-81/novel KRAB box and zinc finger, C2H2 type domain containing protein [Mus musculus]
isotig15030	23.8728	61.962	1.37602	Up	1.77e-08	2.47e-07	-
isotig19679	68.2703	177.196	1.37602	Up	3.18e-13	6.71e-12	gi|291227332|ref|XP_002733639.1|/8.13474e-36/PREDICTED: hypothetical protein [Saccoglossus kowalevskii]
isotig19083	1353.55	3508.22	1.374	Up	6.13e-244	2.08e-241	gi|117067150|gb|ABK32076.1|/4.64439e-85/ribosomal protein S6 [Branchiostoma belcheri]
isotig19616	26.7239	69.2337	1.37334	Up	7e-06	6.48e-05	gi|260787218|ref|XP_002588651.1|/1.82453e-52/hypothetical protein BRAFLDRAFT_101562 [Branchiostoma floridae]
isotig14034	160.136	414.595	1.37241	Up	6.3e-58	4.71e-56	-
isotig13807	8.79316	22.7657	1.37241	Up	0.000116093	0.000828725	-
isotig10015	16.187	41.8165	1.36924	Up	1.06e-06	1.14e-05	gi|149635359|ref|XP_001507018.1|/7.08187e-31/PREDICTED: hypothetical protein [Ornithorhynchus anatinus]
isotig07476	12.5272	32.3194	1.36733	Up	1.72e-05	0.000146921	-
isotig13411	13.5985	35.0565	1.36624	Up	1.63e-07	1.97e-06	-
isotig15850	31.7048	81.7024	1.36567	Up	1.62e-09	2.53e-08	gi|115977177|ref|XP_001181327.1|/2.96058e-63/PREDICTED: similar to laminin alpha chain, partial [Strongylocentrotus purpuratus]
isotig18352	53.0838	136.763	1.36533	Up	1.65e-11	3.1e-10	gi|115693361|ref|XP_001188704.1|/1.47503e-15/PREDICTED: hypothetical protein [Strongylocentrotus purpuratus]
isotig19589	1157.23	2980.35	1.3648	Up	4.17e-195	1.05e-192	gi|30144688|gb|AAP14951.1|/3.37281e-45/ribosomal protein L27a [Branchiostoma belcheri tsingtauense]
isotig23929	874.362	2251.14	1.36435	Up	7.86e-103	9.07e-101	gi|115894372|ref|XP_783043.2|/3.90755e-57/PREDICTED: similar to S17 [Strongylocentrotus purpuratus]
isotig16491	693.435	1784.92	1.36403	Up	6.94e-162	1.31e-159	-
isotig15645	15.137	38.9608	1.36394	Up	2.71e-05	0.000221692	gi|72081147|ref|XP_796221.1|/3.95639e-41/PREDICTED: similar to repressor transcriptional factor [Strongylocentrotus purpuratus]
isotig21378	41.0122	105.56	1.36394	Up	2.54e-07	2.99e-06	-
isotig14542	12.5204	32.2259	1.36394	Up	2.71e-05	0.000221605	gi|291232764|ref|XP_002736325.1|/2.43718e-113/PREDICTED: protein phosphatase 2A, regulatory subunit B (PR 53)-like [Saccoglossus kowalevskii]
isotig14498	96.2169	247.651	1.36394	Up	5.54e-32	2.58e-30	gi|72088408|ref|XP_792124.1|/2.58464e-62/PREDICTED: hypothetical protein [Strongylocentrotus purpuratus]
isotig15341	13.8405	35.5326	1.36025	Up	4.25e-05	0.000335689	-
isotig28372	73.1063	187.16	1.35621	Up	9.68e-07	1.04e-05	-
isotig04480	15.1153	38.697	1.35621	Up	6.69e-05	0.00050651	gi|156403768|ref|XP_001640080.1|/4.86326e-12/predicted protein [Nematostella vectensis]
isotig13444	35.0333	89.6581	1.35571	Up	1.56e-16	4.07e-15	-
isotig16497	26.8701	68.7321	1.35498	Up	1.48e-07	1.81e-06	gi|239985566|ref|NP_001122251.1|/3.10747e-24/mitochondrial import inner membrane translocase subunit Tim8 B [Danio rerio]
isotig13576	48.0894	122.981	1.35464	Up	1.06e-20	3.39e-19	-
isotig22729	1338.42	3421.97	1.3543	Up	1.29e-169	2.64e-167	gi|72144324|ref|XP_791629.1|/1.43046e-72/PREDICTED: similar to ribosomal protein L17 isoform 2 [Strongylocentrotus purpuratus]
isotig24642	859.198	2193.02	1.35185	Up	9.89e-94	1.06e-91	gi|124300815|dbj|BAF45903.1|/1.80855e-42/ribosomal protein S15 [Solea senegalensis]
isotig15937	34.2275	87.3001	1.35083	Up	8.66e-10	1.39e-08	-
isotig14247	12.8353	32.7375	1.35083	Up	1.57e-05	0.000136453	gi|115964160|ref|XP_001181537.1|/4.10679e-66/PREDICTED: hypothetical protein, partial [Strongylocentrotus purpuratus]
isotig13545	40.5434	103.271	1.34889	Up	8.7e-18	2.44e-16	gi|291391462|ref|XP_002712454.1|/1.62547e-46/PREDICTED: calcyclin binding protein-like [Oryctolagus cuniculus]
isotig25066	1710.42	4353.43	1.3478	Up	6.16e-177	1.33e-174	gi|72134536|ref|XP_796453.1|/2.34988e-41/PREDICTED: similar to RPL35 protein [Strongylocentrotus purpuratus]
isotig15384	130.372	331.725	1.34735	Up	7.85e-36	4.01e-34	-
isotig18593	26.8669	68.3386	1.34687	Up	3.7e-06	3.61e-05	gi|156383952|ref|XP_001633096.1|/6.08076e-35/predicted protein [Nematostella vectensis]
isotig14046	44.7439	113.81	1.34687	Up	1.3e-16	3.43e-15	-
isotig22207	915.908	2328.37	1.34604	Up	1.2e-119	1.64e-117	gi|62859825|ref|NP_001016690.1|/4.01326e-66/ribosomal protein L18a [Xenopus (Silurana) tropicalis]
isotig16902	55.0006	139.764	1.34548	Up	3.14e-13	6.65e-12	gi|256419027|ref|NP_001157867.1|/1.00176e-125/eukaryotic translation initiation factor 3 subunit I [Gallus gallus]
isotig13362	50.1615	127.332	1.34394	Up	8.34e-24	3.01e-22	-
isotig24133	103.007	261.23	1.34257	Up	7.54e-13	1.56e-11	gi|115760344|ref|XP_001177085.1|/5.28835e-19/PREDICTED: similar to SUB1 homolog (S. cerevisiae) [Strongylocentrotus purpuratus]
isotig14957	35.0168	88.7608	1.34188	Up	3.02e-11	5.58e-10	-
isotig24771	1607.02	4064.31	1.33862	Up	4.79e-167	9.48e-165	gi|159145660|gb|ABW90367.1|/4.18099e-36/putative ribosomal protein L35a [Sipunculus nudus]
isotig13307	38.0175	96.1413	1.33849	Up	6.85e-19	2.02e-17	-
isotig20778	2157.78	5455.64	1.3382	Up	0	0	gi|37700241|ref|NP_937786.1|/1.70887e-63/60S ribosomal protein L13 [Danio rerio]
isotig17399	28.5055	71.9311	1.33537	Up	5.13e-07	5.74e-06	gi|115613039|ref|XP_787094.2|/1.39313e-134/PREDICTED: hypothetical protein [Strongylocentrotus purpuratus]
isotig17667	32.5097	81.9532	1.33393	Up	1.23e-07	1.51e-06	gi|156407033|ref|XP_001641349.1|/3.26785e-80/predicted protein [Nematostella vectensis]
isotig14273	21.8156	54.9495	1.33275	Up	2.96e-08	3.97e-07	gi|291226966|ref|XP_002733460.1|/3.02595e-163/PREDICTED: ZYGote defective: embryonic lethal family member (zyg-9)-like, partial [Saccoglossus kowalevskii]
isotig27121	841.039	2118.12	1.33254	Up	1.39e-70	1.22e-68	gi|72104110|ref|XP_797232.1|/8.53031e-43/PREDICTED: similar to putative ribosomal protein L34 [Strongylocentrotus purpuratus]
isotig17124	43.1043	108.381	1.33021	Up	4.21e-10	7e-09	gi|156373135|ref|XP_001629389.1|/3.54194e-56/predicted protein [Nematostella vectensis]
isotig14305	14.9764	37.6404	1.32959	Up	5.26e-06	4.96e-05	gi|115712820|ref|XP_791160.2|/4.18462e-180/PREDICTED: hypothetical protein [Strongylocentrotus purpuratus]
isotig13391	12.3372	30.9852	1.32857	Up	1.25e-06	1.33e-05	-
isotig29233	272.438	683.925	1.32791	Up	8.71e-16	2.18e-14	-
isotig13405	9.1629	22.9738	1.32611	Up	3.5e-05	0.00028143	-
isotig16906	21.5343	53.965	1.32539	Up	8.23e-06	7.53e-05	gi|115872985|ref|XP_783906.2|/6.23285e-51/PREDICTED: similar to Low-density lipoprotein receptor-related protein 4 precursor (Multiple epidermal growth factor-like domains 7) [Strongylocentrotus purpuratus]
isotig13189	26.0296	65.2305	1.32539	Up	8.45e-15	1.98e-13	gi|115649182|ref|XP_001179024.1|/0/PREDICTED: hypothetical protein [Strongylocentrotus purpuratus]
isotig08509	9.97029	24.9762	1.32484	Up	1.95e-06	1.99e-05	gi|72077337|ref|XP_792982.1|/1.03932e-71/PREDICTED: similar to Baf57 [Strongylocentrotus purpuratus]
isotig13280	23.3063	58.3744	1.32462	Up	3.59e-12	7.13e-11	-
isotig20610	25.7634	64.3615	1.32088	Up	5.49e-05	0.000424029	gi|291238803|ref|XP_002739310.1|/3.44325e-64/PREDICTED: glutaminyl-tRNA synthetase-like isoform 2 [Saccoglossus kowalevskii]
isotig01387	31.0377	77.5377	1.32088	Up	1.45e-10	2.54e-09	gi|557666|emb|CAA53692.1|/6.36815e-69/H3.3 histone [Paracentrotus lividus]
isotig18614	81.4051	203.161	1.31943	Up	2.92e-15	7.1e-14	gi|115899553|ref|XP_784460.2|/4.93466e-85/PREDICTED: similar to thioredoxin peroxidase [Strongylocentrotus purpuratus]
isotig16039	23.2675	57.9754	1.31712	Up	1.13e-06	1.21e-05	gi|72062584|ref|XP_796914.1|/2.07472e-13/PREDICTED: hypothetical protein [Strongylocentrotus purpuratus]
isotig10259	277.491	691.362	1.317	Up	1.94e-57	1.42e-55	gi|270313553|gb|ACZ73831.1|/4.25889e-68/oncoprotein [Holothuria glaberrima]
isotig24170	1395.59	3476	1.31655	Up	1.32e-146	2.15e-144	gi|41018059|sp|Q8ISP0.1|RS18_BRABE/2.96141e-62/RecName: Full=40S ribosomal protein S18
isotig13770	11.7098	29.1547	1.31601	Up	2.02e-05	0.000169842	-
isotig15763	78.6313	195.709	1.31553	Up	5.7e-20	1.77e-18	gi|115934267|ref|XP_001184533.1|/3.90372e-79/PREDICTED: similar to Thioredoxin domain-containing protein 5 precursor (Thioredoxin-like protein p46) (Endoplasmic reticulum protein ERp46) (Plasma cell-specific thioredoxin-related protein) (PC-TRP) [Strongylocentrotus purpuratus]
isotig22527	28.9669	72.0784	1.31516	Up	8.63e-05	0.000641336	-
isotig20682	24.6568	61.3536	1.31516	Up	8.63e-05	0.000640882	gi|115932069|ref|XP_001188711.1|/2.60933e-128/PREDICTED: similar to splicing factor 3b, subunit 3, partial [Strongylocentrotus purpuratus]
isotig19041	21.314	53.0357	1.31516	Up	8.63e-05	0.000641109	gi|156398094|ref|XP_001638024.1|/1.60942e-97/predicted protein [Nematostella vectensis]
isotig08862	371.406	922.816	1.31305	Up	2.69e-101	3.07e-99	gi|148228673|ref|NP_001080341.1|/4.3378e-173/ribosomal protein L3 [Xenopus laevis]
isotig13799	21.4489	53.2849	1.31282	Up	9.15e-09	1.32e-07	-
isotig05480	12.3416	30.6447	1.31211	Up	7.44e-06	6.84e-05	gi|72132938|ref|XP_794780.1|/1.63024e-118/PREDICTED: similar to tricarboxylate carrier [Strongylocentrotus purpuratus]
isotig25234	1975.09	4897.86	1.31024	Up	1.49e-187	3.55e-185	gi|296317355|ref|NP_001171757.1|/7.28544e-32/40S ribosomal protein S24 [Saccoglossus kowalevskii]
isotig16367	41.5723	103.055	1.30972	Up	3.15e-10	5.31e-09	-
isotig16211	29.846	73.9445	1.3089	Up	5.89e-08	7.59e-07	-
isotig22500	27.5772	68.3233	1.3089	Up	0.000135774	0.000950465	gi|147898636|ref|NP_001081372.1|/1.02897e-49/structural maintenance of chromosomes protein 2 [Xenopus laevis]
isotig16453	23.13	57.3053	1.3089	Up	2.76e-06	2.75e-05	gi|115889567|ref|XP_788523.2|/4.62467e-76/PREDICTED: hypothetical protein [Strongylocentrotus purpuratus]
isotig16991	16.5827	41.0841	1.3089	Up	0.000135774	0.000950148	-
isotig22790	37.3469	92.4217	1.30724	Up	1.16e-05	0.000103498	-
isotig17604	37.8908	93.7425	1.30685	Up	2.21e-08	3.04e-07	-
isotig21944	890.455	2200.12	1.30496	Up	1.38e-110	1.74e-108	gi|72129261|ref|XP_797802.1|/1.54649e-86/PREDICTED: hypothetical protein [Strongylocentrotus purpuratus]
isotig23088	42.0224	103.786	1.30439	Up	4.3e-06	4.14e-05	gi|115903782|ref|XP_783437.2|/5.09912e-40/PREDICTED: similar to MGC69100 protein [Strongylocentrotus purpuratus]
isotig26465	1417.48	3495.81	1.3023	Up	2.54e-119	3.46e-117	gi|223646526|gb|ACN10021.1|/1.53978e-68/40S ribosomal protein S23 [Salmo salar]
isotig05452	85.4893	210.794	1.30202	Up	3.17e-33	1.52e-31	-
isotig03245	14.5596	35.9001	1.30202	Up	1.82e-05	0.000154264	-
isotig20149	964.99	2377.82	1.30105	Up	1.03e-138	1.66e-136	gi|188572520|gb|ACD65166.1|/3.76199e-72/putative 60S ribosomal protein RPL15 [Phoronis muelleri]
isotig27375	46.5867	114.618	1.29885	Up	7.79e-05	0.000582907	gi|260824353|ref|XP_002607132.1|/3.29994e-08/hypothetical protein BRAFLDRAFT_118665 [Branchiostoma floridae]
isotig14033	20.542	50.4694	1.29683	Up	8.29e-08	1.04e-06	gi|72041402|ref|XP_794964.1|/3.62115e-69/PREDICTED: similar to Aos protein [Strongylocentrotus purpuratus]
isotig08801	26.5676	65.2623	1.29658	Up	1.06e-15	2.65e-14	gi|72057611|ref|XP_792957.1|/6.49943e-143/PREDICTED: similar to 26S proteasome subunit p44.5 [Strongylocentrotus purpuratus]
isotig09737	30.4108	74.6489	1.29554	Up	3.1e-08	4.15e-07	-
isotig20888	32.821	80.5019	1.2944	Up	1.05e-05	9.44e-05	gi|115944263|ref|XP_001189861.1|/1.81425e-86/PREDICTED: similar to LD32234p, partial [Strongylocentrotus purpuratus]
isotig15173	25.0647	61.4246	1.29316	Up	1.29e-07	1.58e-06	-
isotig19308	21.9761	53.8151	1.29208	Up	0.000122283	0.000867898	-
isotig20891	53.6076	131.188	1.29113	Up	1.81e-08	2.52e-07	-
isotig24171	1586.53	3880.79	1.29047	Up	2.95e-158	5.42e-156	gi|291234103|ref|XP_002736988.1|/3.44355e-63/PREDICTED: ribosomal protein L21-like [Saccoglossus kowalevskii]
isotig26108	1283.66	3138.93	1.29001	Up	5.52e-109	6.77e-107	gi|260793852|ref|XP_002591924.1|/1.15063e-40/hypothetical protein BRAFLDRAFT_280618 [Branchiostoma floridae]
isotig24227	1279.87	3128.04	1.28926	Up	4.46e-127	6.46e-125	gi|260797415|ref|XP_002593698.1|/5.54895e-29/hypothetical protein BRAFLDRAFT_131797 [Branchiostoma floridae]
isotig14927	16.1395	39.4345	1.28886	Up	1.64e-05	0.000142192	-
isotig16365	24.7488	60.3815	1.28675	Up	2.25e-06	2.28e-05	-
isotig21484	172.605	420.223	1.28368	Up	1.03e-22	3.59e-21	gi|115754759|ref|XP_783923.2|/8.72751e-96/PREDICTED: hypothetical protein [Strongylocentrotus purpuratus]
isotig06360	39.695	96.5137	1.28178	Up	7.12e-16	1.79e-14	gi|56118384|ref|NP_001007946.1|/4.26164e-34/serine/arginine-rich splicing factor 12 [Xenopus (Silurana) tropicalis]
isotig18468	50.9164	123.609	1.27959	Up	1.35e-09	2.13e-08	gi|291233684|ref|XP_002736781.1|/7.78267e-110/PREDICTED: eukaryotic translation initiation factor 3 subunit 6 interacting protein-like [Saccoglossus kowalevskii]
isotig14216	183.954	446.364	1.27887	Up	3.9e-54	2.72e-52	-
isotig17148	71.0369	172.085	1.27648	Up	1.8e-14	4.15e-13	gi|73620904|sp|Q9GV77.1|FREM2_LYTVA/9.19156e-153/RecName: Full=Extracellular matrix protein 3; AltName: Full=FREM2 homolog; Flags: Precursor
isotig15511	18.4555	44.708	1.27648	Up	1.48e-05	0.000129781	gi|291242877|ref|XP_002741361.1|/3.27066e-84/PREDICTED: CG1646-like [Saccoglossus kowalevskii]
isotig05309	9.4737	22.9498	1.27648	Up	0.000109923	0.000788979	-
isotig13556	19.1745	46.4498	1.27648	Up	3.93e-08	5.19e-07	gi|72017591|ref|XP_795338.1|/9.24219e-18/PREDICTED: similar to oral tumor suppressor homolog [Strongylocentrotus purpuratus]
isotig15258	19.6073	47.4981	1.27648	Up	5.46e-06	5.14e-05	gi|291229696|ref|XP_002734810.1|/8.82875e-141/PREDICTED: mKIAA0187 protein-like [Saccoglossus kowalevskii]
isotig13857	139.007	336.337	1.27475	Up	9.29e-45	5.57e-43	-
isotig08189	25.3395	61.1971	1.27208	Up	4.36e-07	4.94e-06	gi|72014486|ref|XP_783804.1|/1.32997e-45/PREDICTED: hypothetical protein [Strongylocentrotus purpuratus]
isotig10204	30.895	74.575	1.27132	Up	3.15e-06	3.1e-05	gi|72126055|ref|XP_793305.1|/1.05686e-50/PREDICTED: hypothetical protein [Strongylocentrotus purpuratus]
isotig23745	1167.67	2813.94	1.26896	Up	2.44e-116	3.26e-114	gi|72015985|ref|XP_780390.1|/3.292e-59/PREDICTED: similar to putative ribosomal protein S14e [Strongylocentrotus purpuratus]
isotig16720	52.299	126.033	1.26895	Up	2.23e-11	4.15e-10	gi|115693318|ref|XP_001187409.1|/5.48839e-18/PREDICTED: similar to conserved hypothetical protein [Strongylocentrotus purpuratus]
isotig26763	83.2307	200.528	1.26862	Up	9.46e-08	1.18e-06	-
isotig09779	61.1909	147.428	1.26862	Up	2.63e-17	7.18e-16	-
isotig27450	750.974	1809.17	1.2685	Up	3.39e-54	2.38e-52	gi|119367346|sp|Q4LAY1.1|RS29_SCALT/1.03085e-24/RecName: Full=40S ribosomal protein S29
isotig18575	1068.96	2575.13	1.26844	Up	4.78e-167	9.56e-165	gi|72058324|ref|XP_798304.1|/3.06044e-106/PREDICTED: similar to ribosomal protein S3 [Strongylocentrotus purpuratus]
isotig13972	18.3848	44.2583	1.26744	Up	6.78e-07	7.48e-06	gi|115691125|ref|XP_001203816.1|/4.58783e-103/PREDICTED: similar to MGC97718 protein [Strongylocentrotus purpuratus]
isotig09377	33.8676	81.4608	1.2662	Up	1.57e-13	3.41e-12	-
isotig15403	30.899	74.3016	1.26583	Up	2.06e-08	2.84e-07	-
isotig15243	18.3372	44.0631	1.2648	Up	1.33e-05	0.000117315	gi|72014208|ref|XP_784087.1|/7.53891e-132/PREDICTED: similar to Prp8bp-pending protein [Strongylocentrotus purpuratus]
isotig11155	20.4126	49.0076	1.26354	Up	3.61e-05	0.000289167	gi|41055963|ref|NP_956815.1|/1.42822e-42/glutathione S-transferase theta-like [Danio rerio]
isotig15063	42.8737	102.822	1.26198	Up	1.17e-11	2.24e-10	gi|72005888|ref|XP_799786.1|/2.99708e-30/PREDICTED: hypothetical protein [Strongylocentrotus purpuratus]
isotig14001	11.5436	27.6844	1.26198	Up	9.86e-05	0.000714129	gi|260790159|ref|XP_002590111.1|/3.91144e-62/hypothetical protein BRAFLDRAFT_59258 [Branchiostoma floridae]
isotig14752	66.103	158.492	1.26162	Up	4.79e-18	1.37e-16	gi|72149866|ref|XP_800782.1|/2.82924e-18/PREDICTED: hypothetical protein [Strongylocentrotus purpuratus]
isotig19802	46.5771	111.631	1.26105	Up	8.52e-08	1.07e-06	gi|91094431|ref|XP_969591.1|/2.59113e-63/PREDICTED: similar to AGAP008909-PA [Tribolium castaneum]
isotig26054	1360.4	3259.33	1.26055	Up	4.39e-110	5.48e-108	gi|238683727|gb|ACR54142.1|/9.69898e-27/ribosomal protein rps21 [Palaemonetes varians]
isotig18306	30.2604	72.2577	1.25572	Up	4.42e-06	4.24e-05	gi|291243905|ref|XP_002741840.1|/4.18814e-10/PREDICTED: nuclear transcription factor-Y beta-like [Saccoglossus kowalevskii]
isotig14030	35.0353	83.5989	1.25468	Up	1.63e-11	3.07e-10	-
isotig07654	154.002	367.303	1.25403	Up	4.82e-36	2.47e-34	gi|72157893|ref|XP_790505.1|/3.35675e-23/PREDICTED: similar to fibropellin Ia [Strongylocentrotus purpuratus]
isotig16592	34.2745	81.7318	1.25376	Up	7.66e-08	9.66e-07	gi|115974295|ref|XP_001179694.1|/1.80775e-109/PREDICTED: similar to LOC494851 protein, partial [Strongylocentrotus purpuratus]
isotig24966	61.6369	146.981	1.25376	Up	9.48e-07	1.02e-05	gi|238776803|ref|NP_001154909.1|/8.90885e-49/extracellular transglutaminase [Strongylocentrotus purpuratus]
isotig23496	1494.93	3562.22	1.2527	Up	4.39e-147	7.26e-145	gi|291238055|ref|XP_002738940.1|/1.69321e-61/PREDICTED: ribosomal protein S10-like [Saccoglossus kowalevskii]
isotig09431	38.4154	91.474	1.25168	Up	3.02e-10	5.1e-09	-
isotig12038	49.8762	118.741	1.25139	Up	3.24e-05	0.000262197	gi|148680475|gb|EDL12422.1|/7.16375e-42/mCG140431 [Mus musculus]
isotig18285	74.8948	178.302	1.25139	Up	4.68e-13	9.8e-12	-
isotig14570	37.1363	88.3779	1.25086	Up	6.66e-11	1.2e-09	gi|156405918|ref|XP_001640978.1|/1.94842e-70/predicted protein [Nematostella vectensis]
isotig23865	2017.59	4801.3	1.2508	Up	8.53e-191	2.11e-188	gi|156358691|ref|XP_001624649.1|/7.91005e-42/predicted protein [Nematostella vectensis]
isotig28340	1019.45	2425.01	1.2502	Up	9.16e-63	7.37e-61	gi|291393092|ref|XP_002712975.1|/1.51023e-39/PREDICTED: ribosomal protein S7-like [Oryctolagus cuniculus]
isotig24169	989.263	2351.68	1.24927	Up	3.73e-92	3.85e-90	gi|157690774|tpe|CAL69114.1|/5.44726e-32/TPA: putative 40S ribosomal protein S25 isoform 1 [Spadella cephaloptera]
isotig13657	52.2295	124.121	1.24881	Up	4.88e-18	1.39e-16	-
isotig06037	15.2947	36.3386	1.24847	Up	3.02e-15	7.32e-14	gi|115939069|ref|XP_001193731.1|/0/PREDICTED: similar to chromodomain helicase DNA binding protein 5, partial [Strongylocentrotus purpuratus]
isotig13150	43.7598	103.714	1.24493	Up	5.58e-22	1.88e-20	gi|194222569|ref|XP_001494139.2|/2.62532e-24/PREDICTED: similar to Golgi integral membrane protein 4 (Golgi phosphoprotein 4) (Golgi integral membrane protein, cis) (GIMPc) (Golgi-localized phosphoprotein of 130 kDa) (Golgi phosphoprotein of 130 kDa) [Equus caballus]
isotig13205	48.1733	114.114	1.24416	Up	3.28e-22	1.11e-20	gi|115934488|ref|XP_001190973.1|/5.20621e-104/PREDICTED: similar to MGC69403 protein [Strongylocentrotus purpuratus]
isotig28925	71.5421	169.44	1.24391	Up	5.06e-05	0.000394912	gi|291234988|ref|XP_002737428.1|/3.22606e-10/PREDICTED: Lsm14a protein-like [Saccoglossus kowalevskii]
isotig17993	23.4478	55.5339	1.24391	Up	5.06e-05	0.000394766	gi|22090628|dbj|BAC06834.1|/5.442e-64/Ap-cadherin [Asterina pectinifera]
isotig13238	36.5411	86.4817	1.24287	Up	2.08e-16	5.4e-15	-
isotig13698	45.5307	107.616	1.24098	Up	1.43e-15	3.54e-14	-
isotig17261	40.1801	94.7615	1.23782	Up	3.59e-08	4.77e-07	-
isotig13030	91.7733	216.363	1.23731	Up	7.64e-07	8.36e-06	-
isotig18949	29.3819	69.2306	1.23648	Up	1.67e-05	0.000143516	-
isotig18973	24.8767	58.5891	1.23584	Up	7.91e-05	0.00059069	-
isotig16998	20.256	47.7067	1.23584	Up	7.91e-05	0.000591111	gi|115725464|ref|XP_001182123.1|/3.35317e-41/PREDICTED: similar to Col protein [Strongylocentrotus purpuratus]
isotig14308	13.4368	31.6461	1.23584	Up	7.91e-05	0.000590901	-
isotig14245	88.8598	209.166	1.23504	Up	8.45e-25	3.19e-23	-
isotig09738	30.6684	72.1504	1.23425	Up	2.05e-06	2.08e-05	-
isotig21703	46.2071	108.707	1.23425	Up	2.05e-06	2.08e-05	gi|251752830|dbj|BAH83665.1|/9.3895e-116/minichromosome maintenance 7 [Patiria pectinifera]
isotig29294	145.96	342.534	1.23068	Up	1.48e-07	1.81e-06	-
isotig05503	85.3502	200.247	1.23031	Up	1.05e-17	2.92e-16	-
isotig14657	16.5832	38.8765	1.22918	Up	2.6e-05	0.000214766	gi|115933255|ref|XP_782045.2|/6.77685e-134/PREDICTED: similar to dynein intermediate chain 2 [Strongylocentrotus purpuratus]
isotig10143	24.7177	57.9465	1.22918	Up	2.6e-05	0.000214682	gi|126697292|gb|ABO26603.1|/8.36895e-47/sigma class glutathione-s-transferase 2 [Haliotis discus discus]
isotig14654	16.484	38.6439	1.22918	Up	2.6e-05	0.000214597	gi|115921024|ref|XP_780998.2|/3.49127e-56/PREDICTED: similar to LOC495013 protein [Strongylocentrotus purpuratus]
isotig15970	145.467	340.926	1.22876	Up	2.5e-29	1.08e-27	gi|291358560|gb|ADD96765.1|/2.37709e-17/heterogeneous nuclear ribonuclear protein K [Capra hircus]
isotig26213	89.4331	209.358	1.22709	Up	4.98e-08	6.49e-07	-
isotig26281	68.6471	160.579	1.22602	Up	1.84e-06	1.89e-05	gi|71682400|gb|AAI00173.1|/1.2895e-41/MGC114631 protein [Xenopus laevis]
isotig07781	89.2298	208.696	1.22581	Up	1.89e-18	5.5e-17	gi|75571591|sp|Q66S17.1|NATT3_THANI/1.64009e-18/RecName: Full=Natterin-3; Flags: Precursor
isotig19969	35.7482	83.5063	1.22401	Up	8.59e-06	7.83e-05	-
isotig26477	796.238	1859.98	1.22401	Up	1.37e-58	1.03e-56	gi|256709139|gb|ACV20949.1|/9.47242e-18/large subunit ribosomal protein 29 [Rhabditidoides sp. RS5443]
isotig15732	19.2091	44.7885	1.22134	Up	4.05e-05	0.00032123	-
isotig15314	37.0305	86.269	1.22013	Up	3.29e-09	4.99e-08	gi|115971410|ref|XP_001177558.1|/0/PREDICTED: similar to MCM2 minichromosome maintenance deficient 2, mitotin (S. cerevisiae) [Strongylocentrotus purpuratus]
isotig24844	48.6533	113.257	1.219	Up	2.32e-05	0.000193513	-
isotig13339	64.7207	150.64	1.21881	Up	1.45e-24	5.43e-23	-
isotig16201	809.227	1882.75	1.21823	Up	4.72e-149	7.86e-147	-
isotig20076	80.6888	187.425	1.21587	Up	2.83e-11	5.24e-10	-
isotig08601	547.209	1270.88	1.21567	Up	6.03e-185	1.4e-182	gi|261289491|ref|XP_002604722.1|/0/hypothetical protein BRAFLDRAFT_122567 [Branchiostoma floridae]
isotig14685	142.964	332.005	1.21555	Up	2.09e-34	1.04e-32	-
isotig14036	46.7957	108.402	1.21194	Up	8.47e-14	1.86e-12	-
isotig13305	34.7416	80.4477	1.21139	Up	4.95e-14	1.11e-12	-
isotig18938	28.3012	65.5181	1.21103	Up	3.61e-05	0.000289226	gi|115889571|ref|XP_781595.2|/3.40657e-67/PREDICTED: similar to LOC443607 protein [Strongylocentrotus purpuratus]
isotig23948	1795.88	4149.8	1.20835	Up	1.73e-155	3.12e-153	gi|72088524|ref|XP_780039.1|/1.04825e-54/PREDICTED: similar to Ribosomal protein L27 isoform 1 [Strongylocentrotus purpuratus]
isotig16029	23.2482	53.7034	1.20789	Up	1.19e-05	0.000105912	-
isotig14053	28.5621	65.9299	1.20683	Up	7.01e-09	1.03e-07	gi|115735421|ref|XP_780709.2|/1.26379e-97/PREDICTED: similar to forkhead transcription factor C [Strongylocentrotus purpuratus]
isotig13392	14.145	32.6186	1.2054	Up	3.95e-06	3.83e-05	-
isotig25839	1822.08	4201.74	1.2054	Up	1.19e-134	1.85e-132	gi|72159025|ref|XP_790770.1|/5.00116e-50/PREDICTED: similar to ribosomal protein L26e [Strongylocentrotus purpuratus]
isotig14642	34.3122	79.1243	1.2054	Up	2.37e-09	3.65e-08	gi|221271937|sp|Q6PBK1.2|CCD58_DANRE/1.25771e-37/RecName: Full=Coiled-coil domain-containing protein 58
isotig14399	26.3372	60.7338	1.2054	Up	9.53e-08	1.19e-06	gi|72142179|ref|XP_786966.1|/2.6772e-163/PREDICTED: similar to Ubiquitin specific protease 14 (tRNA-guanine transglycosylase) [Strongylocentrotus purpuratus]
isotig13327	78.7647	181.391	1.20348	Up	4.69e-29	2.01e-27	-
isotig21981	2058.19	4734.28	1.20177	Up	2.83e-206	8.03e-204	-
isotig03877	47.3919	108.976	1.20129	Up	3.22e-05	0.000260987	gi|115738180|ref|XP_797556.2|/5.71897e-44/PREDICTED: similar to ribosomal protein L44 [Strongylocentrotus purpuratus]
isotig15440	20.7883	47.7671	1.20025	Up	1.85e-05	0.000156438	gi|50755765|ref|XP_414891.1|/4.47049e-65/PREDICTED: similar to N-acetylglucosamine-1-phosphate transferase, gamma subunit [Gallus gallus]
isotig17777	99.0464	227.544	1.19997	Up	4.89e-16	1.24e-14	-
isotig20069	198.156	455.104	1.19956	Up	6.77e-25	2.57e-23	gi|557666|emb|CAA53692.1|/2.31664e-69/H3.3 histone [Paracentrotus lividus]
isotig17187	44.2144	101.471	1.19848	Up	2.87e-08	3.85e-07	gi|72049903|ref|XP_780567.1|/7.62446e-27/PREDICTED: hypothetical protein isoform 1 [Strongylocentrotus purpuratus]
isotig17484	51.4683	117.967	1.19663	Up	3.26e-09	4.95e-08	gi|126722137|emb|CAM57106.1|/1.6088e-98/Dap5 protein [Strongylocentrotus purpuratus]
isotig23498	726.418	1661.46	1.19358	Up	1.21e-64	9.97e-63	gi|115744176|ref|XP_783440.2|/2.98879e-58/PREDICTED: similar to 40S ribosomal protein S19 [Strongylocentrotus purpuratus]
isotig21500	33.3704	76.3091	1.19329	Up	8.76e-05	0.000649355	gi|156551243|ref|XP_001606115.1|/3.01355e-80/PREDICTED: similar to ubiquitin-conjugating enzyme E2 [Nasonia vitripennis]
isotig19926	32.9069	75.1869	1.19209	Up	2.87e-05	0.000234416	gi|115683637|ref|XP_001198302.1|/6.81624e-16/PREDICTED: similar to tissue inhibitor of metalloproteinase-2 precursor [Strongylocentrotus purpuratus]
isotig18995	32.3594	73.9103	1.19159	Up	1.65e-05	0.00014275	gi|115712021|ref|XP_797663.2|/8.72441e-76/PREDICTED: hypothetical protein [Strongylocentrotus purpuratus]
isotig29476	274.8	627.29	1.19075	Up	1.13e-10	2.01e-09	-
isotig13783	35.5054	81.0287	1.19039	Up	3.85e-11	7.07e-10	-
isotig14848	71.3953	162.898	1.19007	Up	1.08e-16	2.86e-15	gi|30842644|emb|CAD91435.1|/3.02664e-33/Binding protein 2 like protein [Crassostrea gigas]
isotig13868	19.2331	43.8828	1.19007	Up	1.82e-06	1.87e-05	-
isotig11127	47.3983	108.036	1.18861	Up	6.81e-08	8.64e-07	-
isotig16009	42.9967	97.9489	1.1878	Up	4.49e-09	6.71e-08	gi|115891466|ref|XP_798233.2|/7.20042e-06/PREDICTED: hypothetical protein [Strongylocentrotus purpuratus]
isotig13666	30.5339	69.5347	1.18732	Up	5.13e-10	8.46e-09	-
isotig24808	470.168	1068.47	1.1843	Up	1.28e-37	6.75e-36	gi|298286501|ref|NP_001177240.1|/1.5496e-06/selenoprotein H [Ciona intestinalis]
isotig04849	14.0737	31.9624	1.18337	Up	4.87e-06	4.63e-05	gi|115974430|ref|XP_001177692.1|/3.16247e-94/PREDICTED: similar to Nuclear factor of activated T-cells 5, tonicity-responsive [Strongylocentrotus purpuratus]
isotig16852	23.8728	54.2168	1.18337	Up	4.46e-05	0.000351432	gi|289741445|gb|ADD19470.1|/3.29969e-12/chromatin remodeling protein [Glossina morsitans morsitans]
isotig19918	29.9902	68.1098	1.18337	Up	7.79e-05	0.000583148	gi|115932069|ref|XP_001188711.1|/1.24731e-118/PREDICTED: similar to splicing factor 3b, subunit 3, partial [Strongylocentrotus purpuratus]
isotig17891	24.8623	56.4641	1.18337	Up	7.79e-05	0.000583356	gi|291228238|ref|XP_002734086.1|/5.36557e-88/PREDICTED: thioredoxin reductase 1-like [Saccoglossus kowalevskii]
isotig15839	34.94	79.3512	1.18337	Up	1.05e-07	1.3e-06	gi|156398676|ref|XP_001638314.1|/2.5382e-06/predicted protein [Nematostella vectensis]
isotig13152	7.86536	17.8628	1.18337	Up	0.000136378	0.000953422	gi|224071816|ref|XP_002195197.1|/2.02997e-101/PREDICTED: similar to Ankyrin repeat and LEM domain-containing protein 2 [Taeniopygia guttata]
isotig15837	30.0801	68.314	1.18337	Up	9.35e-07	1.01e-05	gi|115657975|ref|XP_798535.2|/4.46519e-80/PREDICTED: hypothetical protein [Strongylocentrotus purpuratus]
isotig10421	301.293	683.896	1.18261	Up	2.53e-45	1.53e-43	gi|41152439|ref|NP_955930.1|/5.90627e-85/60S ribosomal protein L10a [Danio rerio]
isotig13817	245.803	557.439	1.18131	Up	5.79e-66	4.8e-64	-
isotig15042	49.6626	112.528	1.18005	Up	1.6e-11	3.02e-10	gi|115910860|ref|XP_001177628.1|/8.46692e-142/PREDICTED: similar to DEAD-box RNA-dependent helicase p68 [Strongylocentrotus purpuratus]
isotig14519	41.1592	93.2387	1.17971	Up	1.39e-10	2.44e-09	-
isotig13865	27.2384	61.6576	1.17863	Up	1.83e-08	2.54e-07	-
isotig13354	41.7193	94.4263	1.17847	Up	4.5e-15	1.08e-13	-
isotig16321	67.5641	152.816	1.17747	Up	9.7e-13	1.98e-11	-
isotig16474	33.234	75.1556	1.17722	Up	8.34e-07	9.06e-06	-
isotig19214	150.716	340.576	1.17614	Up	8.08e-20	2.48e-18	-
isotig03130	78.626	177.545	1.1751	Up	2.28e-05	0.000189911	gi|194890309|ref|XP_001977286.1|/9.94438e-07/GG18953 [Drosophila erecta]
isotig18488	30.6917	69.3047	1.1751	Up	2.28e-05	0.000189835	gi|115624806|ref|XP_001203795.1|/1.9823e-12/PREDICTED: hypothetical protein [Strongylocentrotus purpuratus]
isotig28635	1382	3120.57	1.17505	Up	1.17e-68	1e-66	gi|72091394|ref|XP_789754.1|/1.30663e-35/PREDICTED: similar to ribosomal protein S7 [Strongylocentrotus purpuratus]
isotig15142	18.0699	40.7732	1.17403	Up	6.93e-05	0.0005235	gi|260800209|ref|XP_002595027.1|/9.45336e-82/hypothetical protein BRAFLDRAFT_129074 [Branchiostoma floridae]
isotig13945	27.4353	61.892	1.17372	Up	2.81e-08	3.78e-07	gi|291228743|ref|XP_002734339.1|/2.7595e-105/PREDICTED: nuclear pore complex-associated protein Tpr-like [Saccoglossus kowalevskii]
isotig13634	381.712	860.334	1.17241	Up	7.48e-106	8.87e-104	-
isotig01003	23.8865	53.8306	1.17223	Up	2.49e-07	2.94e-06	gi|298204355|gb|ADI61826.1|/8.04596e-15/endonuclease-reverse transcriptase [Bombyx mori]
isotig29222	144.88	326.401	1.17178	Up	4.3e-07	4.87e-06	gi|296531441|ref|NP_001171861.1|/5.2888e-32/sorting nexin 2 [Saccoglossus kowalevskii]
isotig13682	39.4622	88.8586	1.17104	Up	3.89e-12	7.69e-11	-
isotig25530	74.02	166.643	1.17077	Up	1.29e-06	1.36e-05	-
isotig15704	114.792	258.108	1.16895	Up	6.45e-22	2.16e-20	-
isotig15836	103.442	232.575	1.16887	Up	1.5e-19	4.56e-18	-
isotig13913	16.2659	36.5305	1.16725	Up	2.03e-05	0.000170445	gi|115948711|ref|XP_001192782.1|/0/PREDICTED: similar to guanine nucleotide binding protein-like 2 (nucleolar) [Strongylocentrotus purpuratus]
isotig14318	44.4854	99.8944	1.16707	Up	1.75e-11	3.28e-10	-
isotig03763	14.5641	32.6869	1.1663	Up	3.53e-05	0.000283725	gi|291242945|ref|XP_002741353.1|/2.65261e-104/PREDICTED: proteasome alpha 6 subunit-like [Saccoglossus kowalevskii]
isotig16956	38.0118	85.3118	1.1663	Up	3.83e-07	4.36e-06	gi|154350218|ref|NP_001093884.1|/1.38281e-34/DNA polymerase delta subunit 3 [Equus caballus]
isotig15772	20.5226	46.0255	1.16522	Up	6.16e-05	0.000470163	gi|242009521|ref|XP_002425532.1|/2.62138e-59/bromodomain-containing protein, putative [Pediculus humanus corporis]
isotig19131	39.9869	89.5459	1.1631	Up	3.44e-06	3.37e-05	gi|115697588|ref|XP_001202616.1|/8.15217e-58/PREDICTED: hypothetical protein, partial [Strongylocentrotus purpuratus]
isotig20273	429.834	961.164	1.161	Up	1.65e-47	1.03e-45	gi|26347241|dbj|BAC37269.1|/1.17856e-33/unnamed protein product [Mus musculus]
isotig08100	221.098	493.987	1.15978	Up	4.63e-26	1.83e-24	gi|109104395|ref|XP_001097084.1|/5.95874e-44/PREDICTED: 40S ribosomal protein S27-like [Macaca mulatta]
isotig25395	72.8475	162.564	1.15806	Up	1.76e-06	1.82e-05	gi|260824381|ref|XP_002607146.1|/1.42422e-08/hypothetical protein BRAFLDRAFT_118658 [Branchiostoma floridae]
isotig14066	15.5152	34.5955	1.1569	Up	5.47e-05	0.000422337	gi|242017410|ref|XP_002429182.1|/1.72309e-155/conserved hypothetical protein [Pediculus humanus corporis]
isotig03331	222.065	494.966	1.15635	Up	1.97e-33	9.58e-32	gi|72065171|ref|XP_791790.1|/1.12613e-158/PREDICTED: hypothetical protein [Strongylocentrotus purpuratus]
isotig06913	8.10192	18.0439	1.15517	Up	9.55e-05	0.000693744	gi|74005575|ref|XP_536085.2|/0/PREDICTED: similar to Phenylalanyl-tRNA synthetase beta chain (Phenylalanine--tRNA ligase beta chain) (PheRS) isoform 1 [Canis familiaris]
isotig16410	35.6839	79.4515	1.1548	Up	5.24e-07	5.86e-06	gi|38383179|gb|AAH62507.1|/6.5172e-121/tissue specific transplantation antigen P35B [Xenopus (Silurana) tropicalis]
isotig08861	30.42	67.6843	1.1538	Up	5.33e-09	7.9e-08	gi|115725235|ref|XP_791350.2|/6.74659e-113/PREDICTED: similar to Ribosomal protein L3 [Strongylocentrotus purpuratus]
isotig09381	30.1672	67.1136	1.15362	Up	9.06e-07	9.79e-06	gi|86277306|gb|ABC87996.1|/9.87055e-73/translationally-controlled tumor protein [Apostichopus japonicus]
isotig18555	39.766	88.3044	1.15095	Up	2.72e-06	2.71e-05	-
isotig29228	296.63	657.817	1.14902	Up	1.56e-12	3.15e-11	-
isotig15713	73.8612	163.695	1.14812	Up	4.95e-14	1.11e-12	-
isotig03092	33.6833	74.6029	1.1472	Up	8.14e-13	1.67e-11	gi|115889600|ref|XP_782967.2|/2.62581e-65/PREDICTED: similar to zinc finger protein 395 [Strongylocentrotus purpuratus]
isotig09043	17.9149	39.6427	1.1459	Up	1.42e-05	0.00012481	gi|291238793|ref|XP_002739308.1|/3.47393e-34/PREDICTED: U6 snRNA-associated Sm-like protein LSm8-like [Saccoglossus kowalevskii]
isotig26013	259.873	574.197	1.14374	Up	4.22e-18	1.21e-16	-
isotig08756	39.9869	88.0352	1.13855	Up	1.77e-10	3.08e-09	gi|53600|emb|CAA37243.1|/1.47208e-56/unnamed protein product [Mus musculus]
isotig17529	85.1463	187.229	1.13678	Up	8.77e-13	1.8e-11	gi|126722137|emb|CAM57106.1|/3.54889e-13/Dap5 protein [Strongylocentrotus purpuratus]
isotig23543	152.591	335.405	1.13624	Up	2.67e-13	5.67e-12	gi|116804317|gb|ABK27326.1|/2.09832e-80/mortalin [Lytechinus variegatus]
isotig07795	20.6944	45.4823	1.13607	Up	0.000131074	0.000921252	-
isotig07633	35.9043	78.9107	1.13607	Up	5.67e-08	7.31e-07	-
isotig16378	35.5284	77.8398	1.13153	Up	9.77e-07	1.05e-05	gi|291229115|ref|XP_002734515.1|/1.20138e-108/PREDICTED: proteasome 26S non-ATPase subunit 13-like [Saccoglossus kowalevskii]
isotig08778	17.1067	37.3936	1.12823	Up	0.000116005	0.00082838	gi|72160095|ref|XP_788101.1|/3.27122e-22/PREDICTED: similar to glutathione S-transferase class-alpha [Strongylocentrotus purpuratus]
isotig18602	1334.08	2915.69	1.12799	Up	7.1e-156	1.29e-153	gi|260801623|ref|XP_002595695.1|/1.10199e-116/hypothetical protein BRAFLDRAFT_275374 [Branchiostoma floridae]
isotig24650	110.825	242.168	1.12772	Up	4.04e-09	6.06e-08	-
isotig25003	1044.87	2281.11	1.12642	Up	1.58e-71	1.38e-69	gi|115747206|ref|XP_788935.2|/4.36485e-43/PREDICTED: similar to Ribosomal protein L14, partial [Strongylocentrotus purpuratus]
isotig26646	119.337	260.506	1.12627	Up	2.31e-08	3.16e-07	-
isotig13169	56.1015	122.367	1.1251	Up	2.87e-21	9.4e-20	gi|72011141|ref|XP_787042.1|/1.09047e-11/PREDICTED: hypothetical protein [Strongylocentrotus purpuratus]
isotig13505	15.5894	33.9885	1.12448	Up	1.72e-05	0.000146848	gi|29436419|gb|AAH49397.1|/3.82118e-175/Frizzled homolog 7b [Danio rerio]
isotig28559	689.112	1501.16	1.12327	Up	4.05e-32	1.9e-30	gi|291242530|ref|XP_002741159.1|/7.93159e-09/PREDICTED: putative 60S ribosomal protein L22-like, partial [Saccoglossus kowalevskii]
isotig13181	33.7293	73.3761	1.12131	Up	3.88e-13	8.16e-12	gi|237831059|ref|XP_002364827.1|/2.92353e-09/hypothetical protein TGME49_116630 [Toxoplasma gondii ME49]
isotig26005	174.733	380.041	1.12101	Up	4.2e-12	8.23e-11	gi|260822647|ref|XP_002606713.1|/6.41581e-71/hypothetical protein BRAFLDRAFT_82353 [Branchiostoma floridae]
isotig10281	518.661	1126.32	1.11875	Up	3.62e-82	3.41e-80	gi|256549350|gb|ACU83229.1|/1.90528e-62/cyclophilin A isoform 1 [Venerupis philippinarum]
isotig14598	69.3597	150.361	1.11626	Up	7.72e-15	1.81e-13	gi|160014071|sp|Q7T3B0.2|EIF3M_DANRE/3.99299e-100/RecName: Full=Eukaryotic translation initiation factor 3 subunit M; Short=eIF3m
isotig13115	8.69559	18.819	1.11383	Up	9.07e-05	0.000668176	gi|291245069|ref|XP_002742414.1|/1.65541e-11/PREDICTED: transcription factor 20 (AR1)-like [Saccoglossus kowalevskii]
isotig14731	30.1892	65.3206	1.11351	Up	6.05e-07	6.71e-06	gi|72086910|ref|XP_795620.1|/4.39784e-165/PREDICTED: similar to KIAA0107 [Strongylocentrotus purpuratus]
isotig09095	53.2257	115.143	1.11323	Up	2.42e-13	5.17e-12	gi|72065451|ref|XP_800614.1|/8.78954e-17/PREDICTED: hypothetical protein [Strongylocentrotus purpuratus]
isotig14146	54.2765	117.375	1.11273	Up	7.96e-13	1.64e-11	gi|291224547|ref|XP_002732263.1|/1.99677e-31/PREDICTED: splicing factor, arginine/serine-rich 4-like [Saccoglossus kowalevskii]
isotig16975	49.3297	106.599	1.11167	Up	4.79e-08	6.26e-07	gi|115889657|ref|XP_785530.2|/8.12741e-11/PREDICTED: hypothetical protein [Strongylocentrotus purpuratus]
isotig19621	35.9106	77.5879	1.11142	Up	4.6e-05	0.000361072	gi|115692150|ref|XP_780346.2|/2.14541e-52/PREDICTED: hypothetical protein [Strongylocentrotus purpuratus]
isotig08443	11.5755	25.0035	1.11106	Up	6.89e-06	6.39e-05	gi|291226067|ref|XP_002733005.1|/0/PREDICTED: chromatin-specific transcription elongation factor large subunit-like [Saccoglossus kowalevskii]
isotig13812	44.3324	95.6976	1.11012	Up	1.48e-11	2.79e-10	-
isotig14935	79.0211	170.553	1.10991	Up	1.47e-15	3.64e-14	gi|118089398|ref|XP_001232519.1|/0/PREDICTED: O-linked N-acetylglucosamine (GlcNAc) transferase (UDP-N-acetylglucosamine:polypeptide-N-acetylglucosaminyl transferase) [Gallus gallus]
isotig17830	33.4619	72.1945	1.10937	Up	2.34e-05	0.000194951	-
isotig15504	41.4404	89.3381	1.10824	Up	4.25e-08	5.58e-07	gi|260783288|ref|XP_002586708.1|/1.81514e-135/hypothetical protein BRAFLDRAFT_77468 [Branchiostoma floridae]
isotig26017	104.607	225.308	1.10692	Up	1.42e-07	1.74e-06	gi|72021847|ref|XP_782054.1|/1.56504e-35/PREDICTED: similar to aldo-keto reductase [Strongylocentrotus purpuratus]
isotig13580	31.9088	68.6143	1.10456	Up	3.02e-09	4.6e-08	-
isotig04387	35.1276	75.5224	1.1043	Up	2.44e-10	4.16e-09	gi|115715489|ref|XP_796247.2|/7.82418e-113/PREDICTED: hypothetical protein [Strongylocentrotus purpuratus]
isotig17051	45.3538	97.5082	1.1043	Up	2.44e-07	2.89e-06	-
isotig15082	28.6439	61.4094	1.10023	Up	2.76e-06	2.75e-05	gi|260789125|ref|XP_002589598.1|/1.85203e-173/hypothetical protein BRAFLDRAFT_281422 [Branchiostoma floridae]
isotig13510	85.0285	182.249	1.09989	Up	1.15e-22	3.97e-21	gi|19702209|emb|CAD28789.1|/1.07582e-37/transglutaminase-like protein [Paracentrotus lividus]
isotig18439	34.05	72.9677	1.0996	Up	3.6e-05	0.000288565	gi|115722906|ref|XP_001200801.1|/1.82738e-82/PREDICTED: hypothetical protein [Strongylocentrotus purpuratus]
isotig22220	45.3144	96.7931	1.09493	Up	6.26e-05	0.000476407	gi|115976584|ref|XP_001191382.1|/7.39228e-115/PREDICTED: similar to Coatomer protein complex, subunit beta 2 (beta prime) [Strongylocentrotus purpuratus]
isotig26896	141.889	302.989	1.0945	Up	6.99e-09	1.03e-07	gi|72111128|ref|XP_780892.1|/1.49706e-23/PREDICTED: similar to death-associated protein [Strongylocentrotus purpuratus]
isotig15491	527.618	1125.27	1.09271	Up	2.64e-83	2.54e-81	-
isotig08961	54.6714	116.569	1.09233	Up	4.15e-13	8.7e-12	gi|73620904|sp|Q9GV77.1|FREM2_LYTVA/0/RecName: Full=Extracellular matrix protein 3; AltName: Full=FREM2 homolog; Flags: Precursor
isotig17117	92.1603	196.502	1.09233	Up	4.15e-13	8.71e-12	-
isotig16785	40.4651	86.2181	1.09131	Up	1.11e-06	1.18e-05	-
isotig23188	816.923	1740.01	1.09082	Up	2.44e-60	1.89e-58	gi|55228560|gb|AAV44215.1|/2.93108e-64/ubuiquitin/ribosomal L40 fusion protein [Scleronephthya gracillimum]
isotig17824	160.276	341.226	1.09016	Up	3.94e-20	1.23e-18	gi|115759356|ref|XP_001175529.1|/3.30604e-85/PREDICTED: similar to TAF-Ibeta1 [Strongylocentrotus purpuratus]
isotig14357	28.1492	59.819	1.08751	Up	9.81e-07	1.05e-05	gi|72012045|ref|XP_780989.1|/1.91688e-84/PREDICTED: similar to poly(A) polymerase [Strongylocentrotus purpuratus]
isotig22815	1238.76	2629.64	1.08597	Up	3.11e-92	3.25e-90	gi|307006535|gb|ADN23552.1|/3.30461e-21/60S acidic ribosomal protein P1 [Hyalomma marginatum rufipes]
isotig17873	50.0358	106.059	1.08384	Up	4.46e-07	5.04e-06	-
isotig19993	36.1691	76.6663	1.08384	Up	9.62e-05	0.000697588	gi|291228944|ref|XP_002734427.1|/4.44542e-84/PREDICTED: hypothetical protein [Saccoglossus kowalevskii]
isotig19236	33.7918	71.6272	1.08384	Up	9.62e-05	0.000697829	-
isotig23288	303.58	642.677	1.08202	Up	8.46e-23	2.94e-21	-
isotig09907	76.1977	161.105	1.08018	Up	4.73e-12	9.25e-11	gi|156553747|ref|XP_001601361.1|/1.59845e-42/PREDICTED: similar to hoip-prov protein [Nasonia vitripennis]
isotig20384	1717.76	3627.77	1.07855	Up	5.06e-153	8.63e-151	gi|291233527|ref|XP_002736703.1|/1.68806e-69/PREDICTED: ribosomal protein L19-like isoform 1 [Saccoglossus kowalevskii]
isotig15104	67.1711	141.859	1.07854	Up	2.18e-12	4.36e-11	-
isotig13396	19.2752	40.6367	1.07604	Up	2.58e-06	2.58e-05	-
isotig13522	37.087	78.1342	1.07504	Up	3.68e-10	6.16e-09	gi|72153363|ref|XP_788906.1|/1.35154e-24/PREDICTED: similar to microsomal signal peptidase subunit [Strongylocentrotus purpuratus]
isotig17232	34.2634	72.1553	1.07444	Up	1.93e-05	0.000163017	-
isotig27469	80.1694	168.748	1.07375	Up	3.8e-05	0.000302956	gi|291243549|ref|XP_002741662.1|/1.03085e-24/PREDICTED: interleukin 1 receptor-like 1 ligand-like [Saccoglossus kowalevskii]
isotig13574	15.3253	32.2402	1.07295	Up	7.48e-05	0.000562147	gi|115681451|ref|XP_791278.2|/1.10354e-172/PREDICTED: similar to primase, polypeptide 1, 49kDa [Strongylocentrotus purpuratus]
isotig04327	92.8932	195.4	1.07279	Up	2.74e-39	1.49e-37	-
isotig24662	81.1764	170.701	1.07234	Up	2.28e-06	2.31e-05	-
isotig14510	36.3046	76.3254	1.07201	Up	7.23e-08	9.14e-07	gi|115734741|ref|XP_001197989.1|/9.29198e-129/PREDICTED: similar to DnaJ (Hsp40) homolog, subfamily A, member 2 [Strongylocentrotus purpuratus]
isotig02354	29.5672	62.1331	1.07137	Up	4.54e-09	6.78e-08	-
isotig14365	34.3756	72.0994	1.0686	Up	1.24e-07	1.53e-06	gi|55742049|ref|NP_001006912.1|/1.16378e-122/epoxide hydrolase 2, cytoplasmic [Xenopus (Silurana) tropicalis]
isotig14592	27.3775	57.3934	1.06789	Up	3.93e-06	3.82e-05	gi|74139229|dbj|BAE38496.1|/3.93083e-39/unnamed protein product [Mus musculus]
isotig18716	35.0054	73.3843	1.06789	Up	6.59e-05	0.000499509	gi|291243872|ref|XP_002741823.1|/1.57604e-67/PREDICTED: twitchin-like [Saccoglossus kowalevskii]
isotig17584	31.7615	66.5839	1.06789	Up	6.59e-05	0.000499689	gi|114326278|ref|NP_776957.2|/1.77523e-40/dnaJ homolog subfamily B member 6 [Bos taurus]
isotig13478	21.4901	44.9708	1.06532	Up	1.78e-06	1.83e-05	-
isotig22646	515.387	1077.07	1.06339	Up	5.6e-38	2.96e-36	-
isotig28706	119.364	249.397	1.06308	Up	6.78e-06	6.3e-05	gi|432372|dbj|BAA04884.1|/2.02866e-36/nucleosome assembly protein homologue [Hemicentrotus pulcherrimus]
isotig04459	28.454	59.3963	1.06174	Up	1.33e-05	0.000117323	gi|115710981|ref|XP_001202994.1|/1.19564e-10/PREDICTED: similar to reverse transcriptase-like protein [Strongylocentrotus purpuratus]
isotig27468	1048.07	2181.29	1.05745	Up	5.79e-49	3.71e-47	gi|115746711|ref|XP_001200730.1|/1.54566e-20/PREDICTED: hypothetical protein [Strongylocentrotus purpuratus]
isotig15110	53.7785	111.891	1.05699	Up	9.97e-10	1.59e-08	-
isotig13180	85.8342	178.534	1.05657	Up	3.32e-27	1.37e-25	gi|115944160|ref|XP_001186831.1|/4.02308e-59/PREDICTED: hypothetical protein [Strongylocentrotus purpuratus]
isotig09992	32.1248	66.8138	1.05646	Up	0.000100896	0.000727925	-
isotig18152	44.3825	92.2668	1.05582	Up	5.28e-06	4.97e-05	-
isotig14783	21.3336	44.2263	1.05177	Up	8.88e-05	0.00065696	gi|72105061|ref|XP_791196.1|/4.03757e-134/PREDICTED: similar to 3-hydroxyisobutyryl-Coenzyme A hydrolase [Strongylocentrotus purpuratus]
isotig13987	71.0264	147.061	1.04998	Up	5.77e-15	1.36e-13	gi|291238428|ref|XP_002739127.1|/0/PREDICTED: predicted protein-like [Saccoglossus kowalevskii]
isotig14050	25.3885	52.5338	1.04907	Up	4.11e-06	3.97e-05	gi|260802058|ref|XP_002595910.1|/7.49563e-34/hypothetical protein BRAFLDRAFT_98560 [Branchiostoma floridae]
isotig24014	217.855	450.714	1.04884	Up	5.11e-15	1.21e-13	-
isotig15195	27.5772	57.033	1.04832	Up	1.78e-05	0.000151612	gi|72015359|ref|XP_780636.1|/6.66691e-128/PREDICTED: similar to spleen mitotic checkpoint BUB3 isoform 1 [Strongylocentrotus purpuratus]
isotig13351	27.2924	56.437	1.04814	Up	4.62e-08	6.05e-07	-
isotig14319	19.981	41.2941	1.04731	Up	7.82e-05	0.000584949	gi|198428744|ref|XP_002121369.1|/3.71068e-19/PREDICTED: similar to predicted protein [Ciona intestinalis]
isotig13195	26.6984	55.1217	1.04587	Up	4.4e-09	6.58e-08	gi|72091983|ref|XP_780273.1|/0/PREDICTED: similar to DNA (cytosine-5-)-methyltransferase isoform 1 [Strongylocentrotus purpuratus]
isotig14591	152.029	313.62	1.04467	Up	2.33e-26	9.31e-25	-
isotig08669	18.4255	37.983	1.04365	Up	7.08e-06	6.54e-05	-
isotig18062	275.859	568.635	1.04357	Up	1.22e-29	5.3e-28	gi|291230392|ref|XP_002735150.1|/1.21317e-60/PREDICTED: peptidylprolyl isomerase B-like [Saccoglossus kowalevskii]
isotig06145	50.167	103.406	1.0435	Up	3.09e-16	7.94e-15	gi|296531404|ref|NP_001171847.1|/9.47638e-133/selenide, water dikinase 2 [Saccoglossus kowalevskii]
isotig13919	30.3068	62.4597	1.04328	Up	3.37e-07	3.88e-06	-
isotig21704	118.61	244.302	1.04244	Up	3.73e-10	6.24e-09	gi|432372|dbj|BAA04884.1|/1.22046e-38/nucleosome assembly protein homologue [Hemicentrotus pulcherrimus]
isotig16050	57.7884	118.872	1.04055	Up	6.63e-09	9.77e-08	-
isotig14944	32.0345	65.8602	1.03978	Up	2.82e-06	2.81e-05	gi|115668606|ref|XP_795068.2|/4.67489e-180/PREDICTED: hypothetical protein [Strongylocentrotus purpuratus]
isotig12922	28.1598	57.8134	1.03777	Up	1.22e-05	0.000108231	gi|156400934|ref|XP_001639047.1|/1.24737e-07/predicted protein [Nematostella vectensis]
isotig15421	54.2092	111.217	1.03676	Up	5.18e-09	7.7e-08	-
isotig09267	31.8078	65.2203	1.03594	Up	2.32e-07	2.76e-06	gi|115926443|ref|XP_001180249.1|/4.00035e-54/PREDICTED: similar to Egfl6-prov protein [Strongylocentrotus purpuratus]
isotig08367	860.537	1764.22	1.03572	Up	1.76e-63	1.42e-61	gi|166952283|gb|ABZ04224.1|/2.3228e-81/ribosomal protein rpl10 [Lineus viridis]
isotig21180	52.9404	108.464	1.03478	Up	2.39e-05	0.00019872	gi|72006830|ref|XP_785133.1|/3.6782e-12/PREDICTED: hypothetical protein [Strongylocentrotus purpuratus]
isotig16883	61.4045	125.677	1.0333	Up	1.93e-08	2.68e-07	gi|72007120|ref|XP_780015.1|/5.17797e-130/PREDICTED: similar to Proteasome (prosome, macropain) 26S subunit, non-ATPase, 7 (Mov34 homolog) isoform 1 [Strongylocentrotus purpuratus]
isotig16154	32.4492	66.325	1.03137	Up	2.1e-05	0.000176356	-
isotig14456	24.6865	50.4582	1.03137	Up	2.1e-05	0.000176426	gi|291239949|ref|XP_002739885.1|/9.97114e-46/PREDICTED: Ab2-417-like [Saccoglossus kowalevskii]
isotig24695	65.7729	134.437	1.03137	Up	4.69e-05	0.000367414	-
isotig13667	18.404	37.6171	1.03137	Up	4.69e-05	0.000367551	-
isotig19991	65.6351	133.926	1.0289	Up	7.72e-07	8.43e-06	gi|242018804|ref|XP_002429861.1|/2.8331e-91/conserved hypothetical protein [Pediculus humanus corporis]
isotig16299	124.204	253.242	1.0278	Up	1.8e-16	4.7e-15	gi|94469060|gb|ABF18379.1|/2.99715e-104/transaldolase [Aedes aegypti]
isotig20790	64.0225	130.12	1.02319	Up	2.92e-06	2.9e-05	-
isotig02881	103.146	209.199	1.02019	Up	5.13e-25	1.95e-23	gi|241988732|dbj|BAH79732.1|/0/actin [Apostichopus japonicus]
isotig08244	37.6431	76.1346	1.01617	Up	1.11e-05	9.92e-05	-
isotig15433	84.3761	170.517	1.01501	Up	1.23e-12	2.5e-11	-
isotig19667	70.3926	142.104	1.01345	Up	3.19e-07	3.69e-06	gi|115762761|ref|XP_788114.2|/3.34986e-120/PREDICTED: hypothetical protein [Strongylocentrotus purpuratus]
isotig14446	25.6162	51.6605	1.012	Up	2.17e-05	0.000181599	-
isotig15635	85.8653	173.086	1.01134	Up	1.85e-12	3.71e-11	gi|115924152|ref|XP_001178147.1|/4.74644e-88/PREDICTED: similar to prohibitin [Strongylocentrotus purpuratus]
isotig17657	59.7784	120.35	1.00954	Up	2.48e-07	2.93e-06	-
isotig09675	362.158	728.973	1.00925	Up	8.11e-44	4.81e-42	gi|312077395|ref|XP_003141285.1|/1.83388e-91/hypothetical protein LOAG_05701 [Loa loa]
isotig15018	29.0503	58.4722	1.0092	Up	1.91e-05	0.000161456	gi|115709886|ref|XP_796860.2|/2.99417e-54/PREDICTED: hypothetical protein [Strongylocentrotus purpuratus]
isotig17274	50.3711	101.373	1.009	Up	1.36e-06	1.43e-05	gi|291234129|ref|XP_002737003.1|/2.09455e-109/PREDICTED: prolylcarboxypeptidase isoform 1 preproprotein-like [Saccoglossus kowalevskii]
isotig19191	71.0879	142.752	1.00583	Up	1.92e-07	2.31e-06	gi|291408867|ref|XP_002720717.1|/9.54697e-160/PREDICTED: retinoblastoma binding protein 4 [Oryctolagus cuniculus]
isotig13629	43.464	87.2407	1.00518	Up	9.32e-10	1.49e-08	-
isotig16749	982.122	1971.1	1.00502	Up	9.9e-108	1.19e-105	gi|72008824|ref|XP_785816.1|/2.80052e-38/PREDICTED: similar to Y-Box factor [Strongylocentrotus purpuratus]
isotig16582	34.2439	68.6971	1.0044	Up	3.74e-05	0.000298785	gi|291227033|ref|XP_002733493.1|/1.20636e-137/PREDICTED: karyopherin alpha 4-like [Saccoglossus kowalevskii]
isotig15547	162.669	325.888	1.00243	Up	4.05e-22	1.37e-20	-
isotig07175	22.6248	45.2762	1.00085	Up	8.21e-07	8.94e-06	gi|67083795|gb|AAY66832.1|/3.97322e-42/protein translation factor SUI1-like [Ixodes scapularis]
isotig25221	586.892	0.001	-19.1627	Down	1.21e-121	1.69e-119	gi|198429613|ref|XP_002128267.1|/1.807e-06/PREDICTED: similar to predicted protein [Ciona intestinalis]
isotig28554	333.224	0.001	-18.3461	Down	1.71e-47	1.06e-45	-
isotig11232	311.921	0.001	-18.2508	Down	1.68e-86	1.64e-84	gi|72104931|ref|XP_789999.1|/8.87405e-21/PREDICTED: similar to cellular retinol-binding protein type 1b [Strongylocentrotus purpuratus]
isotig26595	181.107	0.001	-17.4665	Down	2.62e-33	1.26e-31	-
isotig08160	143.052	0.001	-17.1262	Down	1.09e-41	6.21e-40	gi|115723905|ref|XP_001201933.1|/1.58075e-47/PREDICTED: similar to MGC68755 protein [Strongylocentrotus purpuratus]
isotig26276	90.9574	0.001	-16.4729	Down	7.8e-18	2.2e-16	-
isotig26273	87.525	0.001	-16.4174	Down	3.44e-17	9.32e-16	-
isotig06906	72.4682	0.001	-16.1451	Down	8.95e-10	1.44e-08	-
isotig08159	64.2043	0.001	-15.9704	Down	4.01e-19	1.2e-17	gi|168420295|gb|ACA23976.1|/1.02461e-46/pancreatic lipase-related protein [Mizuhopecten yessoensis]
isotig27844	57.5647	0.001	-15.8129	Down	8.95e-10	1.44e-08	gi|115963085|ref|XP_001182555.1|/2.27742e-19/PREDICTED: similar to calcium activated chloride channel 1 precursor [Strongylocentrotus purpuratus]
isotig19399	38.0375	0.001	-15.2151	Down	1.21e-13	2.64e-12	gi|291242799|ref|XP_002741293.1|/2.92313e-44/PREDICTED: tenascin XB-like [Saccoglossus kowalevskii]
isotig26693	32.495	0.001	-14.9879	Down	1.5e-06	1.56e-05	-
isotig24845	31.9287	0.001	-14.9626	Down	1.62e-07	1.96e-06	-
isotig15727	24.8129	0.001	-14.5988	Down	2.54e-13	5.41e-12	gi|115933836|ref|XP_001186704.1|/2.15213e-85/PREDICTED: hypothetical protein [Strongylocentrotus purpuratus]
isotig27718	24.1735	0.001	-14.5611	Down	0.000128831	0.000907614	gi|47551241|ref|NP_999805.1|/7.25304e-18/C-type lectin domain protein [Strongylocentrotus purpuratus]
isotig12379	23.0694	0.001	-14.4937	Down	0.000128831	0.000907919	-
isotig05488	20.3323	0.001	-14.3115	Down	2.03e-10	3.49e-09	-
isotig24818	19.9935	0.001	-14.2872	Down	6.13e-05	0.000468532	-
isotig08096	17.75	0.001	-14.1155	Down	1.5e-06	1.56e-05	-
isotig07697	15.3207	0.001	-13.9032	Down	8.3e-09	1.2e-07	-
isotig05521	12.9085	0.001	-13.656	Down	7.69e-08	9.7e-07	gi|120092|sp|P19477.1|FIBA_PARPA/6.30174e-118/RecName: Full=Fibrinogen-like protein A; Short=FREP-A; Flags: Precursor
isotig07380	11.6554	0.001	-13.5087	Down	3.95e-09	5.95e-08	gi|260799194|ref|XP_002594582.1|/2.43106e-127/hypothetical protein BRAFLDRAFT_77553 [Branchiostoma floridae]
isotig07647	345.232	0.545424	-9.30597	Down	1.23e-183	2.83e-181	gi|115762701|ref|XP_794659.2|/1.33196e-72/PREDICTED: similar to proprotein convertase subtilisin/kexin type 9 preproprotein [Strongylocentrotus purpuratus]
isotig15283	19801	36.1633	-9.09683	Down	0	0	gi|297382883|gb|ADI40137.1|/2.73814e-150/proprotein convertase subtilisin/kexin type 9 [Apostichopus japonicus]
isotig21801	5023.54	21.5261	-7.86648	Down	0	0	gi|115623635|ref|XP_786036.2|/2.20006e-56/PREDICTED: similar to LOC495367 protein [Strongylocentrotus purpuratus]
isotig27384	287.285	1.76336	-7.34801	Down	1.46e-46	8.97e-45	gi|291221379|ref|XP_002730700.1|/8.13214e-25/PREDICTED: polyhydroxybutyrate depolymerase-like [Saccoglossus kowalevskii]
isotig16864	873.651	5.37157	-7.34557	Down	0	0	gi|20513531|dbj|BAB91546.1|/5.96572e-102/alpha-amylase [Drosophila bocki]
isotig27993	1785.17	11.5014	-7.27811	Down	1.91e-260	7.14e-258	gi|115762701|ref|XP_794659.2|/3.66801e-30/PREDICTED: similar to proprotein convertase subtilisin/kexin type 9 preproprotein [Strongylocentrotus purpuratus]
isotig27803	3000.04	24.2168	-6.95283	Down	0	0	gi|115956386|ref|XP_001196237.1|/3.27005e-26/PREDICTED: similar to Chain , Rp2 Lipase [Strongylocentrotus purpuratus]
isotig07646	539.057	4.82193	-6.80468	Down	8.14e-277	3.56e-274	gi|115762701|ref|XP_794659.2|/1.07505e-69/PREDICTED: similar to proprotein convertase subtilisin/kexin type 9 preproprotein [Strongylocentrotus purpuratus]
isotig14872	641.786	7.55202	-6.40909	Down	0	0	gi|452675|emb|CAA54524.1|/4.99494e-137/preamylase 1 [Litopenaeus vannamei]
isotig15359	5899.27	71.1187	-6.37417	Down	0	0	gi|86277304|gb|ABC87995.1|/7.78359e-73/proprotein convertase subtilisin/kexin type 9 preproprotein [Apostichopus japonicus]
isotig11648	204.584	2.5993	-6.29843	Down	2.22e-43	1.3e-41	-
isotig06728	303.311	3.96455	-6.2575	Down	4.53e-83	4.32e-81	gi|72018933|ref|XP_797207.1|/1.37918e-25/PREDICTED: hypothetical protein [Strongylocentrotus purpuratus]
isotig06290	454.892	6.41505	-6.14792	Down	2.76e-227	8.64e-225	gi|156390620|ref|XP_001635368.1|/1.96695e-79/predicted protein [Nematostella vectensis]
isotig17622	867.526	12.4627	-6.12121	Down	0	0	gi|72130631|ref|XP_799830.1|/7.91104e-58/PREDICTED: similar to FG-GAP repeat family protein [Strongylocentrotus purpuratus]
isotig04632	1392.38	22.771	-5.93421	Down	0	0	gi|297382883|gb|ADI40137.1|/1.94987e-172/proprotein convertase subtilisin/kexin type 9 [Apostichopus japonicus]
isotig14718	5839.81	97.7799	-5.90024	Down	0	0	gi|115975333|ref|XP_001182453.1|/4.17697e-94/PREDICTED: similar to triacylglycerol lipase, pancreatic [Strongylocentrotus purpuratus]
isotig16264	35.5136	0.620414	-5.839	Down	4.72e-16	1.2e-14	gi|291236678|ref|XP_002738265.1|/8.09758e-07/PREDICTED: Nose Resistant to Fluoxetine family member (nrf-6)-like [Saccoglossus kowalevskii]
isotig28479	570.248	10.5291	-5.75914	Down	1.54e-71	1.36e-69	gi|260828777|ref|XP_002609339.1|/4.96803e-11/hypothetical protein BRAFLDRAFT_175059 [Branchiostoma floridae]
isotig19292	508.924	9.43512	-5.75327	Down	4.38e-155	7.85e-153	gi|115889583|ref|XP_780582.2|/4.4806e-77/PREDICTED: similar to cholinesterase 1 [Strongylocentrotus purpuratus]
isotig20607	2799.62	53.3481	-5.71365	Down	0	0	gi|115623635|ref|XP_786036.2|/9.62069e-30/PREDICTED: similar to LOC495367 protein [Strongylocentrotus purpuratus]
isotig21645	21222.8	417.873	-5.66641	Down	0	0	gi|13183620|gb|AAK15274.1|AF312826_1/1.77566e-45/sea star regeneration-associated protease SRAP [Luidia foliolata]
isotig09135	23.4617	0.463332	-5.66212	Down	3.61e-14	8.19e-13	gi|72064533|ref|XP_780403.1|/7.22981e-109/PREDICTED: similar to Acetylcholinesterase precursor (AChE) [Strongylocentrotus purpuratus]
isotig21606	2127.19	43.4842	-5.61231	Down	0	0	gi|115623635|ref|XP_786036.2|/1.61241e-43/PREDICTED: similar to LOC495367 protein [Strongylocentrotus purpuratus]
isotig26752	15422.5	319.793	-5.59175	Down	0	0	gi|13183620|gb|AAK15274.1|AF312826_1/1.48224e-18/sea star regeneration-associated protease SRAP [Luidia foliolata]
isotig18113	1349.82	29.2139	-5.52997	Down	0	0	gi|291226228|ref|XP_002733096.1|/1.42103e-53/PREDICTED: hypothetical protein [Saccoglossus kowalevskii]
isotig13042	632.051	14.0614	-5.49023	Down	7e-70	6.04e-68	-
isotig09761	55.1785	1.269	-5.44234	Down	3.02e-23	1.06e-21	gi|291240393|ref|XP_002740105.1|/2.05531e-23/PREDICTED: angiotensin I converting enzyme 1-like [Saccoglossus kowalevskii]
isotig14682	878.692	20.9803	-5.38825	Down	0	0	gi|115938098|ref|XP_794139.2|/1.27653e-63/PREDICTED: similar to zinc carboxypeptidase [Strongylocentrotus purpuratus]
isotig16311	1005.01	25.0303	-5.32739	Down	0	0	gi|115910554|ref|XP_001199888.1|/6.12622e-60/PREDICTED: similar to T cell-specific protein [Strongylocentrotus purpuratus]
isotig23169	140.818	3.62045	-5.28151	Down	2.04e-30	9.13e-29	gi|17385630|dbj|BAB78598.1|/1.35976e-21/GalNAc-specific lectin [Asterina pectinifera]
isotig09283	371.182	10.1051	-5.19897	Down	3.64e-174	7.72e-172	gi|86277304|gb|ABC87995.1|/0/proprotein convertase subtilisin/kexin type 9 preproprotein [Apostichopus japonicus]
isotig15100	172.234	4.69386	-5.19745	Down	3.63e-83	3.48e-81	gi|291236187|ref|XP_002738022.1|/2.82387e-89/PREDICTED: Phospholipase B1, membrane-associated-like [Saccoglossus kowalevskii]
isotig06291	205.804	5.68692	-5.17748	Down	6.08e-73	5.43e-71	gi|156390620|ref|XP_001635368.1|/3.45957e-56/predicted protein [Nematostella vectensis]
isotig14233	3814.78	107.087	-5.15474	Down	0	0	gi|115927466|ref|XP_784306.2|/1.53376e-52/PREDICTED: hypothetical protein [Strongylocentrotus purpuratus]
isotig07259	37.8597	1.0637	-5.15351	Down	1.26e-27	5.24e-26	gi|291235458|ref|XP_002737662.1|/3.37219e-23/PREDICTED: ADAM metallopeptidase with thrombospondin type 1 motif, 9 preproprotein-like [Saccoglossus kowalevskii]
isotig15497	19.7162	0.559711	-5.13856	Down	8.41e-10	1.35e-08	-
isotig21304	575.131	16.488	-5.1244	Down	1.38e-138	2.19e-136	gi|115889583|ref|XP_780582.2|/4.55785e-47/PREDICTED: similar to cholinesterase 1 [Strongylocentrotus purpuratus]
isotig23923	42.464	1.28585	-5.04545	Down	3.5e-09	5.29e-08	-
isotig18002	24.3362	0.762334	-4.99654	Down	7.12e-09	1.04e-07	-
isotig14917	695.278	21.938	-4.98609	Down	0	0	gi|115975333|ref|XP_001182453.1|/2.57414e-61/PREDICTED: similar to triacylglycerol lipase, pancreatic [Strongylocentrotus purpuratus]
isotig20171	111.161	3.74005	-4.89344	Down	7.27e-30	3.17e-28	gi|115638535|ref|XP_783226.2|/3.03105e-76/PREDICTED: similar to beta 1,3-glucanase [Strongylocentrotus purpuratus]
isotig18269	538.617	18.7889	-4.84131	Down	1.98e-165	3.89e-163	gi|72135868|ref|XP_792095.1|/1.33736e-29/PREDICTED: similar to lysozyme [Strongylocentrotus purpuratus]
isotig14426	379.442	13.4538	-4.81779	Down	7.98e-196	2.04e-193	gi|291221379|ref|XP_002730700.1|/2.21802e-77/PREDICTED: polyhydroxybutyrate depolymerase-like [Saccoglossus kowalevskii]
isotig11886	73.2361	2.66119	-4.78241	Down	1.21e-07	1.5e-06	-
isotig17674	411.986	15.4107	-4.74059	Down	1.11e-133	1.7e-131	gi|115762701|ref|XP_794659.2|/2.88384e-68/PREDICTED: similar to proprotein convertase subtilisin/kexin type 9 preproprotein [Strongylocentrotus purpuratus]
isotig20437	25.1227	0.950922	-4.72352	Down	2.46e-07	2.91e-06	-
isotig16849	231.7	8.82669	-4.71424	Down	1.39e-81	1.3e-79	gi|72053344|ref|XP_787056.1|/8.71153e-82/PREDICTED: similar to proprotein convertase subtilisin/kexin type 9 preproprotein [Strongylocentrotus purpuratus]
isotig24500	69.4782	2.68578	-4.69315	Down	2.34e-13	5e-12	gi|291238005|ref|XP_002738927.1|/7.00719e-34/PREDICTED: cytochrome P450, family 4, subfamily V, polypeptide 2-like [Saccoglossus kowalevskii]
isotig15233	276.606	11.2512	-4.61968	Down	3.31e-121	4.57e-119	gi|115623635|ref|XP_786036.2|/1.7084e-83/PREDICTED: similar to LOC495367 protein [Strongylocentrotus purpuratus]
isotig07381	81.5779	3.33068	-4.61429	Down	7.41e-47	4.59e-45	gi|260799194|ref|XP_002594582.1|/6.21005e-125/hypothetical protein BRAFLDRAFT_77553 [Branchiostoma floridae]
isotig14756	47.4606	1.98228	-4.5815	Down	1.87e-23	6.65e-22	gi|198424184|ref|XP_002124912.1|/5.9562e-69/PREDICTED: similar to Deoxyribonuclease-1 precursor (Deoxyribonuclease I) (DNase I) (Dornase alfa) [Ciona intestinalis]
isotig11647	84.183	3.58473	-4.55359	Down	1.67e-17	4.61e-16	-
isotig25212	942.833	40.4416	-4.54309	Down	2.74e-151	4.6e-149	-
isotig06790	157.958	6.7792	-4.54228	Down	1.68e-33	8.21e-32	gi|260820052|ref|XP_002605349.1|/1.53732e-08/hypothetical protein BRAFLDRAFT_74172 [Branchiostoma floridae]
isotig09796	43.8705	1.95999	-4.48433	Down	1.35e-16	3.56e-15	gi|260808502|ref|XP_002599046.1|/3.58085e-25/hypothetical protein BRAFLDRAFT_225057 [Branchiostoma floridae]
isotig09284	180.993	8.19366	-4.46529	Down	1.01e-76	9.08e-75	gi|86277304|gb|ABC87995.1|/0/proprotein convertase subtilisin/kexin type 9 preproprotein [Apostichopus japonicus]
isotig19954	316.292	14.5483	-4.44234	Down	3.26e-80	3.02e-78	gi|115767099|ref|XP_001190869.1|/3.0104e-72/PREDICTED: similar to proprotein convertase subtilisin/kexin type 9 preproprotein [Strongylocentrotus purpuratus]
isotig10687	17.6481	0.843792	-4.38648	Down	8.19e-06	7.5e-05	gi|120092|sp|P19477.1|FIBA_PARPA/1.17717e-56/RecName: Full=Fibrinogen-like protein A; Short=FREP-A; Flags: Precursor
isotig17168	725.362	35.5242	-4.35183	Down	8.13e-234	2.58e-231	gi|291244029|ref|XP_002741902.1|/2.39701e-58/PREDICTED: Fatty acid synthase-like, partial [Saccoglossus kowalevskii]
isotig13292	173.433	8.53277	-4.34522	Down	2.09e-128	3.06e-126	-
isotig27974	76.5707	3.86439	-4.30848	Down	5.03e-10	8.32e-09	gi|260797357|ref|XP_002593669.1|/5.32122e-13/hypothetical protein BRAFLDRAFT_252169 [Branchiostoma floridae]
isotig06289	30.2667	1.58625	-4.25403	Down	6.88e-14	1.53e-12	gi|156390620|ref|XP_001635368.1|/7.59121e-79/predicted protein [Nematostella vectensis]
isotig22211	20.8521	1.11427	-4.22602	Down	3.28e-05	0.000265434	gi|147899089|ref|NP_001086781.1|/5.2273e-44/solute carrier family 13, member 2 [Xenopus laevis]
isotig03118	11.9469	0.638405	-4.22602	Down	3.28e-05	0.000265536	gi|115954252|ref|XP_001175770.1|/3.65805e-65/PREDICTED: similar to CG9425-PB, partial [Strongylocentrotus purpuratus]
isotig14267	166.365	8.96919	-4.21323	Down	1.59e-82	1.51e-80	gi|291242801|ref|XP_002741294.1|/5.98634e-41/PREDICTED: predicted protein-like [Saccoglossus kowalevskii]
isotig19804	66.5621	3.60996	-4.20465	Down	1.96e-17	5.39e-16	gi|291242634|ref|XP_002741211.1|/3.80282e-06/PREDICTED: tripartite motif protein 2-like [Saccoglossus kowalevskii]
isotig06516	537.537	29.1662	-4.20399	Down	1.76e-266	7.24e-264	gi|149228013|gb|ABR23004.1|/2.10776e-13/fibroblast growth factor receptor 2 [Paracentrotus lividus]
isotig29340	309.976	16.8955	-4.19745	Down	2.17e-25	8.36e-24	-
isotig04631	73.4742	4.0341	-4.18692	Down	4.79e-45	2.88e-43	gi|297382883|gb|ADI40137.1|/1.02195e-85/proprotein convertase subtilisin/kexin type 9 [Apostichopus japonicus]
isotig07201	11.6931	0.643779	-4.18295	Down	3.99e-09	5.98e-08	gi|72176526|ref|XP_789420.1|/1.73301e-145/PREDICTED: similar to Slc26a11 [Strongylocentrotus purpuratus]
isotig27513	323.047	17.8942	-4.17418	Down	1.21e-40	6.81e-39	gi|115767099|ref|XP_001190869.1|/1.18474e-28/PREDICTED: similar to proprotein convertase subtilisin/kexin type 9 preproprotein [Strongylocentrotus purpuratus]
isotig13530	238.934	13.2744	-4.16989	Down	7.62e-146	1.23e-143	gi|291238327|ref|XP_002739081.1|/2.70415e-158/PREDICTED: sucrase-isomaltase-like [Saccoglossus kowalevskii]
isotig08773	92.1058	5.16036	-4.15775	Down	1.44e-55	1.04e-53	gi|196009263|ref|XP_002114497.1|/4.66739e-115/expressed hypothetical protein [Trichoplax adhaerens]
isotig22654	20.6052	1.16989	-4.13856	Down	6.55e-05	0.000497064	gi|115655509|ref|XP_780739.2|/3.02798e-51/PREDICTED: hypothetical protein [Strongylocentrotus purpuratus]
isotig09454	46.0695	2.61568	-4.13856	Down	1.53e-16	4e-15	gi|115762701|ref|XP_794659.2|/1.17827e-69/PREDICTED: similar to proprotein convertase subtilisin/kexin type 9 preproprotein [Strongylocentrotus purpuratus]
isotig06965	9.5777	0.543791	-4.13856	Down	6.55e-05	0.000496884	gi|260816578|ref|XP_002603047.1|/2.34918e-32/hypothetical protein BRAFLDRAFT_61987 [Branchiostoma floridae]
isotig09762	23.8728	1.35542	-4.13856	Down	7.92e-09	1.15e-07	gi|291240393|ref|XP_002740105.1|/1.87326e-23/PREDICTED: angiotensin I converting enzyme 1-like [Saccoglossus kowalevskii]
isotig17413	36.2086	2.14519	-4.07716	Down	4.21e-12	8.25e-11	gi|291236678|ref|XP_002738265.1|/4.31463e-67/PREDICTED: Nose Resistant to Fluoxetine family member (nrf-6)-like [Saccoglossus kowalevskii]
isotig23446	144.304	8.57594	-4.07267	Down	1.54e-26	6.17e-25	gi|260820052|ref|XP_002605349.1|/5.98076e-14/hypothetical protein BRAFLDRAFT_74172 [Branchiostoma floridae]
isotig25117	94.5427	5.63182	-4.06929	Down	1.18e-15	2.95e-14	gi|126352401|ref|NP_001075242.1|/5.72956e-08/2'-5'-oligoadenylate synthase 2 [Equus caballus]
isotig22162	74.2527	4.42316	-4.06929	Down	1.18e-15	2.94e-14	gi|291242706|ref|XP_002741247.1|/1.86615e-65/PREDICTED: ficolin 1-like [Saccoglossus kowalevskii]
isotig08774	91.6024	5.48117	-4.06283	Down	1.33e-40	7.45e-39	gi|196009263|ref|XP_002114497.1|/3.19587e-115/expressed hypothetical protein [Trichoplax adhaerens]
isotig08097	14.902	0.90249	-4.04545	Down	0.000130391	0.000917677	-
isotig07135	4.1653	0.252259	-4.04545	Down	0.000130391	0.000917062	gi|115746615|ref|XP_792744.2|/3.48765e-158/PREDICTED: similar to lactase-phlorizin hydrolase [Strongylocentrotus purpuratus]
isotig29559	63.1372	3.82371	-4.04545	Down	0.000130391	0.000917369	-
isotig07258	69.4407	4.25271	-4.02933	Down	6.19e-43	3.62e-41	gi|291235458|ref|XP_002737662.1|/3.37219e-23/PREDICTED: ADAM metallopeptidase with thrombospondin type 1 motif, 9 preproprotein-like [Saccoglossus kowalevskii]
isotig17573	23.2622	1.45738	-3.99654	Down	6.15e-08	7.91e-07	gi|41055929|ref|NP_957445.1|/3.07152e-17/F-box only protein 30 [Danio rerio]
isotig20949	286.803	18.0374	-3.991	Down	1.27e-61	1e-59	gi|291231358|ref|XP_002735631.1|/6.14313e-79/PREDICTED: cytosolic beta-glucosidase-like [Saccoglossus kowalevskii]
isotig07394	418.076	26.3803	-3.98624	Down	8.42e-211	2.49e-208	gi|115916232|ref|XP_791416.2|/2.23765e-113/PREDICTED: similar to proprotein convertase subtilisin/kexin type 9 preproprotein [Strongylocentrotus purpuratus]
isotig09248	19.7815	1.28358	-3.94591	Down	1.21e-07	1.5e-06	gi|115959542|ref|XP_001186039.1|/3.68366e-32/PREDICTED: hypothetical protein [Strongylocentrotus purpuratus]
isotig24440	15353.5	1027.77	-3.90098	Down	0	0	-
isotig08691	30.3556	2.04266	-3.89344	Down	8.8e-20	2.7e-18	gi|115774655|ref|XP_794835.2|/3.44254e-111/PREDICTED: similar to microneme protein 4 [Strongylocentrotus purpuratus]
isotig29108	73.1964	4.92545	-3.89344	Down	2.39e-07	2.83e-06	-
isotig15025	1390.45	94.4249	-3.88024	Down	0	0	gi|115675712|ref|XP_785428.2|/1.35117e-46/PREDICTED: hypothetical protein [Strongylocentrotus purpuratus]
isotig18011	33.6732	2.29422	-3.87552	Down	2.46e-10	4.19e-09	gi|115762701|ref|XP_794659.2|/4.72658e-89/PREDICTED: similar to proprotein convertase subtilisin/kexin type 9 preproprotein [Strongylocentrotus purpuratus]
isotig06609	145.301	10.0317	-3.85641	Down	8.12e-58	6.04e-56	gi|260805140|ref|XP_002597445.1|/2.77328e-30/hypothetical protein BRAFLDRAFT_80549 [Branchiostoma floridae]
isotig04054	14.3798	1.00485	-3.839	Down	4.7e-07	5.3e-06	gi|291224578|ref|XP_002732279.1|/1.27752e-15/PREDICTED: Normal mucosa of esophagus-specific gene 1 protein-like [Saccoglossus kowalevskii]
isotig27618	77.9745	5.44878	-3.839	Down	4.83e-10	7.99e-09	-
isotig22968	133.94	9.45046	-3.82506	Down	1.72e-24	6.4e-23	gi|115619058|ref|XP_001204315.1|/5.41035e-37/PREDICTED: similar to mLGP85/LIMP II, partial [Strongylocentrotus purpuratus]
isotig13998	814.548	58.0195	-3.81139	Down	0	0	gi|115623635|ref|XP_786036.2|/2.75827e-100/PREDICTED: similar to LOC495367 protein [Strongylocentrotus purpuratus]
isotig06850	42.5036	3.04827	-3.80152	Down	9.46e-10	1.51e-08	gi|291242229|ref|XP_002741011.1|/8.4111e-20/PREDICTED: CG9164-like [Saccoglossus kowalevskii]
isotig05656	45.4397	3.30229	-3.78241	Down	2e-12	4e-11	-
isotig06518	272.057	19.9042	-3.77276	Down	1.82e-34	9.07e-33	-
isotig23048	48.4293	3.56713	-3.76305	Down	1.85e-09	2.88e-08	gi|72085365|ref|XP_783197.1|/1.72295e-27/PREDICTED: hypothetical protein [Strongylocentrotus purpuratus]
isotig26328	85.5615	6.34502	-3.75327	Down	3.9e-12	7.69e-11	-
isotig06770	38.9955	3.00208	-3.69927	Down	3.2e-14	7.26e-13	gi|156390888|ref|XP_001635501.1|/2.45759e-30/predicted protein [Nematostella vectensis]
isotig16370	154.519	12.0136	-3.68504	Down	1.01e-49	6.54e-48	gi|291236187|ref|XP_002738022.1|/4.53054e-87/PREDICTED: Phospholipase B1, membrane-associated-like [Saccoglossus kowalevskii]
isotig17033	371.795	28.9499	-3.68288	Down	8.14e-108	9.82e-106	-
isotig16411	362.436	28.6025	-3.66351	Down	2.16e-113	2.83e-111	gi|291231358|ref|XP_002735631.1|/2.79747e-97/PREDICTED: cytosolic beta-glucosidase-like [Saccoglossus kowalevskii]
isotig29532	88.8598	7.01937	-3.66212	Down	3.51e-06	3.44e-05	-
isotig09453	125.392	9.97369	-3.65218	Down	2.73e-48	1.73e-46	gi|115762701|ref|XP_794659.2|/1.47782e-76/PREDICTED: similar to proprotein convertase subtilisin/kexin type 9 preproprotein [Strongylocentrotus purpuratus]
isotig12601	61.798	4.95344	-3.64106	Down	1.36e-08	1.93e-07	-
isotig06374	41.0356	3.31359	-3.63041	Down	5.56e-11	1.01e-09	gi|291222283|ref|XP_002731149.1|/3.80811e-51/PREDICTED: hypothetical protein [Saccoglossus kowalevskii]
isotig04431	21.7452	1.7559	-3.63041	Down	5.56e-11	1.01e-09	-
isotig16532	219.857	18.098	-3.60266	Down	2.32e-67	1.94e-65	gi|115709896|ref|XP_783886.2|/8.56576e-67/PREDICTED: similar to Plb1 protein [Strongylocentrotus purpuratus]
isotig21063	49.2836	4.07005	-3.59799	Down	1.08e-10	1.91e-09	-
isotig15289	356.908	29.475	-3.59799	Down	7.51e-128	1.09e-125	-
isotig14738	247.707	20.7714	-3.57596	Down	8.05e-98	8.89e-96	gi|72064533|ref|XP_780403.1|/1.97918e-80/PREDICTED: similar to Acetylcholinesterase precursor (AChE) [Strongylocentrotus purpuratus]
isotig21859	283.241	23.7844	-3.57394	Down	6.82e-52	4.6e-50	gi|120092|sp|P19477.1|FIBA_PARPA/1.65612e-80/RecName: Full=Fibrinogen-like protein A; Short=FREP-A; Flags: Precursor
isotig08747	26.555	2.24403	-3.56482	Down	1.35e-19	4.09e-18	gi|115655507|ref|XP_001197995.1|/0/PREDICTED: similar to Human Fc gamma BP [Strongylocentrotus purpuratus]
isotig19579	175.767	15.0801	-3.54295	Down	2.52e-39	1.38e-37	gi|260826804|ref|XP_002608355.1|/7.4302e-31/hypothetical protein BRAFLDRAFT_91314 [Branchiostoma floridae]
isotig13709	1280.26	110.379	-3.53589	Down	0	0	-
isotig16120	28.5136	2.46691	-3.53087	Down	4.01e-10	6.68e-09	-
isotig10688	31.1065	2.73465	-3.50779	Down	9.88e-08	1.23e-06	gi|120092|sp|P19477.1|FIBA_PARPA/1.88073e-58/RecName: Full=Fibrinogen-like protein A; Short=FREP-A; Flags: Precursor
isotig11017	70.5146	6.2495	-3.49611	Down	1.84e-18	5.37e-17	-
isotig07134	11.1528	0.988441	-3.49611	Down	7.73e-10	1.25e-08	gi|115746615|ref|XP_792744.2|/5.04595e-173/PREDICTED: similar to lactase-phlorizin hydrolase [Strongylocentrotus purpuratus]
isotig21074	545.782	48.5685	-3.49023	Down	4.6e-103	5.34e-101	-
isotig26363	560.855	50.3207	-3.47841	Down	1.69e-68	1.44e-66	-
isotig11419	309.605	27.8794	-3.47316	Down	2.5e-72	2.21e-70	-
isotig28550	92.7233	8.42324	-3.46048	Down	1.49e-09	2.33e-08	-
isotig06792	30.6413	2.78354	-3.46048	Down	2.56e-05	0.0002119	gi|260820052|ref|XP_002605349.1|/1.76511e-07/hypothetical protein BRAFLDRAFT_74172 [Branchiostoma floridae]
isotig16667	185.834	17.0788	-3.44374	Down	3.45e-54	2.42e-52	-
isotig16636	155.066	14.3475	-3.43401	Down	1.12e-45	6.84e-44	gi|301614191|ref|XP_002936579.1|/5.03922e-86/PREDICTED: peroxisomal bifunctional enzyme [Xenopus (Silurana) tropicalis]
isotig05520	28.8991	2.67885	-3.43134	Down	2.29e-11	4.25e-10	gi|120092|sp|P19477.1|FIBA_PARPA/3.15654e-97/RecName: Full=Fibrinogen-like protein A; Short=FREP-A; Flags: Precursor
isotig10651	66.3863	6.19981	-3.42059	Down	2.89e-23	1.01e-21	gi|72016460|ref|XP_782473.1|/1.28983e-24/PREDICTED: similar to PBng143 [Strongylocentrotus purpuratus]
isotig21833	128.68	12.0174	-3.42059	Down	2.89e-23	1.02e-21	-
isotig22343	35.9016	3.37386	-3.41157	Down	3.66e-07	4.17e-06	gi|291239605|ref|XP_002739711.1|/1.02879e-12/PREDICTED: kinesin family member 20A-like [Saccoglossus kowalevskii]
isotig15609	11.8897	1.13694	-3.38648	Down	4.93e-05	0.000385109	gi|260836218|ref|XP_002613103.1|/1.26657e-40/hypothetical protein BRAFLDRAFT_125708 [Branchiostoma floridae]
isotig23600	287.191	27.4624	-3.38648	Down	1.03e-43	6.07e-42	gi|72053344|ref|XP_787056.1|/1.52761e-43/PREDICTED: similar to proprotein convertase subtilisin/kexin type 9 preproprotein [Strongylocentrotus purpuratus]
isotig18020	70.9377	6.90448	-3.36095	Down	2.77e-18	7.98e-17	gi|72167499|ref|XP_784119.1|/3.6164e-73/PREDICTED: hypothetical protein [Strongylocentrotus purpuratus]
isotig20024	669.996	65.3762	-3.35732	Down	9.31e-134	1.44e-131	-
isotig22756	155.576	15.1842	-3.35698	Down	1.01e-25	3.95e-24	-
isotig18607	66.5699	6.53772	-3.34801	Down	3.28e-16	8.41e-15	-
isotig29619	1846.67	184.928	-3.31989	Down	4.97e-77	4.49e-75	-
isotig15576	305.048	30.6016	-3.31736	Down	2.5e-98	2.81e-96	-
isotig07608	10.577	1.0676	-3.30848	Down	9.46e-05	0.00068891	-
isotig26618	32.2042	3.25058	-3.30848	Down	9.46e-05	0.000689389	gi|260820521|ref|XP_002605583.1|/1.7288e-17/hypothetical protein BRAFLDRAFT_282164 [Branchiostoma floridae]
isotig27983	37.7829	3.81367	-3.30848	Down	9.46e-05	0.000689149	gi|115731593|ref|XP_001202760.1|/5.14987e-11/PREDICTED: similar to Col protein [Strongylocentrotus purpuratus]
isotig08711	33.1011	3.3411	-3.30848	Down	1.9e-17	5.24e-16	gi|72013617|ref|XP_780112.1|/3.52616e-127/PREDICTED: hypothetical protein isoform 1 [Strongylocentrotus purpuratus]
isotig23463	87.1687	8.7985	-3.30848	Down	7.44e-14	1.64e-12	-
isotig26192	1807.51	184.337	-3.29359	Down	1.07e-209	3.07e-207	gi|72084276|ref|XP_792769.1|/9.12895e-59/PREDICTED: hypothetical protein [Strongylocentrotus purpuratus]
isotig21318	91.5294	9.35413	-3.29056	Down	3.59e-17	9.72e-16	gi|291237322|ref|XP_002738584.1|/2.28759e-27/PREDICTED: Solute carrier organic anion transporter family, member 4A1-like [Saccoglossus kowalevskii]
isotig19020	57.5218	5.89969	-3.2854	Down	1.41e-13	3.06e-12	gi|115750225|ref|XP_001202033.1|/8.53434e-60/PREDICTED: similar to solute carrier organic anion transporter family member 4A1 [Strongylocentrotus purpuratus]
isotig27463	1534.31	157.858	-3.2809	Down	1.2e-153	2.08e-151	gi|72010754|ref|XP_783049.1|/1.30382e-43/PREDICTED: similar to lactase-phlorizin hydrolase [Strongylocentrotus purpuratus]
isotig19172	140.305	14.4451	-3.27991	Down	6.47e-31	2.93e-29	gi|242022723|ref|XP_002431788.1|/3.765e-31/papilin, putative [Pediculus humanus corporis]
isotig18886	86.6307	9.11237	-3.24898	Down	6.34e-20	1.95e-18	gi|198424184|ref|XP_002124912.1|/6.06409e-56/PREDICTED: similar to Deoxyribonuclease-1 precursor (Deoxyribonuclease I) (DNase I) (Dornase alfa) [Ciona intestinalis]
isotig15530	53.1922	5.61875	-3.24289	Down	3.92e-18	1.12e-16	gi|238005554|tpg|DAA06500.1|/1.24899e-43/TPA_inf: venus kinase receptor [Strongylocentrotus purpuratus]
isotig06729	146.335	15.4575	-3.24289	Down	1.61e-26	6.45e-25	gi|72018933|ref|XP_797207.1|/1.85907e-32/PREDICTED: hypothetical protein [Strongylocentrotus purpuratus]
isotig07281	41.1571	4.39861	-3.22602	Down	3.67e-21	1.2e-19	-
isotig16395	178.889	19.1185	-3.22602	Down	9.58e-51	6.32e-49	-
isotig15977	1486.93	160.577	-3.211	Down	0	0	gi|115971356|ref|XP_001189834.1|/2.35839e-57/PREDICTED: similar to Niemann-Pick C disease protein [Strongylocentrotus purpuratus]
isotig21347	28.4402	3.1003	-3.19745	Down	4.83e-06	4.6e-05	-
isotig26000	42.2695	4.60785	-3.19745	Down	4.83e-06	4.6e-05	-
isotig23668	34.7712	3.79046	-3.19745	Down	4.83e-06	4.6e-05	-
isotig19204	23.6889	2.58236	-3.19745	Down	4.83e-06	4.6e-05	gi|115664512|ref|XP_001204413.1|/9.22858e-46/PREDICTED: similar to bullous pemphigoid antigen 1 eA, partial [Strongylocentrotus purpuratus]
isotig10633	67.6067	7.48974	-3.17418	Down	4.93e-17	1.33e-15	gi|72064533|ref|XP_780403.1|/2.69546e-63/PREDICTED: similar to Acetylcholinesterase precursor (AChE) [Strongylocentrotus purpuratus]
isotig21937	254.571	28.362	-3.16604	Down	1.01e-41	5.83e-40	-
isotig14558	301.878	33.9801	-3.1512	Down	1.54e-109	1.9e-107	-
isotig06649	91.7436	10.4178	-3.13856	Down	4.33e-30	1.92e-28	-
isotig28173	68.7947	7.81188	-3.13856	Down	2.55e-07	3.01e-06	-
isotig24407	35.2178	3.99911	-3.13856	Down	9.14e-06	8.3e-05	-
isotig24649	35.8092	4.06626	-3.13856	Down	9.14e-06	8.3e-05	gi|260808993|ref|XP_002599291.1|/1.19219e-38/hypothetical protein BRAFLDRAFT_199751 [Branchiostoma floridae]
isotig21826	113.227	12.9926	-3.12345	Down	3.02e-19	9.09e-18	gi|270005423|gb|EFA01871.1|/1.38337e-10/hypothetical protein TcasGA2_TC007476 [Tribolium castaneum]
isotig15183	190.386	21.8859	-3.12085	Down	4.34e-62	3.45e-60	gi|260784350|ref|XP_002587230.1|/2.70193e-20/hypothetical protein BRAFLDRAFT_129898 [Branchiostoma floridae]
isotig17641	146.808	16.9469	-3.11484	Down	2.66e-35	1.34e-33	gi|115894438|ref|XP_786827.2|/1.70041e-81/PREDICTED: similar to putative beta-glucan binding protein [Strongylocentrotus purpuratus]
isotig15022	262.405	30.508	-3.10454	Down	3.32e-87	3.3e-85	gi|115950648|ref|XP_001177725.1|/5.80297e-74/PREDICTED: similar to Cysteine dioxygenase, type I [Strongylocentrotus purpuratus]
isotig10363	170.818	19.8779	-3.10322	Down	1.59e-46	9.78e-45	-
isotig08982	188.538	21.9843	-3.10031	Down	9.74e-64	7.92e-62	gi|72028106|ref|XP_797716.1|/4.00587e-22/PREDICTED: hypothetical protein [Strongylocentrotus purpuratus]
isotig28846	76.7551	8.99696	-3.09275	Down	4.8e-07	5.4e-06	gi|115657880|ref|XP_789274.2|/6.65465e-11/PREDICTED: similar to KIAA0256 protein [Strongylocentrotus purpuratus]
isotig27440	104.566	12.3136	-3.08609	Down	2.23e-11	4.15e-10	-
isotig22568	29.1505	3.45406	-3.07716	Down	1.72e-05	0.000146931	gi|125835887|ref|XP_001345262.1|/8.05281e-23/PREDICTED: hypothetical protein [Danio rerio]
isotig25023	36.4237	4.31587	-3.07716	Down	1.72e-05	0.000146871	gi|115665003|ref|XP_001186989.1|/2.94561e-07/PREDICTED: similar to fibronectin 1a, partial [Strongylocentrotus purpuratus]
isotig22806	87.7132	10.546	-3.05609	Down	6.99e-14	1.55e-12	-
isotig23134	407.814	49.3157	-3.04779	Down	9.01e-58	6.68e-56	-
isotig10634	49.9143	6.04581	-3.04545	Down	1.41e-09	2.22e-08	gi|72064533|ref|XP_780403.1|/2.42034e-51/PREDICTED: similar to Acetylcholinesterase precursor (AChE) [Strongylocentrotus purpuratus]
isotig09543	71.7254	8.68765	-3.04545	Down	2.13e-23	7.52e-22	gi|72021459|ref|XP_797239.1|/3.00288e-64/PREDICTED: similar to 3 beta-hydroxy-delta 5-C27-steroid oxidoreductase [Strongylocentrotus purpuratus]
isotig05198	8.37715	1.01467	-3.04545	Down	8.99e-07	9.73e-06	gi|115774638|ref|XP_797403.2|/0/PREDICTED: similar to Aminopeptidase N (rAPN) (Alanyl aminopeptidase) (Microsomal aminopeptidase) (Aminopeptidase M) (APM) (Kidney Zn peptidase) (KZP) (CD13 antigen) [Strongylocentrotus purpuratus]
isotig14554	761.606	93.0078	-3.03362	Down	8.68e-266	3.5e-263	gi|115762748|ref|XP_790971.2|/4.55389e-144/PREDICTED: similar to Niemann-Pick C disease protein [Strongylocentrotus purpuratus]
isotig26563	65.3208	8.01881	-3.02608	Down	4.82e-08	6.28e-07	gi|260831236|ref|XP_002610565.1|/1.80867e-16/hypothetical protein BRAFLDRAFT_117849 [Branchiostoma floridae]
isotig04573	67.2507	8.25573	-3.02608	Down	4.82e-08	6.28e-07	gi|194221125|ref|XP_001915937.1|/5.00462e-11/PREDICTED: contactin 4 [Equus caballus]
isotig16153	329.344	40.4635	-3.0249	Down	6.69e-90	6.71e-88	gi|198416381|ref|XP_002121478.1|/6.81184e-94/PREDICTED: similar to Phospholipase [Ciona intestinalis]
isotig23276	129.687	15.9536	-3.02308	Down	7.24e-19	2.13e-17	-
isotig11420	474.845	58.6501	-3.01725	Down	9.34e-43	5.44e-41	-
isotig07943	41.5766	5.18403	-3.00363	Down	1.44e-10	2.53e-09	-
isotig20383	201.764	25.6413	-2.97613	Down	6.03e-36	3.09e-34	-
isotig22732	83.6328	10.6839	-2.96863	Down	8.31e-13	1.7e-11	-
isotig13605	65.7599	8.53402	-2.94591	Down	6.18e-30	2.72e-28	-
isotig07102	36.278	4.7869	-2.92193	Down	7.48e-33	3.56e-31	gi|185136289|ref|NP_001118238.1|/0/bifunctional 3'-phosphoadenosine 5'-phosphosulfate synthase [Strongylocentrotus purpuratus]
isotig13224	359.584	47.5603	-2.9185	Down	1.95e-201	5.25e-199	-
isotig04434	31.8025	4.24856	-2.90409	Down	3.08e-07	3.58e-06	-
isotig16247	191.746	26.0351	-2.88067	Down	5.64e-50	3.67e-48	gi|115674897|ref|XP_001200946.1|/1.40852e-67/PREDICTED: hypothetical protein [Strongylocentrotus purpuratus]
isotig07257	7.94179	1.08218	-2.87552	Down	0.000112136	0.000803217	gi|115725064|ref|XP_001176942.1|/7.86466e-25/PREDICTED: similar to Chromosome 3 open reading frame 10 [Strongylocentrotus purpuratus]
isotig05224	6.80339	0.927058	-2.87552	Down	0.000112136	0.000803491	-
isotig26891	37.5464	5.11623	-2.87552	Down	0.000112136	0.000802943	gi|260813272|ref|XP_002601342.1|/7.32706e-19/hypothetical protein BRAFLDRAFT_59175 [Branchiostoma floridae]
isotig15021	56.9614	7.7618	-2.87552	Down	1.07e-18	3.15e-17	gi|115950122|ref|XP_001177983.1|/2.31648e-123/PREDICTED: similar to ATP-binding cassette transporter sub-family G member 2a, partial [Strongylocentrotus purpuratus]
isotig26976	37.3709	5.09232	-2.87552	Down	0.000112136	0.000802669	-
isotig19556	51.1292	7.0109	-2.86648	Down	1.72e-10	2.99e-09	gi|115933344|ref|XP_781045.2|/1.82814e-75/PREDICTED: similar to attractin-like 1 [Strongylocentrotus purpuratus]
isotig17730	609.79	83.685	-2.86527	Down	1.62e-129	2.39e-127	gi|115899638|ref|XP_797192.2|/5.35396e-80/PREDICTED: hypothetical protein [Strongylocentrotus purpuratus]
isotig15734	21.2149	2.92003	-2.86102	Down	5.69e-07	6.33e-06	-
isotig10860	86.8171	12.062	-2.84751	Down	6.04e-16	1.53e-14	gi|72158973|ref|XP_789963.1|/4.44391e-73/PREDICTED: similar to steroidogenic cytochrome P450 17-hydroxylase/lyase [Strongylocentrotus purpuratus]
isotig09067	11.848	1.65585	-2.839	Down	1.07e-05	9.59e-05	-
isotig26613	93.0344	13.0023	-2.839	Down	3.16e-10	5.32e-09	-
isotig04571	33.3224	4.65708	-2.839	Down	1.07e-05	9.59e-05	gi|260791166|ref|XP_002590611.1|/8.626e-16/hypothetical protein BRAFLDRAFT_123608 [Branchiostoma floridae]
isotig27063	122.313	17.0942	-2.839	Down	1.81e-12	3.65e-11	gi|260810582|ref|XP_002600039.1|/1.66093e-46/hypothetical protein BRAFLDRAFT_265332 [Branchiostoma floridae]
isotig23494	35.6659	4.98459	-2.839	Down	1.07e-05	9.58e-05	-
isotig05522	145.611	20.3503	-2.839	Down	1.81e-12	3.65e-11	gi|120092|sp|P19477.1|FIBA_PARPA/2.18476e-54/RecName: Full=Fibrinogen-like protein A; Short=FREP-A; Flags: Precursor
isotig24215	778.085	110.156	-2.82038	Down	2.72e-92	2.86e-90	gi|149712350|ref|XP_001493906.1|/6.14933e-20/PREDICTED: similar to tetraspanin 11 [Equus caballus]
isotig14444	32.8308	4.66007	-2.81663	Down	3.32e-12	6.6e-11	-
isotig14009	252.132	35.9865	-2.80865	Down	3.19e-92	3.31e-90	gi|72064533|ref|XP_780403.1|/3.60293e-68/PREDICTED: similar to Acetylcholinesterase precursor (AChE) [Strongylocentrotus purpuratus]
isotig18393	143.744	20.5764	-2.80444	Down	3.49e-29	1.51e-27	gi|291238005|ref|XP_002738927.1|/1.01206e-48/PREDICTED: cytochrome P450, family 4, subfamily V, polypeptide 2-like [Saccoglossus kowalevskii]
isotig16517	27.0134	3.87469	-2.80152	Down	1.04e-07	1.29e-06	-
isotig23729	61.5183	8.89079	-2.79063	Down	1.04e-08	1.49e-07	-
isotig19366	127.495	18.4258	-2.79063	Down	1.6e-23	5.71e-22	-
isotig21061	360.954	52.2591	-2.78806	Down	8.21e-55	5.86e-53	gi|296479354|gb|DAA21469.1|/1.25279e-12/complement factor H precursor [Bos taurus]
isotig13602	10.18	1.47964	-2.78241	Down	1.97e-05	0.000165915	-
isotig13324	4690.19	685.169	-2.77511	Down	0	0	-
isotig14712	77.0637	11.2598	-2.77487	Down	3.23e-25	1.24e-23	-
isotig24901	47.1329	6.90594	-2.77082	Down	1.92e-06	1.97e-05	-
isotig27963	317.818	47.1756	-2.75209	Down	1.18e-26	4.77e-25	gi|115894438|ref|XP_786827.2|/9.6002e-18/PREDICTED: similar to putative beta-glucan binding protein [Strongylocentrotus purpuratus]
isotig13961	554.687	82.3871	-2.75118	Down	1.01e-199	2.65e-197	gi|291244714|ref|XP_002742239.1|/1.09436e-112/PREDICTED: carboxypeptidase A-like [Saccoglossus kowalevskii]
isotig18600	201.72	30.0007	-2.74928	Down	1.3e-38	6.96e-37	gi|291228855|ref|XP_002734392.1|/2.94715e-21/PREDICTED: cubilin-like [Saccoglossus kowalevskii]
isotig22723	100.604	15.0391	-2.7419	Down	2.2e-14	5.03e-13	-
isotig27328	174.943	26.1961	-2.73946	Down	2.38e-16	6.16e-15	gi|291226992|ref|XP_002733473.1|/1.69773e-06/PREDICTED: hypothetical protein isoform 1 [Saccoglossus kowalevskii]
isotig12361	29.7116	4.49848	-2.72352	Down	3.6e-05	0.000288993	-
isotig27141	45.3752	6.87002	-2.72352	Down	3.6e-05	0.000288883	-
isotig26865	55.9258	8.46742	-2.72352	Down	3.5e-06	3.43e-05	-
isotig15690	64.4848	9.7633	-2.72352	Down	4.69e-18	1.34e-16	-
isotig24596	35.8761	5.43181	-2.72352	Down	3.6e-05	0.000288773	gi|115955156|ref|XP_001187261.1|/1.289e-53/PREDICTED: similar to FAT tumor suppressor 1 precursor [Strongylocentrotus purpuratus]
isotig19253	218.539	33.373	-2.71114	Down	5.07e-39	2.74e-37	gi|115893507|ref|XP_784077.2|/1.60846e-42/PREDICTED: similar to human phosphotyrosine phosphatase kappa [Strongylocentrotus purpuratus]
isotig25218	120.745	18.5187	-2.7049	Down	7.21e-14	1.59e-12	-
isotig15169	1947.87	300.641	-2.69579	Down	0	0	-
isotig20398	1052.34	162.821	-2.69225	Down	4.78e-162	9.11e-160	gi|72089070|ref|XP_787729.1|/1.50302e-09/PREDICTED: hypothetical protein [Strongylocentrotus purpuratus]
isotig24088	59.0798	9.16312	-2.68875	Down	6.28e-08	8.03e-07	gi|115750225|ref|XP_001202033.1|/3.23805e-45/PREDICTED: similar to solute carrier organic anion transporter family member 4A1 [Strongylocentrotus purpuratus]
isotig21985	42.0915	6.55493	-2.68288	Down	6.28e-07	6.96e-06	-
isotig20264	65.1792	10.3384	-2.6564	Down	2.2e-11	4.1e-10	gi|115717849|ref|XP_784789.2|/2.61777e-17/PREDICTED: similar to MGC86386 protein [Strongylocentrotus purpuratus]
isotig16208	138.64	22.3349	-2.63397	Down	2.64e-33	1.27e-31	-
isotig15522	201.786	32.5133	-2.63372	Down	1.11e-52	7.62e-51	gi|291221855|ref|XP_002730934.1|/8.86822e-74/PREDICTED: hypothetical protein [Saccoglossus kowalevskii]
isotig13835	495.308	79.8754	-2.6325	Down	2.77e-176	5.92e-174	-
isotig14471	52.0448	8.42595	-2.62684	Down	2.99e-17	8.14e-16	gi|198416381|ref|XP_002121478.1|/1.98078e-86/PREDICTED: similar to Phospholipase [Ciona intestinalis]
isotig05197	51.2724	8.35354	-2.61772	Down	3.94e-30	1.75e-28	gi|115774638|ref|XP_797403.2|/0/PREDICTED: similar to Aminopeptidase N (rAPN) (Alanyl aminopeptidase) (Microsomal aminopeptidase) (Aminopeptidase M) (APM) (Kidney Zn peptidase) (KZP) (CD13 antigen) [Strongylocentrotus purpuratus]
isotig21894	94.5145	15.4107	-2.6166	Down	1.41e-13	3.06e-12	-
isotig25458	97.5681	15.9831	-2.60986	Down	7.09e-11	1.27e-09	-
isotig17244	72.7035	11.9445	-2.60568	Down	5.11e-16	1.3e-14	gi|115733067|ref|XP_790369.2|/5.21947e-84/PREDICTED: hypothetical protein [Strongylocentrotus purpuratus]
isotig22672	1381.14	227.177	-2.60397	Down	4.45e-169	8.98e-167	gi|115811114|ref|XP_799109.2|/2.15767e-76/PREDICTED: similar to multidrug resistance protein (MRP5), partial [Strongylocentrotus purpuratus]
isotig21433	37.81	6.24502	-2.59799	Down	2.05e-06	2.08e-05	-
isotig10897	25.5483	4.21977	-2.59799	Down	2.05e-06	2.08e-05	-
isotig15784	14.098	2.32854	-2.59799	Down	0.000119013	0.00084784	-
isotig17739	67.0537	11.1427	-2.58922	Down	4.68e-14	1.05e-12	gi|307172810|gb|EFN64049.1|/1.86185e-11/hypothetical protein EAG_08835 [Camponotus floridanus]
isotig24271	301.541	50.2863	-2.58412	Down	3.05e-33	1.47e-31	-
isotig16026	97.3998	16.2516	-2.58334	Down	4.94e-24	1.79e-22	-
isotig21172	122.687	20.6393	-2.57152	Down	5.97e-18	1.69e-16	gi|115749017|ref|XP_781677.2|/1.05091e-11/PREDICTED: hypothetical protein [Strongylocentrotus purpuratus]
isotig12950	54.0725	9.09647	-2.57152	Down	8.35e-14	1.84e-12	-
isotig10132	38.3803	6.48665	-2.56482	Down	6.63e-08	8.43e-07	-
isotig27800	175.453	29.6532	-2.56482	Down	1.55e-14	3.59e-13	-
isotig14040	320.831	54.3816	-2.56062	Down	2.76e-105	3.24e-103	gi|115666705|ref|XP_001188099.1|/8.45741e-102/PREDICTED: similar to Ectonucleotide pyrophosphatase/phosphodiesterase 7, partial [Strongylocentrotus purpuratus]
isotig28282	104.314	17.7678	-2.55359	Down	1.2e-08	1.71e-07	-
isotig13996	93.5421	15.9856	-2.54884	Down	5.38e-32	2.52e-30	gi|260802082|ref|XP_002595922.1|/3.1926e-11/hypothetical protein BRAFLDRAFT_98549 [Branchiostoma floridae]
isotig09727	62.5882	10.7396	-2.54295	Down	5.14e-15	1.22e-13	gi|72013275|ref|XP_780929.1|/1.6948e-25/PREDICTED: similar to transmembrane protein UO-44D [Strongylocentrotus purpuratus]
isotig16109	950.569	163.814	-2.53674	Down	2.39e-213	7.37e-211	gi|115811114|ref|XP_799109.2|/1.52419e-117/PREDICTED: similar to multidrug resistance protein (MRP5), partial [Strongylocentrotus purpuratus]
isotig18213	22.3103	3.89756	-2.51707	Down	3.72e-05	0.000297373	-
isotig20749	180.376	31.5872	-2.5136	Down	3.64e-26	1.44e-24	gi|115610049|ref|XP_001192834.1|/4.13951e-62/PREDICTED: hypothetical protein [Strongylocentrotus purpuratus]
isotig15912	20.3046	3.57005	-2.50779	Down	6.56e-06	6.1e-05	gi|196005233|ref|XP_002112483.1|/2.01566e-48/hypothetical protein TRIADDRAFT_25346 [Trichoplax adhaerens]
isotig07192	160.088	28.3219	-2.49887	Down	8.39e-69	7.18e-67	-
isotig18571	104.622	18.5251	-2.49764	Down	6.85e-19	2.02e-17	-
isotig11103	55.9258	10.1609	-2.46048	Down	1.23e-08	1.74e-07	gi|72158973|ref|XP_789963.1|/3.13334e-51/PREDICTED: similar to steroidogenic cytochrome P450 17-hydroxylase/lyase [Strongylocentrotus purpuratus]
isotig20429	58.1052	10.5569	-2.46048	Down	2.24e-09	3.47e-08	gi|198420246|ref|XP_002127885.1|/1.1561e-54/PREDICTED: similar to MGC80135 protein [Ciona intestinalis]
isotig10821	17.4463	3.16974	-2.46048	Down	6.64e-05	0.000502609	-
isotig22905	51.596	9.37425	-2.46048	Down	3.73e-07	4.26e-06	gi|260808993|ref|XP_002599291.1|/5.02592e-30/hypothetical protein BRAFLDRAFT_199751 [Branchiostoma floridae]
isotig05131	30.7888	5.59387	-2.46048	Down	3.73e-07	4.25e-06	gi|292609807|ref|XP_002660539.1|/2.21422e-10/PREDICTED: ReO_6-like [Danio rerio]
isotig26051	84.8979	15.4247	-2.46048	Down	1.23e-08	1.74e-07	-
isotig20172	212.446	38.9696	-2.44668	Down	1.9e-31	8.69e-30	gi|72006121|ref|XP_784060.1|/5.87475e-57/PREDICTED: similar to cytochrome P450 [Strongylocentrotus purpuratus]
isotig05130	76.3909	14.1248	-2.43517	Down	1.15e-17	3.2e-16	gi|125834707|ref|XP_001345461.1|/3.50984e-15/PREDICTED: ReO_6-like [Danio rerio]
isotig25088	60.9176	11.3516	-2.42396	Down	6.59e-07	7.3e-06	-
isotig23045	1009.57	188.22	-2.42325	Down	5.32e-110	6.6e-108	-
isotig26678	60.9666	11.4025	-2.41866	Down	3.67e-06	3.59e-05	-
isotig23617	113.066	21.2941	-2.40865	Down	4.8e-13	1e-11	gi|307194561|gb|EFN76853.1|/2.98824e-31/Cadherin-related tumor suppressor [Harpegnathos saltator]
isotig24421	2799.82	528.608	-2.40506	Down	4.45e-270	1.87e-267	gi|72104931|ref|XP_789999.1|/2.86018e-14/PREDICTED: similar to cellular retinol-binding protein type 1b [Strongylocentrotus purpuratus]
[truncated: 562 more rows]
