# Supplementary material for: RNA-Seq Reveals Dynamic Changes of Gene Expression in Key Stages of Intestine Regeneration in the Sea Cucumber Apostichopus japonicas
Source: PLoS One. 2013 Aug 6;8(8):e69441. doi: 10.1371/journal.pone.0069441 (PMC3735544; doi:10.1371/journal.pone.0069441)
Supplement: Table S6 — All differential expressed genes at 21dpe Vs Normal. (XLS) [file pone.0069441.s007.xls]

## Sheet: Sheet1
GeneID	N-RPKM	21dpe-RPKM	log2 Ratio(21dpe/N)	Up-Down-Regulation(21dpe/N)	P-value	FDR	Blast nr
isotig29411	0.001	1630.94	20.6373	Up	6.66e-150	2.25e-147	-
isotig16220	0.001	395.11	18.5919	Up	1.05e-178	4.53e-176	-
isotig19873	0.001	182.481	17.4774	Up	1.38e-56	1.42e-54	-
isotig18414	0.001	110.782	16.7574	Up	1.35e-39	9.7e-38	-
isotig09836	0.001	93.2301	16.5085	Up	6.61e-25	3.34e-23	-
isotig01384	0.001	72.3838	16.1434	Up	1.26e-43	1.02e-41	gi|557666|emb|CAA53692.1|/6.38486e-69/H3.3 histone [Paracentrotus lividus]
isotig17948	0.001	72.1146	16.138	Up	3.28e-27	1.77e-25	-
isotig06730	0.001	59.7043	15.8655	Up	5.6e-16	1.92e-14	gi|72018933|ref|XP_797207.1|/1.23283e-27/PREDICTED: hypothetical protein [Strongylocentrotus purpuratus]
isotig10431	0.001	57.4702	15.8105	Up	2.31e-28	1.31e-26	gi|115688612|ref|XP_001200261.1|/1.0817e-10/PREDICTED: similar to S-crystallin SL11 (Major lens polypeptide) [Strongylocentrotus purpuratus]
isotig12414	0.001	48.375	15.562	Up	6.74e-06	8.79e-05	-
isotig12812	0.001	46.8482	15.5157	Up	2.54e-05	0.00029478	-
isotig08231	0.001	44.5643	15.4436	Up	8.56e-11	2.08e-09	-
isotig28330	0.001	39.387	15.2654	Up	3.47e-06	4.74e-05	gi|269785151|ref|NP_001161531.1|/7.40752e-23/F-spondin-like protein [Saccoglossus kowalevskii]
isotig21972	0.001	36.1561	15.142	Up	6.26e-10	1.41e-08	-
isotig23435	0.001	29.2851	14.8379	Up	2.45e-07	3.98e-06	-
isotig15670	0.001	27.2989	14.7366	Up	5.81e-14	1.77e-12	gi|156350048|ref|XP_001622119.1|/3.42975e-22/predicted protein [Nematostella vectensis]
isotig05489	0.001	25.7319	14.6513	Up	1.6e-12	4.48e-11	-
isotig26552	0.001	25.0833	14.6144	Up	4.93e-05	0.000537653	-
isotig06538	0.001	23.0357	14.4916	Up	1.72e-08	3.25e-07	gi|291233101|ref|XP_002736492.1|/4.3103e-09/PREDICTED: NADH dehydrogenase (ubiquinone) 1 alpha subcomplex, 3-like [Saccoglossus kowalevskii]
isotig08090	0.001	22.2688	14.4427	Up	1.26e-07	2.13e-06	-
isotig24520	0.001	22.2551	14.4418	Up	2.54e-05	0.000293953	-
isotig24679	0.001	21.2972	14.3784	Up	4.93e-05	0.000537085	-
isotig21445	0.001	20.6611	14.3346	Up	3.47e-06	4.73e-05	gi|120092|sp|P19477.1|FIBA_PARPA/3.84415e-25/RecName: Full=Fibrinogen-like protein A; Short=FREP-A; Flags: Precursor
isotig11116	0.001	19.3658	14.2412	Up	9.57e-05	0.000965436	gi|260829007|ref|XP_002609454.1|/4.2068e-10/hypothetical protein BRAFLDRAFT_226579 [Branchiostoma floridae]
isotig19602	0.001	19.2244	14.2307	Up	9.22e-07	1.37e-05	gi|291240342|ref|XP_002740078.1|/9.60927e-37/PREDICTED: low density lipoprotein-related protein 2-like [Saccoglossus kowalevskii]
isotig07305	0.001	19.2144	14.2299	Up	7.95e-15	2.56e-13	-
isotig21096	0.001	18.9176	14.2074	Up	6.74e-06	8.78e-05	gi|260813314|ref|XP_002601363.1|/1.12743e-08/hypothetical protein BRAFLDRAFT_82713 [Branchiostoma floridae]
isotig06622	0.001	18.5548	14.1795	Up	6.74e-06	8.79e-05	gi|115803428|ref|XP_786544.2|/6.33754e-31/PREDICTED: similar to succinyl-CoA synthetase alpha subunit [Strongylocentrotus purpuratus]
isotig08736	0.001	18.3537	14.1638	Up	2.27e-11	5.82e-10	-
isotig19060	0.001	18.3537	14.1638	Up	9.22e-07	1.37e-05	-
isotig23547	0.001	18.0085	14.1364	Up	9.57e-05	0.000963551	gi|291226350|ref|XP_002733156.1|/4.03136e-15/PREDICTED: tripartite motif protein 2-like [Saccoglossus kowalevskii]
isotig21675	0.001	17.89	14.1269	Up	2.54e-05	0.000294946	-
isotig16116	0.001	17.8559	14.1241	Up	8.89e-09	1.74e-07	-
isotig23139	0.001	17.471	14.0927	Up	9.57e-05	0.000964022	gi|115903813|ref|XP_790565.2|/1.26387e-43/PREDICTED: similar to Frizzled-10 [Strongylocentrotus purpuratus]
isotig07252	0.001	16.1225	13.9768	Up	5.81e-14	1.77e-12	gi|115709890|ref|XP_784713.2|/1.61719e-34/PREDICTED: hypothetical protein [Strongylocentrotus purpuratus]
isotig20552	0.001	16.0106	13.9667	Up	2.54e-05	0.000294283	gi|296531372|ref|NP_001171834.1|/1.67732e-88/radial spoke head 1-like [Saccoglossus kowalevskii]
isotig19272	0.001	15.0855	13.8809	Up	1.31e-05	0.000161702	gi|115762541|ref|XP_001196927.1|/2.66359e-29/PREDICTED: hypothetical protein [Strongylocentrotus purpuratus]
isotig06081	0.001	15.0016	13.8728	Up	1.22e-09	2.64e-08	gi|291235233|ref|XP_002737543.1|/6.3296e-117/PREDICTED: voltage-dependent anion channel 2-like [Saccoglossus kowalevskii]
isotig08717	0.001	14.6591	13.8395	Up	4.41e-11	1.1e-09	gi|260799786|ref|XP_002594865.1|/3.5627e-93/hypothetical protein BRAFLDRAFT_124448 [Branchiostoma floridae]
isotig09473	0.001	14.6472	13.8383	Up	1.26e-07	2.13e-06	-
isotig20164	0.001	14.4526	13.819	Up	4.93e-05	0.000537369	gi|72164761|ref|XP_796711.1|/1.01254e-32/PREDICTED: similar to Dci protein [Strongylocentrotus purpuratus]
isotig20467	0.001	13.8984	13.7626	Up	9.57e-05	0.000964964	gi|115934757|ref|XP_001183497.1|/7.79077e-35/PREDICTED: similar to MGC83482 protein [Strongylocentrotus purpuratus]
isotig18328	0.001	13.0444	13.6711	Up	2.54e-05	0.000294118	gi|292613902|ref|XP_001919661.2|/1.40634e-10/PREDICTED: GTPase, IMAP family member 4-like [Danio rerio]
isotig05217	0.001	10.933	13.4164	Up	8.56e-11	2.08e-09	gi|91085589|ref|XP_968685.1|/3.3555e-118/PREDICTED: similar to selenophosphate synthetase [Tribolium castaneum]
isotig14425	0.001	10.5446	13.3642	Up	4.75e-07	7.42e-06	gi|115963423|ref|XP_001194661.1|/2.48796e-44/PREDICTED: hypothetical protein, partial [Strongylocentrotus purpuratus]
isotig06606	0.001	10.278	13.3273	Up	9.57e-05	0.000964493	-
isotig06225	0.001	9.8366	13.2639	Up	2.54e-05	0.000294614	gi|118102437|ref|XP_001235096.1|/2.96605e-07/PREDICTED: similar to complement regulatory soluble protein [Gallus gallus]
isotig16373	0.001	9.80669	13.2596	Up	4.93e-05	0.000536801	gi|291190349|ref|NP_001167242.1|/1.91568e-42/ADP-ribosylation factor-like 4 [Salmo salar]
isotig05253	0.001	8.90181	13.1199	Up	4.93e-05	0.000537937	gi|72137306|ref|XP_793306.1|/9.79559e-86/PREDICTED: similar to bHLHZip transcription factor BIGMAX beta [Strongylocentrotus purpuratus]
isotig02730	0.001	8.53036	13.0584	Up	9.57e-05	0.000966382	gi|260816374|ref|XP_002602946.1|/2.00648e-11/hypothetical protein BRAFLDRAFT_107797 [Branchiostoma floridae]
isotig15152	0.001	7.66182	12.9035	Up	9.57e-05	0.000965909	-
isotig13527	0.001	6.6757	12.7047	Up	6.74e-06	8.78e-05	gi|72017388|ref|XP_792864.1|/2.59521e-76/PREDICTED: hypothetical protein [Strongylocentrotus purpuratus]
isotig06059	0.001	6.4243	12.6493	Up	4.93e-05	0.000538222	gi|115701513|ref|XP_001199415.1|/1.75157e-17/PREDICTED: similar to conserved hypothetical protein, partial [Strongylocentrotus purpuratus]
isotig07221	0.001	5.60521	12.4526	Up	2.54e-05	0.000294448	gi|291242692|ref|XP_002741239.1|/3.08654e-51/PREDICTED: cap binding protein 20-like [Saccoglossus kowalevskii]
isotig03727	0.001	4.61252	12.1713	Up	9.57e-05	0.000966856	gi|115697799|ref|XP_001176537.1|/0/PREDICTED: similar to Isocitrate dehydrogenase 2 (NADP+), mitochondrial [Strongylocentrotus purpuratus]
isotig13249	4.20065	254.482	5.92081	Up	1.33e-217	6.51e-215	-
isotig09246	1.24183	45.5706	5.19757	Up	1.23e-10	2.93e-09	-
isotig16965	0.753049	26.9256	5.16009	Up	2.33e-10	5.41e-09	-
isotig08645	3.81168	134.495	5.14098	Up	2.67e-147	8.61e-145	gi|115698900|ref|XP_783971.2|/1.85588e-124/PREDICTED: similar to intrinsic factor-B12 receptor precursor [Strongylocentrotus purpuratus]
isotig04437	2.06651	70.6481	5.09539	Up	1.14e-27	6.34e-26	gi|148671686|gb|EDL03633.1|/5.84307e-39/mCG4790, isoform CRA_c [Mus musculus]
isotig22270	1.22097	41.3588	5.08209	Up	8.36e-10	1.84e-08	-
isotig21329	1.14085	37.5713	5.04145	Up	1.58e-09	3.37e-08	-
isotig14491	0.518301	16.5813	4.99963	Up	2.99e-09	6.2e-08	gi|72018900|ref|XP_796978.1|/1.21395e-136/PREDICTED: similar to OSJNBa0008M17.5 [Strongylocentrotus purpuratus]
isotig13905	21.2841	664.722	4.9649	Up	0	0	-
isotig22258	8.58615	261.99	4.93136	Up	2.01e-55	2.03e-53	-
isotig13982	3.22847	98.0767	4.92499	Up	3.79e-55	3.81e-53	gi|291228855|ref|XP_002734392.1|/1.09205e-96/PREDICTED: cubilin-like [Saccoglossus kowalevskii]
isotig13960	1.37412	41.3746	4.91216	Up	4.4e-24	2.17e-22	gi|72157948|ref|XP_791206.1|/0/PREDICTED: similar to tektin 3 [Strongylocentrotus purpuratus]
isotig04612	0.434404	12.2624	4.81905	Up	3.78e-08	6.85e-07	-
isotig19374	0.96354	27.1988	4.81905	Up	3.78e-08	6.86e-07	gi|291240342|ref|XP_002740078.1|/1.54762e-74/PREDICTED: low density lipoprotein-related protein 2-like [Saccoglossus kowalevskii]
isotig23957	1.42556	38.8993	4.77014	Up	7.12e-08	1.24e-06	-
isotig18187	3.43235	88.8144	4.69352	Up	8.52e-27	4.5e-25	-
isotig13895	0.901622	22.4817	4.64008	Up	2.11e-13	6.26e-12	-
isotig12240	2.15563	52.7358	4.6126	Up	4.72e-07	7.37e-06	gi|115872985|ref|XP_783906.2|/2.84016e-14/PREDICTED: similar to Low-density lipoprotein receptor-related protein 4 precursor (Multiple epidermal growth factor-like domains 7) [Strongylocentrotus purpuratus]
isotig15157	0.579941	14.1878	4.6126	Up	4.72e-07	7.39e-06	gi|115913850|ref|XP_001199253.1|/4.52663e-31/PREDICTED: similar to monocarboxylate transporter MCT2 [Strongylocentrotus purpuratus]
isotig05528	0.808633	19.7826	4.6126	Up	4.72e-07	7.38e-06	-
isotig10412	1.3329	31.3542	4.55602	Up	8.84e-07	1.32e-05	-
isotig01958	1.22004	28.1255	4.52687	Up	2.58e-12	7.16e-11	-
isotig18205	0.85901	19.3985	4.49713	Up	1.65e-06	2.37e-05	gi|72006204|ref|XP_787425.1|/9.14624e-73/PREDICTED: similar to Leucine zipper transcription factor-like 1 [Strongylocentrotus purpuratus]
isotig15367	0.602213	13.5994	4.49713	Up	1.65e-06	2.37e-05	gi|115772421|ref|XP_780999.2|/1.3892e-146/PREDICTED: similar to MGC68877 protein [Strongylocentrotus purpuratus]
isotig21509	1.15236	26.023	4.49713	Up	1.65e-06	2.37e-05	gi|291242801|ref|XP_002741294.1|/1.73518e-27/PREDICTED: predicted protein-like [Saccoglossus kowalevskii]
isotig20480	10.649	236.471	4.47288	Up	1.6e-54	1.58e-52	-
isotig25432	3.21826	71.162	4.46675	Up	9.01e-12	2.38e-10	gi|291243245|ref|XP_002741515.1|/2.84595e-06/PREDICTED: neurogenic locus notch homolog protein 2-like [Saccoglossus kowalevskii]
isotig09447	4.6741	99.3951	4.41041	Up	8e-52	7.63e-50	gi|115913850|ref|XP_001199253.1|/2.30907e-36/PREDICTED: similar to monocarboxylate transporter MCT2 [Strongylocentrotus purpuratus]
isotig14819	2.19257	46.4188	4.40402	Up	2.28e-21	1.02e-19	gi|115666314|ref|XP_786756.2|/9.07397e-94/PREDICTED: similar to TFP250 [Strongylocentrotus purpuratus]
isotig24682	2.99527	63.4129	4.40402	Up	3.13e-11	7.93e-10	gi|156373731|ref|XP_001629464.1|/2.99933e-18/predicted protein [Nematostella vectensis]
isotig06859	5.20155	107.675	4.37159	Up	7.88e-21	3.42e-19	-
isotig18525	0.890577	18.4354	4.37159	Up	5.77e-06	7.63e-05	gi|72012269|ref|XP_783614.1|/2.04484e-33/PREDICTED: hypothetical protein [Strongylocentrotus purpuratus]
isotig06247	0.4116	8.52033	4.37159	Up	5.77e-06	7.63e-05	gi|291229992|ref|XP_002734954.1|/7.59533e-102/PREDICTED: hypothetical protein [Saccoglossus kowalevskii]
isotig14438	0.514301	10.6463	4.37159	Up	5.77e-06	7.64e-05	gi|195998125|ref|XP_002108931.1|/6.58965e-121/hypothetical protein TRIADDRAFT_2504 [Trichoplax adhaerens]
isotig10922	1.16921	23.1031	4.30448	Up	1.08e-05	0.000134853	-
isotig20038	3.03314	58.031	4.25794	Up	1.46e-14	4.6e-13	gi|115954060|ref|XP_001191411.1|/1.56906e-57/PREDICTED: similar to cubilin [Strongylocentrotus purpuratus]
isotig22093	3.70249	70.8372	4.25794	Up	1.46e-14	4.61e-13	gi|72018933|ref|XP_797207.1|/1.26086e-20/PREDICTED: hypothetical protein [Strongylocentrotus purpuratus]
isotig05505	9.29928	176.458	4.24606	Up	4.45e-54	4.35e-52	-
isotig15558	0.619472	11.6576	4.23409	Up	2e-05	0.00023826	gi|72004897|ref|XP_787201.1|/6.6159e-37/PREDICTED: hypothetical protein [Strongylocentrotus purpuratus]
isotig26310	1.72357	32.4353	4.23409	Up	2e-05	0.000238536	-
isotig05252	0.320794	6.0369	4.23409	Up	2e-05	0.000238398	gi|72137306|ref|XP_793306.1|/2.28767e-85/PREDICTED: similar to bHLHZip transcription factor BIGMAX beta [Strongylocentrotus purpuratus]
isotig21913	1.20806	22.7341	4.23409	Up	2e-05	0.000238674	gi|115943853|ref|XP_001196429.1|/2.66092e-31/PREDICTED: similar to ATP-binding cassette, sub-family C, member 5, partial [Strongylocentrotus purpuratus]
isotig12945	1.25351	22.9996	4.19757	Up	1.29e-09	2.79e-08	-
isotig15927	2.63072	48.2689	4.19757	Up	3.78e-18	1.44e-16	-
isotig03729	0.700296	12.8492	4.19757	Up	1.29e-09	2.79e-08	gi|115697799|ref|XP_001176537.1|/0/PREDICTED: similar to Isocitrate dehydrogenase 2 (NADP+), mitochondrial [Strongylocentrotus purpuratus]
isotig21907	2.39802	42.8711	4.16009	Up	2.38e-09	4.99e-08	-
isotig24236	1.46741	26.2339	4.16009	Up	3.72e-05	0.000415076	-
isotig24186	1.4358	25.6688	4.16009	Up	3.72e-05	0.000414852	gi|296196475|ref|XP_002745852.1|/1.02969e-22/PREDICTED: insulin-like growth factor-binding protein 7-like [Callithrix jacchus]
isotig13560	0.400269	7.1559	4.16009	Up	3.72e-05	0.000415527	gi|115715428|ref|XP_787829.2|/0/PREDICTED: hypothetical protein [Strongylocentrotus purpuratus]
isotig15789	0.641845	11.4747	4.16009	Up	3.72e-05	0.000414627	gi|115712844|ref|XP_794270.2|/2.93371e-119/PREDICTED: hypothetical protein [Strongylocentrotus purpuratus]
isotig21758	1.19901	21.4355	4.16009	Up	3.72e-05	0.000415301	-
isotig15910	0.657139	11.1298	4.08209	Up	6.88e-05	0.000723279	gi|72004901|ref|XP_787515.1|/4.58714e-77/PREDICTED: hypothetical protein [Strongylocentrotus purpuratus]
isotig08915	0.413943	7.01087	4.08209	Up	6.88e-05	0.000722542	-
isotig17139	1.52476	25.8246	4.08209	Up	8.12e-09	1.6e-07	gi|115623666|ref|XP_789748.2|/3.59114e-72/PREDICTED: similar to inter-alpha-trypsin inhibitor heavy chain3 [Strongylocentrotus purpuratus]
isotig27949	2.06651	35	4.08209	Up	6.88e-05	0.000721441	-
isotig18889	0.921358	15.6048	4.08209	Up	6.88e-05	0.000722175	-
isotig06096	0.553452	9.3737	4.08209	Up	6.88e-05	0.00072291	gi|115692170|ref|XP_789142.2|/8.86766e-09/PREDICTED: similar to hemocyte-specific integrin alpha subunit 2 [Strongylocentrotus purpuratus]
isotig18026	0.83918	14.213	4.08209	Up	6.88e-05	0.000721808	gi|291240469|ref|XP_002740139.1|/2.90972e-54/PREDICTED: hypothetical protein [Saccoglossus kowalevskii]
isotig08843	0.901114	14.838	4.04145	Up	1.5e-08	2.85e-07	gi|291229688|ref|XP_002734807.1|/1.99807e-69/PREDICTED: phospholipid scramblase 1-like [Saccoglossus kowalevskii]
isotig17548	9.54911	153.495	4.00668	Up	2.97e-44	2.44e-42	gi|115683794|ref|XP_796626.2|/2.76667e-66/PREDICTED: hypothetical protein [Strongylocentrotus purpuratus]
isotig15209	1.17522	18.2458	3.95656	Up	5.08e-08	9.05e-07	-
isotig07988	2.53349	38.9361	3.94191	Up	2.26e-11	5.79e-10	gi|118379474|ref|XP_001022903.1|/2.82083e-09/hypothetical protein TTHERM_00579020 [Tetrahymena thermophila]
isotig16949	5.96263	90.4683	3.92339	Up	6.26e-28	3.51e-26	gi|38490686|emb|CAE53096.1|/5.45034e-23/alpha-5 collagen [Paracentrotus lividus]
isotig10930	17.0399	253.327	3.89402	Up	6.52e-50	5.97e-48	gi|48375116|gb|AAT42221.1|/2.28221e-99/mannan-binding C-type lectin [Apostichopus japonicus]
isotig28665	111.536	1609.95	3.85143	Up	1.63e-147	5.33e-145	-
isotig07661	1.20443	16.9992	3.81905	Up	3.13e-07	5.04e-06	gi|158290861|ref|XP_563634.3|/6.21037e-46/AGAP002529-PA [Anopheles gambiae str. PEST]
isotig03879	4.47615	61.7724	3.78663	Up	4.63e-10	1.05e-08	gi|115738180|ref|XP_797556.2|/5.5251e-44/PREDICTED: similar to ribosomal protein L44 [Strongylocentrotus purpuratus]
isotig13187	4.18086	57.6036	3.78429	Up	1.87e-42	1.45e-40	gi|291237328|ref|XP_002738587.1|/5.6295e-130/PREDICTED: matrix metalloproteinase 19 isoform rasi-1 preproprotein-like [Saccoglossus kowalevskii]
isotig11659	3.07592	40.5192	3.71952	Up	1.54e-09	3.27e-08	gi|156394007|ref|XP_001636618.1|/2.2395e-32/predicted protein [Nematostella vectensis]
isotig11115	1.80732	23.8079	3.71952	Up	1.04e-06	1.52e-05	gi|260829007|ref|XP_002609454.1|/1.13429e-09/hypothetical protein BRAFLDRAFT_226579 [Branchiostoma floridae]
isotig11737	4.0803	52.4702	3.68475	Up	2.79e-09	5.83e-08	-
isotig15737	1.91478	24.6229	3.68475	Up	2.79e-09	5.83e-08	-
isotig09908	4.22248	54.0338	3.6777	Up	1.25e-14	3.97e-13	gi|156553747|ref|XP_001601361.1|/1.13467e-42/PREDICTED: similar to hoip-prov protein [Nasonia vitripennis]
isotig03765	0.975886	12.3963	3.66705	Up	1.9e-06	2.69e-05	gi|291242945|ref|XP_002741353.1|/2.26599e-104/PREDICTED: proteasome alpha 6 subunit-like [Saccoglossus kowalevskii]
isotig17987	5.88043	74.3015	3.6594	Up	1.1e-19	4.44e-18	gi|72085365|ref|XP_783197.1|/1.15488e-18/PREDICTED: hypothetical protein [Strongylocentrotus purpuratus]
isotig14068	0.93866	11.4818	3.6126	Up	3.45e-06	4.7e-05	gi|23429206|gb|AAM81744.1|/2.96653e-131/T-box transcription factor Tbx2/3 [Lytechinus variegatus]
isotig15664	1.25745	15.3813	3.6126	Up	3.45e-06	4.71e-05	gi|291229353|ref|XP_002734639.1|/9.27455e-68/PREDICTED: elongation of very long chain fatty acids-like 6-like [Saccoglossus kowalevskii]
isotig15702	4.42893	53.5799	3.59666	Up	1.17e-18	4.55e-17	-
isotig22957	7.8534	94.8322	3.59399	Up	3.93e-16	1.36e-14	-
isotig14562	3.66372	43.8302	3.58054	Up	2.11e-18	8.09e-17	gi|115954060|ref|XP_001191411.1|/2.28564e-95/PREDICTED: similar to cubilin [Strongylocentrotus purpuratus]
isotig03762	1.51037	17.7644	3.55602	Up	6.24e-06	8.17e-05	-
isotig11193	2.99902	33.8625	3.49713	Up	5.41e-08	9.6e-07	gi|198429335|ref|XP_002131963.1|/4.73136e-09/PREDICTED: similar to membrane-spanning 4-domains, subfamily A, member 8A [Ciona intestinalis]
isotig14775	1.09179	12.3276	3.49713	Up	1.13e-05	0.000140985	gi|291235894|ref|XP_002737883.1|/3.18768e-38/PREDICTED: predicted protein-like [Saccoglossus kowalevskii]
isotig23301	2.67919	30.2512	3.49713	Up	1.13e-05	0.0001409	-
isotig20045	492.768	5517.38	3.485	Up	0	0	gi|13325096|gb|AAB30065.2|/8.90968e-53/fibrillar collagen alpha 120 and 140 chains [Hemicentrotus pulcherrimus]
isotig16025	14.6619	161.787	3.46396	Up	1.92e-49	1.73e-47	gi|291244118|ref|XP_002741946.1|/1.19396e-77/PREDICTED: predicted protein-like [Saccoglossus kowalevskii]
isotig21465	3.44715	37.8412	3.45648	Up	9.73e-08	1.67e-06	gi|260819048|ref|XP_002604694.1|/3.48816e-36/hypothetical protein BRAFLDRAFT_127441 [Branchiostoma floridae]
isotig26827	246.924	2689.23	3.44506	Up	9.01e-288	6.41e-285	-
isotig25329	14.2246	154.664	3.44268	Up	1.21e-20	5.16e-19	-
isotig21970	2.43823	26.3834	3.43573	Up	2.04e-05	0.000242029	-
isotig15780	1.28782	13.9352	3.43573	Up	2.04e-05	0.00024189	-
isotig21269	2.26876	24.5496	3.43573	Up	2.04e-05	0.00024175	-
isotig16096	1.3329	14.4229	3.43573	Up	2.04e-05	0.000242169	gi|72067006|ref|XP_792934.1|/5.21994e-41/PREDICTED: hypothetical protein [Strongylocentrotus purpuratus]
isotig21569	4.60281	49.8057	3.43573	Up	8.79e-10	1.93e-08	-
isotig21174	3.39832	36.2394	3.41466	Up	1.75e-07	2.9e-06	gi|47551003|ref|NP_999675.1|/2.60402e-54/alpha-2 collagen [Strongylocentrotus purpuratus]
isotig22537	3.80224	40.5467	3.41466	Up	1.75e-07	2.89e-06	gi|72044159|ref|XP_796982.1|/2.50573e-08/PREDICTED: similar to G protein-coupled receptor 112 [Strongylocentrotus purpuratus]
isotig11829	4.31513	46.0162	3.41466	Up	1.75e-07	2.9e-06	-
isotig13124	4.5198	48.0319	3.40966	Up	1.12e-36	7.65e-35	gi|47221515|emb|CAG08177.1|/1.02823e-18/unnamed protein product [Tetraodon nigroviridis]
isotig18033	17.6784	186.145	3.39636	Up	2.02e-44	1.67e-42	-
isotig03641	1.64386	17.0144	3.37159	Up	3.66e-05	0.000410754	-
isotig26518	3.52308	36.4647	3.37159	Up	3.66e-05	0.00041053	-
isotig17642	7.27035	75.25	3.37159	Up	2.2e-19	8.76e-18	gi|291231905|ref|XP_002735902.1|/6.89593e-54/PREDICTED: scavenger receptor class B type I-like [Saccoglossus kowalevskii]
isotig10921	8.57884	88.7932	3.37159	Up	2.2e-19	8.74e-18	-
isotig15207	1.17522	12.1638	3.37159	Up	3.66e-05	0.000410307	-
isotig22295	4.98279	51.5732	3.37159	Up	2.82e-09	5.87e-08	gi|115706398|ref|XP_001185809.1|/4.71286e-58/PREDICTED: similar to core alpha 1,3-fucosyltransferase, partial [Strongylocentrotus purpuratus]
isotig16602	1.43194	14.1473	3.30448	Up	6.56e-05	0.00069432	gi|72153570|ref|XP_791229.1|/1.04809e-133/PREDICTED: similar to protofilament ribbon protein [Strongylocentrotus purpuratus]
isotig19603	1.94821	19.2479	3.30448	Up	6.56e-05	0.000693252	gi|115748977|ref|XP_784853.2|/1.75699e-62/PREDICTED: similar to NAALADase II protein [Strongylocentrotus purpuratus]
isotig15982	1.32847	13.125	3.30448	Up	6.56e-05	0.000693608	-
isotig14804	1.10157	10.8833	3.30448	Up	6.56e-05	0.000693964	gi|62858797|ref|NP_001016291.1|/2.44464e-82/KTI12 homolog, chromatin associated [Xenopus (Silurana) tropicalis]
isotig24897	7.63109	74.6756	3.29067	Up	1.48e-10	3.5e-09	gi|115735450|ref|XP_001181550.1|/4.64503e-08/PREDICTED: similar to troponin I, partial [Strongylocentrotus purpuratus]
isotig18372	2.60501	25.3284	3.2814	Up	9.99e-07	1.47e-05	gi|72009354|ref|XP_783727.1|/8.46527e-96/PREDICTED: hypothetical protein [Strongylocentrotus purpuratus]
isotig19474	9.6354	93.3825	3.27674	Up	1.21e-19	4.88e-18	-
isotig16820	13.4159	126.936	3.24208	Up	3.47e-33	2.2e-31	gi|296317260|ref|NP_001171731.1|/4.04206e-18/selenoprotein P precursor [Saccoglossus kowalevskii]
isotig24212	4.32291	40.6757	3.23409	Up	1.78e-06	2.53e-05	gi|115929835|ref|XP_001188992.1|/2.35191e-51/PREDICTED: hypothetical protein, partial [Strongylocentrotus purpuratus]
isotig14892	2.79433	25.7669	3.20494	Up	8.25e-10	1.82e-08	gi|284424942|dbj|BAI67117.1|/7.79175e-175/heparan sulfate 6-O endosulfatase [Hemicentrotus pulcherrimus]
isotig10110	13.1105	120.619	3.20167	Up	1.21e-16	4.28e-15	gi|115911557|ref|XP_794521.2|/2.19656e-06/PREDICTED: similar to 6a fibrillar collagen [Strongylocentrotus purpuratus]
isotig19853	2.97669	27.0751	3.18518	Up	3.16e-06	4.33e-05	-
isotig09655	2.58648	23.3635	3.1752	Up	1.46e-09	3.13e-08	gi|72013273|ref|XP_780867.1|/1.22518e-39/PREDICTED: hypothetical protein isoform 2 [Strongylocentrotus purpuratus]
isotig17698	4.07199	36.7821	3.1752	Up	1.46e-09	3.13e-08	gi|291222969|ref|XP_002731492.1|/2.22178e-12/PREDICTED: expressed hypothetical protein-like [Saccoglossus kowalevskii]
isotig03732	1.40898	12.7273	3.1752	Up	1.46e-09	3.13e-08	gi|47551003|ref|NP_999675.1|/1.2451e-87/alpha-2 collagen [Strongylocentrotus purpuratus]
isotig26608	17.9314	160.286	3.16009	Up	1.15e-17	4.27e-16	gi|291228220|ref|XP_002734077.1|/1.85979e-29/PREDICTED: calumenin-like [Saccoglossus kowalevskii]
isotig15929	27.532	243.637	3.14555	Up	1.01e-68	1.35e-66	gi|242015165|ref|XP_002428244.1|/4.94176e-63/peptidyl-prolyl cis-trans isomerase 5 precursor, putative [Pediculus humanus corporis]
isotig08011	2.62784	23.0778	3.13456	Up	5.59e-06	7.42e-05	-
isotig17900	2.48366	21.8116	3.13456	Up	5.59e-06	7.43e-05	-
isotig14876	8.88598	77.8628	3.13133	Up	9.92e-27	5.22e-25	gi|115739490|ref|XP_796750.2|/1.76519e-41/PREDICTED: similar to GA19517-PA [Strongylocentrotus purpuratus]
isotig28049	362.942	3168.84	3.12614	Up	7.28e-271	4.55e-268	-
isotig14428	260.345	2259.4	3.11745	Up	0	0	gi|115694617|ref|XP_795694.2|/5.95495e-62/PREDICTED: similar to alpha-5 collagen, partial [Strongylocentrotus purpuratus]
isotig03723	3.32585	28.4053	3.09437	Up	3.17e-21	1.39e-19	gi|115670796|ref|XP_791788.2|/2.70345e-46/PREDICTED: similar to CG13610-PA [Strongylocentrotus purpuratus]
isotig19225	2.81929	23.8748	3.08209	Up	9.88e-06	0.000124633	gi|47551291|ref|NP_999828.1|/2.58635e-109/flagellar protofilament ribbon protein rib74 [Strongylocentrotus purpuratus]
isotig28156	6.43221	54.4705	3.08209	Up	9.88e-06	0.000124709	-
isotig06860	8.13983	68.9313	3.08209	Up	2.77e-07	4.48e-06	-
isotig15566	7.45098	61.9293	3.05512	Up	5.52e-19	2.18e-17	gi|115923420|ref|XP_001181889.1|/3.52069e-14/PREDICTED: hypothetical protein [Strongylocentrotus purpuratus]
isotig14170	15.9368	130.415	3.03268	Up	1.17e-48	1.04e-46	-
isotig13583	2.43082	19.8227	3.02764	Up	7.19e-10	1.59e-08	-
isotig21138	15.7252	127.883	3.02367	Up	2.79e-21	1.24e-19	gi|38490686|emb|CAE53096.1|/3.77995e-33/alpha-5 collagen [Paracentrotus lividus]
isotig27244	19.0414	154.083	3.0165	Up	1.8e-15	5.96e-14	-
isotig17555	4.00671	32.4223	3.0165	Up	2.45e-08	4.54e-07	-
isotig16606	6.45529	51.9664	3.00902	Up	5.91e-14	1.79e-12	-
isotig10933	305.834	2455.13	3.00498	Up	0	0	gi|72104931|ref|XP_789999.1|/3.18705e-12/PREDICTED: similar to cellular retinol-binding protein type 1b [Strongylocentrotus purpuratus]
isotig06777	9.37193	74.956	2.99963	Up	1.26e-09	2.73e-08	-
isotig15432	4.26365	33.8138	2.98745	Up	6.51e-11	1.6e-09	gi|260817954|ref|XP_002603850.1|/3.4351e-40/hypothetical protein BRAFLDRAFT_129677 [Branchiostoma floridae]
isotig09987	2.06118	16.1619	2.97106	Up	3.05e-05	0.000346875	-
isotig22787	39.667	308.224	2.95797	Up	1.56e-42	1.22e-40	gi|115889554|ref|XP_780851.2|/1.87213e-24/PREDICTED: similar to alpha-5 collagen [Strongylocentrotus purpuratus]
isotig10599	2.30638	17.9037	2.95656	Up	1.49e-06	2.15e-05	gi|47551215|ref|NP_999788.1|/2.30649e-161/tektin C1 [Strongylocentrotus purpuratus]
isotig23187	11.9562	91.25	2.93206	Up	5.41e-13	1.56e-11	-
isotig14139	1.44011	10.8403	2.91216	Up	5.33e-05	0.000576242	-
isotig11927	6.76598	50.9306	2.91216	Up	1.3e-07	2.2e-06	-
isotig16028	1.9927	15	2.91216	Up	5.33e-05	0.000576847	gi|260833406|ref|XP_002611648.1|/1.23127e-85/hypothetical protein BRAFLDRAFT_63676 [Branchiostoma floridae]
isotig15485	1.8413	13.8603	2.91216	Up	5.33e-05	0.000576544	gi|72136827|ref|XP_787981.1|/1.83336e-135/PREDICTED: similar to B/K protein [Strongylocentrotus purpuratus]
isotig13286	4.67293	34.8612	2.89922	Up	6.94e-19	2.73e-17	-
isotig13367	8.58779	62.9608	2.8741	Up	1.33e-30	7.95e-29	-
isotig13049	39.7033	290.86	2.87299	Up	2.07e-18	7.95e-17	-
isotig18360	3.49231	25.4667	2.86636	Up	4.51e-06	6.06e-05	gi|269785109|ref|NP_001161510.1|/2.48701e-55/bruno-like protein [Saccoglossus kowalevskii]
isotig13825	36.5922	265.491	2.85905	Up	1.95e-100	3.75e-98	-
isotig22125	3.66852	26.4641	2.85076	Up	9.29e-05	0.000945667	-
isotig20867	3.2821	23.6765	2.85076	Up	9.29e-05	0.000946134	-
isotig13021	11.6467	84.017	2.85076	Up	1.99e-08	3.73e-07	-
isotig09551	5.36337	38.1296	2.8297	Up	8.35e-12	2.2e-10	gi|72009547|ref|XP_786489.1|/6.36935e-14/PREDICTED: similar to MGC81650 protein [Strongylocentrotus purpuratus]
isotig22120	13.4102	95.2096	2.82777	Up	4.03e-14	1.24e-12	gi|47551003|ref|NP_999675.1|/6.50374e-18/alpha-2 collagen [Strongylocentrotus purpuratus]
isotig16081	111.576	789.59	2.82308	Up	7.6e-193	3.48e-190	gi|148688412|gb|EDL20359.1|/2.04028e-45/mCG127562 [Mus musculus]
isotig25613	6.46253	45.606	2.81905	Up	7.82e-06	0.000100932	gi|126632707|emb|CAM56319.1|/8.16602e-54/novel protein (zgc:55656) [Danio rerio]
isotig13883	2.25278	15.6859	2.79969	Up	6.75e-07	1.02e-05	-
isotig23444	6.8706	47.8393	2.79969	Up	6.75e-07	1.02e-05	-
isotig26176	34.1769	237.97	2.79969	Up	6.72e-24	3.28e-22	-
isotig19830	5.02348	34.978	2.79969	Up	6.75e-07	1.02e-05	-
isotig06513	43.4592	299.735	2.78596	Up	1.93e-108	4.02e-106	gi|38490686|emb|CAE53096.1|/3.95039e-158/alpha-5 collagen [Paracentrotus lividus]
isotig08751	1.66525	11.36	2.77014	Up	1.35e-05	0.000165891	gi|126697292|gb|ABO26603.1|/5.02368e-24/sigma class glutathione-s-transferase 2 [Haliotis discus discus]
isotig09577	2.43082	16.5824	2.77014	Up	1.35e-05	0.000166287	-
isotig28080	8.46284	57.7315	2.77014	Up	1.35e-05	0.000166188	gi|115894480|ref|XP_001199425.1|/7.63055e-36/PREDICTED: similar to ENSANGP00000003004, partial [Strongylocentrotus purpuratus]
isotig18722	21.5418	146.953	2.77014	Up	1.49e-27	8.17e-26	-
isotig19785	4.0803	27.8348	2.77014	Up	1.35e-05	0.000166089	-
isotig13871	1.79817	12.2667	2.77014	Up	1.35e-05	0.00016599	-
isotig26395	142.562	968.435	2.76406	Up	7.8e-90	1.37e-87	-
isotig13299	4.72419	32.0686	2.76302	Up	1.57e-16	5.53e-15	-
isotig18030	12.6274	85.5473	2.76016	Up	1.45e-17	5.34e-16	gi|115613272|ref|XP_783131.2|/4.09517e-08/PREDICTED: similar to cardiac troponin T isoform A3b, partial [Strongylocentrotus purpuratus]
isotig11607	28.6085	193.325	2.75651	Up	4.99e-25	2.53e-23	gi|72015052|ref|XP_785723.1|/1.95711e-18/PREDICTED: similar to secreted lectin homolog; HeEL-1 [Strongylocentrotus purpuratus]
isotig19862	5.9682	40.2456	2.75347	Up	1.02e-07	1.74e-06	gi|291238779|ref|XP_002739305.1|/7.5794e-57/PREDICTED: ubiquitin-conjugating enzyme E2C-like [Saccoglossus kowalevskii]
isotig05622	21.6145	145.27	2.74866	Up	9.01e-09	1.76e-07	-
isotig18027	36.3134	243.947	2.74799	Up	4.4e-47	3.84e-45	gi|122063218|sp|P21251.2|CALM_STIJA/5.76029e-79/RecName: Full=Calmodulin; Short=CaM
isotig15616	19.9935	134.039	2.74505	Up	2.54e-35	1.7e-33	gi|149440634|ref|XP_001508591.1|/8.28442e-58/PREDICTED: hypothetical protein [Ornithorhynchus anatinus]
isotig06041	10.2794	68.1892	2.72979	Up	4.45e-43	3.51e-41	gi|115692122|ref|XP_785810.2|/0/PREDICTED: similar to myosin heavy chain [Strongylocentrotus purpuratus]
isotig15356	10.8398	70.8302	2.70802	Up	9.65e-20	3.92e-18	gi|291232034|ref|XP_002735965.1|/1.68733e-51/PREDICTED: calbindin 53E-like [Saccoglossus kowalevskii]
isotig14823	10.4361	66.6707	2.67546	Up	4.38e-20	1.8e-18	-
isotig05504	12.7689	81.5735	2.67546	Up	4.38e-20	1.8e-18	-
isotig24648	5.95708	37.8352	2.66705	Up	3.99e-05	0.000441348	gi|115754786|ref|XP_797662.2|/2.17773e-32/PREDICTED: similar to LOC398088 protein [Strongylocentrotus purpuratus]
isotig13475	1.54464	9.81048	2.66705	Up	3.99e-05	0.000442061	-
isotig14999	2.28171	14.4918	2.66705	Up	3.99e-05	0.000441586	-
isotig14279	1.982	12.5883	2.66705	Up	3.99e-05	0.000441823	-
isotig18418	6.11822	38.653	2.6594	Up	4.49e-08	8.06e-07	-
isotig14550	5.21682	32.8881	2.65632	Up	5.53e-11	1.37e-09	gi|41053824|ref|NP_955874.1|/2.34008e-23/hyaluronan mediated motility receptor [Danio rerio]
isotig14138	13.4977	83.9135	2.63619	Up	9.25e-28	5.16e-26	-
isotig18200	56.4521	350.898	2.63595	Up	2.46e-63	2.92e-61	-
isotig14678	2.67471	16.6104	2.63463	Up	5.83e-06	7.69e-05	gi|291237244|ref|XP_002738547.1|/1.25397e-106/PREDICTED: Eph receptor B2-like [Saccoglossus kowalevskii]
isotig22013	6.11421	37.9702	2.63463	Up	5.83e-06	7.69e-05	-
isotig15125	4.042	24.9928	2.62837	Up	7.63e-08	1.33e-06	-
isotig22168	7.31468	44.737	2.6126	Up	8.64e-07	1.29e-05	gi|115762541|ref|XP_001196927.1|/9.44385e-56/PREDICTED: hypothetical protein [Strongylocentrotus purpuratus]
isotig15363	3.63517	22.2329	2.6126	Up	8.64e-07	1.29e-05	gi|72013736|ref|XP_783850.1|/3.85119e-88/PREDICTED: similar to cytochrome P450 1A2 [Strongylocentrotus purpuratus]
isotig22276	4.92905	30.1464	2.6126	Up	6.81e-05	0.000717129	-
isotig13482	1.54988	9.47916	2.6126	Up	6.81e-05	0.000716763	gi|291229462|ref|XP_002734692.1|/4.24325e-74/PREDICTED: hypothetical protein [Saccoglossus kowalevskii]
isotig14794	2.19407	13.4191	2.6126	Up	6.81e-05	0.000716397	gi|291226564|ref|XP_002733247.1|/5.44152e-131/PREDICTED: chromatin assembly factor 1 subunit-like [Saccoglossus kowalevskii]
isotig13135	12.8769	78.1115	2.60075	Up	7.24e-44	5.9e-42	gi|118092840|ref|XP_426519.2|/2.1957e-42/PREDICTED: similar to KIAA1516 protein, partial [Gallus gallus]
isotig19975	9.06504	54.9685	2.60022	Up	1.76e-09	3.72e-08	gi|115733016|ref|XP_782503.2|/9.47861e-95/PREDICTED: similar to Acyl-Coenzyme A dehydrogenase, long chain [Strongylocentrotus purpuratus]
isotig14727	7.58046	45.8531	2.59666	Up	5.34e-14	1.63e-12	gi|156389273|ref|XP_001634916.1|/1.19476e-08/predicted protein [Nematostella vectensis]
isotig14758	19.6389	118.573	2.59399	Up	1.03e-33	6.62e-32	gi|115938892|ref|XP_001186069.1|/1.8688e-38/PREDICTED: similar to 15-hydroxyprostaglandin dehydrogenase (NAD+) [Strongylocentrotus purpuratus]
isotig26959	31.3262	188.992	2.59288	Up	1.19e-16	4.23e-15	-
isotig07750	3.2911	19.8189	2.59024	Up	9.91e-06	0.000124936	-
isotig18807	4.5132	27.1783	2.59024	Up	9.91e-06	0.00012486	gi|115749099|ref|XP_792353.2|/4.55829e-67/PREDICTED: hypothetical protein [Strongylocentrotus purpuratus]
isotig14281	14.8742	89.1057	2.5827	Up	5.28e-28	2.97e-26	-
isotig16019	4.02891	24.0092	2.57513	Up	1.46e-06	2.11e-05	gi|115704798|ref|XP_780056.2|/1.8893e-67/PREDICTED: similar to Ddx10 protein [Strongylocentrotus purpuratus]
isotig20628	9.60967	57.2663	2.57513	Up	2.97e-09	6.17e-08	gi|291239095|ref|XP_002739460.1|/8.38914e-42/PREDICTED: protein tyrosine phosphatase, receptor type, F-like, partial [Saccoglossus kowalevskii]
isotig14372	22.2009	131.984	2.57167	Up	6.86e-40	4.96e-38	gi|115889579|ref|XP_780976.2|/1.57473e-54/PREDICTED: similar to alpha-5 collagen [Strongylocentrotus purpuratus]
isotig18233	6.00662	35.5257	2.56424	Up	2.19e-07	3.59e-06	gi|154418773|ref|XP_001582404.1|/3.46439e-12/viral A-type inclusion protein [Trichomonas vaginalis G3]
isotig11608	9.5859	56.6952	2.56424	Up	2.19e-07	3.58e-06	gi|72015052|ref|XP_785723.1|/8.01164e-16/PREDICTED: similar to secreted lectin homolog; HeEL-1 [Strongylocentrotus purpuratus]
isotig20242	15.4788	90.3	2.54443	Up	3.95e-14	1.22e-12	-
isotig15561	3.11182	18.1537	2.54443	Up	1.68e-05	0.000202385	gi|260796153|ref|XP_002593069.1|/2.96563e-122/hypothetical protein BRAFLDRAFT_277920 [Branchiostoma floridae]
isotig13376	75.3455	437.523	2.53777	Up	3.45e-177	1.45e-174	-
isotig28182	12.83	74.4452	2.53665	Up	2.47e-06	3.44e-05	gi|292616561|ref|XP_002663079.1|/3.64436e-29/PREDICTED: low density lipoprotein receptor-related protein 4-like [Danio rerio]
isotig05445	3.00842	17.4561	2.53665	Up	2.47e-06	3.44e-05	gi|115737450|ref|XP_001203214.1|/8.09265e-75/PREDICTED: similar to clathrin-associated adaptor complex AP-1 small chain sigma1 [Strongylocentrotus purpuratus]
isotig24973	18.4911	107.293	2.53665	Up	1.79e-11	4.63e-10	gi|301607033|ref|XP_002933108.1|/1.0288e-12/PREDICTED: fibroleukin-like [Xenopus (Silurana) tropicalis]
isotig14208	81.5762	472.425	2.53387	Up	1.7e-141	5e-139	gi|291225507|ref|XP_002732743.1|/2.82899e-46/PREDICTED: collagen, type V, alpha 1-like [Saccoglossus kowalevskii]
isotig21153	7.85157	45.3822	2.53107	Up	3.69e-07	5.89e-06	-
isotig10411	99.1519	570.206	2.52377	Up	9.65e-127	2.43e-124	-
isotig24312	17.4172	99.696	2.51703	Up	3.01e-11	7.63e-10	-
isotig26852	14.7417	83.2258	2.49713	Up	9.32e-08	1.61e-06	-
isotig28087	12.7618	72.0479	2.49713	Up	4.17e-06	5.62e-05	-
isotig14505	2.60501	14.7068	2.49713	Up	2.83e-05	0.000324332	gi|115709904|ref|XP_783718.2|/7.40904e-86/PREDICTED: hypothetical protein [Strongylocentrotus purpuratus]
isotig18444	14.9238	84.2535	2.49713	Up	4.47e-15	1.45e-13	-
isotig27533	13.7886	77.8448	2.49713	Up	6.2e-07	9.45e-06	-
isotig22710	7.653	43.2057	2.49713	Up	4.17e-06	5.62e-05	gi|72138743|ref|XP_794891.1|/3.48496e-34/PREDICTED: hypothetical protein [Strongylocentrotus purpuratus]
isotig09703	5.48706	30.9777	2.49713	Up	9.32e-08	1.61e-06	gi|47551003|ref|NP_999675.1|/5.39796e-11/alpha-2 collagen [Strongylocentrotus purpuratus]
isotig24532	8.86956	50.0739	2.49713	Up	4.17e-06	5.63e-05	gi|49457843|ref|NP_001001768.1|/9.77773e-36/hairy and enhancer of split [Strongylocentrotus purpuratus]
isotig17471	6.34084	35.7978	2.49713	Up	9.32e-08	1.61e-06	gi|260833260|ref|XP_002611575.1|/9.82615e-56/hypothetical protein BRAFLDRAFT_63786 [Branchiostoma floridae]
isotig21728	12.9943	73.3604	2.49713	Up	3.28e-10	7.57e-09	-
isotig08981	24.8396	139.318	2.48767	Up	6.36e-42	4.88e-40	gi|72028106|ref|XP_797716.1|/4.37374e-23/PREDICTED: hypothetical protein [Strongylocentrotus purpuratus]
isotig17843	8.25323	45.8178	2.47288	Up	3.59e-09	7.36e-08	gi|49457843|ref|NP_001001768.1|/6.52066e-09/hairy and enhancer of split [Strongylocentrotus purpuratus]
isotig29160	25.0789	138.963	2.47016	Up	2.36e-08	4.38e-07	-
isotig13309	5.47532	30.2674	2.46675	Up	8.01e-14	2.41e-12	-
isotig13836	3.10492	17.1118	2.46236	Up	1.04e-06	1.52e-05	-
isotig10929	19.6496	108.16	2.4606	Up	7.84e-17	2.79e-15	gi|48375116|gb|AAT42221.1|/1.5335e-103/mannan-binding C-type lectin [Apostichopus japonicus]
isotig13966	23.9415	131.698	2.45965	Up	2.13e-41	1.59e-39	gi|156368142|ref|XP_001627555.1|/4.44243e-120/predicted protein [Nematostella vectensis]
isotig09259	10.9395	60.135	2.45865	Up	5.02e-16	1.72e-14	-
isotig21418	5.7618	31.4445	2.44822	Up	4.76e-05	0.000520667	-
isotig09139	7.56348	41.2021	2.4456	Up	8.35e-16	2.84e-14	gi|118404388|ref|NP_001072726.1|/3.25394e-63/multiple epidermal growth factor-like domains protein 10 precursor [Xenopus (Silurana) tropicalis]
isotig14440	20.8982	113.666	2.44335	Up	2.24e-32	1.39e-30	gi|115689569|ref|XP_787359.2|/1.56924e-22/PREDICTED: similar to 2 alpha fibrillar collagen [Strongylocentrotus purpuratus]
isotig13227	2.82482	15.3571	2.44268	Up	3.94e-08	7.12e-07	-
isotig14976	5.09748	27.7125	2.44268	Up	3.94e-08	7.13e-07	gi|291231876|ref|XP_002735883.1|/8.10074e-125/PREDICTED: CG1516-like [Saccoglossus kowalevskii]
isotig13943	84.1348	456.921	2.44117	Up	3.1e-139	8.42e-137	-
isotig19338	12.3037	66.7899	2.44054	Up	3.6e-11	9.08e-10	-
isotig25820	13.2462	71.6666	2.43573	Up	2.61e-07	4.23e-06	-
isotig13728	2.5578	13.6381	2.41466	Up	1.17e-05	0.000145387	-
isotig13358	11.3589	60.1198	2.40402	Up	1.66e-24	8.26e-23	-
isotig17427	6.29715	33.3292	2.40402	Up	4.35e-07	6.84e-06	gi|115928228|ref|XP_001197919.1|/3.09207e-65/PREDICTED: hypothetical protein [Strongylocentrotus purpuratus]
isotig21268	5.7618	30.3602	2.39759	Up	7.97e-05	0.000826901	-
isotig15783	3.20665	16.8965	2.39759	Up	7.97e-05	0.000826485	gi|296434201|ref|NP_001171771.1|/4.60376e-112/coiled-coil domain containing 151-like [Saccoglossus kowalevskii]
isotig13370	2.50253	13.1191	2.39021	Up	2.9e-06	4e-05	-
isotig18775	8.1606	42.6587	2.38609	Up	1.09e-07	1.86e-06	-
isotig20033	9.08794	47.5063	2.38609	Up	1.09e-07	1.86e-06	gi|156402947|ref|XP_001639851.1|/5.82891e-20/predicted protein [Nematostella vectensis]
isotig15009	10.2094	53.3688	2.38609	Up	4.04e-14	1.24e-12	gi|115889579|ref|XP_780976.2|/8.79873e-30/PREDICTED: similar to alpha-5 collagen [Strongylocentrotus purpuratus]
isotig09317	4.50134	23.5303	2.38609	Up	1.09e-07	1.86e-06	gi|115963316|ref|XP_001191296.1|/3.96377e-13/PREDICTED: similar to M-type 9 protein, putative [Strongylocentrotus purpuratus]
isotig20896	6.63683	34.3465	2.37159	Up	1.95e-05	0.000232978	-
isotig23329	8.03757	41.5955	2.37159	Up	1.95e-05	0.000232843	gi|115744100|ref|XP_001197420.1|/2.71716e-75/PREDICTED: hypothetical protein [Strongylocentrotus purpuratus]
isotig25643	23.1808	119.964	2.37159	Up	4.2e-11	1.05e-09	-
isotig07862	24.9362	129.048	2.37159	Up	6.79e-50	6.2e-48	gi|115623773|ref|XP_791058.2|/5.96077e-154/PREDICTED: similar to Chain A, Crystal Structure Of Recombinant Chicken Sulfite Oxidase With Arg At Residue 161 [Strongylocentrotus purpuratus]
isotig09245	11.9421	61.6209	2.36736	Up	7.79e-23	3.67e-21	-
isotig28370	42.2084	217.389	2.36468	Up	1.72e-14	5.39e-13	gi|72104931|ref|XP_789999.1|/4.57894e-12/PREDICTED: similar to cellular retinol-binding protein type 1b [Strongylocentrotus purpuratus]
isotig13111	3.52974	18.0296	2.35274	Up	6.93e-11	1.69e-09	gi|72090755|ref|XP_795051.1|/5.32514e-140/PREDICTED: hypothetical protein [Strongylocentrotus purpuratus]
isotig13183	2.07879	10.6183	2.35274	Up	4.81e-06	6.45e-05	gi|260829513|ref|XP_002609706.1|/0/hypothetical protein BRAFLDRAFT_270517 [Branchiostoma floridae]
isotig25126	18.6709	95.1605	2.34957	Up	1.76e-09	3.73e-08	-
isotig15882	18.2351	92.5305	2.34321	Up	3.26e-20	1.35e-18	gi|115720963|ref|XP_001175524.1|/1.95294e-67/PREDICTED: similar to aquaporin-4 M1 isoform [Strongylocentrotus purpuratus]
isotig00440	3.50091	17.7059	2.33843	Up	4.53e-12	1.23e-10	gi|291236748|ref|XP_002738300.1|/9.4812e-115/PREDICTED: complement factor B-like, partial [Saccoglossus kowalevskii]
isotig18056	12.0261	60.6203	2.33363	Up	1.14e-10	2.75e-09	-
isotig18037	5.04567	25.3207	2.3272	Up	3.23e-05	0.000367085	gi|94734040|emb|CAK04045.1|/1.10805e-35/ubiquitin-like, containing PHD and RING finger domains, 1 [Danio rerio]
isotig28543	48.1218	241.49	2.3272	Up	3.08e-15	1.01e-13	-
isotig17501	4.77456	23.9602	2.3272	Up	3.23e-05	0.000366883	-
isotig24579	8.90247	44.6753	2.3272	Up	3.23e-05	0.000366682	-
isotig16881	6.65217	33.3826	2.3272	Up	2.99e-07	4.82e-06	-
isotig13746	134.144	672.908	2.32663	Up	2.27e-206	1.06e-203	-
isotig15231	14.7662	73.9162	2.32359	Up	8.31e-18	3.12e-16	gi|91076408|ref|XP_969456.1|/1.76382e-88/PREDICTED: similar to CG6084 CG6084-PA [Tribolium castaneum]
isotig15827	58.7378	292.74	2.31726	Up	2.13e-60	2.4e-58	gi|291228220|ref|XP_002734077.1|/4.08351e-105/PREDICTED: calumenin-like [Saccoglossus kowalevskii]
isotig15967	15.8103	78.7211	2.31589	Up	5.27e-17	1.9e-15	gi|115689569|ref|XP_787359.2|/4.53178e-20/PREDICTED: similar to 2 alpha fibrillar collagen [Strongylocentrotus purpuratus]
isotig13899	3.15568	15.6948	2.31426	Up	7.96e-06	0.00010247	gi|72004789|ref|XP_782331.1|/1.90855e-112/PREDICTED: similar to axonemal leucine-rich repeat protein [Strongylocentrotus purpuratus]
isotig16219	7.51249	37.2716	2.31071	Up	1.89e-08	3.55e-07	-
isotig22509	13.832	68.6242	2.31071	Up	1.89e-08	3.55e-07	-
isotig13701	12.7212	63.0408	2.30905	Up	9.63e-21	4.15e-19	-
isotig16895	30.3886	149.942	2.3028	Up	1.3e-27	7.17e-26	gi|296488156|gb|DAA30269.1|/1.28167e-96/protein disulfide isomerase A4 precursor [Bos taurus]
isotig05649	47.9338	236.195	2.30086	Up	9.58e-50	8.7e-48	gi|291245093|ref|XP_002742424.1|/1.68645e-53/PREDICTED: ficolin 1-like [Saccoglossus kowalevskii]
isotig13271	4.31752	21.25	2.29919	Up	1.21e-09	2.64e-08	-
isotig14481	22.6876	111.104	2.29194	Up	3.72e-29	2.16e-27	gi|156454687|gb|ABU63970.1|/3.01443e-10/protein disulfide isomerase associated 4 [Perca flavescens]
isotig15649	6.27738	30.7143	2.29067	Up	1.23e-07	2.09e-06	gi|260830463|ref|XP_002610180.1|/1.78917e-103/hypothetical protein BRAFLDRAFT_77063 [Branchiostoma floridae]
isotig20871	23.2289	113.447	2.28803	Up	1.35e-14	4.28e-13	gi|40074252|gb|AAR39412.1|/1.61987e-19/alpha macroglobulin [Chlamys farreri]
isotig09563	3.5025	17.0274	2.2814	Up	5.35e-05	0.000577166	gi|120092|sp|P19477.1|FIBA_PARPA/9.63276e-42/RecName: Full=Fibrinogen-like protein A; Short=FREP-A; Flags: Precursor
isotig02339	8.95229	43.5214	2.2814	Up	5.35e-05	0.000576863	-
isotig15516	14.7986	71.3627	2.26972	Up	3.76e-16	1.3e-14	-
isotig18621	8.01519	38.5468	2.2658	Up	8.08e-07	1.21e-05	gi|291243762|ref|XP_002741750.1|/4.09338e-39/PREDICTED: predicted protein-like [Saccoglossus kowalevskii]
isotig16701	6.56719	31.583	2.2658	Up	8.08e-07	1.21e-05	gi|260813102|ref|XP_002601258.1|/1.45013e-111/hypothetical protein BRAFLDRAFT_229318 [Branchiostoma floridae]
isotig11707	125.325	599.794	2.25879	Up	3.67e-85	6.15e-83	gi|115925545|ref|XP_001178632.1|/5.11041e-18/PREDICTED: similar to putative mitochondrial NADH dehydrogenase (ubiquinone) 1 alpha subcomplex [Strongylocentrotus purpuratus]
isotig20524	15.8888	75.7483	2.2532	Up	2.09e-10	4.89e-09	-
isotig13293	11.7658	55.6704	2.24231	Up	3.43e-22	1.58e-20	-
isotig22755	10.286	48.3923	2.23409	Up	5.32e-06	7.08e-05	gi|292619072|ref|XP_002663865.1|/5.03792e-36/PREDICTED: Lepre1 protein [Danio rerio]
isotig08694	3.51644	16.5437	2.23409	Up	2.15e-05	0.000254889	-
isotig14107	2.85281	13.4215	2.23409	Up	8.8e-05	0.000905199	gi|115924142|ref|XP_001187662.1|/3.76565e-43/PREDICTED: hypothetical protein [Strongylocentrotus purpuratus]
isotig18817	10.9304	51.4237	2.23409	Up	2.09e-08	3.91e-07	-
isotig15848	7.80233	36.7073	2.23409	Up	2.09e-08	3.91e-07	gi|291225934|ref|XP_002732952.1|/8.11653e-123/PREDICTED: UPF0360 protein C11orf60 homolog [Saccoglossus kowalevskii]
isotig20764	7.61656	35.8333	2.23409	Up	2.15e-05	0.000254743	-
isotig23014	7.9576	37.4378	2.23409	Up	8.8e-05	0.000903396	gi|72168654|ref|XP_781952.1|/1.78498e-35/PREDICTED: hypothetical protein [Strongylocentrotus purpuratus]
isotig17497	4.79364	22.5524	2.23409	Up	8.8e-05	0.000904747	gi|115761348|ref|XP_001196565.1|/4.9839e-38/PREDICTED: hypothetical protein [Strongylocentrotus purpuratus]
isotig14948	3.38633	15.9315	2.23409	Up	8.8e-05	0.000903846	gi|291227693|ref|XP_002733817.1|/1.9335e-166/PREDICTED: growth arrest-specific 8-like [Saccoglossus kowalevskii]
isotig10575	6.60941	31.095	2.23409	Up	1.32e-06	1.92e-05	gi|125809911|ref|XP_684472.2|/1.67973e-47/PREDICTED: caspase recruitment domain family, member 6-like [Danio rerio]
isotig14750	10.3297	48.5979	2.23409	Up	1.45e-12	4.06e-11	gi|115741919|ref|XP_783153.2|/2.39149e-118/PREDICTED: similar to LOC496093 protein [Strongylocentrotus purpuratus]
isotig27237	11.4521	53.8783	2.23409	Up	8.8e-05	0.000904296	gi|115623662|ref|XP_785135.2|/7.90221e-26/PREDICTED: similar to LOC496154 protein [Strongylocentrotus purpuratus]
isotig14397	9.14567	42.5492	2.21797	Up	9.21e-12	2.43e-10	gi|224052575|ref|XP_002189389.1|/4.40295e-41/PREDICTED: nucleolar complex associated 3 homolog (S. cerevisiae) [Taeniopygia guttata]
isotig13114	3.31418	15.3522	2.21172	Up	8.62e-09	1.69e-07	gi|72015881|ref|XP_784094.1|/1.12225e-102/PREDICTED: similar to LOC402794 protein [Strongylocentrotus purpuratus]
isotig10075	7.5685	35.0138	2.20984	Up	3.41e-08	6.2e-07	-
isotig16006	21.2027	97.8811	2.20678	Up	1.36e-19	5.48e-18	gi|118092162|ref|XP_421360.2|/5.67101e-11/PREDICTED: hypothetical protein [Gallus gallus]
isotig17018	7.56611	34.8841	2.20494	Up	5.39e-07	8.34e-06	gi|188497644|ref|NP_067290.2|/2.26961e-90/nucleolar complex protein 3 homolog [Mus musculus]
isotig25492	16.1238	74.3397	2.20494	Up	5.39e-07	8.33e-06	gi|115976584|ref|XP_001191382.1|/6.88096e-69/PREDICTED: similar to Coatomer protein complex, subunit beta 2 (beta prime) [Strongylocentrotus purpuratus]
isotig22633	11.4795	52.807	2.20167	Up	2.16e-06	3.03e-05	gi|115715453|ref|XP_796289.2|/1.03562e-40/PREDICTED: similar to spondin [Strongylocentrotus purpuratus]
isotig15753	5.74433	26.4246	2.20167	Up	2.16e-06	3.03e-05	-
isotig14843	3.88222	17.7427	2.19227	Up	3.52e-05	0.000397217	gi|261289851|ref|XP_002611788.1|/5.49999e-35/hypothetical protein BRAFLDRAFT_128887 [Branchiostoma floridae]
isotig08355	28.8938	132.052	2.19227	Up	4.93e-17	1.78e-15	-
isotig29311	21.5314	98.4038	2.19227	Up	3.52e-05	0.000397	-
isotig13411	13.5985	61.9014	2.18653	Up	6.69e-22	3.03e-20	-
isotig15344	14.3989	65.4839	2.18518	Up	1.12e-14	3.57e-13	gi|72110317|ref|XP_787069.1|/2.27726e-64/PREDICTED: hypothetical protein [Strongylocentrotus purpuratus]
isotig21262	13.5167	61.4718	2.18518	Up	5.54e-08	9.8e-07	gi|255103427|gb|ACU00919.1|/6.23055e-36/protein kinase C isoform [Patiria pectinifera]
isotig09991	7.91108	35.8655	2.18065	Up	2.2e-07	3.6e-06	-
isotig10199	11.2146	50.7822	2.17895	Up	3.71e-10	8.54e-09	-
isotig11370	13.5549	61.2203	2.1752	Up	8.76e-07	1.3e-05	-
isotig15368	11.4766	51.7202	2.17203	Up	1e-11	2.63e-10	-
isotig16014	11.9265	53.6164	2.1685	Up	3.91e-11	9.81e-10	gi|115689585|ref|XP_796537.2|/4.63633e-48/PREDICTED: similar to 15-hydroxyprostaglandin dehydrogenase (NAD+), partial [Strongylocentrotus purpuratus]
isotig13140	4.96903	22.3386	2.1685	Up	3.91e-11	9.8e-10	gi|308452573|ref|XP_003089094.1|/1.63283e-10/hypothetical protein CRE_06222 [Caenorhabditis remanei]
isotig21967	20.4137	91.5202	2.16455	Up	1.53e-10	3.62e-09	gi|291237680|ref|XP_002738761.1|/1.20941e-36/PREDICTED: poly(rC) binding protein 2-like [Saccoglossus kowalevskii]
isotig12078	29.7423	132.154	2.15163	Up	6.31e-11	1.55e-09	-
isotig14584	11.0273	48.915	2.1492	Up	1.71e-12	4.76e-11	-
isotig22759	9.00027	39.9236	2.1492	Up	5.73e-05	0.000613587	-
isotig20460	19.3225	84.8456	2.13456	Up	1.02e-10	2.45e-09	gi|260788284|ref|XP_002589180.1|/2.29998e-60/hypothetical protein BRAFLDRAFT_213005 [Branchiostoma floridae]
isotig13831	13.2847	58.3333	2.13456	Up	5.74e-17	2.06e-15	-
isotig13149	26.2209	114.437	2.12576	Up	2.05e-49	1.83e-47	gi|269785231|ref|NP_001161543.1|/7.42284e-144/follistatin-like 5 [Saccoglossus kowalevskii]
isotig13097	2.62131	11.4355	2.12516	Up	5.75e-07	8.84e-06	gi|115707274|ref|XP_784044.2|/9.798e-143/PREDICTED: hypothetical protein [Strongylocentrotus purpuratus]
isotig18834	34.495	150.329	2.12367	Up	7.73e-21	3.36e-19	-
isotig07075	17.0611	74.2466	2.12162	Up	2.29e-05	0.000269273	-
isotig09579	3.90116	16.9771	2.12162	Up	2.29e-05	0.00026912	gi|291240008|ref|XP_002739914.1|/1.83658e-138/PREDICTED: conserved hypothetical protein-like [Saccoglossus kowalevskii]
isotig07384	73.9906	321.886	2.12114	Up	1.91e-83	3.08e-81	gi|215882299|gb|ACJ70738.1|/0/actin isoform 2 [Holothuria glaberrima]
isotig21772	34.4612	149.829	2.12027	Up	3.56e-16	1.23e-14	-
isotig20336	17.6337	76.1284	2.1101	Up	6.38e-10	1.44e-08	-
isotig10619	26.8939	115.872	2.10718	Up	1.98e-20	8.36e-19	gi|148670188|gb|EDL02135.1|/2.29388e-35/procollagen, type IV, alpha 4 [Mus musculus]
isotig18896	6.4644	27.806	2.10481	Up	9.29e-05	0.000945623	-
isotig09635	3.87149	16.6528	2.10481	Up	9.29e-05	0.00094609	-
isotig08425	10.1794	43.7157	2.10249	Up	8.21e-21	3.56e-19	gi|72078970|ref|XP_783327.1|/7.19931e-36/PREDICTED: similar to brain RPTPmam4 isoform II [Strongylocentrotus purpuratus]
isotig28140	19.2966	82.7145	2.09979	Up	9.18e-06	0.00011648	gi|115844794|ref|XP_789515.2|/2.31579e-16/PREDICTED: hypothetical protein [Strongylocentrotus purpuratus]
isotig19570	36.7473	157.415	2.09886	Up	3.16e-20	1.31e-18	gi|296210798|ref|XP_002752128.1|/2.76428e-07/PREDICTED: hypothetical protein LOC100395852 [Callithrix jacchus]
isotig07197	3.85332	16.4805	2.09659	Up	9.26e-07	1.37e-05	gi|72113712|ref|XP_781080.1|/1.40602e-113/PREDICTED: similar to programmed cell death 4a [Strongylocentrotus purpuratus]
isotig17647	8.85022	37.8521	2.09659	Up	9.26e-07	1.37e-05	gi|115905859|ref|XP_782273.2|/2.66514e-29/PREDICTED: hypothetical protein [Strongylocentrotus purpuratus]
isotig17742	9.05986	38.7487	2.09659	Up	9.26e-07	1.37e-05	gi|115638559|ref|XP_001179444.1|/1.27031e-28/PREDICTED: similar to fibropellin Ib [Strongylocentrotus purpuratus]
isotig08755	9.80727	41.9454	2.09659	Up	2.91e-12	8.04e-11	gi|53600|emb|CAA37243.1|/1.57656e-56/unnamed protein product [Mus musculus]
isotig17983	10.8751	46.4409	2.09437	Up	9.48e-08	1.63e-06	gi|291236805|ref|XP_002738328.1|/2.9388e-38/PREDICTED: neurogenic locus notch homolog protein 2-like [Saccoglossus kowalevskii]
isotig14151	33.6428	142.903	2.08666	Up	1.9e-35	1.27e-33	gi|291243323|ref|XP_002741552.1|/0/PREDICTED: nucleolar protein 5A (56kDa with KKE/D repeat)-like [Saccoglossus kowalevskii]
isotig20305	8.27672	35.0453	2.08209	Up	3.7e-05	0.000413869	-
isotig14406	22.3277	94.54	2.08209	Up	1.01e-22	4.73e-21	gi|115894462|ref|XP_001199120.1|/2.28291e-13/PREDICTED: similar to synaphin A [Strongylocentrotus purpuratus]
isotig03857	14.4968	61.3822	2.08209	Up	3.75e-07	5.98e-06	-
isotig17431	6.29715	26.6634	2.08209	Up	3.7e-05	0.000413644	-
isotig13667	18.404	77.9262	2.08209	Up	1.01e-22	4.74e-21	-
isotig12962	13.127	55.1073	2.0697	Up	1.52e-07	2.54e-06	gi|194768529|ref|XP_001966364.1|/3.68638e-14/GF22130 [Drosophila ananassae]
isotig12442	26.2688	109.854	2.06417	Up	1.48e-05	0.000180141	-
isotig02370	9.98286	41.7476	2.06417	Up	1.48e-05	0.000180035	-
isotig17958	24.184	100.438	2.05418	Up	5.88e-15	1.9e-13	gi|291222283|ref|XP_002731149.1|/7.98967e-60/PREDICTED: hypothetical protein [Saccoglossus kowalevskii]
isotig06647	22.3795	92.9012	2.05352	Up	2.79e-17	1.02e-15	gi|72015111|ref|XP_781848.1|/2.28089e-43/PREDICTED: similar to calponin [Strongylocentrotus purpuratus]
isotig17284	31.8962	131.761	2.04646	Up	2.29e-20	9.63e-19	-
isotig17265	10.084	41.6028	2.04461	Up	2.43e-07	3.95e-06	-
isotig15178	4.6632	19.1964	2.04145	Up	5.94e-05	0.000633516	gi|291224140|ref|XP_002732066.1|/2.16645e-134/PREDICTED: chromosome condensation protein G-like [Saccoglossus kowalevskii]
isotig23481	14.9104	61.2203	2.03769	Up	2.38e-06	3.33e-05	gi|115640618|ref|XP_793433.2|/1.9508e-33/PREDICTED: similar to CG2264A [Strongylocentrotus purpuratus]
isotig16443	16.1776	66.1829	2.03246	Up	7.72e-12	2.05e-10	gi|74315916|ref|NP_001028271.1|/5.28221e-64/phosphoserine phosphatase [Danio rerio]
isotig21814	210.332	858.722	2.02952	Up	6.77e-81	1.06e-78	gi|72012177|ref|XP_786595.1|/5.37721e-47/PREDICTED: similar to secreted protein acidic and rich in cysteine [Strongylocentrotus purpuratus]
isotig03620	4.7105	19.2065	2.02764	Up	2.37e-05	0.000276641	gi|291223473|ref|XP_002731734.1|/3.81696e-110/PREDICTED: glucosamine-6-phosphate deaminase 1-like [Saccoglossus kowalevskii]
isotig26815	16.7387	68.25	2.02764	Up	2.37e-05	0.000276798	-
isotig13846	4.01654	16.3769	2.02764	Up	2.37e-05	0.000276171	-
isotig12952	6.24254	25.4532	2.02764	Up	2.37e-05	0.000276328	-
isotig19577	8.76692	35.746	2.02764	Up	2.37e-05	0.000276955	-
isotig16362	8.32338	33.9375	2.02764	Up	9.58e-07	1.42e-05	gi|115712820|ref|XP_791160.2|/3.96053e-74/PREDICTED: hypothetical protein [Strongylocentrotus purpuratus]
isotig14841	4.96047	20.2257	2.02764	Up	2.37e-05	0.000276484	gi|115715395|ref|XP_788351.2|/1.32095e-47/PREDICTED: similar to myb binding protein (P160) 1a-like [Strongylocentrotus purpuratus]
isotig13603	7.74466	31.45	2.02179	Up	6.92e-10	1.55e-08	-
isotig09825	11.2974	45.8773	2.02179	Up	6.92e-10	1.54e-08	gi|291228753|ref|XP_002734342.1|/1.96169e-47/PREDICTED: scaffold attachment factor B2-like [Saccoglossus kowalevskii]
isotig15038	37.0513	150.178	2.01908	Up	2.43e-30	1.45e-28	gi|115722917|ref|XP_781458.2|/1.05872e-176/PREDICTED: similar to LOC398558 protein [Strongylocentrotus purpuratus]
isotig15127	7.51199	30.448	2.01908	Up	3.87e-07	6.13e-06	-
isotig11151	7.09617	28.7112	2.0165	Up	9.45e-06	0.000119803	gi|47551003|ref|NP_999675.1|/5.94259e-76/alpha-2 collagen [Strongylocentrotus purpuratus]
isotig14284	4.96116	20.0729	2.0165	Up	9.45e-06	0.000119729	gi|72004817|ref|XP_783407.1|/1.07355e-174/PREDICTED: hypothetical protein [Strongylocentrotus purpuratus]
isotig07835	6.34713	25.6454	2.01452	Up	6.6e-09	1.32e-07	gi|291233599|ref|XP_002736741.1|/8.64304e-62/PREDICTED: CG2818-like [Saccoglossus kowalevskii]
isotig18510	9.84018	39.561	2.00732	Up	3.79e-06	5.15e-05	-
isotig20802	47.552	191.176	2.00732	Up	1.02e-20	4.37e-19	gi|260833804|ref|XP_002611902.1|/1.87811e-54/hypothetical protein BRAFLDRAFT_272416 [Branchiostoma floridae]
isotig22807	14.1889	57.0443	2.00732	Up	3.79e-06	5.15e-05	gi|115756487|ref|XP_001202477.1|/1.73945e-06/PREDICTED: similar to Vesicle docking protein p115, partial [Strongylocentrotus purpuratus]
isotig26744	14.4097	57.6239	1.99963	Up	9.51e-05	0.000962808	gi|260795196|ref|XP_002592592.1|/8.95081e-32/hypothetical protein BRAFLDRAFT_68915 [Branchiostoma floridae]
isotig26499	14.0305	56.1074	1.99963	Up	9.51e-05	0.000961864	gi|260836305|ref|XP_002613146.1|/5.87836e-52/hypothetical protein BRAFLDRAFT_120243 [Branchiostoma floridae]
isotig09231	3.05098	12.2008	1.99963	Up	9.51e-05	0.000963281	gi|126334195|ref|XP_001367532.1|/2.19537e-159/PREDICTED: similar to Integrator complex subunit 1 isoform 1 [Monodelphis domestica]
isotig07202	2.83093	11.3208	1.99963	Up	9.51e-05	0.000962336	gi|291235173|ref|XP_002737513.1|/9.64438e-19/PREDICTED: GTP-binding protein SAR1B, putative-like [Saccoglossus kowalevskii]
isotig17738	32.7426	130.937	1.99963	Up	8.68e-19	3.4e-17	gi|115939476|ref|XP_001188456.1|/3.27886e-16/PREDICTED: similar to nicotinic acetylcholine receptor alpha2 subunit [Strongylocentrotus purpuratus]
isotig06648	5.25711	21.023	1.99963	Up	9.51e-05	0.000963755	gi|72015111|ref|XP_781848.1|/2.27292e-43/PREDICTED: similar to calponin [Strongylocentrotus purpuratus]
isotig09658	11.989	47.7778	1.99463	Up	1.05e-08	2.03e-07	gi|72157893|ref|XP_790505.1|/4.07505e-24/PREDICTED: similar to fibropellin Ia [Strongylocentrotus purpuratus]
isotig14156	8.22975	32.7966	1.99463	Up	1.05e-08	2.03e-07	gi|291240188|ref|XP_002740001.1|/2.7937e-133/PREDICTED: argininosuccinate synthetase 1-like [Saccoglossus kowalevskii]
isotig18555	39.766	157.983	1.99017	Up	1.04e-20	4.47e-19	-
isotig15143	77.9949	309.434	1.98818	Up	2e-58	2.16e-56	gi|309385780|gb|ADO66732.1|/2.3218e-136/melanotransferrin [Apostichopus japonicus]
isotig24947	52.2906	206.937	1.98457	Up	6.91e-16	2.35e-14	-
isotig13383	53.1961	210.362	1.98348	Up	5.93e-64	7.07e-62	-
isotig10343	14.0923	55.6916	1.98255	Up	7.08e-10	1.57e-08	gi|72158731|ref|XP_784826.1|/4.55292e-116/PREDICTED: similar to polo-like kinase [Strongylocentrotus purpuratus]
isotig20424	15.8051	62.4605	1.98255	Up	1e-07	1.72e-06	gi|291237232|ref|XP_002738539.1|/3.86652e-34/PREDICTED: DEAD (Asp-Glu-Ala-Asp) box polypeptide 18-like [Saccoglossus kowalevskii]
isotig22271	24.5695	97.0967	1.98255	Up	7.08e-10	1.57e-08	gi|135489|sp|P11833.1|TBB_PARLI/1.95892e-91/RecName: Full=Tubulin beta chain; AltName: Full=Beta-tubulin
isotig03772	14.3295	56.483	1.97883	Up	4.83e-17	1.75e-15	gi|291242706|ref|XP_002741247.1|/6.85348e-32/PREDICTED: ficolin 1-like [Saccoglossus kowalevskii]
isotig19495	36.6145	144.154	1.97712	Up	1.99e-17	7.31e-16	-
isotig19351	10.4479	41.1104	1.97629	Up	6.02e-06	7.91e-05	-
isotig23961	15.7091	61.8125	1.97629	Up	6.02e-06	7.91e-05	-
isotig18308	9.50013	37.3812	1.97629	Up	6.02e-06	7.92e-05	gi|115844064|ref|XP_788055.2|/3.39448e-44/PREDICTED: similar to Chromosome 2 open reading frame 13 [Strongylocentrotus purpuratus]
isotig05393	15.7721	61.9808	1.97445	Up	1.65e-08	3.13e-07	-
isotig10171	12.89	50.6237	1.97356	Up	4.83e-11	1.2e-09	gi|225706888|gb|ACO09290.1|/8.59434e-57/3-hydroxybutyrate dehydrogenase type 2 [Osmerus mordax]
isotig13024	538.517	2111.92	1.97149	Up	1.51e-112	3.24e-110	gi|33590491|gb|AAQ22771.1|/2.27278e-25/serine proteinase inhibitor [Procambarus clarkii]
isotig21256	20.3611	79.8267	1.97106	Up	6.73e-09	1.34e-07	gi|298204355|gb|ADI61826.1|/1.61009e-14/endonuclease-reverse transcriptase [Bombyx mori]
isotig22482	15.0657	59.0659	1.97106	Up	2.42e-06	3.37e-05	-
isotig18949	29.3819	114.905	1.96745	Up	1.01e-14	3.23e-13	-
isotig22329	16.0441	62.7083	1.96661	Up	9.73e-07	1.43e-05	gi|73967778|ref|XP_850307.1|/1.10367e-38/PREDICTED: similar to Ficolin-1 precursor (Collagen/fibrinogen domain-containing protein 1) (Ficolin-A) (Ficolin A) (M-Ficolin) [Canis familiaris]
isotig13254	55.3114	216.137	1.9663	Up	1.5e-71	2.06e-69	-
isotig13100	37.1013	144.659	1.96311	Up	2.69e-64	3.24e-62	gi|115916338|ref|XP_796568.2|/1.84586e-77/PREDICTED: similar to AMPA receptor GluR2/B, partial [Strongylocentrotus purpuratus]
isotig20767	211.537	824.602	1.96279	Up	7.69e-82	1.21e-79	gi|291239428|ref|XP_002739625.1|/5.37413e-25/PREDICTED: predicted protein-like [Saccoglossus kowalevskii]
isotig19482	21.0962	82.1073	1.96053	Up	1.86e-10	4.35e-09	gi|72013493|ref|XP_785319.1|/2.68855e-34/PREDICTED: similar to cellular retinoic acid binding protein type I [Strongylocentrotus purpuratus]
isotig17247	11.7609	45.7402	1.95947	Up	1.59e-07	2.65e-06	-
isotig24509	107.714	417.901	1.95596	Up	3.07e-31	1.87e-29	-
isotig26213	89.4331	346.312	1.95319	Up	1.31e-22	6.06e-21	-
isotig22364	11.1419	43.0998	1.95169	Up	5.99e-05	0.0006388	gi|115891534|ref|XP_785640.2|/4.35014e-27/PREDICTED: similar to LOC495988 protein [Strongylocentrotus purpuratus]
isotig15518	40.1723	155.269	1.95049	Up	8.67e-28	4.85e-26	gi|260833776|ref|XP_002611888.1|/0/hypothetical protein BRAFLDRAFT_290854 [Branchiostoma floridae]
isotig19676	18.6901	72.1956	1.94964	Up	4.31e-09	8.75e-08	gi|115744100|ref|XP_001197420.1|/2.83382e-33/PREDICTED: hypothetical protein [Strongylocentrotus purpuratus]
isotig16105	69.3376	267.302	1.94676	Up	6.74e-43	5.29e-41	-
isotig09203	10.3287	39.8001	1.94611	Up	7.16e-10	1.59e-08	gi|156382004|ref|XP_001632345.1|/2.23364e-43/predicted protein [Nematostella vectensis]
isotig19271	320.836	1233.21	1.94251	Up	3.25e-137	8.7e-135	-
isotig16080	8.00405	30.7527	1.94191	Up	3.82e-06	5.18e-05	gi|224057624|ref|XP_002187249.1|/4.34778e-96/PREDICTED: similar to RNA processing factor 1 [Taeniopygia guttata]
isotig19902	12.0111	46.1483	1.94191	Up	3.82e-06	5.19e-05	gi|157423579|gb|AAI53572.1|/2.88718e-27/Zgc:103545 protein [Danio rerio]
isotig06072	5.53305	21.2254	1.93964	Up	1.54e-06	2.21e-05	gi|291233039|ref|XP_002736461.1|/7.23443e-84/PREDICTED: ribophorin II-like [Saccoglossus kowalevskii]
isotig09189	7.42955	28.4622	1.9377	Up	6.19e-07	9.44e-06	gi|8917596|gb|AAF81283.1|/2.13868e-29/glutathione S-transferase [Haemonchus contortus]
isotig14228	23.0458	88.1223	1.935	Up	4.16e-20	1.71e-18	gi|156119513|ref|NP_001095253.1|/1.05899e-170/tubulin alpha chain [Xenopus laevis]
isotig19688	16.6205	63.4749	1.93322	Up	4.1e-08	7.4e-07	-
isotig04136	18.7267	71.5186	1.93322	Up	6.58e-15	2.12e-13	gi|115678928|ref|XP_788106.2|/3.22396e-75/PREDICTED: similar to chaperonin subunit 8 theta [Strongylocentrotus purpuratus]
isotig21115	49.1459	187.074	1.92846	Up	9.24e-19	3.61e-17	gi|291233821|ref|XP_002736837.1|/2.0934e-108/PREDICTED: chaperonin containing Tcp1, subunit 3 (gamma)-like isoform 1 [Saccoglossus kowalevskii]
isotig08136	20.0074	75.8252	1.92215	Up	1.74e-15	5.79e-14	-
isotig05503	85.3502	321.868	1.915	Up	2.53e-50	2.34e-48	-
isotig07593	11.1852	42.0979	1.91216	Up	4.32e-09	8.76e-08	-
isotig15521	5.55374	20.9028	1.91216	Up	9.48e-05	0.000961507	gi|115948839|ref|XP_001196893.1|/0/PREDICTED: similar to Cek8, partial [Strongylocentrotus purpuratus]
isotig27560	23.696	89.1852	1.91216	Up	6.02e-06	7.92e-05	gi|115747624|ref|XP_001175528.1|/8.49041e-27/PREDICTED: similar to RING finger- and KH domain-containing protein [Strongylocentrotus purpuratus]
isotig19595	9.67035	36.3966	1.91216	Up	3.77e-05	0.000419777	-
isotig19110	8.3791	31.5367	1.91216	Up	9.48e-05	0.00096198	-
isotig14566	5.79139	21.7972	1.91216	Up	1.5e-05	0.000182807	gi|20302775|gb|AAM18896.1|AF391295_5/4.42178e-68/unknown [Branchiostoma floridae]
isotig14001	11.5436	43.4469	1.91216	Up	4.89e-11	1.21e-09	gi|260790159|ref|XP_002590111.1|/3.91144e-62/hypothetical protein BRAFLDRAFT_59258 [Branchiostoma floridae]
isotig19307	28.4604	106.225	1.90009	Up	8.8e-13	2.51e-11	gi|115893457|ref|XP_781372.2|/3.26202e-11/PREDICTED: similar to fibrosurfin [Strongylocentrotus purpuratus]
isotig16181	18.9929	70.846	1.89922	Up	5.24e-12	1.41e-10	gi|260828849|ref|XP_002609375.1|/1.49342e-132/hypothetical protein BRAFLDRAFT_98992 [Branchiostoma floridae]
isotig14246	11.257	41.9079	1.8964	Up	4.57e-10	1.04e-08	gi|72012288|ref|XP_784441.1|/1.69092e-176/PREDICTED: similar to alcohol dehydrogenase class 3 [Strongylocentrotus purpuratus]
isotig15299	11.9453	44.3969	1.89402	Up	6.75e-09	1.34e-07	gi|115949002|ref|XP_001176916.1|/3.35826e-103/PREDICTED: similar to MGC140597 protein, partial [Strongylocentrotus purpuratus]
isotig09601	19.3769	71.8245	1.89014	Up	9.48e-14	2.85e-12	-
isotig20793	17.3856	64.4123	1.88944	Up	2.49e-07	4.04e-06	-
isotig16653	11.5278	42.7094	1.88944	Up	2.49e-07	4.04e-06	gi|115647107|ref|XP_798353.2|/4.69304e-107/PREDICTED: similar to aspartyl (asparaginyl) beta hydroxylase, partial [Strongylocentrotus purpuratus]
isotig15428	9.73806	36.0788	1.88944	Up	2.49e-07	4.04e-06	gi|115914019|ref|XP_785265.2|/1.51199e-28/PREDICTED: hypothetical protein, partial [Strongylocentrotus purpuratus]
isotig17129	35.2038	130.337	1.88845	Up	1.44e-18	5.58e-17	gi|291239157|ref|XP_002739500.1|/5.01154e-42/PREDICTED: copper/zinc superoxide dismutase-like [Saccoglossus kowalevskii]
isotig19241	14.1463	52.3555	1.88792	Up	6.15e-07	9.4e-06	gi|120092|sp|P19477.1|FIBA_PARPA/2.03471e-37/RecName: Full=Fibrinogen-like protein A; Short=FREP-A; Flags: Precursor
isotig18944	26.5056	98.04	1.88707	Up	3.34e-12	9.16e-11	gi|115748977|ref|XP_784853.2|/1.30051e-50/PREDICTED: similar to NAALADase II protein [Strongylocentrotus purpuratus]
isotig13869	12.5943	46.5551	1.88617	Up	8.16e-12	2.16e-10	-
isotig13456	36.0584	133.214	1.88534	Up	1.42e-36	9.63e-35	-
isotig15461	24.4381	90.254	1.88486	Up	2.94e-16	1.03e-14	gi|115916136|ref|XP_786349.2|/1.76786e-53/PREDICTED: similar to cytochrome P450 [Strongylocentrotus purpuratus]
isotig13733	14.9764	55.1592	1.88091	Up	2.49e-14	7.79e-13	-
isotig15669	6.93233	25.4984	1.879	Up	2.36e-05	0.000276649	-
isotig20693	11.7766	43.3166	1.879	Up	2.36e-05	0.000276492	gi|72009552|ref|XP_786742.1|/6.47089e-31/PREDICTED: hypothetical protein [Strongylocentrotus purpuratus]
isotig13599	8.59934	31.595	1.8774	Up	4.29e-09	8.71e-08	-
isotig16239	6.87651	25.2343	1.87564	Up	5.92e-05	0.000631584	gi|115947209|ref|XP_790555.2|/3.68073e-52/PREDICTED: similar to UTP14, U3 small nucleolar ribonucleoprotein, homolog A (yeast) [Strongylocentrotus purpuratus]
isotig14634	9.53962	34.9072	1.87152	Up	6.37e-08	1.12e-06	gi|72125850|ref|XP_791474.1|/8.27467e-82/PREDICTED: similar to Rbm13-prov protein [Strongylocentrotus purpuratus]
isotig13074	6.72049	24.5755	1.87058	Up	2.04e-17	7.47e-16	gi|291238507|ref|XP_002739170.1|/2.11168e-101/PREDICTED: kinesin K39-like [Saccoglossus kowalevskii]
isotig14825	14.3204	52.3433	1.86993	Up	7.57e-11	1.84e-09	gi|291242309|ref|XP_002741050.1|/2.35664e-110/PREDICTED: DNA directed RNA polymerase II polypeptide C-like [Saccoglossus kowalevskii]
isotig19926	32.9069	120.1	1.86777	Up	2.29e-13	6.79e-12	gi|115683637|ref|XP_001198302.1|/6.81624e-16/PREDICTED: similar to tissue inhibitor of metalloproteinase-2 precursor [Strongylocentrotus purpuratus]
isotig12077	26.1673	95.409	1.86636	Up	3.88e-07	6.14e-06	-
isotig00336	6.78511	24.6861	1.86325	Up	9.61e-07	1.42e-05	gi|115927516|ref|XP_001175802.1|/2.80172e-39/PREDICTED: similar to CG17723-PA isoform 1 [Strongylocentrotus purpuratus]
isotig14832	34.6994	125.935	1.8597	Up	5.94e-24	2.9e-22	gi|115713917|ref|XP_001187533.1|/0/PREDICTED: hypothetical protein, partial [Strongylocentrotus purpuratus]
isotig15673	20.7643	75.1908	1.85645	Up	3.55e-13	1.03e-11	-
isotig14093	11.3371	40.8919	1.85076	Up	7.02e-10	1.56e-08	gi|47551163|ref|NP_999761.1|/1.03568e-160/radial spokehead [Strongylocentrotus purpuratus]
isotig17134	13.8018	49.7819	1.85076	Up	9.92e-08	1.7e-06	gi|115905859|ref|XP_782273.2|/2.05362e-11/PREDICTED: hypothetical protein [Strongylocentrotus purpuratus]
isotig29078	31.9895	115.383	1.85076	Up	1.48e-05	0.000180194	-
isotig23562	15.2463	54.7747	1.84505	Up	3.69e-05	0.000413641	gi|241813202|ref|XP_002414640.1|/3.16233e-17/conserved hypothetical protein [Ixodes scapularis]
isotig15611	13.7455	49.3828	1.84505	Up	4.22e-09	8.57e-08	gi|156365772|ref|XP_001626817.1|/2.67466e-06/predicted protein [Nematostella vectensis]
isotig08820	5.31227	19.0851	1.84505	Up	3.69e-05	0.000413417	-
isotig19533	9.78872	35	1.83816	Up	9.27e-05	0.000944475	gi|115692109|ref|XP_001189353.1|/8.9802e-40/PREDICTED: similar to ORF2-encoded protein [Strongylocentrotus purpuratus]
isotig10887	7.43251	26.5753	1.83816	Up	9.27e-05	0.00094541	gi|115770279|ref|XP_001177224.1|/5.2953e-24/PREDICTED: similar to mitochondrial ribosomal protein S17 [Strongylocentrotus purpuratus]
isotig14430	5.12982	18.3419	1.83816	Up	9.27e-05	0.000944942	gi|126306352|ref|XP_001372211.1|/9.37874e-36/PREDICTED: similar to Basic leucine zipper nuclear factor 1 (JEM-1) [Monodelphis domestica]
isotig17185	13.0852	46.3522	1.8247	Up	3.79e-07	6.04e-06	gi|115762690|ref|XP_792633.2|/2.08614e-40/PREDICTED: similar to P21-activated kinase, pak [Strongylocentrotus purpuratus]
isotig16732	12.3596	43.7818	1.8247	Up	3.79e-07	6.04e-06	gi|72141241|ref|XP_791892.1|/8.0133e-94/PREDICTED: similar to MGC89952 protein [Strongylocentrotus purpuratus]
isotig13348	7.41479	26.2461	1.82363	Up	1.6e-08	3.04e-07	-
isotig03771	15.8786	56.1186	1.8214	Up	2.56e-15	8.46e-14	gi|260797347|ref|XP_002593664.1|/2.87941e-30/hypothetical protein BRAFLDRAFT_252175 [Branchiostoma floridae]
isotig16051	13.2737	46.8361	1.81905	Up	3.93e-08	7.11e-07	-
isotig21059	12.2523	42.97	1.81028	Up	5.75e-05	0.000614792	gi|291227856|ref|XP_002733898.1|/1.73856e-41/PREDICTED: inter-alpha trypsin inhibitor, heavy chain 3-like, partial [Saccoglossus kowalevskii]
isotig17306	10.8914	38.0642	1.80525	Up	5.75e-06	7.61e-05	gi|115973768|ref|XP_001181367.1|/1.09073e-41/PREDICTED: hypothetical protein [Strongylocentrotus purpuratus]
isotig17142	20.6236	71.872	1.80113	Up	2.74e-10	6.33e-09	gi|115931116|ref|XP_001178263.1|/4.73389e-40/PREDICTED: similar to ENSANGP00000018242 [Strongylocentrotus purpuratus]
isotig25096	18.7073	64.5419	1.78663	Up	3.56e-05	0.000401129	gi|115954781|ref|XP_001196213.1|/6.51001e-28/PREDICTED: hypothetical protein [Strongylocentrotus purpuratus]
isotig16383	20.1673	69.3609	1.7821	Up	1.09e-10	2.62e-09	gi|115727545|ref|XP_799316.2|/8.93022e-35/PREDICTED: similar to alpha macroglobulin [Strongylocentrotus purpuratus]
isotig13163	5.79521	19.9031	1.78006	Up	9.35e-08	1.61e-06	gi|291222705|ref|XP_002731357.1|/1.09212e-152/PREDICTED: coiled-coil domain containing 2-like [Saccoglossus kowalevskii]
isotig13281	420.235	1438.94	1.77574	Up	0	0	-
isotig15458	11.617	39.6961	1.77276	Up	2.3e-07	3.75e-06	-
isotig14769	111.655	381.425	1.77235	Up	4.63e-65	5.75e-63	-
isotig14312	13.4284	45.8613	1.77199	Up	6.45e-10	1.45e-08	gi|259013291|ref|NP_001158445.1|/2.85435e-144/ornithine decarboxylase 1 [Saccoglossus kowalevskii]
isotig13806	26.1637	89.0362	1.76682	Up	3.4e-20	1.4e-18	-
isotig17528	10.4594	35.581	1.76631	Up	2.21e-05	0.000260697	gi|291383296|ref|XP_002708155.1|/2.41962e-115/PREDICTED: RNA terminal phosphate cyclase-like 1 [Oryctolagus cuniculus]
isotig11677	67.3464	228.72	1.76391	Up	2.34e-21	1.04e-19	gi|72151106|ref|XP_797363.1|/2.67145e-43/PREDICTED: hypothetical protein [Strongylocentrotus purpuratus]
isotig17962	54.9248	186.363	1.76259	Up	6.16e-22	2.8e-20	gi|929959|gb|AAA74020.1|/5.86052e-111/ribonuleotide reductase small subunit [Urechis caupo]
isotig18598	42.7954	145.131	1.76183	Up	2.45e-16	8.59e-15	gi|156366309|ref|XP_001627081.1|/1.68426e-109/predicted protein [Nematostella vectensis]
isotig14492	10.366	35.1134	1.76016	Up	1.44e-07	2.41e-06	gi|269785003|ref|NP_001161653.1|/5.25641e-31/secretagogin-like protein [Saccoglossus kowalevskii]
isotig14691	134.098	454.034	1.75952	Up	6.04e-78	9.03e-76	-
isotig07074	90.5687	305.502	1.7541	Up	1.06e-17	3.95e-16	gi|224071202|ref|XP_002190392.1|/1.84917e-52/PREDICTED: hypothetical protein [Taeniopygia guttata]
isotig18615	32.1323	108.34	1.75347	Up	1.82e-12	5.07e-11	-
isotig13550	4.77456	16.0983	1.75347	Up	5.5e-05	0.000591337	gi|115738162|ref|XP_784053.2|/4.88498e-43/PREDICTED: hypothetical protein [Strongylocentrotus purpuratus]
isotig17729	9.84293	33.1872	1.75347	Up	5.5e-05	0.000591029	-
isotig09603	5.64521	19.0338	1.75347	Up	5.5e-05	0.000591645	gi|291230131|ref|XP_002735022.1|/1.73204e-22/PREDICTED: hypothetical protein [Saccoglossus kowalevskii]
isotig14157	58.8468	198.337	1.75292	Up	1.08e-38	7.58e-37	-
isotig08791	5.67826	19.1218	1.7517	Up	3.52e-07	5.65e-06	gi|115938067|ref|XP_789024.2|/0/PREDICTED: similar to Eya1 protein [Strongylocentrotus purpuratus]
isotig16441	51.3916	172.889	1.75024	Up	1.08e-23	5.23e-22	-
isotig11073	19.3708	65.0951	1.74866	Up	8.97e-08	1.55e-06	-
isotig16121	57.1722	191.131	1.74118	Up	5.44e-27	2.9e-25	gi|291228703|ref|XP_002734313.1|/3.49186e-73/PREDICTED: autoantigen La-like [Saccoglossus kowalevskii]
isotig14038	9.3482	31.2259	1.73998	Up	2.2e-07	3.6e-06	-
isotig13305	34.7416	115.695	1.73559	Up	8.04e-32	4.92e-30	-
isotig14837	7.15526	23.8231	1.73529	Up	3.4e-05	0.000384411	-
isotig13763	5.62891	18.7412	1.73529	Up	3.4e-05	0.0003842	-
isotig15855	12.3738	41.0566	1.73032	Up	5.39e-07	8.33e-06	-
isotig14293	19.82	65.7388	1.72979	Up	2.85e-13	8.42e-12	gi|115621218|ref|XP_787841.2|/3.96793e-61/PREDICTED: hypothetical protein [Strongylocentrotus purpuratus]
isotig16579	47.7562	158.28	1.72872	Up	3.16e-21	1.39e-19	-
isotig11170	31.7077	104.974	1.72713	Up	2.3e-09	4.84e-08	gi|115750203|ref|XP_001201900.1|/3.44938e-57/PREDICTED: similar to ribosomal protein L23a [Strongylocentrotus purpuratus]
isotig16906	21.5343	71.2674	1.72661	Up	5.92e-10	1.34e-08	gi|115872985|ref|XP_783906.2|/6.23285e-51/PREDICTED: similar to Low-density lipoprotein receptor-related protein 4 precursor (Multiple epidermal growth factor-like domains 7) [Strongylocentrotus purpuratus]
isotig14034	160.136	528.7	1.72315	Up	2.87e-100	5.49e-98	-
isotig07140	19.1737	63.2748	1.7225	Up	1.26e-21	5.69e-20	gi|225906399|gb|ACO36044.1|/6.47778e-55/galectin [Pinctada fucata]
isotig18739	14.4097	47.4549	1.71952	Up	5.25e-06	7.01e-05	-
isotig19184	11.2507	37.0516	1.71952	Up	8.46e-05	0.000872757	-
isotig09311	6.84791	22.552	1.71952	Up	2.1e-05	0.000248777	-
isotig17878	13.2188	43.533	1.71952	Up	5.25e-06	7.01e-05	-
isotig13487	5.4563	17.969	1.71952	Up	2.1e-05	0.000248634	gi|260828675|ref|XP_002609288.1|/8.86547e-40/hypothetical protein BRAFLDRAFT_86801 [Branchiostoma floridae]
isotig19048	45.5136	149.451	1.71531	Up	1.25e-15	4.22e-14	gi|47550915|ref|NP_999631.1|/3.5917e-29/3 alpha procollagen [Strongylocentrotus purpuratus]
isotig13452	125.101	409.679	1.7114	Up	5.63e-96	1.06e-93	-
isotig26333	29.364	95.8909	1.70734	Up	3.26e-06	4.46e-05	-
isotig06962	15.0515	49.0966	1.70571	Up	5.63e-10	1.28e-08	-
isotig18974	22.1381	72.0386	1.70224	Up	3.32e-08	6.06e-07	gi|308194297|gb|ADO16581.1|/8.94369e-12/DCRD [Amphimedon queenslandica]
isotig10999	33.9953	110.356	1.69876	Up	9.94e-13	2.81e-11	gi|242000082|ref|XP_002434684.1|/3.48929e-44/Na/Pi-cotransporter, putative [Ixodes scapularis]
isotig10163	9.94837	32.2426	1.69643	Up	2.02e-06	2.85e-05	-
isotig21004	15.4859	49.9585	1.68977	Up	3.21e-05	0.000364365	-
isotig28372	73.1063	235.547	1.68795	Up	1.38e-10	3.27e-09	-
isotig17187	44.2144	141.596	1.67919	Up	4.6e-17	1.67e-15	gi|72049903|ref|XP_780567.1|/7.62446e-27/PREDICTED: hypothetical protein isoform 1 [Strongylocentrotus purpuratus]
isotig19503	14.3838	46.0162	1.6777	Up	1.98e-05	0.000235989	gi|241755870|ref|XP_002412544.1|/3.31612e-24/FK506-binding protein, putative [Ixodes scapularis]
isotig07116	41.3178	132.145	1.67729	Up	5.73e-58	6.03e-56	gi|292619337|ref|XP_694336.4|/0/PREDICTED: wu:fb81h03 [Danio rerio]
isotig17819	23.0377	73.5468	1.67466	Up	5.01e-09	1.01e-07	gi|115610786|ref|XP_795668.2|/5.24368e-21/PREDICTED: hypothetical protein, partial [Strongylocentrotus purpuratus]
isotig16525	22.1951	70.7363	1.67221	Up	8.06e-10	1.78e-08	-
isotig16951	9.70737	30.915	1.67116	Up	7.94e-05	0.000824909	gi|72115026|ref|XP_788955.1|/2.54274e-105/PREDICTED: similar to aryl-hydrocarbon receptor-interacting protein [Strongylocentrotus purpuratus]
isotig14131	6.21063	19.779	1.67116	Up	7.94e-05	0.000825325	gi|291226658|ref|XP_002733310.1|/2.33166e-114/PREDICTED: hypothetical protein [Saccoglossus kowalevskii]
isotig15503	8.00971	25.5085	1.67116	Up	7.94e-05	0.000825741	gi|115709828|ref|XP_784987.2|/1.65872e-112/PREDICTED: similar to Chromosome 21 open reading frame 59-like [Strongylocentrotus purpuratus]
isotig19651	20.4562	65.0761	1.66959	Up	4.81e-07	7.51e-06	gi|115707248|ref|XP_785901.2|/6.18536e-60/PREDICTED: similar to Prc1-prov protein [Strongylocentrotus purpuratus]
isotig13319	9.99673	31.7866	1.66889	Up	3.13e-09	6.45e-08	-
isotig28628	268.918	853.713	1.66659	Up	2.79e-32	1.72e-30	-
isotig13457	5.33159	16.8417	1.6594	Up	4.88e-05	0.000532943	-
isotig04589	26.947	85.1007	1.65904	Up	1.56e-24	7.78e-23	gi|260830645|ref|XP_002610271.1|/1.24633e-134/hypothetical protein BRAFLDRAFT_115434 [Branchiostoma floridae]
isotig09363	51.8698	163.722	1.65828	Up	1.43e-30	8.54e-29	-
isotig23395	22.9655	72.4535	1.65759	Up	7.52e-06	9.73e-05	gi|115685494|ref|XP_001178584.1|/2.58088e-53/PREDICTED: similar to Cdc5l protein, partial [Strongylocentrotus purpuratus]
isotig20766	18.3724	57.9628	1.65759	Up	7.52e-06	9.73e-05	-
isotig15211	25.3604	79.9115	1.65582	Up	8.36e-13	2.39e-11	gi|72014031|ref|XP_783851.1|/7.00641e-61/PREDICTED: similar to Low-density lipoprotein receptor-related protein 4 precursor (Multiple epidermal growth factor-like domains 7) [Strongylocentrotus purpuratus]
isotig19456	24.902	78.4042	1.65467	Up	2.95e-08	5.39e-07	gi|119605659|gb|EAW85253.1|/1.16892e-29/cytokine-like nuclear factor n-pac, isoform CRA_c [Homo sapiens]
isotig13311	10.9506	34.4534	1.65363	Up	7.57e-10	1.68e-08	-
isotig13269	14.8222	46.4889	1.64913	Up	3.27e-13	9.56e-12	-
isotig15657	9.39395	29.4636	1.64913	Up	3e-05	0.0003427	gi|115643110|ref|XP_001191433.1|/6.1167e-19/PREDICTED: similar to tetraspanin, partial [Strongylocentrotus purpuratus]
isotig18061	12.7077	39.857	1.64913	Up	3e-05	0.00034289	gi|72034799|ref|XP_799208.1|/3.54725e-121/PREDICTED: similar to neurolysin, partial [Strongylocentrotus purpuratus]
isotig20199	15.3993	48.2991	1.64913	Up	3e-05	0.00034251	gi|260817410|ref|XP_002603580.1|/4.37065e-28/hypothetical protein BRAFLDRAFT_93226 [Branchiostoma floridae]
isotig27467	49.0036	153.082	1.64335	Up	7.14e-08	1.25e-06	-
isotig16596	25.0365	78.0769	1.64086	Up	1.84e-10	4.31e-09	gi|115905859|ref|XP_782273.2|/1.15618e-39/PREDICTED: hypothetical protein [Strongylocentrotus purpuratus]
isotig20890	56.18	175.169	1.64062	Up	1.31e-14	4.15e-13	-
isotig17221	61.6369	192.112	1.64008	Up	4.57e-22	2.08e-20	-
isotig15084	11.6835	36.2783	1.63463	Up	1.77e-06	2.53e-05	-
isotig09405	8.66511	26.8579	1.63206	Up	1.14e-05	0.000141796	gi|260803114|ref|XP_002596436.1|/2.85909e-16/hypothetical protein BRAFLDRAFT_121590 [Branchiostoma floridae]
isotig07654	154.002	476.676	1.63006	Up	8.5e-67	1.1e-64	gi|72157893|ref|XP_790505.1|/3.35675e-23/PREDICTED: similar to fibropellin Ia [Strongylocentrotus purpuratus]
isotig14288	18.829	58.2791	1.63002	Up	4.46e-11	1.11e-09	gi|291231573|ref|XP_002735738.1|/3.34298e-68/PREDICTED: Small nuclear ribonucleoprotein polypeptide A-like [Saccoglossus kowalevskii]
isotig15567	8.73349	27.0008	1.62837	Up	7.39e-05	0.000771469	gi|291233298|ref|XP_002736592.1|/5.15975e-42/PREDICTED: mKIAA0310 protein-like [Saccoglossus kowalevskii]
isotig16644	10.0959	31.2128	1.62837	Up	7.39e-05	0.000771079	gi|74002007|ref|XP_535623.2|/4.75281e-70/PREDICTED: similar to Fraser syndrome 1 isoform 1 [Canis familiaris]
isotig15063	42.8737	131.782	1.61998	Up	3.49e-20	1.44e-18	gi|72005888|ref|XP_799786.1|/2.99708e-30/PREDICTED: hypothetical protein [Strongylocentrotus purpuratus]
isotig14303	454.51	1396.56	1.6195	Up	1.86e-227	9.6e-225	gi|72051831|ref|XP_792040.1|/1.1971e-33/PREDICTED: similar to high mobility group 1 protein [Strongylocentrotus purpuratus]
isotig07845	16.0646	49.2904	1.61742	Up	4.2e-07	6.61e-06	gi|291230682|ref|XP_002735292.1|/9.22588e-24/PREDICTED: ATP synthase, H+ transporting, mitochondrial F0 complex, subunit C3-like [Saccoglossus kowalevskii]
isotig18284	43.043	132.032	1.61704	Up	7e-14	2.11e-12	gi|115678928|ref|XP_788106.2|/8.15166e-127/PREDICTED: similar to chaperonin subunit 8 theta [Strongylocentrotus purpuratus]
isotig20295	32.0723	98.3214	1.61618	Up	4.11e-09	8.39e-08	gi|72014031|ref|XP_783851.1|/2.96746e-45/PREDICTED: similar to Low-density lipoprotein receptor-related protein 4 precursor (Multiple epidermal growth factor-like domains 7) [Strongylocentrotus purpuratus]
isotig21470	18.6528	57.0408	1.6126	Up	2.78e-05	0.000319537	gi|291229538|ref|XP_002734730.1|/5.18087e-69/PREDICTED: potassium voltage-gated channel, shaker-related subfamily, beta member 1-like [Saccoglossus kowalevskii]
isotig08811	6.18454	18.9125	1.6126	Up	2.78e-05	0.000319359	gi|115903825|ref|XP_787192.2|/5.93169e-76/PREDICTED: similar to Eukaryotic translation initiation factor 3, subunit 8 [Strongylocentrotus purpuratus]
isotig23593	21.9106	67.0034	1.6126	Up	2.78e-05	0.000319181	-
isotig17873	50.0358	153.011	1.6126	Up	2.88e-16	1.01e-14	-
isotig15401	40.2614	122.834	1.60924	Up	1.16e-17	4.3e-16	-
isotig15778	19.1784	58.3473	1.60519	Up	9.9e-09	1.93e-07	gi|115899653|ref|XP_795794.2|/4.0585e-60/PREDICTED: similar to cellular senescence inhibited gene protein [Strongylocentrotus purpuratus]
isotig16392	345.927	1049.83	1.60162	Up	5.18e-121	1.23e-118	gi|311248498|ref|XP_003123176.1|/2.36099e-19/PREDICTED: tubulin beta-4 chain-like [Sus scrofa]
isotig17436	14.1965	43.0424	1.60022	Up	1.05e-05	0.000132186	-
isotig16404	28.7121	86.979	1.59901	Up	2.41e-11	6.15e-10	-
isotig16628	13.7016	41.3909	1.59497	Up	6.49e-06	8.48e-05	gi|197304952|pdb|2R1U|A/2.07601e-49/Chain A, Dj-1 Activation By Catechol Quinone Modification
isotig19907	19.9436	60.0499	1.59024	Up	4e-06	5.41e-05	gi|118088620|ref|XP_426181.2|/5.89004e-84/PREDICTED: similar to Brix domain containing 1 [Gallus gallus]
isotig21782	17.7983	53.5905	1.59024	Up	6.83e-05	0.000718161	-
isotig08825	7.22111	21.6577	1.58459	Up	4.18e-05	0.000461897	gi|260814125|ref|XP_002601766.1|/1.77103e-17/hypothetical protein BRAFLDRAFT_76014 [Branchiostoma floridae]
isotig20311	22.9092	68.5872	1.58201	Up	1.52e-06	2.19e-05	-
isotig19387	127.729	382.08	1.58078	Up	7.91e-33	5.01e-31	-
isotig19264	2237.19	6691.84	1.58071	Up	0	0	gi|115751482|ref|XP_785180.2|/5.81162e-08/PREDICTED: similar to fatty acid binding protein 2, intestinal [Strongylocentrotus purpuratus]
isotig14500	8.77699	26.233	1.57959	Up	2.57e-05	0.000296825	gi|291238186|ref|XP_002739012.1|/2.99957e-18/PREDICTED: hypothetical protein [Saccoglossus kowalevskii]
isotig22314	21.0457	62.9025	1.57959	Up	2.57e-05	0.000296659	-
isotig03130	78.626	234.628	1.5773	Up	1.37e-09	2.95e-08	gi|194890309|ref|XP_001977286.1|/9.94438e-07/GG18953 [Drosophila erecta]
isotig29238	53.3159	158.861	1.57513	Up	1.58e-05	0.000191492	-
isotig09769	35.5828	105.932	1.57388	Up	1.3e-15	4.37e-14	-
isotig20410	26.2381	78.0151	1.57209	Up	3.59e-07	5.75e-06	-
isotig03235	26.0859	77.5107	1.57113	Up	3.28e-10	7.57e-09	-
isotig14189	122.478	363.04	1.56761	Up	2.92e-59	3.26e-57	gi|221120117|ref|XP_002160755.1|/3.06542e-16/PREDICTED: similar to ATX1 (antioxidant protein 1) homolog 1 [Hydra magnipapillata]
isotig17158	36.2117	107.293	1.56703	Up	3.12e-12	8.56e-11	gi|296434234|ref|NP_001171787.1|/1.01631e-103/protein arginine N-methyltransferase 1-like [Saccoglossus kowalevskii]
isotig13540	73.7854	217.613	1.56036	Up	1.59e-43	1.27e-41	-
isotig13783	35.5054	104.706	1.56024	Up	4.59e-20	1.88e-18	-
isotig25332	37.9323	111.537	1.55602	Up	8.64e-07	1.29e-05	gi|72114848|ref|XP_785572.1|/6.08011e-23/PREDICTED: similar to 2410104I19Rik protein [Strongylocentrotus purpuratus]
isotig15248	24.3064	71.401	1.55461	Up	1.17e-10	2.81e-09	gi|47550983|ref|NP_999665.1|/5.36369e-29/nuclear intermediate filament protein [Strongylocentrotus purpuratus]
isotig26222	43.3698	127.321	1.55371	Up	5.34e-07	8.27e-06	-
isotig24323	134.018	393.383	1.55351	Up	4.22e-22	1.93e-20	-
isotig23914	24.0629	70.5885	1.55262	Up	3.84e-05	0.000426355	-
isotig22273	66.4398	194.492	1.54959	Up	1.69e-13	5.03e-12	-
isotig20511	20.2062	59.0392	1.54688	Up	1.45e-05	0.000176917	-
isotig06097	24.8955	72.5059	1.54221	Up	1.41e-24	7.05e-23	gi|72007611|ref|XP_780016.1|/0/PREDICTED: similar to Chaperonin containing TCP1, subunit 5 (epsilon) isoform 1 [Strongylocentrotus purpuratus]
isotig13668	13.7814	40.0809	1.54019	Up	1.15e-08	2.23e-07	-
isotig09093	15.52	45.0984	1.53895	Up	7.16e-09	1.42e-07	gi|115614682|ref|XP_001200338.1|/1.03889e-118/PREDICTED: similar to Pes1-prov protein [Strongylocentrotus purpuratus]
isotig17863	19.002	55.1937	1.53835	Up	2.08e-06	2.93e-05	-
isotig14008	32.8786	95.4241	1.5372	Up	5.6e-17	2.01e-15	gi|164472811|dbj|BAF98202.1|/5.99326e-71/START domain-containing protein [Patiria pectinifera]
isotig15151	73.4454	212.806	1.5348	Up	7.59e-29	4.37e-27	-
isotig11055	30.12	86.9773	1.52992	Up	1.16e-07	1.96e-06	gi|72084113|ref|XP_780425.1|/7.29998e-137/PREDICTED: similar to ribonucleoside-diphosphate reductase M1 chain isoform 1 [Strongylocentrotus purpuratus]
isotig19659	31.3239	90.2631	1.52687	Up	2.75e-08	5.06e-07	gi|291243872|ref|XP_002741823.1|/5.38153e-56/PREDICTED: twitchin-like [Saccoglossus kowalevskii]
isotig24974	50.8504	146.44	1.52598	Up	1.71e-08	3.22e-07	-
isotig17701	14.5997	41.9751	1.5236	Up	3.5e-05	0.000395127	-
isotig07891	44.4299	127.507	1.52097	Up	3.17e-14	9.84e-13	-
isotig04254	64.0645	183.855	1.52097	Up	3.17e-14	9.86e-13	-
isotig08881	191.327	548.94	1.52061	Up	1.25e-125	3.11e-123	gi|115735366|ref|XP_787105.2|/3.52202e-38/PREDICTED: similar to lactase-phlorizin hydrolase [Strongylocentrotus purpuratus]
isotig27196	45.4827	130.172	1.51703	Up	1.9e-06	2.69e-05	gi|72064509|ref|XP_780270.1|/2.02794e-60/PREDICTED: similar to chaperonin isoform 1 [Strongylocentrotus purpuratus]
isotig08859	22.6646	64.7394	1.5142	Up	3.08e-13	9.03e-12	gi|115970226|ref|XP_001189425.1|/1.13373e-125/PREDICTED: similar to splicing factor u2af large subunit, partial [Strongylocentrotus purpuratus]
isotig18890	40.1237	114.119	1.50801	Up	1.33e-10	3.16e-09	-
isotig17280	35.1105	99.8439	1.50777	Up	8.27e-11	2.01e-09	-
isotig29233	272.438	774.551	1.50743	Up	8.39e-21	3.63e-19	-
isotig26818	85.4266	242.852	1.50732	Up	3.2e-11	8.09e-10	gi|292626321|ref|XP_002666280.1|/1.76423e-08/PREDICTED: si:ch211-246m6.5 [Danio rerio]
isotig16229	480.387	1364.98	1.50662	Up	5.48e-147	1.71e-144	gi|156404308|ref|XP_001640349.1|/1.87977e-19/predicted protein [Nematostella vectensis]
isotig18501	45.6492	129.684	1.50634	Up	2.99e-12	8.25e-11	gi|115628085|ref|XP_782717.2|/1.31909e-117/PREDICTED: similar to chaperonin containing TCP1, subunit 6A isoform 2 [Strongylocentrotus purpuratus]
isotig13087	14.4018	40.8588	1.50439	Up	4.02e-15	1.32e-13	gi|115896483|ref|XP_785252.2|/1.70572e-55/PREDICTED: similar to microtubule associated protein [Strongylocentrotus purpuratus]
isotig15535	172.565	488.863	1.50229	Up	1.07e-58	1.16e-56	gi|14624973|gb|AAK61535.1|/5.91187e-56/tensilin [Cucumaria frondosa]
isotig14120	10.479	29.5801	1.49713	Up	7.38e-06	9.57e-05	gi|115955168|ref|XP_001187543.1|/3.18454e-24/PREDICTED: similar to Discs, large homolog 7 (Drosophila) [Strongylocentrotus purpuratus]
isotig14657	16.5832	46.811	1.49713	Up	9.63e-08	1.65e-06	gi|115933255|ref|XP_782045.2|/6.77685e-134/PREDICTED: similar to dynein intermediate chain 2 [Strongylocentrotus purpuratus]
isotig14674	14.4822	40.8803	1.49713	Up	6.58e-07	9.99e-06	gi|72167637|ref|XP_787961.1|/9.48375e-38/PREDICTED: hypothetical protein [Strongylocentrotus purpuratus]
isotig21255	24.8858	70.2475	1.49713	Up	7.38e-06	9.56e-05	-
isotig15575	15.5834	43.9887	1.49713	Up	1.73e-06	2.46e-05	-
isotig17391	14.1547	39.9557	1.49713	Up	5.18e-05	0.000561761	gi|224473822|gb|ACN49163.1|/2.58323e-11/kinesin family member C1 [Oryzias dancena]
isotig23122	51.5534	144.281	1.48474	Up	3.08e-09	6.37e-08	gi|149639163|ref|XP_001512344.1|/1.57963e-09/PREDICTED: similar to Solute carrier family 35 (UDP-N-acetylglucosamine (UDP-GlcNAc) transporter), member 3 [Ornithorhynchus anatinus]
isotig13552	14.3881	40.2386	1.48371	Up	1.29e-08	2.47e-07	gi|115749004|ref|XP_780573.2|/2.67516e-150/PREDICTED: similar to Bop1-prov protein [Strongylocentrotus purpuratus]
isotig06244	13.4535	37.5078	1.4792	Up	9.67e-07	1.43e-05	gi|72086707|ref|XP_792388.1|/4.72031e-62/PREDICTED: hypothetical protein [Strongylocentrotus purpuratus]
isotig22662	31.7356	88.3889	1.47776	Up	2.54e-06	3.52e-05	gi|115903782|ref|XP_783437.2|/2.02891e-58/PREDICTED: similar to MGC69100 protein [Strongylocentrotus purpuratus]
isotig16017	66.1487	184.235	1.47776	Up	3.03e-21	1.34e-19	gi|115738213|ref|XP_788020.2|/5.80891e-56/PREDICTED: similar to MGC108470 protein [Strongylocentrotus purpuratus]
isotig09469	36.6993	102.156	1.47695	Up	1.08e-15	3.66e-14	gi|291222941|ref|XP_002731473.1|/1.51954e-09/PREDICTED: apoptotic chromatin condensation inducer 1-like [Saccoglossus kowalevskii]
isotig09780	25.2067	70.0752	1.4751	Up	1.09e-05	0.000135881	-
isotig17119	16.8689	46.896	1.4751	Up	1.09e-05	0.000135799	gi|72137689|ref|XP_797513.1|/5.09636e-54/PREDICTED: similar to RNA binding motif protein 17 [Strongylocentrotus purpuratus]
isotig17082	45.8303	127.213	1.47288	Up	3.11e-13	9.1e-12	gi|196014655|ref|XP_002117186.1|/1.56144e-51/hypothetical protein TRIADDRAFT_32265 [Trichoplax adhaerens]
isotig18716	35.0054	97.124	1.47225	Up	4.51e-09	9.12e-08	gi|291243872|ref|XP_002741823.1|/1.57604e-67/PREDICTED: twitchin-like [Saccoglossus kowalevskii]
isotig23123	25.0743	69.5379	1.47159	Up	4.69e-05	0.000513394	gi|291235738|ref|XP_002737799.1|/6.34653e-91/PREDICTED: dipeptidyl peptidase III-like [Saccoglossus kowalevskii]
isotig16619	39.7341	110.122	1.47065	Up	3.3e-12	9.06e-11	-
isotig24133	103.007	285.385	1.47016	Up	1.57e-15	5.25e-14	gi|115760344|ref|XP_001177085.1|/5.28835e-19/PREDICTED: similar to SUB1 homolog (S. cerevisiae) [Strongylocentrotus purpuratus]
isotig14493	9.32337	25.8306	1.47016	Up	7.65e-05	0.000795891	gi|115898629|ref|XP_001199573.1|/1.6416e-16/PREDICTED: hypothetical protein, partial [Strongylocentrotus purpuratus]
isotig17462	27.1911	75.25	1.46856	Up	4.91e-08	8.76e-07	-
isotig22351	42.0915	116.486	1.46856	Up	4.91e-08	8.77e-07	gi|225715858|gb|ACO13775.1|/2.76784e-90/Proteasome subunit alpha type-7 [Esox lucius]
isotig13488	25.4743	70.4561	1.46768	Up	2.66e-14	8.32e-13	gi|115627983|ref|XP_001176368.1|/3.06613e-56/PREDICTED: hypothetical protein [Strongylocentrotus purpuratus]
isotig08375	72.2655	199.458	1.4647	Up	3.34e-07	5.37e-06	-
isotig14049	53.8466	148.473	1.46328	Up	1.19e-23	5.74e-22	gi|72013892|ref|XP_783243.1|/7.8428e-132/PREDICTED: hypothetical protein [Strongylocentrotus purpuratus]
isotig09951	23.9977	66.1654	1.46318	Up	9.79e-10	2.14e-08	-
isotig13505	15.5894	42.9057	1.4606	Up	4.08e-09	8.34e-08	gi|29436419|gb|AAH49397.1|/3.82118e-175/Frizzled homolog 7b [Danio rerio]
isotig14297	12.899	35.4777	1.45965	Up	2.29e-06	3.21e-05	gi|291231305|ref|XP_002735605.1|/2.16685e-67/PREDICTED: hypothetical protein [Saccoglossus kowalevskii]
isotig09764	41.4078	113.83	1.45891	Up	3.2e-11	8.09e-10	gi|115770442|ref|XP_792159.2|/4.93161e-81/PREDICTED: similar to luciferase [Strongylocentrotus purpuratus]
isotig18150	63.7722	175.151	1.4576	Up	1.3e-15	4.35e-14	gi|557248|emb|CAA52325.1|/5.67887e-15/enhancing factor [Mus musculus]
isotig10654	41.1294	112.875	1.45648	Up	2.75e-08	5.06e-07	gi|115757111|ref|XP_793342.2|/1.81261e-56/PREDICTED: hypothetical protein [Strongylocentrotus purpuratus]
isotig09615	11.6835	31.8809	1.44822	Up	4.22e-05	0.00046525	-
isotig24895	45.6993	124.7	1.44822	Up	4.88e-07	7.61e-06	-
isotig17184	22.3004	60.7788	1.4465	Up	7.89e-07	1.18e-05	gi|115920959|ref|XP_785258.2|/3.53374e-80/PREDICTED: hypothetical protein [Strongylocentrotus purpuratus]
isotig16188	12.91	35.1635	1.4456	Up	6.88e-05	0.000723339	gi|291243487|ref|XP_002741626.1|/4.83335e-100/PREDICTED: transcription factor IIB-like [Saccoglossus kowalevskii]
isotig08428	11.4248	31.0982	1.44466	Up	1.28e-06	1.85e-05	gi|115668705|ref|XP_001178012.1|/7.68746e-94/PREDICTED: similar to adipose differentiation-related protein [Strongylocentrotus purpuratus]
isotig08637	10.3718	28.2318	1.44466	Up	1.28e-06	1.85e-05	-
isotig09009	23.1584	62.9504	1.44268	Up	8.01e-10	1.77e-08	gi|291244911|ref|XP_002742325.1|/5.51791e-81/PREDICTED: quinoid dihydropteridine reductase-like [Saccoglossus kowalevskii]
isotig13146	16.9802	46.0981	1.44086	Up	8.63e-13	2.46e-11	gi|196011459|ref|XP_002115593.1|/5.73292e-56/hypothetical protein TRIADDRAFT_59472 [Trichoplax adhaerens]
isotig18152	44.3825	120.464	1.44054	Up	4.2e-11	1.05e-09	-
isotig15795	54.7325	148.44	1.43941	Up	3.24e-17	1.18e-15	gi|256550154|gb|ACU83597.1|/2.18817e-82/poly-(ADP-ribose) polymerase I [Aplysia californica]
isotig13328	14.1761	38.3895	1.43725	Up	5.37e-09	1.08e-07	-
isotig13652	98.1478	264.529	1.4304	Up	2.4e-44	1.98e-42	-
isotig11029	22.3561	60.2382	1.43001	Up	2.33e-05	0.000272985	-
isotig25083	34.0314	91.6973	1.43001	Up	2.33e-05	0.00027314	-
isotig20844	38.1867	102.66	1.42674	Up	9.4e-08	1.62e-06	gi|115908623|ref|XP_783274.2|/2.18324e-23/PREDICTED: similar to MGC83105 protein, partial [Strongylocentrotus purpuratus]
isotig13213	41.994	112.73	1.42461	Up	5.37e-26	2.78e-24	-
isotig16332	18.679	50.1233	1.42406	Up	3.01e-06	4.15e-05	gi|224589084|ref|NP_001139180.1|/2.47818e-08/cytochrome P450 1B1 [Danio rerio]
isotig23085	26.4376	70.8967	1.42313	Up	6.17e-05	0.000655899	-
isotig15047	11.4167	30.6156	1.42313	Up	6.17e-05	0.000655561	gi|115905855|ref|XP_001200842.1|/1.25627e-36/PREDICTED: similar to conserved hypothetical protein [Strongylocentrotus purpuratus]
isotig17726	16.4895	44.2191	1.42313	Up	6.17e-05	0.000655223	gi|115908418|ref|XP_798103.2|/1.00886e-17/PREDICTED: similar to putative monocarboxylate transporter [Strongylocentrotus purpuratus]
isotig09010	13.5182	36.1241	1.41805	Up	7.91e-06	0.000101958	gi|291244911|ref|XP_002742325.1|/5.43775e-86/PREDICTED: quinoid dihydropteridine reductase-like [Saccoglossus kowalevskii]
isotig15435	18.8963	50.4725	1.4174	Up	6.38e-07	9.7e-06	gi|115660738|ref|XP_780424.2|/8.25818e-43/PREDICTED: hypothetical protein isoform 1 [Strongylocentrotus purpuratus]
isotig20888	32.821	87.5	1.41466	Up	1.03e-06	1.51e-05	gi|115944263|ref|XP_001189861.1|/1.81425e-86/PREDICTED: similar to LD32234p, partial [Strongylocentrotus purpuratus]
isotig14490	18.1288	48.2497	1.41224	Up	1.36e-07	2.29e-06	gi|291229722|ref|XP_002734824.1|/1.51665e-56/PREDICTED: predicted protein-like [Saccoglossus kowalevskii]
isotig16305	43.9719	117.012	1.41201	Up	9.14e-13	2.6e-11	-
isotig14415	11.7383	31.2141	1.41097	Up	2.08e-05	0.000247341	gi|291221397|ref|XP_002730710.1|/2.78782e-21/PREDICTED: Sjogren syndrome/scleroderma autoantigen 1-like isoform 1 [Saccoglossus kowalevskii]
isotig20026	33.3646	88.4734	1.40693	Up	3.54e-07	5.68e-06	gi|115624741|ref|XP_001203643.1|/9.90747e-84/PREDICTED: similar to Brix domain containing 2 [Strongylocentrotus purpuratus]
isotig05280	11.848	31.4175	1.40693	Up	3.39e-05	0.000383501	-
isotig23088	42.0224	111.207	1.40402	Up	5.72e-07	8.81e-06	gi|115903782|ref|XP_783437.2|/5.09912e-40/PREDICTED: similar to MGC69100 protein [Strongylocentrotus purpuratus]
isotig27632	41.8816	110.717	1.40249	Up	5.51e-05	0.000591803	-
isotig08079	19.9935	52.8542	1.40249	Up	5.51e-05	0.000591495	-
isotig09217	10.7016	28.272	1.40155	Up	7.08e-06	9.2e-05	gi|48926637|ref|NP_001001724.1|/4.88034e-16/mitochondrial import receptor subunit TOM22 homolog [Danio rerio]
isotig16672	14.3967	37.9298	1.39759	Up	8.98e-05	0.000919846	gi|72007795|ref|XP_783546.1|/1.87249e-74/PREDICTED: similar to DNA topoisomeraseII_beta [Strongylocentrotus purpuratus]
isotig10735	26.7283	70.1539	1.39216	Up	6.79e-08	1.19e-06	gi|291230107|ref|XP_002735010.1|/1.31623e-22/PREDICTED: B-cell CLL/lymphoma 7A-like [Saccoglossus kowalevskii]
isotig15122	19.0414	49.9495	1.39133	Up	5.12e-07	7.97e-06	gi|115934376|ref|XP_001187579.1|/9.69154e-74/PREDICTED: similar to LOC398069 protein [Strongylocentrotus purpuratus]
isotig09267	31.8078	83.3736	1.39021	Up	2.32e-13	6.88e-12	gi|115926443|ref|XP_001180249.1|/4.00035e-54/PREDICTED: similar to Egfl6-prov protein [Strongylocentrotus purpuratus]
isotig20682	24.6568	64.5576	1.3886	Up	3.02e-05	0.000344375	gi|115932069|ref|XP_001188711.1|/2.60933e-128/PREDICTED: similar to splicing factor 3b, subunit 3, partial [Strongylocentrotus purpuratus]
isotig17145	17.5515	45.9542	1.3886	Up	3.02e-05	0.000344565	gi|291237921|ref|XP_002738880.1|/1.42864e-28/PREDICTED: Notch gene homolog 3-like [Saccoglossus kowalevskii]
isotig15595	282.371	739.01	1.388	Up	1.26e-77	1.86e-75	gi|184186115|ref|NP_001116980.1|/2.24054e-53/histone H2 A.F/Z [Strongylocentrotus purpuratus]
isotig06040	51.9732	135.829	1.38595	Up	1.65e-68	2.18e-66	gi|115692122|ref|XP_785810.2|/0/PREDICTED: similar to myosin heavy chain [Strongylocentrotus purpuratus]
isotig15581	116.031	302.878	1.38423	Up	1.14e-32	7.15e-31	gi|115920205|ref|XP_783617.2|/2.95058e-70/PREDICTED: similar to membrane alanine aminopeptidase precursor variant [Strongylocentrotus purpuratus]
isotig09738	30.6684	79.9115	1.38165	Up	6.07e-08	1.07e-06	-
isotig13076	164.174	427.668	1.38126	Up	7.69e-174	3.11e-171	gi|47551251|ref|NP_999808.1|/0/heat shock protein gp96 [Strongylocentrotus purpuratus]
isotig15164	41.2656	107.187	1.37713	Up	2.98e-13	8.76e-12	gi|115610690|ref|XP_793217.2|/1.40859e-133/PREDICTED: similar to Dnajb11 protein [Strongylocentrotus purpuratus]
isotig13291	129.217	334.829	1.37363	Up	9.12e-65	1.11e-62	-
isotig07385	29.2142	75.5936	1.37159	Up	5.59e-12	1.5e-10	gi|215882299|gb|ACJ70738.1|/0/actin isoform 2 [Holothuria glaberrima]
isotig22879	456.625	1180.94	1.37085	Up	2.96e-59	3.28e-57	-
isotig13626	29.2085	75.4822	1.36975	Up	4.27e-13	1.24e-11	-
isotig13110	44.094	113.8	1.36784	Up	5.51e-30	3.26e-28	gi|72014808|ref|XP_782589.1|/0/PREDICTED: similar to Ruvbl1 protein [Strongylocentrotus purpuratus]
isotig14123	14.8722	38.3698	1.36736	Up	1.92e-06	2.72e-05	gi|115969396|ref|XP_001175584.1|/1.70622e-06/PREDICTED: hypothetical protein [Strongylocentrotus purpuratus]
isotig14576	14.1965	36.6108	1.36673	Up	9.12e-06	0.000115923	gi|193788689|ref|NP_001123287.1|/2.41774e-113/E2F transcription factor 3 [Strongylocentrotus purpuratus]
isotig15131	15.6357	40.3222	1.36673	Up	9.12e-06	0.000115852	gi|148236925|ref|NP_001090398.1|/5.27326e-80/protein phosphatase 1 regulatory inhibitor subunit 8 [Xenopus laevis]
isotig21349	26.2023	67.532	1.36588	Up	4.37e-05	0.0004813	-
isotig18614	81.4051	209.589	1.36437	Up	3.1e-16	1.08e-14	gi|115899553|ref|XP_784460.2|/4.93466e-85/PREDICTED: similar to thioredoxin peroxidase [Strongylocentrotus purpuratus]
isotig13715	15.6895	40.2982	1.36092	Up	2.26e-07	3.69e-06	-
isotig08923	11.0748	28.4201	1.35962	Up	1.06e-06	1.55e-05	gi|72134753|ref|XP_798362.1|/6.99809e-72/PREDICTED: similar to restricted expression proliferation associated protein-100 [Strongylocentrotus purpuratus]
isotig15836	103.442	265.23	1.35842	Up	4.11e-27	2.2e-25	-
isotig14927	16.1395	41.3692	1.35796	Up	5.02e-06	6.71e-05	-
isotig25028	392.209	1004.77	1.35718	Up	2.61e-42	2.02e-40	gi|72126006|ref|XP_800484.1|/5.11191e-23/PREDICTED: hypothetical protein [Strongylocentrotus purpuratus]
isotig07195	140.861	360.511	1.35577	Up	5.64e-65	6.97e-63	gi|71841591|gb|AAZ43086.1|/1.83264e-134/ependymin-related protein precursor [Apostichopus japonicus]
isotig17164	19.243	49.2493	1.35577	Up	2.39e-05	0.000278668	-
isotig20314	28.8565	73.6984	1.35274	Up	8.11e-06	0.000104011	-
isotig16039	23.2675	59.4243	1.35274	Up	5.86e-07	8.99e-06	gi|72062584|ref|XP_796914.1|/2.07472e-13/PREDICTED: hypothetical protein [Strongylocentrotus purpuratus]
isotig17477	22.3035	56.9621	1.35274	Up	8.11e-06	0.000104141	-
isotig03245	14.5596	37.1846	1.35274	Up	8.11e-06	0.000104076	-
isotig16013	99.8021	254.357	1.34972	Up	2.68e-25	1.37e-23	gi|115925190|ref|XP_001181560.1|/3.93808e-28/PREDICTED: similar to LOC398543 protein [Strongylocentrotus purpuratus]
isotig27701	48.9636	124.777	1.34957	Up	3.88e-05	0.000430634	-
isotig16466	28.8638	73.5277	1.34903	Up	6.92e-08	1.21e-06	-
isotig17969	28.6222	72.8737	1.34826	Up	9.44e-07	1.4e-05	gi|72008807|ref|XP_784907.1|/2.79033e-65/PREDICTED: similar to MGC84447 protein [Strongylocentrotus purpuratus]
isotig13673	22.5986	57.4908	1.3471	Up	6.19e-10	1.4e-08	-
isotig19084	30.581	77.6043	1.3435	Up	1.52e-06	2.19e-05	-
isotig03877	47.3919	119.843	1.33843	Up	2.45e-06	3.42e-05	gi|115738180|ref|XP_797556.2|/5.71897e-44/PREDICTED: similar to ribosomal protein L44 [Strongylocentrotus purpuratus]
isotig08778	17.1067	43.2587	1.33843	Up	2.45e-06	3.42e-05	gi|72160095|ref|XP_788101.1|/3.27122e-22/PREDICTED: similar to glutathione S-transferase class-alpha [Strongylocentrotus purpuratus]
isotig29294	145.96	369.097	1.33843	Up	7.34e-09	1.45e-07	-
isotig02780	30.7592	77.5989	1.33502	Up	4.51e-12	1.22e-10	gi|115645589|ref|XP_001201782.1|/9.77637e-48/PREDICTED: hypothetical protein, partial [Strongylocentrotus purpuratus]
isotig13312	47.9706	120.903	1.33363	Up	6.27e-23	2.96e-21	-
isotig28016	64.9002	163.501	1.33301	Up	3.95e-06	5.36e-05	gi|47550997|ref|NP_999672.1|/6.25782e-09/secreted frizzled-related protein [Strongylocentrotus purpuratus]
isotig24966	61.6369	155.14	1.3317	Up	1.59e-07	2.65e-06	gi|238776803|ref|NP_001154909.1|/8.90885e-49/extracellular transglutaminase [Strongylocentrotus purpuratus]
isotig09449	22.4676	56.3746	1.3272	Up	8.78e-08	1.52e-06	-
isotig19736	32.382	81.2515	1.3272	Up	2.17e-06	3.05e-05	-
isotig16095	18.1149	45.453	1.3272	Up	1.88e-05	0.000225104	-
isotig18879	51.9784	130.422	1.3272	Up	4.36e-10	9.97e-09	gi|291235572|ref|XP_002737711.1|/1.82814e-66/PREDICTED: coated vesicle membrane protein-like isoform 2 [Saccoglossus kowalevskii]
isotig13541	16.6612	41.8055	1.3272	Up	8.78e-08	1.52e-06	-
isotig21646	77.1261	193.149	1.32442	Up	2.93e-11	7.45e-10	gi|198426355|ref|XP_002130554.1|/2.72708e-06/PREDICTED: similar to ADP-ribosylation factor 5 [Ciona intestinalis]
isotig10927	17.6513	44.0768	1.32025	Up	3.04e-05	0.000345965	gi|260790778|ref|XP_002590418.1|/3.57618e-103/hypothetical protein BRAFLDRAFT_275640 [Branchiostoma floridae]
isotig14838	23.6837	59.0806	1.31879	Up	7.78e-08	1.35e-06	gi|72054549|ref|XP_782650.1|/5.9387e-35/PREDICTED: hypothetical protein [Strongylocentrotus purpuratus]
isotig17857	25.8249	64.276	1.31552	Up	5.64e-06	7.49e-05	-
isotig02881	103.146	255.776	1.31019	Up	1.35e-43	1.08e-41	gi|241988732|dbj|BAH79732.1|/0/actin [Apostichopus japonicus]
isotig17299	18.6347	46.0267	1.30448	Up	7.96e-05	0.00082653	gi|291230008|ref|XP_002734959.1|/3.74904e-58/PREDICTED: Methylmalonyl-CoA Epimerase family member (mce-1)-like [Saccoglossus kowalevskii]
isotig16024	21.2379	52.4564	1.30448	Up	4.99e-06	6.67e-05	gi|9837385|gb|AAG00554.1|AF286475_1/2.63429e-08/retinitis pigmentosa GTPase regulator-like protein [Takifugu rubripes]
isotig20014	32.3535	79.9115	1.30448	Up	4.99e-06	6.68e-05	gi|291221475|ref|XP_002730746.1|/3.30986e-15/PREDICTED: hypothetical protein [Saccoglossus kowalevskii]
isotig20826	31.9455	78.7741	1.30211	Up	1.47e-05	0.000179268	gi|308324511|gb|ADO29390.1|/5.17601e-09/PCNA-associated factor [Ictalurus punctatus]
isotig08993	21.3688	52.6194	1.30009	Up	3.37e-08	6.15e-07	gi|260803411|ref|XP_002596583.1|/2.43688e-152/hypothetical protein BRAFLDRAFT_154496 [Branchiostoma floridae]
isotig13576	48.0894	118.255	1.29812	Up	1.48e-18	5.72e-17	-
isotig00009	13.5697	33.3621	1.29782	Up	8.03e-06	0.000103406	gi|156376405|ref|XP_001630351.1|/9.10155e-53/predicted protein [Nematostella vectensis]
isotig08962	18.4326	45.3178	1.29782	Up	8.03e-06	0.000103341	gi|297578306|gb|ADI46638.1|/6.44875e-33/Fras1-like extracellular matrix protein 2a [Danio rerio]
isotig18772	113.476	278.798	1.29683	Up	1.63e-19	6.51e-18	-
isotig15943	57.2181	140.475	1.29577	Up	6.61e-14	2e-12	gi|291238474|ref|XP_002739154.1|/1.62119e-67/PREDICTED: synaptosomal-associated protein 25-like [Saccoglossus kowalevskii]
isotig12923	33.1722	81.4247	1.29549	Up	5.4e-08	9.6e-07	gi|51948422|ref|NP_001004225.1|/2.44097e-66/ES1 protein homolog, mitochondrial precursor [Rattus norvegicus]
isotig13827	12.3444	30.2825	1.29463	Up	2.37e-05	0.000276274	-
isotig20351	29.1571	71.5267	1.29463	Up	2.37e-05	0.000276118	-
isotig20643	43.2876	105.9	1.29067	Up	4.55e-07	7.15e-06	-
isotig22646	515.387	1260.14	1.28985	Up	1.55e-58	1.69e-56	-
isotig07781	89.2298	218.043	1.28902	Up	2.24e-20	9.41e-19	gi|75571591|sp|Q66S17.1|NATT3_THANI/1.64009e-18/RecName: Full=Natterin-3; Flags: Precursor
isotig14685	142.964	348.941	1.28733	Up	9.17e-39	6.43e-37	-
isotig14150	13.0629	31.8663	1.28656	Up	3.82e-05	0.000425397	gi|198436384|ref|XP_002131454.1|/2.11426e-40/PREDICTED: similar to Ferric-chelate reductase 1 (Stromal cell-derived receptor 2) (SDR-2) [Ciona intestinalis]
isotig14553	14.0762	34.3383	1.28656	Up	3.82e-05	0.000425167	gi|72039955|ref|XP_790832.1|/8.92877e-124/PREDICTED: similar to MGC139121 protein [Strongylocentrotus purpuratus]
isotig13907	251.359	612.975	1.28608	Up	6.06e-79	9.19e-77	gi|72086008|ref|XP_793277.1|/1.55084e-122/PREDICTED: similar to heterogeneous nuclear ribonucleoprotein R [Strongylocentrotus purpuratus]
isotig14382	23.2688	56.6398	1.28342	Up	7.63e-08	1.33e-06	gi|260834207|ref|XP_002612103.1|/1.38488e-143/hypothetical protein BRAFLDRAFT_287019 [Branchiostoma floridae]
isotig03092	33.6833	81.8	1.28007	Up	4.83e-16	1.66e-14	gi|115889600|ref|XP_782967.2|/2.62581e-65/PREDICTED: similar to zinc finger protein 395 [Strongylocentrotus purpuratus]
isotig19087	24.122	58.489	1.27781	Up	6.17e-05	0.000654951	gi|57085487|ref|XP_546165.1|/4.08094e-49/PREDICTED: similar to DnaJ homolog, subfamily C, member 9 [Canis familiaris]
isotig17148	71.0369	171.774	1.27387	Up	3.18e-14	9.86e-13	gi|73620904|sp|Q9GV77.1|FREM2_LYTVA/9.19156e-153/RecName: Full=Extracellular matrix protein 3; AltName: Full=FREM2 homolog; Flags: Precursor
isotig11359	33.3224	80.4757	1.27206	Up	1.83e-05	0.000220178	-
isotig25395	72.8475	175.832	1.27124	Up	1.08e-07	1.84e-06	gi|260824381|ref|XP_002607146.1|/1.42422e-08/hypothetical protein BRAFLDRAFT_118658 [Branchiostoma floridae]
isotig13512	15.2517	36.7971	1.27062	Up	1.03e-06	1.51e-05	gi|115653522|ref|XP_001200208.1|/7.0023e-29/PREDICTED: similar to titin isoform novex-1, partial [Strongylocentrotus purpuratus]
isotig14036	46.7957	112.721	1.26831	Up	4.86e-15	1.58e-13	-
isotig11251	45.3157	108.966	1.2658	Up	1e-08	1.95e-07	gi|115733038|ref|XP_790682.2|/4.81844e-41/PREDICTED: similar to matrix metalloproteinase 16 [Strongylocentrotus purpuratus]
isotig17595	66.6449	160.171	1.26504	Up	1.17e-12	3.31e-11	gi|72110360|ref|XP_780696.1|/4.43152e-117/PREDICTED: hypothetical protein isoform 1 [Strongylocentrotus purpuratus]
isotig15707	19.7074	47.2556	1.26175	Up	1.61e-05	0.000195439	-
isotig14824	160.058	383.495	1.26062	Up	3.15e-40	2.3e-38	gi|126697294|gb|ABO26604.1|/2.85727e-31/sigma class glutathione-s-transferase 3 [Haliotis discus discus]
isotig16765	25.5391	61.1063	1.25861	Up	4.83e-06	6.47e-05	gi|72092631|ref|XP_782128.1|/6.33946e-67/PREDICTED: hypothetical protein [Strongylocentrotus purpuratus]
isotig18352	53.0838	126.918	1.25755	Up	1.5e-09	3.2e-08	gi|115693361|ref|XP_001188704.1|/1.47503e-15/PREDICTED: hypothetical protein [Strongylocentrotus purpuratus]
isotig20378	51.8637	123.953	1.25699	Up	4.61e-08	8.27e-07	gi|291235504|ref|XP_002737683.1|/3.36929e-41/PREDICTED: small nuclear ribonucleoprotein polypeptide E-like [Saccoglossus kowalevskii]
isotig20479	29.5808	70.5779	1.25456	Up	4.75e-05	0.000520059	-
isotig18687	184.967	440.57	1.2521	Up	1.22e-28	6.93e-27	gi|72032169|ref|XP_798746.1|/1.03242e-50/PREDICTED: similar to ENSANGP00000021579 [Strongylocentrotus purpuratus]
isotig16768	54.0462	128.509	1.2496	Up	3.83e-11	9.63e-10	gi|72167423|ref|XP_781087.1|/1.07385e-90/PREDICTED: similar to secreted frizzled-related protein 1 [Strongylocentrotus purpuratus]
isotig14053	28.5621	67.8483	1.24821	Up	2.1e-09	4.42e-08	gi|115735421|ref|XP_780709.2|/1.26379e-97/PREDICTED: similar to forkhead transcription factor C [Strongylocentrotus purpuratus]
isotig14051	20.7113	49.1627	1.24715	Up	3.86e-07	6.13e-06	gi|15667690|gb|AAL05452.1|AF334142_1/2.66039e-105/cyclin B [Patiria pectinifera]
isotig14399	26.3372	62.4303	1.24515	Up	3.57e-08	6.48e-07	gi|72142179|ref|XP_786966.1|/2.6772e-163/PREDICTED: similar to Ubiquitin specific protease 14 (tRNA-guanine transglycosylase) [Strongylocentrotus purpuratus]
isotig18647	811.316	1923.15	1.24513	Up	1.38e-118	3.21e-116	gi|33590491|gb|AAQ22771.1|/2.96449e-21/serine proteinase inhibitor [Procambarus clarkii]
isotig14448	27.6478	65.5185	1.24474	Up	1.97e-08	3.7e-07	gi|115751677|ref|XP_001190098.1|/1.26498e-48/PREDICTED: similar to leucine-rich PPR-motif containing, partial [Strongylocentrotus purpuratus]
isotig19310	56.7862	134.47	1.24368	Up	3.33e-09	6.86e-08	gi|291243730|ref|XP_002741758.1|/9.48683e-35/PREDICTED: butyrylcholinesterase-like [Saccoglossus kowalevskii]
isotig14283	15.4178	36.5019	1.24337	Up	2.27e-05	0.000267669	gi|115896551|ref|XP_795729.2|/1.47943e-102/PREDICTED: similar to Cysteine-rich with EGF-like domains 2 [Strongylocentrotus purpuratus]
isotig13938	15.0122	35.5276	1.24281	Up	1.24e-05	0.000153799	gi|47550973|ref|NP_999660.1|/0/KRP170 [Strongylocentrotus purpuratus]
isotig24808	470.168	1112.39	1.24242	Up	1.9e-41	1.43e-39	gi|298286501|ref|NP_001177240.1|/1.5496e-06/selenoprotein H [Ciona intestinalis]
isotig13248	102.63	242.634	1.24133	Up	2.95e-42	2.28e-40	-
isotig20868	63.628	149.674	1.23409	Up	8.43e-09	1.66e-07	gi|115929097|ref|XP_001181626.1|/7.96695e-18/PREDICTED: similar to laminin, gamma 1, partial [Strongylocentrotus purpuratus]
isotig20780	45.6372	107.354	1.23409	Up	9.85e-07	1.45e-05	-
isotig02352	13.9246	32.7554	1.23409	Up	3.65e-05	0.000409915	-
isotig17621	63.5607	149.137	1.23043	Up	2.03e-11	5.21e-10	-
isotig01107	425.799	996.484	1.22667	Up	2.32e-40	1.71e-38	gi|188572401|gb|ACD65107.1|/2.41194e-60/putative ubiquitin/40S ribosomal protein RPS27A fusion protein [Novocrania anomala]
isotig13608	69.8087	163.253	1.22563	Up	8.31e-23	3.9e-21	-
isotig18286	28.439	66.4924	1.22532	Up	1.74e-05	0.000209909	gi|72114725|ref|XP_780755.1|/1.35167e-16/PREDICTED: similar to inhibitor of DNA binding 4 [Strongylocentrotus purpuratus]
isotig17132	25.1346	58.7667	1.22532	Up	1.74e-05	0.000209786	gi|115707541|ref|XP_787738.2|/3.43979e-06/PREDICTED: similar to GA17704-PA, partial [Strongylocentrotus purpuratus]
isotig15713	73.8612	172.548	1.22411	Up	6.48e-16	2.21e-14	-
isotig15969	24.9918	58.1702	1.21882	Up	4.57e-06	6.14e-05	gi|72038951|ref|XP_792885.1|/5.50732e-22/PREDICTED: similar to small zinc finger-like protein [Strongylocentrotus purpuratus]
isotig15311	21.5821	50.2043	1.21797	Up	8.35e-06	0.000106844	-
isotig08961	54.6714	127.117	1.2173	Up	2.46e-16	8.61e-15	gi|73620904|sp|Q9GV77.1|FREM2_LYTVA/0/RecName: Full=Extracellular matrix protein 3; AltName: Full=FREM2 homolog; Flags: Precursor
isotig14015	31.7653	73.8434	1.21702	Up	8.51e-10	1.87e-08	gi|115814262|ref|XP_790819.2|/8.83346e-75/PREDICTED: similar to LOC494719 protein [Strongylocentrotus purpuratus]
isotig27758	60.7396	140.975	1.21473	Up	5.12e-05	0.000555599	gi|72066307|ref|XP_784645.1|/9.14214e-37/PREDICTED: similar to enhancer of rudimentary homolog [Strongylocentrotus purpuratus]
isotig20269	30.9576	71.8516	1.21473	Up	5.12e-05	0.000555306	gi|115687302|ref|XP_785644.2|/1.09291e-63/PREDICTED: similar to scavenger receptor cysteine-rich protein type 12 precursor [Strongylocentrotus purpuratus]
isotig19963	56.5472	131.117	1.21333	Up	2.96e-08	5.42e-07	-
isotig23732	38.8088	89.987	1.21333	Up	9.41e-05	0.000956034	-
isotig13759	20.6829	47.8421	1.20984	Up	3.2e-07	5.14e-06	-
isotig16029	23.2482	53.75	1.20914	Up	1.33e-05	0.000164333	-
isotig15403	30.899	71.2595	1.20552	Up	1.54e-07	2.58e-06	-
isotig05178	29.5014	67.9983	1.20472	Up	6.32e-17	2.26e-15	gi|196001359|ref|XP_002110547.1|/0/conserved hypothetical protein [Trichoplax adhaerens]
isotig13287	51.1752	117.391	1.19781	Up	1.53e-19	6.13e-18	-
isotig13793	64.1361	146.969	1.19631	Up	8.76e-19	3.43e-17	-
isotig06360	39.695	90.8126	1.19393	Up	1.99e-13	5.92e-12	gi|56118384|ref|NP_001007946.1|/4.26164e-34/serine/arginine-rich splicing factor 12 [Xenopus (Silurana) tropicalis]
isotig14377	25.798	59.0196	1.19393	Up	2.15e-07	3.52e-06	-
isotig13314	13.0766	29.7891	1.1878	Up	8.89e-06	0.000113147	-
isotig16821	26.5596	60.3944	1.18518	Up	1.62e-05	0.000196681	gi|193643453|ref|XP_001947017.1|/4.66414e-30/PREDICTED: similar to ubiquitin like CG3450-PA [Acyrthosiphon pisum]
isotig13566	32.0858	72.8347	1.18269	Up	1.26e-10	3.01e-09	gi|115973163|ref|XP_001178122.1|/7.99064e-155/PREDICTED: similar to formin binding protein 11-related protein [Strongylocentrotus purpuratus]
isotig13532	48.8992	110.945	1.18197	Up	1.16e-15	3.92e-14	-
isotig17584	31.7615	72.0315	1.18135	Up	7.76e-06	0.000100152	gi|114326278|ref|NP_776957.2|/1.77523e-40/dnaJ homolog subfamily B member 6 [Bos taurus]
isotig15772	20.5226	46.4655	1.17895	Up	5.44e-05	0.000585665	gi|242009521|ref|XP_002425532.1|/2.62138e-59/bromodomain-containing protein, putative [Pediculus humanus corporis]
isotig22504	44.0801	99.5433	1.1752	Up	2.59e-05	0.000298552	gi|67508839|emb|CAJ00309.1|/4.16858e-19/translation elongation factor 1B delta 2 subunit [Sphaerechinus granularis]
isotig20234	36.0242	81.3513	1.1752	Up	2.59e-05	0.000298719	gi|115645582|ref|XP_001201765.1|/2.02554e-33/PREDICTED: hypothetical protein, partial [Strongylocentrotus purpuratus]
isotig08509	9.97029	22.4584	1.17155	Up	4.74e-05	0.000518625	gi|72077337|ref|XP_792982.1|/1.03932e-71/PREDICTED: similar to Baf57 [Strongylocentrotus purpuratus]
isotig17982	69.3608	155.69	1.16648	Up	1.17e-10	2.8e-09	-
isotig13169	56.1015	125.921	1.1664	Up	9.83e-23	4.61e-21	gi|72011141|ref|XP_787042.1|/1.09047e-11/PREDICTED: hypothetical protein [Strongylocentrotus purpuratus]
isotig19802	46.5771	104.436	1.16493	Up	1.36e-06	1.96e-05	gi|91094431|ref|XP_969591.1|/2.59113e-63/PREDICTED: similar to AGAP008909-PA [Tribolium castaneum]
isotig14230	46.2049	103.602	1.16493	Up	7.47e-12	1.99e-10	-
isotig07655	53.3554	119.374	1.16178	Up	2.41e-11	6.15e-10	gi|72157893|ref|XP_790505.1|/4.39797e-23/PREDICTED: similar to fibropellin Ia [Strongylocentrotus purpuratus]
isotig13521	57.9692	129.498	1.15957	Up	1.54e-17	5.7e-16	-
isotig15067	71.4052	159.1	1.15583	Up	4.97e-15	1.61e-13	gi|260795430|ref|XP_002592708.1|/4.43719e-58/hypothetical protein BRAFLDRAFT_67148 [Branchiostoma floridae]
isotig13533	79.9738	178.067	1.15482	Up	2.61e-23	1.24e-21	gi|291223286|ref|XP_002731641.1|/6.48777e-11/PREDICTED: synaptopodin-2, putative-like [Saccoglossus kowalevskii]
isotig13154	17.8097	39.6333	1.15405	Up	3.07e-08	5.61e-07	gi|115916049|ref|XP_787964.2|/7.25009e-59/PREDICTED: similar to DNA-repair protein complementing XP-A cells homolog (Xeroderma pigmentosum group A-complementing protein homolog) [Strongylocentrotus purpuratus]
isotig18931	30.3349	67.4655	1.15317	Up	6.56e-05	0.000693413	gi|291240847|ref|XP_002740329.1|/3.65897e-67/PREDICTED: ADP-ribosylation factor GTPase activating protein 2-like [Saccoglossus kowalevskii]
isotig25821	1072.34	2379.57	1.14994	Up	6.31e-71	8.56e-69	gi|72009850|ref|XP_782034.1|/1.88018e-52/PREDICTED: similar to 40S ribosomal protein S20 (S22) [Strongylocentrotus purpuratus]
isotig20739	330.256	731.174	1.14663	Up	6.27e-34	4.05e-32	gi|156371062|ref|XP_001628585.1|/4.20345e-38/predicted protein [Nematostella vectensis]
isotig14050	25.3885	56.1831	1.14596	Up	3.76e-07	6e-06	gi|260802058|ref|XP_002595910.1|/7.49563e-34/hypothetical protein BRAFLDRAFT_98560 [Branchiostoma floridae]
isotig07194	82.4905	182.534	1.14586	Up	1.69e-26	8.83e-25	gi|71841591|gb|AAZ43086.1|/7.79781e-117/ependymin-related protein precursor [Apostichopus japonicus]
isotig14776	20.1844	44.6572	1.14565	Up	2.71e-05	0.000311332	gi|120537508|gb|AAI29205.1|/1.68243e-55/Zgc:158328 [Danio rerio]
isotig13274	18.8836	41.7709	1.14536	Up	1.81e-07	2.99e-06	-
isotig19131	39.9869	88.375	1.14411	Up	6.18e-06	8.11e-05	gi|115697588|ref|XP_001202616.1|/8.15217e-58/PREDICTED: hypothetical protein, partial [Strongylocentrotus purpuratus]
isotig15187	43.9739	97.0967	1.14278	Up	2.31e-09	4.85e-08	gi|115707346|ref|XP_781282.2|/3.00634e-111/PREDICTED: similar to FK506 binding protein 4, partial [Strongylocentrotus purpuratus]
isotig13189	26.0296	57.4298	1.14165	Up	1.28e-10	3.05e-09	gi|115649182|ref|XP_001179024.1|/0/PREDICTED: hypothetical protein [Strongylocentrotus purpuratus]
isotig13280	23.3063	51.378	1.14043	Up	8.6e-09	1.69e-07	-
isotig14273	21.8156	48.0518	1.13923	Up	5.37e-06	7.15e-05	gi|291226966|ref|XP_002733460.1|/3.02595e-163/PREDICTED: ZYGote defective: embryonic lethal family member (zyg-9)-like, partial [Saccoglossus kowalevskii]
isotig19368	44.7473	98.5416	1.13893	Up	2.57e-06	3.57e-05	-
isotig13350	19.7728	43.5221	1.13823	Up	2.86e-07	4.61e-06	-
isotig21528	68.0874	149.848	1.13804	Up	1.38e-07	2.31e-06	gi|115903825|ref|XP_787192.2|/8.51058e-35/PREDICTED: similar to Eukaryotic translation initiation factor 3, subunit 8 [Strongylocentrotus purpuratus]
isotig14957	35.0168	77.0568	1.13788	Up	6.64e-08	1.16e-06	-
isotig19547	150.675	330.809	1.13456	Up	1.18e-17	4.37e-16	gi|291240053|ref|XP_002739934.1|/2.73876e-39/PREDICTED: far upstream element-binding protein-like [Saccoglossus kowalevskii]
isotig13692	164.812	360.663	1.12983	Up	1.16e-41	8.76e-40	-
isotig19115	39.7099	86.8937	1.12975	Up	8.49e-06	0.000108647	-
isotig16410	35.6839	77.6859	1.12238	Up	1.47e-06	2.13e-05	gi|38383179|gb|AAH62507.1|/6.5172e-121/tissue specific transplantation antigen P35B [Xenopus (Silurana) tropicalis]
isotig13441	30.0089	65.2967	1.12162	Up	1.59e-09	3.39e-08	-
isotig16137	32.3399	70.3686	1.12162	Up	3.07e-06	4.23e-05	gi|115727572|ref|XP_788696.2|/3.55079e-167/PREDICTED: similar to SWI/SNF-related matrix-associated actin-dependent regulator of chromatin a5 isoform 2 [Strongylocentrotus purpuratus]
isotig03331	222.065	482.519	1.11961	Up	1.2e-30	7.25e-29	gi|72065171|ref|XP_791790.1|/1.12613e-158/PREDICTED: hypothetical protein [Strongylocentrotus purpuratus]
isotig24948	1753.92	3808.54	1.11866	Up	1.96e-115	4.49e-113	gi|307006443|gb|ADN23506.1|/1.64963e-42/60S ribosomal protein L32 [Hyalomma marginatum rufipes]
isotig13495	29.1026	63.1647	1.11797	Up	5.9e-09	1.18e-07	gi|291240531|ref|XP_002740164.1|/9.43585e-74/PREDICTED: DNA directed RNA polymerase II polypeptide E-like [Saccoglossus kowalevskii]
isotig07540	43.0791	93.2543	1.11418	Up	1.15e-17	4.27e-16	gi|115960916|ref|XP_001196080.1|/3.6725e-08/PREDICTED: similar to vesicle-associated protein (VAP-1) [Strongylocentrotus purpuratus]
isotig16211	29.846	64.4635	1.11094	Up	1.01e-05	0.00012728	-
isotig14586	103.396	222.871	1.10802	Up	1.11e-20	4.76e-19	-
isotig15720	33.0575	71.1824	1.10654	Up	1.75e-06	2.5e-05	gi|115668563|ref|XP_784011.2|/2.82885e-178/PREDICTED: hypothetical protein [Strongylocentrotus purpuratus]
isotig16779	40.9372	88.0439	1.10481	Up	7.3e-07	1.1e-05	gi|115735368|ref|XP_783107.2|/3.30147e-15/PREDICTED: hypothetical protein [Strongylocentrotus purpuratus]
isotig19357	39.9394	85.8977	1.10481	Up	1.84e-05	0.000220345	-
isotig20986	58.2227	125.072	1.10311	Up	1.52e-06	2.19e-05	gi|196009199|ref|XP_002114465.1|/4.1012e-06/hypothetical protein TRIADDRAFT_58319 [Trichoplax adhaerens]
isotig20425	1512.59	3247.37	1.10225	Up	5.64e-140	1.59e-137	gi|260815147|ref|XP_002602335.1|/1.08911e-84/hypothetical protein BRAFLDRAFT_268377 [Branchiostoma floridae]
isotig15543	577.245	1238.08	1.10084	Up	6.97e-91	1.26e-88	gi|291243051|ref|XP_002741409.1|/5.04348e-146/PREDICTED: calreticulin-like [Saccoglossus kowalevskii]
isotig15704	114.792	245.86	1.09882	Up	7.22e-19	2.84e-17	-
isotig18662	285.685	611.775	1.09858	Up	4.91e-32	3.02e-30	gi|72110985|ref|XP_793826.1|/1.00696e-21/PREDICTED: hypothetical protein [Strongylocentrotus purpuratus]
isotig13150	43.7598	93.6996	1.09844	Up	1.86e-16	6.53e-15	gi|194222569|ref|XP_001494139.2|/2.62532e-24/PREDICTED: similar to Golgi integral membrane protein 4 (Golgi phosphoprotein 4) (Golgi integral membrane protein, cis) (GIMPc) (Golgi-localized phosphoprotein of 130 kDa) (Golgi phosphoprotein of 130 kDa) [Equus caballus]
isotig28708	1431.87	3059.57	1.09543	Up	3.53e-58	3.79e-56	gi|72005065|ref|XP_780348.1|/3.70568e-30/PREDICTED: similar to ribosomal protein L36 [Strongylocentrotus purpuratus]
isotig16154	32.4492	69.3343	1.09539	Up	5.73e-06	7.59e-05	-
isotig08561	10.075	21.522	1.09503	Up	7.02e-05	0.000734677	-
isotig16299	124.204	264.901	1.09274	Up	1.51e-18	5.83e-17	gi|94469060|gb|ABF18379.1|/2.99715e-104/transaldolase [Aedes aegypti]
isotig23965	954.024	2033.75	1.09204	Up	7.02e-65	8.62e-63	gi|258406694|gb|ACV72068.1|/5.71776e-58/ribosomal-like protein [Phragmatopoma lapidosa]
isotig28945	1313.12	2796.39	1.09057	Up	2.82e-49	2.51e-47	gi|159145748|gb|ABW90411.1|/3.75731e-13/putative ribosomal protein P2 [Barentsia elongata]
isotig13510	85.0285	181.028	1.09019	Up	6.27e-22	2.85e-20	gi|19702209|emb|CAD28789.1|/1.07582e-37/transglutaminase-like protein [Paracentrotus lividus]
isotig17484	51.4683	109.522	1.08947	Up	1.51e-07	2.53e-06	gi|126722137|emb|CAM57106.1|/1.6088e-98/Dap5 protein [Strongylocentrotus purpuratus]
isotig14446	25.6162	54.4731	1.08849	Up	4.31e-06	5.81e-05	-
isotig13379	14.0431	29.8154	1.08619	Up	5.26e-05	0.000569739	-
isotig23705	572.823	1213.37	1.08286	Up	9.38e-40	6.76e-38	gi|50344812|ref|NP_001002079.1|/8.47317e-71/40S ribosomal protein S13 [Danio rerio]
isotig10421	301.293	636.558	1.07912	Up	2.99e-36	2.02e-34	gi|41152439|ref|NP_955930.1|/5.90627e-85/60S ribosomal protein L10a [Danio rerio]
isotig10296	66.5737	140.542	1.07797	Up	1.32e-08	2.53e-07	gi|61654630|gb|AAX48841.1|/1.64757e-62/L10e/P0 [Suberites domuncula]
isotig16523	55.2032	116.538	1.07797	Up	1.32e-08	2.52e-07	gi|115929097|ref|XP_001181626.1|/5.48521e-21/PREDICTED: similar to laminin, gamma 1, partial [Strongylocentrotus purpuratus]
isotig22101	843.493	1778.32	1.07607	Up	1.61e-64	1.95e-62	gi|237862684|gb|ACR24967.1|/4.64538e-64/ribosomal protein S16 [Lepidochitona cinerea]
isotig05388	52.289	110.224	1.07586	Up	2.87e-13	8.47e-12	gi|260841234|ref|XP_002613833.1|/1.38534e-167/hypothetical protein BRAFLDRAFT_114024 [Branchiostoma floridae]
isotig12667	79.9738	168.322	1.07363	Up	8.29e-05	0.000856432	-
isotig04850	13.6095	28.6442	1.07363	Up	8.29e-05	0.000856003	gi|115974430|ref|XP_001177692.1|/3.09616e-94/PREDICTED: similar to Nuclear factor of activated T-cells 5, tonicity-responsive [Strongylocentrotus purpuratus]
isotig16474	33.234	69.8607	1.07182	Up	1.22e-05	0.000151584	-
isotig18041	64.9576	136.53	1.07164	Up	2.05e-08	3.85e-07	-
isotig26896	141.889	298.226	1.07164	Up	2.05e-08	3.85e-07	gi|72111128|ref|XP_780892.1|/1.49706e-23/PREDICTED: similar to death-associated protein [Strongylocentrotus purpuratus]
isotig13654	17.9015	37.6054	1.07086	Up	2.95e-05	0.000337837	-
isotig16129	64.7343	135.78	1.06867	Up	4.26e-10	9.78e-09	gi|115629150|ref|XP_001178435.1|/5.30101e-38/PREDICTED: hypothetical protein [Strongylocentrotus purpuratus]
isotig20875	112.995	236.382	1.06487	Up	1.18e-10	2.83e-09	-
isotig15136	44.6231	93.2445	1.06323	Up	2.77e-08	5.09e-07	gi|115653212|ref|XP_791582.2|/4.17529e-81/PREDICTED: hypothetical protein [Strongylocentrotus purpuratus]
isotig14910	874.418	1826.45	1.06265	Up	2.32e-139	6.38e-137	gi|72005577|ref|XP_783473.1|/1.40278e-123/PREDICTED: hypothetical protein [Strongylocentrotus purpuratus]
isotig17657	59.7784	124.657	1.06026	Up	5.72e-08	1.01e-06	-
isotig20131	80.3808	167.541	1.05959	Up	2.09e-08	3.91e-07	gi|291236959|ref|XP_002738406.1|/1.01425e-40/PREDICTED: eukaryotic translation initiation factor 3, subunit 10 theta, 150/170kDa-like [Saccoglossus kowalevskii]
isotig26700	125.519	261.519	1.059	Up	1.36e-07	2.29e-06	-
isotig11232	311.921	649.886	1.059	Up	7.19e-25	3.62e-23	gi|72104931|ref|XP_789999.1|/8.87405e-21/PREDICTED: similar to cellular retinol-binding protein type 1b [Strongylocentrotus purpuratus]
isotig15228	27.6787	57.6289	1.05801	Up	1.66e-05	0.000200202	gi|115782500|ref|XP_794920.2|/3.27554e-151/PREDICTED: hypothetical protein [Strongylocentrotus purpuratus]
isotig21180	52.9404	110.225	1.05801	Up	1.66e-05	0.000200085	gi|72006830|ref|XP_785133.1|/3.6782e-12/PREDICTED: hypothetical protein [Strongylocentrotus purpuratus]
isotig10259	277.491	577.5	1.05738	Up	4.2e-34	2.72e-32	gi|270313553|gb|ACZ73831.1|/4.25889e-68/oncoprotein [Holothuria glaberrima]
isotig07633	35.9043	74.6506	1.056	Up	7.77e-07	1.17e-05	-
isotig14467	35.1822	73.1254	1.05553	Up	2.82e-07	4.56e-06	-
isotig13950	17.7922	36.9167	1.05303	Up	9.72e-05	0.000978453	gi|291238360|ref|XP_002739097.1|/0/PREDICTED: beta-adrenergic receptor kinase 2-like, partial [Saccoglossus kowalevskii]
isotig15433	84.3761	173.167	1.03726	Up	4.76e-13	1.37e-11	-
isotig22074	54.7766	112.245	1.03502	Up	4.04e-05	0.000447213	-
isotig16564	282.47	578.434	1.03406	Up	2.02e-34	1.32e-32	-
isotig21552	601.829	1231.66	1.03318	Up	1.78e-44	1.48e-42	gi|115744096|ref|XP_791000.2|/3.60593e-86/PREDICTED: similar to Rps9-prov protein [Strongylocentrotus purpuratus]
isotig10249	51.1321	104.493	1.0311	Up	1.05e-06	1.54e-05	gi|291231591|ref|XP_002735746.1|/7.93655e-98/PREDICTED: ribosomal protein S5-like [Saccoglossus kowalevskii]
isotig13965	115.697	236.376	1.03073	Up	3.37e-22	1.56e-20	gi|72005266|ref|XP_780193.1|/8.53326e-142/PREDICTED: similar to proliferation-associated protein 1 isoform 1 [Strongylocentrotus purpuratus]
isotig22399	2465.03	5034.97	1.03038	Up	1.38e-163	5.39e-161	gi|72044438|ref|XP_784515.1|/1.23449e-74/PREDICTED: similar to Rpl13a-prov protein [Strongylocentrotus purpuratus]
isotig14744	25.6047	52.2854	1.03	Up	3.02e-05	0.000343936	gi|260829213|ref|XP_002609556.1|/2.38229e-176/hypothetical protein BRAFLDRAFT_285686 [Branchiostoma floridae]
isotig15513	331.99	677.018	1.02805	Up	1.92e-45	1.63e-43	-
isotig13366	23.5637	48.0391	1.02764	Up	7.9e-07	1.18e-05	-
isotig15033	30.7373	62.6637	1.02764	Up	8.08e-06	0.000103855	gi|115627171|ref|XP_001188174.1|/7.89342e-164/PREDICTED: similar to Cleavage stimulation factor, 3 pre-RNA, subunit 1 [Strongylocentrotus purpuratus]
isotig13556	19.1745	39.0909	1.02764	Up	2.61e-05	0.00030047	gi|72017591|ref|XP_795338.1|/9.24219e-18/PREDICTED: similar to oral tumor suppressor homolog [Strongylocentrotus purpuratus]
isotig15000	37.3551	76.1553	1.02764	Up	7.9e-07	1.18e-05	gi|50745642|ref|XP_420181.1|/1.45477e-157/PREDICTED: hypothetical protein [Gallus gallus]
isotig15384	130.372	265.789	1.02764	Up	3.41e-19	1.35e-17	-
isotig18530	1407.26	2862.32	1.0243	Up	4.05e-130	1.06e-127	gi|72086123|ref|XP_780038.1|/2.57601e-105/PREDICTED: similar to v-fos transformation effector protein isoform 1 [Strongylocentrotus purpuratus]
isotig14947	50.5808	102.59	1.02022	Up	1.05e-08	2.03e-07	-
isotig13843	143.032	290	1.01972	Up	1.89e-27	1.03e-25	-
isotig10295	219.886	445.748	1.01948	Up	2.59e-22	1.2e-20	gi|61654630|gb|AAX48841.1|/1.66568e-62/L10e/P0 [Suberites domuncula]
isotig19436	119.151	241.266	1.01784	Up	1.69e-11	4.37e-10	gi|291242875|ref|XP_002741348.1|/8.3714e-76/PREDICTED: glycine N-methyltransferase-like [Saccoglossus kowalevskii]
isotig14314	29.8968	60.4813	1.0165	Up	3.38e-06	4.62e-05	-
isotig13682	39.4622	79.7926	1.01579	Up	5.92e-09	1.19e-07	-
isotig15839	34.94	70.623	1.01526	Up	1.08e-05	0.000135742	gi|156398676|ref|XP_001638314.1|/2.5382e-06/predicted protein [Nematostella vectensis]
isotig09165	49.5055	99.9381	1.01345	Up	3.39e-10	7.79e-09	gi|115908418|ref|XP_798103.2|/4.51304e-29/PREDICTED: similar to putative monocarboxylate transporter [Strongylocentrotus purpuratus]
isotig16783	50.5329	101.987	1.01309	Up	6.85e-07	1.04e-05	-
isotig28562	113.586	229.022	1.0117	Up	3.02e-05	0.000344304	-
isotig08801	26.5676	53.5678	1.0117	Up	3.34e-09	6.86e-08	gi|72057611|ref|XP_792957.1|/6.49943e-143/PREDICTED: similar to 26S proteasome subunit p44.5 [Strongylocentrotus purpuratus]
isotig13987	71.0264	143.209	1.0117	Up	1.17e-13	3.5e-12	gi|291238428|ref|XP_002739127.1|/0/PREDICTED: predicted protein-like [Saccoglossus kowalevskii]
isotig14570	37.1363	74.807	1.01034	Up	5.13e-07	7.98e-06	gi|156405918|ref|XP_001640978.1|/1.94842e-70/predicted protein [Nematostella vectensis]
isotig29222	144.88	291.73	1.00977	Up	2.61e-05	0.000300616	gi|296531441|ref|NP_001171861.1|/5.2888e-32/sorting nexin 2 [Saccoglossus kowalevskii]
isotig13868	19.2331	38.7192	1.00946	Up	9.8e-05	0.000985657	-
isotig09779	61.1909	123.164	1.00919	Up	1.66e-10	3.9e-09	-
isotig13933	20.0048	40.2132	1.00732	Up	8.46e-05	0.000872721	gi|260804075|ref|XP_002596914.1|/0/hypothetical protein BRAFLDRAFT_263934 [Branchiostoma floridae]
isotig09608	85.4793	171.766	1.0068	Up	1.08e-10	2.61e-09	gi|115762536|ref|XP_785704.2|/1.34676e-16/PREDICTED: similar to ATPase inhibitor, mitochondrial [Strongylocentrotus purpuratus]
isotig19317	1847.8	3712.75	1.00668	Up	7.92e-153	2.72e-150	gi|72090033|ref|XP_788067.1|/1.26563e-63/PREDICTED: similar to ribosomal protein L6 [Strongylocentrotus purpuratus]
isotig01003	23.8865	47.9767	1.00614	Up	1.94e-05	0.000232615	gi|298204355|gb|ADI61826.1|/8.04596e-15/endonuclease-reverse transcriptase [Bombyx mori]
isotig18431	92.6473	185.863	1.00442	Up	1.06e-09	2.32e-08	-
isotig18123	1248.17	2502.24	1.00341	Up	4.9e-115	1.11e-112	gi|148229573|ref|NP_001090472.1|/1.10865e-122/ribosomal protein S4, X-linked [Xenopus laevis]
isotig29476	274.8	550.286	1.0018	Up	1.86e-07	3.08e-06	-
isotig15755	59.9963	120.112	1.00143	Up	1.05e-08	2.03e-07	gi|260815293|ref|XP_002602408.1|/3.88129e-111/hypothetical protein BRAFLDRAFT_274974 [Branchiostoma floridae]
isotig08100	221.098	442.316	1.00039	Up	1.42e-18	5.49e-17	gi|109104395|ref|XP_001097084.1|/5.95874e-44/PREDICTED: 40S ribosomal protein S27-like [Macaca mulatta]
isotig29564	92.6013	0.001	-16.4987	Down	1.17e-07	1.99e-06	-
isotig08159	64.2043	0.001	-15.9704	Down	1.16e-18	4.5e-17	gi|168420295|gb|ACA23976.1|/1.02461e-46/pancreatic lipase-related protein [Mizuhopecten yessoensis]
isotig29300	43.5655	0.001	-15.4109	Down	3.84e-05	0.000426352	-
isotig09869	9.08794	0.001	-13.1497	Down	7.92e-05	0.000823588	gi|123469906|ref|XP_001318162.1|/4.89507e-09/viral A-type inclusion protein [Trichomonas vaginalis G3]
isotig07594	8.94812	0.001	-13.1274	Down	9.02e-06	0.000114717	-
isotig06518	272.057	1.71804	-7.30701	Down	1.06e-45	9.03e-44	-
isotig08160	143.052	1.05986	-7.07652	Down	7.53e-39	5.3e-37	gi|115723905|ref|XP_001201933.1|/1.58075e-47/PREDICTED: similar to MGC68755 protein [Strongylocentrotus purpuratus]
isotig07782	174.002	1.88912	-6.52524	Down	7.1e-77	1.04e-74	gi|75571591|sp|Q66S17.1|NATT3_THANI/4.27039e-12/RecName: Full=Natterin-3; Flags: Precursor
isotig06728	303.311	4.10641	-6.20678	Down	6.93e-81	1.07e-78	gi|72018933|ref|XP_797207.1|/1.37918e-25/PREDICTED: hypothetical protein [Strongylocentrotus purpuratus]
isotig15283	19801	285.682	-6.11502	Down	0	0	gi|297382883|gb|ADI40137.1|/2.73814e-150/proprotein convertase subtilisin/kexin type 9 [Apostichopus japonicus]
isotig26273	87.525	1.61481	-5.76026	Down	2.47e-15	8.2e-14	-
isotig16636	155.066	3.37747	-5.5208	Down	1.85e-60	2.1e-58	gi|301614191|ref|XP_002936579.1|/5.03922e-86/PREDICTED: peroxisomal bifunctional enzyme [Xenopus (Silurana) tropicalis]
isotig19399	38.0375	0.894768	-5.40976	Down	5.67e-12	1.52e-10	gi|291242799|ref|XP_002741293.1|/2.92313e-44/PREDICTED: tenascin XB-like [Saccoglossus kowalevskii]
isotig07646	539.057	12.7636	-5.40033	Down	6.22e-249	3.47e-246	gi|115762701|ref|XP_794659.2|/1.07505e-69/PREDICTED: similar to proprotein convertase subtilisin/kexin type 9 preproprotein [Strongylocentrotus purpuratus]
isotig15727	24.8129	0.598647	-5.37324	Down	1.14e-11	2.98e-10	gi|115933836|ref|XP_001186704.1|/2.15213e-85/PREDICTED: hypothetical protein [Strongylocentrotus purpuratus]
isotig27803	3000.04	75.25	-5.31715	Down	0	0	gi|115956386|ref|XP_001196237.1|/3.27005e-26/PREDICTED: similar to Chain , Rp2 Lipase [Strongylocentrotus purpuratus]
isotig07647	345.232	9.03904	-5.25525	Down	3.37e-155	1.2e-152	gi|115762701|ref|XP_794659.2|/1.33196e-72/PREDICTED: similar to proprotein convertase subtilisin/kexin type 9 preproprotein [Strongylocentrotus purpuratus]
isotig25212	942.833	25.4324	-5.21226	Down	2.22e-159	8.03e-157	-
isotig28173	68.7947	2.02285	-5.08784	Down	1.51e-09	3.23e-08	-
isotig14872	641.786	19.8163	-5.01733	Down	8e-304	6.35e-301	gi|452675|emb|CAA54524.1|/4.99494e-137/preamylase 1 [Litopenaeus vannamei]
isotig14718	5839.81	213.698	-4.77228	Down	0	0	gi|115975333|ref|XP_001182453.1|/4.17697e-94/PREDICTED: similar to triacylglycerol lipase, pancreatic [Strongylocentrotus purpuratus]
isotig21801	5023.54	183.944	-4.77136	Down	0	0	gi|115623635|ref|XP_786036.2|/2.20006e-56/PREDICTED: similar to LOC495367 protein [Strongylocentrotus purpuratus]
isotig05406	12.0337	0.471787	-4.6728	Down	3.82e-07	6.07e-06	gi|209738020|gb|ACI69879.1|/4.7984e-36/Succinate dehydrogenase cytochrome b560 subunit, mitochondrial precursor [Salmo salar]
isotig21645	21222.8	833.792	-4.66979	Down	0	0	gi|13183620|gb|AAK15274.1|AF312826_1/1.77566e-45/sea star regeneration-associated protease SRAP [Luidia foliolata]
isotig11648	204.584	8.07692	-4.66275	Down	2.91e-37	2.01e-35	-
isotig27993	1785.17	71.4776	-4.64243	Down	6.02e-213	2.89e-210	gi|115762701|ref|XP_794659.2|/3.66801e-30/PREDICTED: similar to proprotein convertase subtilisin/kexin type 9 preproprotein [Strongylocentrotus purpuratus]
isotig26752	15422.5	625.101	-4.6248	Down	0	0	gi|13183620|gb|AAK15274.1|AF312826_1/1.48224e-18/sea star regeneration-associated protease SRAP [Luidia foliolata]
isotig15100	172.234	7.56281	-4.5093	Down	3.52e-75	5.01e-73	gi|291236187|ref|XP_002738022.1|/2.82387e-89/PREDICTED: Phospholipase B1, membrane-associated-like [Saccoglossus kowalevskii]
isotig11647	84.183	3.71299	-4.50287	Down	5.2e-17	1.88e-15	-
isotig17622	867.526	39.4854	-4.45752	Down	1.95e-263	1.15e-260	gi|72130631|ref|XP_799830.1|/7.91104e-58/PREDICTED: similar to FG-GAP repeat family protein [Strongylocentrotus purpuratus]
isotig16864	873.651	41.7283	-4.38796	Down	1.46e-286	1e-283	gi|20513531|dbj|BAB91546.1|/5.96572e-102/alpha-amylase [Drosophila bocki]
isotig10687	17.6481	0.873984	-4.33576	Down	1.16e-05	0.000144625	gi|120092|sp|P19477.1|FIBA_PARPA/1.17717e-56/RecName: Full=Fibrinogen-like protein A; Short=FREP-A; Flags: Precursor
isotig28479	570.248	28.3551	-4.32991	Down	2.38e-60	2.67e-58	gi|260828777|ref|XP_002609339.1|/4.96803e-11/hypothetical protein BRAFLDRAFT_175059 [Branchiostoma floridae]
isotig21606	2127.19	110.953	-4.26093	Down	0	0	gi|115623635|ref|XP_786036.2|/1.61241e-43/PREDICTED: similar to LOC495367 protein [Strongylocentrotus purpuratus]
isotig17168	725.362	38.2382	-4.24561	Down	1.08e-224	5.44e-222	gi|291244029|ref|XP_002741902.1|/2.39701e-58/PREDICTED: Fatty acid synthase-like, partial [Saccoglossus kowalevskii]
isotig04564	26.6058	1.4726	-4.1753	Down	4.49e-05	0.000493737	-
isotig19292	508.924	28.4297	-4.16198	Down	5.47e-127	1.39e-124	gi|115889583|ref|XP_780582.2|/4.4806e-77/PREDICTED: similar to cholinesterase 1 [Strongylocentrotus purpuratus]
isotig20607	2799.62	160.748	-4.12236	Down	0	0	gi|115623635|ref|XP_786036.2|/9.62069e-30/PREDICTED: similar to LOC495367 protein [Strongylocentrotus purpuratus]
isotig16532	219.857	12.7202	-4.11137	Down	7.69e-73	1.08e-70	gi|115709896|ref|XP_783886.2|/8.56576e-67/PREDICTED: similar to Plb1 protein [Strongylocentrotus purpuratus]
isotig05633	16.1156	0.947733	-4.08784	Down	8.81e-05	0.000903833	gi|291240624|ref|XP_002740218.1|/2.82912e-06/PREDICTED: WD repeat domain 7-like [Saccoglossus kowalevskii]
isotig04632	1392.38	82.5504	-4.07614	Down	0	0	gi|297382883|gb|ADI40137.1|/1.94987e-172/proprotein convertase subtilisin/kexin type 9 [Apostichopus japonicus]
isotig23923	42.464	2.66372	-3.99473	Down	5.31e-08	9.45e-07	-
isotig07258	69.4407	4.40488	-3.97861	Down	1.33e-41	1.01e-39	gi|291235458|ref|XP_002737662.1|/3.37219e-23/PREDICTED: ADAM metallopeptidase with thrombospondin type 1 motif, 9 preproprotein-like [Saccoglossus kowalevskii]
isotig14917	695.278	45.9744	-3.91869	Down	5.66e-277	3.76e-274	gi|115975333|ref|XP_001182453.1|/2.57414e-61/PREDICTED: similar to triacylglycerol lipase, pancreatic [Strongylocentrotus purpuratus]
isotig06906	72.4682	4.87055	-3.89519	Down	2e-07	3.29e-06	-
isotig21304	575.131	39.4929	-3.86423	Down	3.15e-113	6.84e-111	gi|115889583|ref|XP_780582.2|/4.55785e-47/PREDICTED: similar to cholinesterase 1 [Strongylocentrotus purpuratus]
isotig29108	73.1964	5.10169	-3.84272	Down	3.86e-07	6.13e-06	-
isotig16849	231.7	16.1752	-3.8404	Down	1.62e-69	2.19e-67	gi|72053344|ref|XP_787056.1|/8.71153e-82/PREDICTED: similar to proprotein convertase subtilisin/kexin type 9 preproprotein [Strongylocentrotus purpuratus]
isotig15359	5899.27	426.114	-3.79123	Down	0	0	gi|86277304|gb|ABC87995.1|/7.78359e-73/proprotein convertase subtilisin/kexin type 9 preproprotein [Apostichopus japonicus]
isotig18213	22.3103	1.61481	-3.78828	Down	7.46e-07	1.12e-05	-
isotig16264	35.5136	2.57045	-3.78828	Down	1.29e-12	3.63e-11	gi|291236678|ref|XP_002738265.1|/8.09758e-07/PREDICTED: Nose Resistant to Fluoxetine family member (nrf-6)-like [Saccoglossus kowalevskii]
isotig13042	632.051	46.121	-3.77655	Down	1.5e-54	1.49e-52	-
isotig05656	45.4397	3.42045	-3.73169	Down	4.75e-12	1.29e-10	-
isotig14233	3814.78	296.858	-3.68375	Down	0	0	gi|115927466|ref|XP_784306.2|/1.53376e-52/PREDICTED: hypothetical protein [Strongylocentrotus purpuratus]
isotig27974	76.5707	6.00399	-3.6728	Down	6.76e-09	1.34e-07	gi|260797357|ref|XP_002593669.1|/5.32122e-13/hypothetical protein BRAFLDRAFT_252169 [Branchiostoma floridae]
isotig07381	81.5779	6.46848	-3.65668	Down	4.88e-39	3.46e-37	gi|260799194|ref|XP_002594582.1|/6.21005e-125/hypothetical protein BRAFLDRAFT_77553 [Branchiostoma floridae]
isotig16311	1005.01	80.3703	-3.6444	Down	8e-308	6.6e-305	gi|115910554|ref|XP_001199888.1|/6.12622e-60/PREDICTED: similar to T cell-specific protein [Strongylocentrotus purpuratus]
isotig26131	315.151	25.5085	-3.627	Down	1.83e-40	1.35e-38	-
isotig25221	586.892	48.5959	-3.59419	Down	1.87e-79	2.88e-77	gi|198429613|ref|XP_002128267.1|/1.807e-06/PREDICTED: similar to predicted protein [Ciona intestinalis]
isotig09761	55.1785	4.60044	-3.58426	Down	8.55e-18	3.2e-16	gi|291240393|ref|XP_002740105.1|/2.05531e-23/PREDICTED: angiotensin I converting enzyme 1-like [Saccoglossus kowalevskii]
isotig29340	309.976	26.25	-3.56177	Down	4.5e-22	2.06e-20	-
isotig14682	878.692	74.7951	-3.55434	Down	0	0	gi|115938098|ref|XP_794139.2|/1.27653e-63/PREDICTED: similar to zinc carboxypeptidase [Strongylocentrotus purpuratus]
isotig02655	53.0746	4.53997	-3.54727	Down	2.3e-10	5.34e-09	-
isotig07201	11.6931	1.00022	-3.54727	Down	4.69e-08	8.4e-07	gi|72176526|ref|XP_789420.1|/1.73301e-145/PREDICTED: similar to Slc26a11 [Strongylocentrotus purpuratus]
isotig14426	379.442	32.6756	-3.53759	Down	1.01e-153	3.53e-151	gi|291221379|ref|XP_002730700.1|/2.21802e-77/PREDICTED: polyhydroxybutyrate depolymerase-like [Saccoglossus kowalevskii]
isotig07259	37.8597	3.30527	-3.51782	Down	3.06e-21	1.35e-19	gi|291235458|ref|XP_002737662.1|/3.37219e-23/PREDICTED: ADAM metallopeptidase with thrombospondin type 1 motif, 9 preproprotein-like [Saccoglossus kowalevskii]
isotig15497	19.7162	1.73921	-3.50287	Down	8.92e-08	1.54e-06	-
isotig06291	205.804	18.4075	-3.4829	Down	9.85e-55	9.81e-53	gi|156390620|ref|XP_001635368.1|/3.45957e-56/predicted protein [Nematostella vectensis]
isotig06771	29.7248	2.66372	-3.48015	Down	1.92e-05	0.000229859	gi|156390888|ref|XP_001635501.1|/5.90304e-26/predicted protein [Nematostella vectensis]
isotig20949	286.803	25.9483	-3.46635	Down	6.59e-54	6.38e-52	gi|291231358|ref|XP_002735631.1|/6.14313e-79/PREDICTED: cytosolic beta-glucosidase-like [Saccoglossus kowalevskii]
isotig10688	31.1065	2.8325	-3.45707	Down	1.69e-07	2.81e-06	gi|120092|sp|P19477.1|FIBA_PARPA/1.88073e-58/RecName: Full=Fibrinogen-like protein A; Short=FREP-A; Flags: Precursor
isotig11017	70.5146	6.47312	-3.44539	Down	7.36e-18	2.78e-16	-
isotig14471	52.0448	4.84858	-3.42412	Down	1.38e-21	6.23e-20	gi|198416381|ref|XP_002121478.1|/1.98078e-86/PREDICTED: similar to Phospholipase [Ciona intestinalis]
isotig14762	16.4105	1.54412	-3.40976	Down	3.2e-07	5.14e-06	gi|291240795|ref|XP_002740303.1|/2.65855e-69/PREDICTED: egg bindin receptor protein 1-like [Saccoglossus kowalevskii]
isotig26976	37.3709	3.51635	-3.40976	Down	3.64e-05	0.000409615	-
isotig17674	411.986	39.5252	-3.38175	Down	5.59e-102	1.11e-99	gi|115762701|ref|XP_794659.2|/2.88384e-68/PREDICTED: similar to proprotein convertase subtilisin/kexin type 9 preproprotein [Strongylocentrotus purpuratus]
isotig27513	323.047	31.5086	-3.35793	Down	1.26e-33	8.05e-32	gi|115767099|ref|XP_001190869.1|/1.18474e-28/PREDICTED: similar to proprotein convertase subtilisin/kexin type 9 preproprotein [Strongylocentrotus purpuratus]
isotig23169	140.818	13.75	-3.35633	Down	3.24e-22	1.5e-20	gi|17385630|dbj|BAB78598.1|/1.35976e-21/GalNAc-specific lectin [Asterina pectinifera]
isotig16517	27.0134	2.67555	-3.33576	Down	1.04e-08	2.03e-07	-
isotig07102	36.278	3.62329	-3.32373	Down	3.02e-36	2.04e-34	gi|185136289|ref|NP_001118238.1|/0/bifunctional 3'-phosphoadenosine 5'-phosphosulfate synthase [Strongylocentrotus purpuratus]
isotig24500	69.4782	6.95471	-3.3205	Down	1.85e-10	4.35e-09	gi|291238005|ref|XP_002738927.1|/7.00719e-34/PREDICTED: cytochrome P450, family 4, subfamily V, polypeptide 2-like [Saccoglossus kowalevskii]
isotig13292	173.433	17.6762	-3.2945	Down	5.96e-101	1.17e-98	-
isotig09543	71.7254	7.31128	-3.29429	Down	1.41e-24	7.06e-23	gi|72021459|ref|XP_797239.1|/3.00288e-64/PREDICTED: similar to 3 beta-hydroxy-delta 5-C27-steroid oxidoreductase [Strongylocentrotus purpuratus]
isotig17513	35.8092	3.74378	-3.25776	Down	6.48e-10	1.46e-08	-
isotig18269	538.617	57.5727	-3.2258	Down	2.46e-119	5.76e-117	gi|72135868|ref|XP_792095.1|/1.33736e-29/PREDICTED: similar to lysozyme [Strongylocentrotus purpuratus]
isotig22162	74.2527	8.0175	-3.21122	Down	7.4e-13	2.12e-11	gi|291242706|ref|XP_002741247.1|/1.86615e-65/PREDICTED: ficolin 1-like [Saccoglossus kowalevskii]
isotig23600	287.191	31.0309	-3.21023	Down	8.73e-41	6.5e-39	gi|72053344|ref|XP_787056.1|/1.52761e-43/PREDICTED: similar to proprotein convertase subtilisin/kexin type 9 preproprotein [Strongylocentrotus purpuratus]
isotig09453	125.392	13.5928	-3.20553	Down	3.12e-42	2.4e-40	gi|115762701|ref|XP_794659.2|/1.47782e-76/PREDICTED: similar to proprotein convertase subtilisin/kexin type 9 preproprotein [Strongylocentrotus purpuratus]
isotig07380	11.6554	1.26541	-3.20331	Down	3.98e-06	5.39e-05	gi|260799194|ref|XP_002594582.1|/2.43106e-127/hypothetical protein BRAFLDRAFT_77553 [Branchiostoma floridae]
isotig06289	30.2667	3.28603	-3.20331	Down	4.05e-11	1.01e-09	gi|156390620|ref|XP_001635368.1|/7.59121e-79/predicted protein [Nematostella vectensis]
isotig28554	333.224	36.76	-3.18028	Down	1.68e-28	9.52e-27	-
isotig05283	18.7205	2.11376	-3.14673	Down	7.41e-06	9.6e-05	-
isotig13530	238.934	27.4988	-3.11917	Down	6e-112	1.28e-109	gi|291238327|ref|XP_002739081.1|/2.70415e-158/PREDICTED: sucrase-isomaltase-like [Saccoglossus kowalevskii]
isotig08691	30.3556	3.52624	-3.10576	Down	3.51e-16	1.22e-14	gi|115774655|ref|XP_794835.2|/3.44254e-111/PREDICTED: similar to microneme protein 4 [Strongylocentrotus purpuratus]
isotig15233	276.606	32.1866	-3.1033	Down	9.71e-87	1.65e-84	gi|115623635|ref|XP_786036.2|/1.7084e-83/PREDICTED: similar to LOC495367 protein [Strongylocentrotus purpuratus]
isotig06609	145.301	16.9531	-3.09942	Down	6.28e-47	5.46e-45	gi|260805140|ref|XP_002597445.1|/2.77328e-30/hypothetical protein BRAFLDRAFT_80549 [Branchiostoma floridae]
isotig20437	25.1227	2.95484	-3.08784	Down	1.38e-05	0.000168697	-
isotig08982	188.538	22.7709	-3.04959	Down	2.19e-61	2.57e-59	gi|72028106|ref|XP_797716.1|/4.00587e-22/PREDICTED: hypothetical protein [Strongylocentrotus purpuratus]
isotig15912	20.3046	2.46519	-3.04203	Down	8.08e-07	1.21e-05	gi|196005233|ref|XP_002112483.1|/2.01566e-48/hypothetical protein TRIADDRAFT_25346 [Trichoplax adhaerens]
isotig24901	47.1329	5.72243	-3.04203	Down	8.08e-07	1.21e-05	-
isotig16395	178.889	21.7829	-3.0378	Down	6.29e-47	5.45e-45	-
isotig25117	94.5427	11.6667	-3.01857	Down	3.39e-12	9.26e-11	gi|126352401|ref|NP_001075242.1|/5.72956e-08/2'-5'-oligoadenylate synthase 2 [Equus caballus]
isotig29619	1846.67	228.03	-3.01763	Down	7.02e-69	9.4e-67	-
isotig06850	42.5036	5.26224	-3.01384	Down	4.85e-08	8.67e-07	gi|291242229|ref|XP_002741011.1|/8.4111e-20/PREDICTED: CG9164-like [Saccoglossus kowalevskii]
isotig13998	814.548	101.901	-2.99883	Down	0	0	gi|115623635|ref|XP_786036.2|/2.75827e-100/PREDICTED: similar to LOC495367 protein [Strongylocentrotus purpuratus]
isotig23134	407.814	51.0803	-2.99707	Down	1.28e-55	1.3e-53	-
isotig10634	49.9143	6.26213	-2.99473	Down	2.96e-09	6.16e-08	gi|72064533|ref|XP_780403.1|/2.42034e-51/PREDICTED: similar to Acetylcholinesterase precursor (AChE) [Strongylocentrotus purpuratus]
isotig07394	418.076	52.4798	-2.99393	Down	2.46e-160	9.04e-158	gi|115916232|ref|XP_791416.2|/2.23765e-113/PREDICTED: similar to proprotein convertase subtilisin/kexin type 9 preproprotein [Strongylocentrotus purpuratus]
isotig14267	166.365	20.9028	-2.99259	Down	1.29e-60	1.47e-58	gi|291242801|ref|XP_002741294.1|/5.98634e-41/PREDICTED: predicted protein-like [Saccoglossus kowalevskii]
isotig06290	454.892	57.5864	-2.98172	Down	2.35e-136	6.22e-134	gi|156390620|ref|XP_001635368.1|/1.96695e-79/predicted protein [Nematostella vectensis]
isotig19366	127.495	16.3587	-2.96231	Down	2.04e-24	1.01e-22	-
isotig17573	23.2622	3.01906	-2.94582	Down	2.73e-06	3.78e-05	gi|41055929|ref|NP_957445.1|/3.07152e-17/F-box only protein 30 [Danio rerio]
isotig09454	46.0695	6.09586	-2.91791	Down	2.35e-12	6.54e-11	gi|115762701|ref|XP_794659.2|/1.17827e-69/PREDICTED: similar to proprotein convertase subtilisin/kexin type 9 preproprotein [Strongylocentrotus purpuratus]
isotig15147	12.232	1.64421	-2.89519	Down	8.61e-05	0.000886688	-
isotig06120	96.938	13.0303	-2.89519	Down	6.84e-11	1.67e-09	-
isotig16411	362.436	49.3766	-2.87583	Down	1.21e-88	2.1e-86	gi|291231358|ref|XP_002735631.1|/2.79747e-97/PREDICTED: cytosolic beta-glucosidase-like [Saccoglossus kowalevskii]
isotig28282	104.314	14.3139	-2.86544	Down	2e-09	4.24e-08	-
isotig15289	356.908	49.1867	-2.85921	Down	8.61e-101	1.67e-98	-
isotig19186	31.8025	4.40058	-2.85337	Down	5.4e-07	8.33e-06	gi|113296|sp|P17126.1|ACT_HYDAT/1.23247e-106/RecName: Full=Actin, non-muscle 6.2
isotig15022	262.405	36.4199	-2.849	Down	2.56e-78	3.86e-76	gi|115950648|ref|XP_001177725.1|/5.80297e-74/PREDICTED: similar to Cysteine dioxygenase, type I [Strongylocentrotus purpuratus]
isotig09283	371.182	51.7826	-2.84159	Down	8.97e-107	1.85e-104	gi|86277304|gb|ABC87995.1|/0/proprotein convertase subtilisin/kexin type 9 preproprotein [Apostichopus japonicus]
isotig27384	287.285	40.182	-2.83786	Down	4.34e-26	2.26e-24	gi|291221379|ref|XP_002730700.1|/8.13214e-25/PREDICTED: polyhydroxybutyrate depolymerase-like [Saccoglossus kowalevskii]
isotig18011	33.6732	4.75263	-2.8248	Down	5.92e-08	1.04e-06	gi|115762701|ref|XP_794659.2|/4.72658e-89/PREDICTED: similar to proprotein convertase subtilisin/kexin type 9 preproprotein [Strongylocentrotus purpuratus]
isotig13224	359.584	51.3269	-2.80854	Down	2.36e-189	1.06e-186	-
isotig27554	91.7406	13.1359	-2.80404	Down	6.55e-09	1.31e-07	-
isotig09727	62.5882	9.16087	-2.77233	Down	4.81e-16	1.66e-14	gi|72013275|ref|XP_780929.1|/1.6948e-25/PREDICTED: similar to transmembrane protein UO-44D [Strongylocentrotus purpuratus]
isotig25407	73.7464	10.7941	-2.77233	Down	1.18e-08	2.27e-07	-
isotig16370	154.519	22.9221	-2.75297	Down	3.23e-37	2.22e-35	gi|291236187|ref|XP_002738022.1|/4.53054e-87/PREDICTED: Phospholipase B1, membrane-associated-like [Saccoglossus kowalevskii]
isotig21063	49.2836	7.37745	-2.73991	Down	2.12e-08	3.95e-07	-
isotig04631	73.4742	11.0159	-2.73765	Down	1.31e-30	7.9e-29	gi|297382883|gb|ADI40137.1|/1.02195e-85/proprotein convertase subtilisin/kexin type 9 [Apostichopus japonicus]
isotig24271	301.541	45.2322	-2.73693	Down	1.35e-34	8.9e-33	-
isotig19954	316.292	48.0319	-2.71919	Down	1.23e-51	1.17e-49	gi|115767099|ref|XP_001190869.1|/3.0104e-72/PREDICTED: similar to proprotein convertase subtilisin/kexin type 9 preproprotein [Strongylocentrotus purpuratus]
isotig13605	65.7599	9.99234	-2.71831	Down	4.75e-27	2.54e-25	-
isotig21345	79.2744	12.0663	-2.71587	Down	3.34e-12	9.14e-11	-
isotig13996	93.5421	14.379	-2.70165	Down	2.41e-33	1.53e-31	gi|260802082|ref|XP_002595922.1|/3.1926e-11/hypothetical protein BRAFLDRAFT_98549 [Branchiostoma floridae]
isotig18393	143.744	22.1323	-2.69927	Down	1.74e-27	9.53e-26	gi|291238005|ref|XP_002738927.1|/1.01206e-48/PREDICTED: cytochrome P450, family 4, subfamily V, polypeptide 2-like [Saccoglossus kowalevskii]
isotig06790	157.958	24.5762	-2.6842	Down	2.29e-21	1.02e-19	gi|260820052|ref|XP_002605349.1|/1.53732e-08/hypothetical protein BRAFLDRAFT_74172 [Branchiostoma floridae]
isotig18020	70.9377	11.1246	-2.6728	Down	1.55e-14	4.9e-13	gi|72167499|ref|XP_784119.1|/3.6164e-73/PREDICTED: hypothetical protein [Strongylocentrotus purpuratus]
isotig18208	20.6829	3.24353	-2.6728	Down	5.35e-05	0.000576799	-
isotig18113	1349.82	211.815	-2.6719	Down	9.2e-249	4.99e-246	gi|291226228|ref|XP_002733096.1|/1.42103e-53/PREDICTED: hypothetical protein [Saccoglossus kowalevskii]
isotig14558	301.878	47.5889	-2.66527	Down	2.69e-90	4.79e-88	-
isotig16275	44.5441	7.09297	-2.65077	Down	1.89e-11	4.85e-10	-
isotig26276	90.9574	14.5333	-2.64583	Down	1.49e-09	3.19e-08	-
isotig15021	56.9614	9.11146	-2.64423	Down	7.3e-17	2.61e-15	gi|115950122|ref|XP_001177983.1|/2.31648e-123/PREDICTED: similar to ATP-binding cassette transporter sub-family G member 2a, partial [Strongylocentrotus purpuratus]
isotig10633	67.6067	10.8608	-2.63803	Down	4.89e-14	1.49e-12	gi|72064533|ref|XP_780403.1|/2.69546e-63/PREDICTED: similar to Acetylcholinesterase precursor (AChE) [Strongylocentrotus purpuratus]
isotig17739	67.0537	10.772	-2.63803	Down	4.89e-14	1.5e-12	gi|307172810|gb|EFN64049.1|/1.86185e-11/hypothetical protein EAG_08835 [Camponotus floridanus]
isotig15183	190.386	30.9625	-2.62033	Down	7.66e-51	7.18e-49	gi|260784350|ref|XP_002587230.1|/2.70193e-20/hypothetical protein BRAFLDRAFT_129898 [Branchiostoma floridae]
isotig08078	44.3228	7.25301	-2.6114	Down	2.37e-08	4.4e-07	-
isotig25023	36.4237	5.96039	-2.6114	Down	9.57e-05	0.000967243	gi|115665003|ref|XP_001186989.1|/2.94561e-07/PREDICTED: similar to fibronectin 1a, partial [Strongylocentrotus purpuratus]
isotig15396	38.2272	6.28035	-2.60569	Down	5.91e-11	1.46e-09	-
isotig21826	113.227	19.0648	-2.57023	Down	1.25e-15	4.2e-14	gi|270005423|gb|EFA01871.1|/1.38337e-10/hypothetical protein TcasGA2_TC007476 [Tribolium castaneum]
isotig21894	94.5145	15.9621	-2.56588	Down	4.73e-13	1.37e-11	-
isotig14354	278.826	47.3568	-2.55772	Down	1.78e-83	2.9e-81	gi|115733016|ref|XP_782503.2|/4.03116e-159/PREDICTED: similar to Acyl-Coenzyme A dehydrogenase, long chain [Strongylocentrotus purpuratus]
isotig21859	283.241	48.151	-2.55639	Down	9.03e-37	6.18e-35	gi|120092|sp|P19477.1|FIBA_PARPA/1.65612e-80/RecName: Full=Fibrinogen-like protein A; Short=FREP-A; Flags: Precursor
isotig29166	184.555	31.5734	-2.54727	Down	3.66e-11	9.21e-10	gi|94732976|emb|CAK11236.1|/9.02996e-08/novel protein similar to vertebrate tumor necrosis factor, alpha-induced protein 6 (TNFAIP6) [Danio rerio]
isotig22672	1381.14	236.5	-2.54594	Down	2.35e-161	8.82e-159	gi|115811114|ref|XP_799109.2|/2.15767e-76/PREDICTED: similar to multidrug resistance protein (MRP5), partial [Strongylocentrotus purpuratus]
isotig16667	185.834	31.9778	-2.53887	Down	2.77e-39	1.97e-37	-
isotig27963	317.818	54.7273	-2.53787	Down	5.47e-24	2.68e-22	gi|115894438|ref|XP_786827.2|/9.6002e-18/PREDICTED: similar to putative beta-glucan binding protein [Strongylocentrotus purpuratus]
isotig05520	28.8991	4.99447	-2.53262	Down	1.45e-08	2.77e-07	gi|120092|sp|P19477.1|FIBA_PARPA/3.15654e-97/RecName: Full=Fibrinogen-like protein A; Short=FREP-A; Flags: Precursor
isotig15025	1390.45	240.501	-2.53144	Down	0	0	gi|115675712|ref|XP_785428.2|/1.35117e-46/PREDICTED: hypothetical protein [Strongylocentrotus purpuratus]
isotig27463	1534.31	265.697	-2.52974	Down	6.33e-115	1.42e-112	gi|72010754|ref|XP_783049.1|/1.30382e-43/PREDICTED: similar to lactase-phlorizin hydrolase [Strongylocentrotus purpuratus]
isotig08711	33.1011	5.76776	-2.5208	Down	2.92e-13	8.58e-12	gi|72013617|ref|XP_780112.1|/3.52616e-127/PREDICTED: hypothetical protein isoform 1 [Strongylocentrotus purpuratus]
isotig06770	38.9955	6.84091	-2.51105	Down	5.66e-10	1.28e-08	gi|156390888|ref|XP_001635501.1|/2.45759e-30/predicted protein [Nematostella vectensis]
isotig19172	140.305	24.6433	-2.5093	Down	2.91e-23	1.38e-21	gi|242022723|ref|XP_002431788.1|/3.765e-31/papilin, putative [Pediculus humanus corporis]
isotig05531	42.3015	7.50998	-2.49383	Down	5.02e-09	1.01e-07	-
isotig15286	113.391	20.3226	-2.48015	Down	1.47e-28	8.38e-27	-
isotig22806	87.7132	15.7782	-2.47486	Down	3.9e-11	9.79e-10	-
isotig23827	43.2668	7.87958	-2.45707	Down	1.07e-05	0.000134347	-
isotig07134	11.1528	2.04762	-2.44539	Down	3.99e-07	6.3e-06	gi|115746615|ref|XP_792744.2|/5.04595e-173/PREDICTED: similar to lactase-phlorizin hydrolase [Strongylocentrotus purpuratus]
isotig10505	46.5544	8.60447	-2.43576	Down	3.01e-09	6.23e-08	gi|115916072|ref|XP_001197720.1|/3.2836e-37/PREDICTED: similar to mannose receptor, C type 1-like 1 [Strongylocentrotus purpuratus]
isotig26192	1807.51	336.94	-2.42344	Down	1.49e-148	4.95e-146	gi|72084276|ref|XP_792769.1|/9.12895e-59/PREDICTED: hypothetical protein [Strongylocentrotus purpuratus]
isotig06374	41.0356	7.72235	-2.40976	Down	1.35e-07	2.28e-06	gi|291222283|ref|XP_002731149.1|/3.80811e-51/PREDICTED: hypothetical protein [Saccoglossus kowalevskii]
isotig21318	91.5294	17.2246	-2.40976	Down	1.61e-12	4.51e-11	gi|291237322|ref|XP_002738584.1|/2.28759e-27/PREDICTED: Solute carrier organic anion transporter family, member 4A1-like [Saccoglossus kowalevskii]
isotig05198	8.37715	1.57647	-2.40976	Down	1.87e-05	0.000224249	gi|115774638|ref|XP_797403.2|/0/PREDICTED: similar to Aminopeptidase N (rAPN) (Alanyl aminopeptidase) (Microsomal aminopeptidase) (Aminopeptidase M) (APM) (Kidney Zn peptidase) (KZP) (CD13 antigen) [Strongylocentrotus purpuratus]
isotig22905	51.596	9.70967	-2.40976	Down	6.94e-07	1.05e-05	gi|260808993|ref|XP_002599291.1|/5.02592e-30/hypothetical protein BRAFLDRAFT_199751 [Branchiostoma floridae]
isotig23668	34.7712	6.54348	-2.40976	Down	9.88e-05	0.0009927	-
isotig18600	201.72	38.6328	-2.38445	Down	2.18e-32	1.36e-30	gi|291228855|ref|XP_002734392.1|/2.94715e-21/PREDICTED: cubilin-like [Saccoglossus kowalevskii]
isotig12587	78.3744	15.05	-2.38062	Down	4.59e-08	8.24e-07	-
isotig11104	76.059	14.7343	-2.36794	Down	1.21e-10	2.89e-09	gi|72158973|ref|XP_789963.1|/1.19067e-50/PREDICTED: similar to steroidogenic cytochrome P450 17-hydroxylase/lyase [Strongylocentrotus purpuratus]
isotig28617	79.5061	15.402	-2.36794	Down	6.23e-06	8.16e-05	-
isotig12601	61.798	11.9716	-2.36794	Down	6.23e-06	8.17e-05	-
isotig09304	20.997	4.06757	-2.36794	Down	6.23e-06	8.16e-05	gi|291237585|ref|XP_002738714.1|/4.43198e-49/PREDICTED: acly protein-like [Saccoglossus kowalevskii]
isotig10859	60.0062	11.6818	-2.36086	Down	3.08e-09	6.36e-08	gi|72158973|ref|XP_789963.1|/1.97208e-73/PREDICTED: similar to steroidogenic cytochrome P450 17-hydroxylase/lyase [Strongylocentrotus purpuratus]
isotig16208	138.64	26.9897	-2.36086	Down	6.41e-29	3.7e-27	-
isotig14990	200.22	39.1815	-2.35334	Down	1.13e-48	1e-46	gi|115682420|ref|XP_001200716.1|/4.195e-70/PREDICTED: hypothetical protein, partial [Strongylocentrotus purpuratus]
isotig14712	77.0637	15.2123	-2.34082	Down	1.3e-20	5.52e-19	-
isotig16153	329.344	66.0422	-2.31813	Down	7.75e-66	9.8e-64	gi|198416381|ref|XP_002121478.1|/6.81184e-94/PREDICTED: similar to Phospholipase [Ciona intestinalis]
isotig19633	73.2361	14.7009	-2.31666	Down	2.43e-11	6.19e-10	-
isotig28481	63.6155	12.8267	-2.31023	Down	5.63e-05	0.000603117	-
isotig17821	34.7353	7.00362	-2.31023	Down	6.97e-07	1.05e-05	-
isotig06071	11.0855	2.23515	-2.31023	Down	5.63e-05	0.000603431	gi|291233039|ref|XP_002736461.1|/7.91503e-84/PREDICTED: ribophorin II-like [Saccoglossus kowalevskii]
isotig23446	144.304	29.1863	-2.30574	Down	1.6e-15	5.33e-14	gi|260820052|ref|XP_002605349.1|/5.98076e-14/hypothetical protein BRAFLDRAFT_74172 [Branchiostoma floridae]
isotig22723	100.604	20.3702	-2.30415	Down	8.31e-12	2.2e-10	-
isotig21777	359.942	72.8949	-2.30387	Down	4.47e-41	3.34e-39	-
isotig09544	107.327	21.7404	-2.30357	Down	2.23e-20	9.41e-19	gi|72021459|ref|XP_797239.1|/2.62224e-53/PREDICTED: similar to 3 beta-hydroxy-delta 5-C27-steroid oxidoreductase [Strongylocentrotus purpuratus]
isotig23048	48.4293	9.8527	-2.29729	Down	3.58e-06	4.88e-05	gi|72085365|ref|XP_783197.1|/1.72295e-27/PREDICTED: hypothetical protein [Strongylocentrotus purpuratus]
isotig21074	545.782	111.093	-2.29655	Down	2.28e-65	2.85e-63	-
isotig17413	36.2086	7.40649	-2.28947	Down	2.34e-07	3.81e-06	gi|291236678|ref|XP_002738265.1|/4.31463e-67/PREDICTED: Nose Resistant to Fluoxetine family member (nrf-6)-like [Saccoglossus kowalevskii]
isotig20429	58.1052	11.9287	-2.28423	Down	1.55e-08	2.95e-07	gi|198420246|ref|XP_002127885.1|/1.1561e-54/PREDICTED: similar to MGC80135 protein [Ciona intestinalis]
isotig14756	47.4606	9.75273	-2.28285	Down	9.73e-13	2.75e-11	gi|198424184|ref|XP_002124912.1|/5.9562e-69/PREDICTED: similar to Deoxyribonuclease-1 precursor (Deoxyribonuclease I) (DNase I) (Dornase alfa) [Ciona intestinalis]
isotig23276	129.687	26.6934	-2.28048	Down	6.71e-14	2.03e-12	-
isotig11420	474.845	97.9817	-2.27687	Down	5.7e-31	3.45e-29	-
isotig15522	201.786	41.8055	-2.27106	Down	1.34e-43	1.08e-41	gi|291221855|ref|XP_002730934.1|/8.86822e-74/PREDICTED: hypothetical protein [Saccoglossus kowalevskii]
isotig03722	208.412	43.189	-2.2707	Down	2.78e-66	3.53e-64	gi|289546583|gb|ADD10136.1|/6.9896e-23/fatty acid binding protein [Branchiostoma belcheri]
isotig15791	34.6318	7.24138	-2.25776	Down	2.65e-08	4.88e-07	gi|115710862|ref|XP_001202710.1|/1.60144e-32/PREDICTED: hypothetical protein, partial [Strongylocentrotus purpuratus]
isotig20171	111.161	23.2432	-2.25776	Down	2.7e-15	8.92e-14	gi|115638535|ref|XP_783226.2|/3.03105e-76/PREDICTED: similar to beta 1,3-glucanase [Strongylocentrotus purpuratus]
isotig17056	87.5185	18.4575	-2.24538	Down	3.18e-16	1.11e-14	-
isotig06729	146.335	30.9539	-2.24108	Down	7.63e-18	2.87e-16	gi|72018933|ref|XP_797207.1|/1.85907e-32/PREDICTED: hypothetical protein [Strongylocentrotus purpuratus]
isotig06516	537.537	113.974	-2.23767	Down	1.21e-140	3.52e-138	gi|149228013|gb|ABR23004.1|/2.10776e-13/fibroblast growth factor receptor 2 [Paracentrotus lividus]
isotig10370	54.7282	11.628	-2.23468	Down	3.02e-09	6.26e-08	-
isotig20024	669.996	143.061	-2.22752	Down	2.14e-84	3.53e-82	-
isotig10487	28.7086	6.17436	-2.21712	Down	1.05e-05	0.000131572	-
isotig18607	66.5699	14.3898	-2.20983	Down	1.18e-10	2.82e-09	-
isotig13835	495.308	108.094	-2.19604	Down	2.21e-139	6.17e-137	-
isotig11419	309.605	67.9458	-2.18797	Down	1.17e-43	9.52e-42	-
isotig23391	40.4589	8.8828	-2.18737	Down	5.42e-05	0.000583566	-
isotig25218	120.745	26.5588	-2.1847	Down	6.73e-11	1.65e-09	-
isotig21937	254.571	56.494	-2.1719	Down	2.4e-27	1.3e-25	-
isotig16109	950.569	211.305	-2.16946	Down	3.79e-173	1.5e-170	gi|115811114|ref|XP_799109.2|/1.52419e-117/PREDICTED: similar to multidrug resistance protein (MRP5), partial [Strongylocentrotus purpuratus]
isotig06649	91.7436	20.4453	-2.16584	Down	5.79e-20	2.36e-18	-
isotig15977	1486.93	331.399	-2.1657	Down	1.69e-272	1.09e-269	gi|115971356|ref|XP_001189834.1|/2.35839e-57/PREDICTED: similar to Niemann-Pick C disease protein [Strongylocentrotus purpuratus]
isotig16120	28.5136	6.38794	-2.15823	Down	1.95e-06	2.76e-05	-
isotig15169	1947.87	436.724	-2.15711	Down	0	0	-
isotig14554	761.606	171.537	-2.15053	Down	4.99e-176	2.06e-173	gi|115762748|ref|XP_790971.2|/4.55389e-144/PREDICTED: similar to Niemann-Pick C disease protein [Strongylocentrotus purpuratus]
isotig13961	554.687	126.279	-2.13506	Down	3.31e-145	1.02e-142	gi|291244714|ref|XP_002742239.1|/1.09436e-112/PREDICTED: carboxypeptidase A-like [Saccoglossus kowalevskii]
isotig14447	105.742	24.1495	-2.13048	Down	5.19e-26	2.7e-24	-
isotig14040	320.831	73.4897	-2.1262	Down	1.28e-82	2.04e-80	gi|115666705|ref|XP_001188099.1|/8.45741e-102/PREDICTED: similar to Ectonucleotide pyrophosphatase/phosphodiesterase 7, partial [Strongylocentrotus purpuratus]
isotig10363	170.818	39.1858	-2.12406	Down	3.54e-30	2.11e-28	-
isotig28659	96.7235	22.1976	-2.12346	Down	3.29e-06	4.5e-05	gi|115686168|ref|XP_792875.2|/5.48965e-34/PREDICTED: similar to Sucrase-isomaltase, intestinal [Strongylocentrotus purpuratus]
isotig15530	53.1922	12.2216	-2.12178	Down	1.24e-11	3.23e-10	gi|238005554|tpg|DAA06500.1|/1.24899e-43/TPA_inf: venus kinase receptor [Strongylocentrotus purpuratus]
isotig26328	85.5615	19.7162	-2.11758	Down	3.65e-07	5.83e-06	-
isotig08799	23.9921	5.54474	-2.11337	Down	4.1e-08	7.4e-07	-
isotig10860	86.8171	20.182	-2.10491	Down	2.07e-11	5.31e-10	gi|72158973|ref|XP_789963.1|/4.44391e-73/PREDICTED: similar to steroidogenic cytochrome P450 17-hydroxylase/lyase [Strongylocentrotus purpuratus]
isotig17724	111.686	26.0805	-2.09841	Down	1.76e-17	6.47e-16	gi|115812106|ref|XP_787685.2|/1.75227e-25/PREDICTED: similar to GA18792-PA [Strongylocentrotus purpuratus]
isotig13324	4690.19	1099.23	-2.09315	Down	0	0	-
isotig09284	180.993	42.4342	-2.09264	Down	1.78e-36	1.21e-34	gi|86277304|gb|ABC87995.1|/0/proprotein convertase subtilisin/kexin type 9 preproprotein [Apostichopus japonicus]
isotig20226	45.2294	10.6395	-2.08784	Down	1.83e-06	2.6e-05	gi|115730832|ref|XP_787771.2|/3.90751e-69/PREDICTED: hypothetical protein [Strongylocentrotus purpuratus]
isotig20852	43.8213	10.3082	-2.08784	Down	5.51e-06	7.33e-05	-
isotig05131	30.7888	7.24254	-2.08784	Down	5.51e-06	7.32e-05	gi|292609807|ref|XP_002660539.1|/2.21422e-10/PREDICTED: ReO_6-like [Danio rerio]
isotig09762	23.8728	5.61567	-2.08784	Down	5.06e-05	0.00054959	gi|291240393|ref|XP_002740105.1|/1.87326e-23/PREDICTED: angiotensin I converting enzyme 1-like [Saccoglossus kowalevskii]
isotig16026	97.3998	23.0675	-2.07806	Down	1.94e-18	7.48e-17	-
isotig26363	560.855	133.561	-2.07013	Down	1.28e-38	8.9e-37	-
isotig07943	41.5766	9.97196	-2.05982	Down	3.4e-07	5.45e-06	-
isotig13577	18.9454	4.55141	-2.05746	Down	1.02e-06	1.49e-05	gi|115733062|ref|XP_795667.2|/1.21778e-171/PREDICTED: hypothetical protein [Strongylocentrotus purpuratus]
isotig24215	778.085	187.446	-2.05345	Down	1.69e-62	1.99e-60	gi|149712350|ref|XP_001493906.1|/6.14933e-20/PREDICTED: similar to tetraspanin 11 [Equus caballus]
isotig17017	145.888	35.5624	-2.03644	Down	3.61e-23	1.71e-21	-
isotig20398	1052.34	257.408	-2.03147	Down	2.7e-113	5.92e-111	gi|72089070|ref|XP_787729.1|/1.50302e-09/PREDICTED: hypothetical protein [Strongylocentrotus purpuratus]
isotig09135	23.4617	5.75893	-2.02644	Down	1.69e-06	2.42e-05	gi|72064533|ref|XP_780403.1|/7.22981e-109/PREDICTED: similar to Acetylcholinesterase precursor (AChE) [Strongylocentrotus purpuratus]
isotig05522	145.611	35.8333	-2.02274	Down	1.19e-08	2.29e-07	gi|120092|sp|P19477.1|FIBA_PARPA/2.18476e-54/RecName: Full=Fibrinogen-like protein A; Short=FREP-A; Flags: Precursor
isotig21273	90.3659	22.3199	-2.01745	Down	2.58e-10	5.97e-09	gi|115710936|ref|XP_001202890.1|/2.92025e-86/PREDICTED: similar to serine active site containing 1, partial [Strongylocentrotus purpuratus]
isotig20182	336.841	83.6111	-2.0103	Down	1.89e-37	1.31e-35	-
isotig08718	30.6034	7.6224	-2.00537	Down	6.63e-09	1.32e-07	gi|260799786|ref|XP_002594865.1|/3.39199e-93/hypothetical protein BRAFLDRAFT_124448 [Branchiostoma floridae]
isotig18744	771.945	193.187	-1.9985	Down	2.2e-95	4.13e-93	-
isotig25326	95.0184	23.8416	-1.99473	Down	5.82e-08	1.03e-06	-
isotig07041	38.449	9.64743	-1.99473	Down	2.79e-06	3.86e-05	gi|291244487|ref|XP_002742129.1|/1.31552e-06/PREDICTED: hypothetical protein [Saccoglossus kowalevskii]
isotig27800	175.453	44.1518	-1.99054	Down	8.02e-11	1.95e-09	-
isotig02732	50.6328	12.8267	-1.98092	Down	6.95e-10	1.55e-08	gi|260816374|ref|XP_002602946.1|/1.99929e-11/hypothetical protein BRAFLDRAFT_107797 [Branchiostoma floridae]
isotig17033	371.795	94.241	-1.98008	Down	2.16e-54	2.12e-52	-
isotig08774	91.6024	23.2253	-1.97969	Down	1.45e-19	5.81e-18	gi|196009263|ref|XP_002114497.1|/3.19587e-115/expressed hypothetical protein [Trichoplax adhaerens]
isotig17316	186.891	47.6266	-1.97236	Down	2.48e-27	1.34e-25	gi|307195640|gb|EFN77482.1|/2.7116e-08/hypothetical protein EAI_11489 [Harpegnathos saltator]
isotig10023	64.6894	16.709	-1.95291	Down	2.64e-12	7.3e-11	-
isotig24577	199.191	51.7518	-1.94447	Down	1.21e-15	4.07e-14	-
isotig14295	23.3464	6.07609	-1.94199	Down	2.52e-06	3.5e-05	gi|72079176|ref|XP_788463.1|/1.21603e-94/PREDICTED: similar to arylsulfatase B [Strongylocentrotus purpuratus]
isotig20749	180.376	47.0312	-1.93931	Down	5.66e-19	2.23e-17	gi|115610049|ref|XP_001192834.1|/4.13951e-62/PREDICTED: hypothetical protein [Strongylocentrotus purpuratus]
isotig21534	49.6947	13.0491	-1.92914	Down	7.53e-06	9.74e-05	-
isotig26843	78.1562	20.5227	-1.92914	Down	7.53e-06	9.73e-05	-
isotig26051	84.8979	22.3673	-1.92434	Down	1.38e-06	2e-05	-
isotig21833	128.68	33.9474	-1.92241	Down	1.32e-12	3.72e-11	-
isotig22968	133.94	35.4837	-1.91636	Down	3.87e-12	1.05e-10	gi|115619058|ref|XP_001204315.1|/5.41035e-37/PREDICTED: similar to mLGP85/LIMP II, partial [Strongylocentrotus purpuratus]
isotig17641	146.808	38.9224	-1.91526	Down	3.08e-20	1.28e-18	gi|115894438|ref|XP_786827.2|/1.70041e-81/PREDICTED: similar to putative beta-glucan binding protein [Strongylocentrotus purpuratus]
isotig27618	77.9745	20.6937	-1.91381	Down	2.26e-05	0.000266424	-
isotig14725	377.143	100.299	-1.9108	Down	3.78e-73	5.33e-71	-
isotig14009	252.132	67.0935	-1.90993	Down	3.91e-57	4.05e-55	gi|72064533|ref|XP_780403.1|/3.60293e-68/PREDICTED: similar to Acetylcholinesterase precursor (AChE) [Strongylocentrotus purpuratus]
isotig23155	88.7127	23.6714	-1.906	Down	2.61e-08	4.82e-07	-
isotig09309	220.526	58.9286	-1.90391	Down	5.61e-61	6.5e-59	gi|161511587|gb|ABX71820.1|/3.32809e-58/KLF2/4 [Paracentrotus lividus]
isotig19877	42.4104	11.4015	-1.89519	Down	1.23e-05	0.000152331	-
isotig15593	544.794	147.215	-1.88778	Down	8.2e-90	1.43e-87	gi|291244156|ref|XP_002741968.1|/9.70889e-53/PREDICTED: butyrylcholinesterase-like [Saccoglossus kowalevskii]
isotig18223	63.3886	17.158	-1.88534	Down	7.93e-09	1.57e-07	gi|72168682|ref|XP_782851.1|/1.23828e-30/PREDICTED: similar to MGC80058 protein [Strongylocentrotus purpuratus]
isotig09111	70.6187	19.1807	-1.88039	Down	4.29e-21	1.88e-19	gi|115712124|ref|XP_793050.2|/6.00281e-159/PREDICTED: similar to pendrin [Strongylocentrotus purpuratus]
isotig25551	218.11	59.2879	-1.87925	Down	4.12e-15	1.34e-13	gi|291224930|ref|XP_002732456.1|/6.17358e-22/PREDICTED: cytochrome P450, family 3, subfamily A, polypeptide 4-like [Saccoglossus kowalevskii]
isotig24916	105.108	28.6667	-1.87443	Down	2.33e-08	4.33e-07	-
isotig21061	360.954	98.7059	-1.87061	Down	1.47e-33	9.37e-32	gi|296479354|gb|DAA21469.1|/1.25279e-12/complement factor H precursor [Bos taurus]
isotig08747	26.555	7.26351	-1.87025	Down	4.54e-10	1.04e-08	gi|115655507|ref|XP_001197995.1|/0/PREDICTED: similar to Human Fc gamma BP [Strongylocentrotus purpuratus]
isotig09156	98.0811	26.9764	-1.86228	Down	6.84e-08	1.2e-06	-
isotig05509	13.5942	3.74378	-1.86043	Down	2e-05	0.000238312	gi|260785986|ref|XP_002588040.1|/9.72311e-17/hypothetical protein BRAFLDRAFT_83020 [Branchiostoma floridae]
isotig08633	13.8865	3.8605	-1.84683	Down	1.08e-05	0.000135775	gi|291240031|ref|XP_002739924.1|/3.08895e-38/PREDICTED: connectin/titin-like [Saccoglossus kowalevskii]
isotig21241	156.545	43.7624	-1.83881	Down	5.22e-15	1.69e-13	gi|72014502|ref|XP_785045.1|/1.26984e-49/PREDICTED: similar to MGC151879 protein [Strongylocentrotus purpuratus]
isotig03720	41.0383	11.4885	-1.83678	Down	2.57e-13	7.61e-12	gi|289546583|gb|ADD10136.1|/8.88162e-23/fatty acid binding protein [Branchiostoma belcheri]
isotig13418	554.49	155.234	-1.83672	Down	3.78e-147	1.2e-144	-
isotig18617	41.8571	11.7316	-1.83507	Down	5.89e-06	7.76e-05	gi|260830778|ref|XP_002610337.1|/1.82211e-15/hypothetical protein BRAFLDRAFT_209314 [Branchiostoma floridae]
isotig19804	66.5621	18.6956	-1.832	Down	6.03e-08	1.06e-06	gi|291242634|ref|XP_002741211.1|/3.80282e-06/PREDICTED: tripartite motif protein 2-like [Saccoglossus kowalevskii]
isotig16777	64.723	18.2	-1.83034	Down	6.44e-10	1.45e-08	-
isotig17922	141.081	40.06	-1.81629	Down	8.89e-18	3.32e-16	-
isotig09274	37.8731	10.7737	-1.81366	Down	1.75e-05	0.000210099	gi|115840520|ref|XP_001194225.1|/1.54564e-25/PREDICTED: hypothetical protein [Strongylocentrotus purpuratus]
isotig19332	144.542	41.1593	-1.8122	Down	4.32e-16	1.49e-14	gi|72014502|ref|XP_785045.1|/2.06673e-66/PREDICTED: similar to MGC151879 protein [Strongylocentrotus purpuratus]
isotig23617	113.066	32.4353	-1.80153	Down	2.99e-09	6.21e-08	gi|307194561|gb|EFN76853.1|/2.98824e-31/Cadherin-related tumor suppressor [Harpegnathos saltator]
isotig07679	31.5048	9.12121	-1.78828	Down	2.79e-06	3.86e-05	-
isotig27063	122.313	35.4118	-1.78828	Down	1.54e-07	2.58e-06	gi|260810582|ref|XP_002600039.1|/1.66093e-46/hypothetical protein BRAFLDRAFT_265332 [Branchiostoma floridae]
isotig23817	99.4421	28.993	-1.77815	Down	4.61e-08	8.27e-07	-
isotig14154	161.199	47.0878	-1.77541	Down	9.74e-33	6.14e-31	gi|115739533|ref|XP_785086.2|/1.58863e-129/PREDICTED: similar to Solute carrier family 44, member 4 [Strongylocentrotus purpuratus]
isotig20936	186.012	54.4986	-1.7711	Down	4.93e-17	1.78e-15	-
isotig25458	97.5681	28.595	-1.77065	Down	4.51e-07	7.08e-06	-
isotig25873	80.3085	23.614	-1.76591	Down	8.21e-06	0.000105179	gi|115903663|ref|XP_785385.2|/1.43222e-33/PREDICTED: similar to Pleckstrin homology domain containing, family A (phosphoinositide binding specific) member 1 [Strongylocentrotus purpuratus]
isotig13903	189.103	55.6306	-1.76522	Down	3.16e-40	2.3e-38	gi|115752553|ref|XP_001180754.1|/6.80471e-94/PREDICTED: hypothetical protein [Strongylocentrotus purpuratus]
isotig18701	74.8346	22.0575	-1.76244	Down	4.15e-09	8.45e-08	gi|115638689|ref|XP_789866.2|/2.57638e-78/PREDICTED: similar to MGC80593 protein [Strongylocentrotus purpuratus]
isotig12948	1306.63	386.135	-1.75868	Down	1.99e-183	8.74e-181	gi|260796441|ref|XP_002593213.1|/1.76144e-47/hypothetical protein BRAFLDRAFT_120139 [Branchiostoma floridae]
isotig15576	305.048	90.3939	-1.75474	Down	2.7e-46	2.3e-44	-
isotig23045	1009.57	300.503	-1.74829	Down	4.35e-71	5.95e-69	-
isotig07163	23.1596	6.89608	-1.74776	Down	1.2e-08	2.3e-07	gi|72013586|ref|XP_801771.1|/3.87422e-110/PREDICTED: similar to ENSANGP00000006016 isoform 2 [Strongylocentrotus purpuratus]
isotig24088	59.0798	17.6261	-1.74495	Down	4.48e-05	0.000492169	gi|115750225|ref|XP_001202033.1|/3.23805e-45/PREDICTED: similar to solute carrier organic anion transporter family member 4A1 [Strongylocentrotus purpuratus]
isotig13902	132.013	39.4268	-1.74343	Down	3.77e-28	2.12e-26	gi|260782107|ref|XP_002586133.1|/7.22284e-11/hypothetical protein BRAFLDRAFT_248419 [Branchiostoma floridae]
isotig17977	53.2033	15.8923	-1.74319	Down	3.9e-07	6.17e-06	-
isotig05130	76.3909	22.8994	-1.73809	Down	1.04e-11	2.71e-10	gi|125834707|ref|XP_001345461.1|/3.50984e-15/PREDICTED: ReO_6-like [Danio rerio]
isotig14660	191.66	57.7687	-1.73019	Down	8.74e-34	5.63e-32	gi|115908446|ref|XP_785742.2|/3.02776e-68/PREDICTED: similar to N-acylsphingosine amidohydrolase (non-lysosomal ceramidase) 2 [Strongylocentrotus purpuratus]
isotig18571	104.622	31.7018	-1.72255	Down	4.93e-12	1.33e-10	-
isotig15756	57.5812	17.458	-1.72171	Down	1.7e-09	3.61e-08	-
isotig18707	55.9005	16.9673	-1.72011	Down	6.16e-07	9.41e-06	gi|115644338|ref|XP_001177615.1|/3.00296e-10/PREDICTED: similar to Development-specific protein LVN1.2 isoform 1 [Strongylocentrotus purpuratus]
isotig25632	101.191	30.7143	-1.72011	Down	6.16e-07	9.4e-06	-
isotig19020	57.5218	17.4594	-1.72011	Down	6.16e-07	9.42e-06	gi|115750225|ref|XP_001202033.1|/8.53434e-60/PREDICTED: similar to solute carrier organic anion transporter family member 4A1 [Strongylocentrotus purpuratus]
isotig22192	348.51	105.856	-1.71909	Down	6.42e-27	3.41e-25	gi|290560657|ref|NP_001040129.2|/1.75886e-39/glutamate [NMDA] receptor-associated protein 1 [Bombyx mori]
isotig17034	221.478	67.5685	-1.71274	Down	1.71e-27	9.35e-26	-
isotig26210	73.6376	22.5589	-1.70675	Down	3.83e-05	0.000426074	-
isotig14327	59.4805	18.3422	-1.69725	Down	6.65e-12	1.77e-10	gi|291243899|ref|XP_002741837.1|/2.14535e-67/PREDICTED: acetylcholinesterase-like [Saccoglossus kowalevskii]
isotig20222	81.2074	25.1478	-1.69118	Down	2.56e-08	4.73e-07	-
isotig23587	133.98	41.5889	-1.68775	Down	6.9e-10	1.54e-08	-
isotig05197	51.2724	15.9939	-1.68066	Down	2.11e-17	7.73e-16	gi|115774638|ref|XP_797403.2|/0/PREDICTED: similar to Aminopeptidase N (rAPN) (Alanyl aminopeptidase) (Microsomal aminopeptidase) (Aminopeptidase M) (APM) (Kidney Zn peptidase) (KZP) (CD13 antigen) [Strongylocentrotus purpuratus]
isotig13709	1280.26	399.554	-1.67997	Down	2.16e-260	1.24e-257	-
isotig12994	109.488	34.3403	-1.6728	Down	2.46e-07	4e-06	-
isotig18345	36.4702	11.4387	-1.6728	Down	6.05e-05	0.000644325	-
isotig14121	243.212	76.282	-1.6728	Down	3.61e-45	3.04e-43	gi|115633785|ref|XP_784754.2|/3.30218e-34/PREDICTED: hypothetical protein [Strongylocentrotus purpuratus]
isotig14339	75.133	23.7232	-1.66315	Down	3.54e-14	1.1e-12	gi|300394130|gb|ADK11693.1|/1.54578e-118/ACBP [Strongylocentrotus intermedius]
isotig24218	137.387	43.5443	-1.65769	Down	1.68e-09	3.56e-08	-
isotig19750	89.0822	28.2541	-1.65668	Down	5.59e-09	1.12e-07	-
isotig24585	110.001	34.9675	-1.65343	Down	1.14e-07	1.94e-06	-
isotig15371	39.2029	12.4849	-1.65077	Down	7.05e-07	1.06e-05	-
isotig22756	155.576	49.6021	-1.64915	Down	1.18e-11	3.09e-10	-
isotig08773	92.1058	29.3975	-1.6476	Down	1.43e-20	6.07e-19	gi|196009263|ref|XP_002114497.1|/4.66739e-115/expressed hypothetical protein [Trichoplax adhaerens]
isotig27328	174.943	56.0757	-1.64144	Down	4.76e-09	9.62e-08	gi|291226992|ref|XP_002733473.1|/1.69773e-06/PREDICTED: hypothetical protein isoform 1 [Saccoglossus kowalevskii]
isotig27493	265.269	85.0491	-1.64109	Down	9.25e-13	2.63e-11	-
isotig11599	60.4613	19.3943	-1.64038	Down	5.12e-05	0.000555379	-
isotig11091	94.5503	30.3965	-1.63718	Down	1.83e-11	4.73e-10	-
isotig16915	90.5084	29.3182	-1.62626	Down	1.56e-11	4.04e-10	gi|115942253|ref|XP_001189783.1|/3.39636e-73/PREDICTED: similar to liver tocopherol-associated protein [Strongylocentrotus purpuratus]
isotig14646	48.177	15.6141	-1.62549	Down	7.38e-09	1.46e-07	gi|196014731|ref|XP_002117224.1|/1.64812e-73/hypothetical protein TRIADDRAFT_61286 [Trichoplax adhaerens]
isotig04487	76.1868	24.734	-1.62305	Down	1.48e-15	4.95e-14	gi|260791301|ref|XP_002590678.1|/5.24434e-09/hypothetical protein BRAFLDRAFT_89479 [Branchiostoma floridae]
isotig16502	471.803	153.287	-1.62195	Down	3.04e-56	3.12e-54	gi|72025868|ref|XP_794499.1|/7.84305e-68/PREDICTED: hypothetical protein [Strongylocentrotus purpuratus]
isotig13364	1000.74	325.278	-1.62132	Down	5.43e-230	2.87e-227	-
isotig18886	86.6307	28.3153	-1.6133	Down	3.43e-09	7.04e-08	gi|198424184|ref|XP_002124912.1|/6.06409e-56/PREDICTED: similar to Deoxyribonuclease-1 precursor (Deoxyribonuclease I) (DNase I) (Dornase alfa) [Ciona intestinalis]
isotig10506	43.2563	14.1981	-1.60721	Down	7.99e-05	0.000826855	gi|115916072|ref|XP_001197720.1|/2.37288e-37/PREDICTED: similar to mannose receptor, C type 1-like 1 [Strongylocentrotus purpuratus]
isotig07440	20.6044	6.76303	-1.60721	Down	7.99e-05	0.000827271	gi|115803092|ref|XP_783343.2|/4.89976e-38/PREDICTED: similar to Sans [Strongylocentrotus purpuratus]
isotig18312	298.061	97.8331	-1.60721	Down	2.32e-29	1.36e-27	gi|72114711|ref|XP_780174.1|/1.62261e-38/PREDICTED: similar to Retinol dehydrogenase 8 like [Strongylocentrotus purpuratus]
isotig15840	150.6	49.4744	-1.60597	Down	2.75e-20	1.15e-18	gi|115627185|ref|XP_001188613.1|/6.6094e-31/PREDICTED: similar to scavenger receptor cysteine-rich protein precursor [Strongylocentrotus purpuratus]
isotig23463	87.1687	28.6419	-1.60569	Down	1.7e-06	2.44e-05	-
isotig06903	162.527	53.4032	-1.60569	Down	1.7e-06	2.43e-05	-
isotig14462	83.4554	27.46	-1.60367	Down	1.15e-14	3.67e-13	gi|72130631|ref|XP_799830.1|/1.0439e-135/PREDICTED: similar to FG-GAP repeat family protein [Strongylocentrotus purpuratus]
isotig14673	42.939	14.1409	-1.60241	Down	6.96e-08	1.21e-06	-
isotig14169	376.205	124.053	-1.60056	Down	5.41e-64	6.48e-62	gi|115959542|ref|XP_001186039.1|/1.03437e-96/PREDICTED: hypothetical protein [Strongylocentrotus purpuratus]
isotig16462	1085.31	358.05	-1.59987	Down	7.1e-125	1.74e-122	gi|115920205|ref|XP_783617.2|/8.50669e-46/PREDICTED: similar to membrane alanine aminopeptidase precursor variant [Strongylocentrotus purpuratus]
isotig13529	139.205	46.0108	-1.59716	Down	7.9e-30	4.66e-28	gi|125819026|ref|XP_001340234.1|/2.70311e-57/PREDICTED: prolyl 4-hydroxylase, alpha II subunit-like [Danio rerio]
isotig14738	247.707	81.9605	-1.59563	Down	6.32e-38	4.39e-36	gi|72064533|ref|XP_780403.1|/1.97918e-80/PREDICTED: similar to Acetylcholinesterase precursor (AChE) [Strongylocentrotus purpuratus]
isotig15256	312.941	103.793	-1.59218	Down	3.91e-43	3.1e-41	gi|198438203|ref|XP_002128778.1|/9.86393e-84/PREDICTED: similar to predicted protein [Ciona intestinalis]
isotig15109	1010.62	335.589	-1.59047	Down	1.71e-140	4.9e-138	gi|260828454|ref|XP_002609178.1|/4.8022e-89/hypothetical protein BRAFLDRAFT_126670 [Branchiostoma floridae]
isotig18840	93.4402	31.0309	-1.59034	Down	1.34e-09	2.9e-08	-
isotig08475	31.6582	10.579	-1.58138	Down	6.23e-10	1.41e-08	gi|115696712|ref|XP_788566.2|/1.16783e-66/PREDICTED: similar to acetylcholinesterase [Strongylocentrotus purpuratus]
isotig09687	306.605	102.564	-1.57986	Down	5.56e-43	4.37e-41	gi|115908446|ref|XP_785742.2|/1.33895e-67/PREDICTED: similar to N-acylsphingosine amidohydrolase (non-lysosomal ceramidase) 2 [Strongylocentrotus purpuratus]
isotig19293	42.5896	14.2485	-1.57969	Down	6.69e-05	0.000705386	-
isotig16247	191.746	64.2065	-1.57841	Down	1.1e-23	5.33e-22	gi|115674897|ref|XP_001200946.1|/1.40852e-67/PREDICTED: hypothetical protein [Strongylocentrotus purpuratus]
isotig10781	59.2651	19.8701	-1.57658	Down	2.7e-08	4.98e-07	gi|115873116|ref|XP_781855.2|/4.44669e-29/PREDICTED: similar to calcium-binding protein p22 [Strongylocentrotus purpuratus]
isotig20383	201.764	67.8725	-1.57177	Down	1.2e-16	4.25e-15	-
isotig07595	29.558	9.97036	-1.56783	Down	1.64e-05	0.000198441	gi|221091806|ref|XP_002168957.1|/8.91754e-06/PREDICTED: similar to polyprotein [Hydra magnipapillata]
isotig27318	176.865	59.6935	-1.567	Down	1.25e-08	2.39e-07	gi|115741900|ref|XP_001177881.1|/9.00214e-08/PREDICTED: similar to tissue inhibitor of metalloproteinase TIMP [Strongylocentrotus purpuratus]
isotig21199	68.5169	23.2514	-1.55914	Down	4.05e-06	5.48e-05	-
isotig14421	130.476	44.293	-1.55863	Down	2.87e-21	1.27e-19	-
isotig16090	63.1196	21.4819	-1.55496	Down	1.05e-08	2.03e-07	gi|47550961|ref|NP_999654.1|/5.75175e-141/myosin VI [Strongylocentrotus purpuratus]
isotig09688	40.8118	13.8898	-1.55496	Down	5.59e-05	0.000599048	gi|115908446|ref|XP_785742.2|/4.69923e-54/PREDICTED: similar to N-acylsphingosine amidohydrolase (non-lysosomal ceramidase) 2 [Strongylocentrotus purpuratus]
isotig06313	28.3858	9.67721	-1.55251	Down	1.01e-06	1.48e-05	-
isotig23011	194.39	66.2887	-1.55212	Down	5.73e-13	1.64e-11	-
isotig19295	52.054	17.8106	-1.54727	Down	1.37e-05	0.000168049	-
isotig15323	66.0941	22.6146	-1.54727	Down	6.74e-10	1.51e-08	-
isotig17953	115.331	39.6053	-1.54201	Down	6.17e-12	1.65e-10	-
isotig20264	65.1792	22.39	-1.54155	Down	3.39e-06	4.63e-05	gi|115717849|ref|XP_784789.2|/2.61777e-17/PREDICTED: similar to MGC86386 protein [Strongylocentrotus purpuratus]
isotig23679	72.0735	24.779	-1.54035	Down	2.52e-05	0.000293559	-
isotig17730	609.79	210.178	-1.5367	Down	4.63e-58	4.9e-56	gi|115899638|ref|XP_797192.2|/5.35396e-80/PREDICTED: hypothetical protein [Strongylocentrotus purpuratus]
isotig08762	85.6862	29.6314	-1.53194	Down	2.61e-10	6.05e-09	gi|260817410|ref|XP_002603580.1|/1.57968e-25/hypothetical protein BRAFLDRAFT_93226 [Branchiostoma floridae]
isotig16147	31.1498	10.8319	-1.52394	Down	8.59e-05	0.000884988	gi|115774737|ref|XP_784525.2|/2.38149e-22/PREDICTED: hypothetical protein [Strongylocentrotus purpuratus]
isotig20172	212.446	74.0006	-1.52149	Down	4.58e-17	1.67e-15	gi|72006121|ref|XP_784060.1|/5.87475e-57/PREDICTED: similar to cytochrome P450 [Strongylocentrotus purpuratus]
isotig12950	54.0725	18.8439	-1.5208	Down	1.76e-07	2.92e-06	-
isotig28768	142.984	50.1667	-1.51105	Down	9.5e-06	0.000120205	-
isotig25569	493.145	174.006	-1.50287	Down	7.87e-24	3.83e-22	gi|260790226|ref|XP_002590144.1|/1.33212e-16/hypothetical protein BRAFLDRAFT_90878 [Branchiostoma floridae]
isotig18735	43.0835	15.202	-1.50287	Down	7.12e-05	0.000744358	-
isotig21550	209.961	74.3621	-1.49748	Down	1.66e-14	5.24e-13	gi|72013273|ref|XP_780867.1|/1.45512e-07/PREDICTED: hypothetical protein isoform 2 [Strongylocentrotus purpuratus]
isotig14119	180.108	63.8321	-1.49651	Down	5.33e-29	3.09e-27	gi|115975639|ref|XP_001194598.1|/7.02688e-77/PREDICTED: similar to cadherin 23 [Strongylocentrotus purpuratus]
isotig24440	15353.5	5441.47	-1.4965	Down	0	0	-
isotig17740	382.306	136.05	-1.4906	Down	2.09e-35	1.4e-33	gi|115899531|ref|XP_796788.2|/1.90521e-114/PREDICTED: similar to multidrug resistance protein-1 [Strongylocentrotus purpuratus]
isotig17214	74.5585	26.5849	-1.48777	Down	2.56e-08	4.74e-07	-
isotig16927	323.473	115.715	-1.48307	Down	1.02e-32	6.4e-31	gi|260799025|ref|XP_002594500.1|/5.36125e-19/hypothetical protein BRAFLDRAFT_87692 [Branchiostoma floridae]
isotig25441	180.38	64.5858	-1.48175	Down	1.37e-09	2.95e-08	-
isotig07118	21.5868	7.73779	-1.48015	Down	1.85e-07	3.06e-06	gi|72147024|ref|XP_794719.1|/4.17201e-23/PREDICTED: hypothetical protein [Strongylocentrotus purpuratus]
isotig19581	98.757	35.5297	-1.47486	Down	9.78e-09	1.91e-07	-
isotig17957	296.828	106.93	-1.47296	Down	1.92e-26	1e-24	gi|115893507|ref|XP_784077.2|/1.78378e-32/PREDICTED: similar to human phosphotyrosine phosphatase kappa [Strongylocentrotus purpuratus]
isotig15036	53.6201	19.3224	-1.4725	Down	3.87e-08	7e-07	gi|115767155|ref|XP_001193049.1|/6.15283e-92/PREDICTED: similar to AASA9217 [Strongylocentrotus purpuratus]
isotig14881	107.038	38.6165	-1.47084	Down	3.11e-15	1.02e-13	gi|291238925|ref|XP_002739376.1|/6.34799e-116/PREDICTED: hypothetical protein [Saccoglossus kowalevskii]
isotig21467	90.668	32.8125	-1.46635	Down	6.12e-07	9.37e-06	-
isotig06052	65.5337	23.7575	-1.46385	Down	7.98e-18	3e-16	gi|115918093|ref|XP_800108.2|/8.52166e-60/PREDICTED: hypothetical protein [Strongylocentrotus purpuratus]
isotig08643	69.6412	25.2851	-1.46165	Down	1.81e-14	5.69e-13	gi|72064533|ref|XP_780403.1|/1.45761e-111/PREDICTED: similar to Acetylcholinesterase precursor (AChE) [Strongylocentrotus purpuratus]
isotig09022	88.4245	32.1221	-1.46088	Down	1.28e-12	3.62e-11	-
isotig29200	12296	4472	-1.45919	Down	3.34e-301	2.55e-298	-
isotig13777	120.568	44.0727	-1.45189	Down	6.66e-21	2.9e-19	-
isotig21172	122.687	44.8935	-1.45041	Down	5.59e-09	1.12e-07	gi|115749017|ref|XP_781677.2|/1.05091e-11/PREDICTED: hypothetical protein [Strongylocentrotus purpuratus]
isotig17911	52.7662	19.3943	-1.44398	Down	8.15e-06	0.00010447	-
isotig22891	89.2912	32.8762	-1.44147	Down	3.69e-06	5.02e-05	-
isotig26285	573.497	211.228	-1.44098	Down	4.67e-24	2.29e-22	gi|260796441|ref|XP_002593213.1|/1.23737e-22/hypothetical protein BRAFLDRAFT_120139 [Branchiostoma floridae]
isotig15138	557.147	205.327	-1.44014	Down	2.37e-67	3.09e-65	gi|301776923|ref|XP_002923881.1|/1.65452e-49/PREDICTED: legumain-like [Ailuropoda melanoleuca]
isotig17244	72.7035	26.927	-1.43297	Down	7.21e-08	1.26e-06	gi|115733067|ref|XP_790369.2|/5.21947e-84/PREDICTED: hypothetical protein [Strongylocentrotus purpuratus]
isotig08693	42.8633	15.9203	-1.42887	Down	3.17e-09	6.53e-08	-
isotig24855	266.07	99.2782	-1.42226	Down	2.89e-13	8.5e-12	-
isotig13900	27.0486	10.1804	-1.40976	Down	2.23e-05	0.000263053	gi|115702331|ref|XP_791425.2|/1.29511e-68/PREDICTED: hypothetical protein [Strongylocentrotus purpuratus]
isotig24944	99.2042	37.3378	-1.40976	Down	1.01e-05	0.000126766	gi|196014731|ref|XP_002117224.1|/4.91696e-42/hypothetical protein TRIADDRAFT_61286 [Trichoplax adhaerens]
isotig15690	64.4848	24.3893	-1.40271	Down	3.35e-08	6.1e-07	-
isotig14054	43.1784	16.3395	-1.40195	Down	1.6e-07	2.67e-06	gi|115889604|ref|XP_797833.2|/3.77884e-110/PREDICTED: similar to krev interaction trapped 1 [Strongylocentrotus purpuratus]
isotig13486	129.948	49.3442	-1.39698	Down	1.1e-23	5.33e-22	-
isotig26613	93.0344	35.3523	-1.39596	Down	9.05e-05	0.000926355	-
isotig24633	125.099	47.6443	-1.39269	Down	6.35e-07	9.66e-06	gi|115943067|ref|XP_001195605.1|/8.50427e-53/PREDICTED: similar to dystonin [Strongylocentrotus purpuratus]
isotig17046	63.3755	24.1368	-1.39269	Down	6.35e-07	9.67e-06	gi|291221092|ref|XP_002730557.1|/1.19022e-14/PREDICTED: predicted protein-like [Saccoglossus kowalevskii]
isotig16814	47.0434	17.9825	-1.3874	Down	1.5e-05	0.000182839	-
isotig22732	83.6328	31.9689	-1.3874	Down	1.5e-05	0.000182731	-
isotig17292	198.77	75.9806	-1.3874	Down	3.47e-18	1.32e-16	gi|72064533|ref|XP_780403.1|/5.20679e-60/PREDICTED: similar to Acetylcholinesterase precursor (AChE) [Strongylocentrotus purpuratus]
isotig15951	63.0336	24.0948	-1.3874	Down	1.09e-07	1.85e-06	gi|291240863|ref|XP_002740336.1|/7.32349e-75/PREDICTED: hypothetical protein [Saccoglossus kowalevskii]
isotig15090	101.399	38.8109	-1.38552	Down	5.29e-13	1.52e-11	-
isotig17222	226.722	86.9393	-1.38284	Down	1.96e-20	8.29e-19	-
isotig16770	52.2849	20.0944	-1.3796	Down	5.57e-06	7.4e-05	-
isotig19253	218.539	84.202	-1.37596	Down	1.97e-16	6.92e-15	gi|115893507|ref|XP_784077.2|/1.60846e-42/PREDICTED: similar to human phosphotyrosine phosphatase kappa [Strongylocentrotus purpuratus]
isotig26003	216.736	83.7867	-1.37114	Down	1.01e-09	2.2e-08	gi|115965201|ref|XP_001181108.1|/8.5757e-30/PREDICTED: similar to mKIAA1042 protein, partial [Strongylocentrotus purpuratus]
isotig29179	253.438	98.0369	-1.37024	Down	3.52e-07	5.65e-06	-
isotig15378	102.264	39.7569	-1.36302	Down	4.43e-12	1.2e-10	-
isotig09097	49.7892	19.3981	-1.35992	Down	1.48e-09	3.18e-08	-
isotig15153	78.3488	30.5805	-1.3573	Down	5.61e-10	1.28e-08	gi|291401307|ref|XP_002717221.1|/7.61456e-79/PREDICTED: cytochrome P450 2D18-like [Oryctolagus cuniculus]
isotig14788	61.6863	24.1416	-1.35343	Down	1.53e-08	2.91e-07	gi|301763102|ref|XP_002916969.1|/9.90424e-32/PREDICTED: UPF0474 protein C5orf41-like [Ailuropoda melanoleuca]
isotig19803	95.0184	37.2525	-1.35087	Down	1.95e-07	3.21e-06	-
isotig19579	175.767	68.9102	-1.35087	Down	9.39e-13	2.66e-11	gi|260826804|ref|XP_002608355.1|/7.4302e-31/hypothetical protein BRAFLDRAFT_91314 [Branchiostoma floridae]
isotig23247	226.189	88.6784	-1.35087	Down	5.34e-12	1.44e-10	gi|291226476|ref|XP_002733219.1|/9.81257e-33/PREDICTED: acetylcholinesterase-like [Saccoglossus kowalevskii]
isotig21452	65.1639	25.6407	-1.34563	Down	8.99e-05	0.000920063	-
isotig17382	278.578	109.709	-1.3444	Down	1.33e-23	6.41e-22	-
isotig18814	56.1538	22.1574	-1.34159	Down	3.3e-05	0.000373843	gi|111226552|ref|XP_001134555.1|/7.85521e-11/argonaut-like protein [Dictyostelium discoideum AX4]
isotig03215	195.774	78.2895	-1.3223	Down	1.06e-25	5.49e-24	-
isotig17199	147.361	59.2178	-1.31525	Down	5.05e-13	1.46e-11	-
isotig15857	95.5785	38.5427	-1.31023	Down	3e-10	6.95e-09	gi|291236875|ref|XP_002738368.1|/2.19622e-135/PREDICTED: ATP-binding cassette, sub-family C, member 9-like [Saccoglossus kowalevskii]
isotig20452	140.509	56.6611	-1.31023	Down	2.1e-09	4.43e-08	gi|260803513|ref|XP_002596634.1|/2.0502e-35/hypothetical protein BRAFLDRAFT_219230 [Branchiostoma floridae]
isotig14782	57.5548	23.2094	-1.31023	Down	1.05e-07	1.8e-06	gi|115666394|ref|XP_787570.2|/2.20417e-15/PREDICTED: hypothetical protein [Strongylocentrotus purpuratus]
isotig14771	123.373	49.8242	-1.3081	Down	5.87e-15	1.9e-13	gi|157124051|ref|XP_001660308.1|/9.23182e-54/epsilon-trimethyllysine 2-oxoglutarate dioxygenase [Aedes aegypti]
isotig24749	435.948	176.809	-1.30196	Down	1.21e-18	4.69e-17	gi|56388620|gb|AAH87708.1|/1.20647e-51/Legumain [Rattus norvegicus]
isotig21406	166.803	67.725	-1.30038	Down	4.37e-10	9.98e-09	gi|291237186|ref|XP_002738507.1|/8.41969e-22/PREDICTED: hypothetical protein isoform 1 [Saccoglossus kowalevskii]
isotig14992	54.6977	22.212	-1.30014	Down	5e-07	7.78e-06	-
isotig18475	117.819	47.8711	-1.29934	Down	3.06e-09	6.33e-08	-
isotig11633	185.115	75.3478	-1.29678	Down	6.04e-12	1.62e-10	gi|198420178|ref|XP_002121122.1|/5.90612e-62/PREDICTED: similar to predicted protein [Ciona intestinalis]
isotig14594	168.728	68.6805	-1.29672	Down	3.07e-20	1.28e-18	-
isotig19672	65.9883	26.875	-1.29595	Down	2.62e-05	0.000301795	-
isotig17429	2189.63	893.362	-1.29337	Down	1.29e-162	4.93e-160	gi|241988732|dbj|BAH79732.1|/2.50031e-107/actin [Apostichopus japonicus]
isotig08661	29.3482	11.9906	-1.29137	Down	7.9e-06	0.000101827	gi|291221707|ref|XP_002730835.1|/9.9499e-140/PREDICTED: tissue-nonspecific alkaline phosphatase-like [Saccoglossus kowalevskii]
isotig22210	160.438	65.6853	-1.28837	Down	4.44e-09	8.99e-08	-
isotig13389	659.63	270.478	-1.28615	Down	2.26e-106	4.61e-104	-
isotig08491	68.0182	27.9121	-1.28503	Down	1.2e-14	3.81e-13	-
isotig20446	318.22	130.998	-1.28048	Down	5.17e-19	2.05e-17	gi|115959542|ref|XP_001186039.1|/3.09785e-47/PREDICTED: hypothetical protein [Strongylocentrotus purpuratus]
isotig26892	134.829	55.612	-1.27766	Down	1.41e-05	0.000172884	-
isotig17964	293.015	120.966	-1.27638	Down	1.3e-21	5.85e-20	gi|198438203|ref|XP_002128778.1|/2.34087e-35/PREDICTED: similar to predicted protein [Ciona intestinalis]
isotig13210	146.526	60.536	-1.2753	Down	1.04e-28	5.94e-27	-
isotig21321	262.705	109.375	-1.26416	Down	2.93e-14	9.12e-13	-
isotig14199	123.299	51.3589	-1.26348	Down	8.94e-16	3.03e-14	-
isotig16920	52.2705	21.781	-1.26292	Down	2.52e-05	0.000293684	-
isotig14934	40.2947	16.8509	-1.25776	Down	2.05e-05	0.000243518	gi|115634808|ref|XP_792988.2|/4.81561e-108/PREDICTED: hypothetical protein [Strongylocentrotus purpuratus]
isotig17942	180.129	75.3284	-1.25776	Down	1.35e-13	4.03e-12	gi|291237585|ref|XP_002738714.1|/9.72696e-117/PREDICTED: acly protein-like [Saccoglossus kowalevskii]
isotig00998	48.7792	20.3991	-1.25776	Down	6.18e-06	8.11e-05	gi|292619745|ref|XP_001341329.3|/2.55079e-07/PREDICTED: hypothetical protein [Danio rerio]
isotig24650	110.825	46.5028	-1.2529	Down	1.67e-05	0.000201172	-
isotig07192	160.088	67.2405	-1.25146	Down	7.15e-27	3.79e-25	-
isotig12974	107.052	45.0315	-1.2493	Down	4.09e-06	5.52e-05	gi|156407274|ref|XP_001641469.1|/2.80262e-07/predicted protein [Nematostella vectensis]
isotig13957	217.19	91.7894	-1.24256	Down	2.07e-27	1.13e-25	gi|115655454|ref|XP_800332.2|/7.51386e-13/PREDICTED: hypothetical protein [Strongylocentrotus purpuratus]
isotig09247	94.7059	40.0767	-1.24069	Down	7.5e-12	1.99e-10	gi|115959542|ref|XP_001186039.1|/5.83472e-32/PREDICTED: hypothetical protein [Strongylocentrotus purpuratus]
isotig08476	196.001	83.3608	-1.23342	Down	1.45e-32	9.03e-31	gi|115696712|ref|XP_788566.2|/9.9132e-67/PREDICTED: similar to acetylcholinesterase [Strongylocentrotus purpuratus]
isotig14444	32.8308	13.9978	-1.22986	Down	8.04e-05	0.000831501	-
isotig26271	157.888	67.8219	-1.21908	Down	2.57e-06	3.56e-05	-
isotig22397	88.1601	37.9212	-1.21712	Down	4.27e-05	0.000470895	-
isotig16074	300.654	129.503	-1.21512	Down	2.35e-25	1.2e-23	gi|193673950|ref|XP_001949201.1|/3.17704e-14/PREDICTED: similar to GA11347-PA [Acyrthosiphon pisum]
isotig01982	87.8211	37.8516	-1.21421	Down	6.23e-18	2.36e-16	gi|115921022|ref|XP_784353.2|/7.53215e-149/PREDICTED: similar to sea urchin Arp2 (SUArp2) [Strongylocentrotus purpuratus]
isotig21282	88.0871	38.1703	-1.20648	Down	2.27e-05	0.000267761	gi|291226476|ref|XP_002733219.1|/3.79447e-25/PREDICTED: acetylcholinesterase-like [Saccoglossus kowalevskii]
isotig07836	347.2	150.63	-1.20475	Down	1.08e-27	6.02e-26	-
isotig13699	618.976	268.807	-1.20331	Down	9.53e-78	1.41e-75	-
isotig20662	208.488	90.5414	-1.20331	Down	1.12e-11	2.94e-10	-
isotig10315	51.1283	22.2591	-1.19973	Down	7.58e-05	0.000789475	-
isotig16284	141.788	61.7773	-1.19858	Down	4.96e-12	1.34e-10	gi|259013277|ref|NP_001158427.1|/2.40545e-56/dystonin [Saccoglossus kowalevskii]
isotig29524	269.106	117.69	-1.19319	Down	4.96e-05	0.000540009	-
isotig22228	87.356	38.2038	-1.19319	Down	4.96e-05	0.000539725	-
isotig14257	64.4712	28.2477	-1.19052	Down	3.52e-08	6.39e-07	gi|115736695|ref|XP_001201471.1|/4.14626e-50/PREDICTED: similar to phosphoinositide-3-kinase, catalytic, beta polypeptide [Strongylocentrotus purpuratus]
isotig09109	57.0223	25.0386	-1.18737	Down	1.41e-07	2.36e-06	-
isotig20364	80.2866	35.3194	-1.1847	Down	2.64e-05	0.000303069	-
isotig20765	168.139	74.033	-1.18341	Down	2.09e-09	4.41e-08	-
isotig23283	239.387	105.702	-1.17934	Down	1.54e-10	3.64e-09	gi|115970948|ref|XP_001178742.1|/2.79197e-27/PREDICTED: similar to Cyct protein [Strongylocentrotus purpuratus]
isotig15395	301.88	133.434	-1.17785	Down	1.61e-26	8.42e-25	-
isotig20183	158.1	70.5167	-1.1648	Down	4.18e-09	8.5e-08	-
isotig17889	99.5525	44.4943	-1.16184	Down	2.29e-07	3.74e-06	gi|301779381|ref|XP_002925115.1|/3.42172e-10/PREDICTED: sushi domain-containing protein 2-like [Ailuropoda melanoleuca]
isotig13445	689.52	308.645	-1.15964	Down	3.96e-91	7.22e-89	-
isotig23884	145.023	64.9164	-1.15963	Down	1.72e-06	2.45e-05	-
isotig15206	109.642	49.1001	-1.159	Down	1.1e-10	2.64e-09	-
isotig25616	147.493	66.3063	-1.15343	Down	8.56e-06	0.000109337	-
isotig08764	230.877	104.141	-1.14859	Down	6.77e-11	1.66e-09	-
isotig09870	98.9616	44.6655	-1.14771	Down	2.13e-07	3.5e-06	gi|82914873|ref|XP_728880.1|/1.11936e-11/hypothetical protein [Plasmodium yoelii yoelii str. 17XNL]
isotig24505	192.939	87.3066	-1.14398	Down	9.26e-08	1.6e-06	-
isotig07101	209.926	95.1546	-1.14154	Down	3.17e-51	3e-49	gi|185136289|ref|NP_001118238.1|/0/bifunctional 3'-phosphoadenosine 5'-phosphosulfate synthase [Strongylocentrotus purpuratus]
isotig12985	185.575	84.535	-1.13438	Down	1.97e-07	3.25e-06	gi|156340423|ref|XP_001620448.1|/5.97336e-09/hypothetical protein NEMVEDRAFT_v1g223105 [Nematostella vectensis]
isotig10651	66.3863	30.3569	-1.12886	Down	1.82e-06	2.59e-05	gi|72016460|ref|XP_782473.1|/1.28983e-24/PREDICTED: similar to PBng143 [Strongylocentrotus purpuratus]
isotig10305	58.4166	26.7534	-1.12666	Down	9.7e-07	1.43e-05	gi|115911505|ref|XP_782776.2|/2.41989e-68/PREDICTED: similar to mKIAA0177 protein [Strongylocentrotus purpuratus]
isotig04330	381.551	174.883	-1.12549	Down	1.52e-21	6.84e-20	-
isotig03721	32.954	15.1256	-1.12346	Down	3.21e-05	0.000364626	gi|289546583|gb|ADD10136.1|/7.25102e-23/fatty acid binding protein [Branchiostoma belcheri]
isotig21939	305.71	140.375	-1.12288	Down	3.42e-13	9.97e-12	-
isotig20253	93.1131	42.8331	-1.12026	Down	1.38e-05	0.00016873	-
isotig17144	176.447	81.2154	-1.11941	Down	3.02e-12	8.31e-11	gi|224095509|ref|XP_002197226.1|/3.17551e-20/PREDICTED: caprin family member 2 [Taeniopygia guttata]
isotig24709	124.426	57.5941	-1.1113	Down	3.87e-07	6.13e-06	-
isotig22400	164.689	76.3065	-1.10986	Down	1.68e-07	2.79e-06	-
isotig10115	111.69	51.8812	-1.10622	Down	2.57e-12	7.13e-11	gi|156392196|ref|XP_001635935.1|/2.7397e-44/predicted protein [Nematostella vectensis]
isotig18367	146.517	68.1107	-1.10511	Down	3.98e-09	8.15e-08	gi|72010678|ref|XP_780588.1|/1.13787e-60/PREDICTED: similar to arylsulfatase [Strongylocentrotus purpuratus]
isotig18590	163.358	76.0101	-1.10378	Down	9.34e-10	2.05e-08	gi|115943067|ref|XP_001195605.1|/1.16611e-70/PREDICTED: similar to dystonin [Strongylocentrotus purpuratus]
isotig15468	55.9387	26.028	-1.10378	Down	1.56e-05	0.000189612	-
isotig18025	79.8897	37.1898	-1.1031	Down	1.02e-05	0.000128548	gi|291225602|ref|XP_002732790.1|/6.63066e-91/PREDICTED: adiponectin receptor 1-like [Saccoglossus kowalevskii]
isotig15974	135.055	62.916	-1.10205	Down	9.63e-11	2.33e-09	-
isotig24421	2799.82	1312.4	-1.09312	Down	1.21e-86	2.05e-84	gi|72104931|ref|XP_789999.1|/2.86018e-14/PREDICTED: similar to cellular retinol-binding protein type 1b [Strongylocentrotus purpuratus]
isotig14270	229.344	107.899	-1.08784	Down	4.12e-22	1.89e-20	gi|72089070|ref|XP_787729.1|/1.36727e-42/PREDICTED: hypothetical protein [Strongylocentrotus purpuratus]
isotig04367	32.1988	15.1485	-1.08784	Down	6.31e-05	0.000669315	-
isotig22820	278.226	131.505	-1.08114	Down	6.04e-11	1.49e-09	-
isotig25811	232.501	110.16	-1.07764	Down	1.29e-07	2.18e-06	-
isotig01570	79.9072	37.9069	-1.07586	Down	5.73e-12	1.53e-10	gi|118083009|ref|XP_416395.2|/1.19527e-68/PREDICTED: similar to MICAL3 [Gallus gallus]
isotig19784	100.091	47.5557	-1.07362	Down	8.53e-06	0.000109064	-
isotig22855	125.12	59.4718	-1.07304	Down	1.3e-05	0.000160895	-
isotig29323	292.212	138.923	-1.07273	Down	1.61e-05	0.000195039	gi|115740960|ref|XP_001184677.1|/4.56689e-12/PREDICTED: similar to SapA, partial [Strongylocentrotus purpuratus]
isotig14791	83.2604	39.6866	-1.06898	Down	5.11e-08	9.1e-07	gi|115893528|ref|XP_796904.2|/1.55138e-85/PREDICTED: hypothetical protein [Strongylocentrotus purpuratus]
isotig15031	858.005	410.112	-1.06497	Down	1.38e-65	1.74e-63	gi|47551241|ref|NP_999805.1|/1.14153e-21/C-type lectin domain protein [Strongylocentrotus purpuratus]
isotig26043	198.254	94.8529	-1.06359	Down	1.78e-06	2.53e-05	gi|115935126|ref|XP_001196847.1|/1.44261e-38/PREDICTED: similar to cytochrome P450, family 4, subfamily v, partial [Strongylocentrotus purpuratus]
isotig08289	89.7665	43.192	-1.05542	Down	4.21e-05	0.000464676	gi|167396130|ref|XP_001741916.1|/1.1599e-12/intracellular protein transport protein USO1 [Entamoeba dispar SAW760]
isotig26438	303.831	146.228	-1.05505	Down	8.04e-09	1.59e-07	-
isotig21825	1081.86	520.788	-1.05474	Down	1.3e-39	9.33e-38	-
isotig15692	99.9673	48.2219	-1.05177	Down	4.23e-08	7.6e-07	-
isotig03214	214.309	103.731	-1.04684	Down	2.54e-20	1.06e-18	-
isotig24875	155.334	75.25	-1.04561	Down	1.32e-05	0.000163147	-
isotig14526	48.3273	23.4698	-1.04203	Down	3.08e-05	0.000350292	gi|301770411|ref|XP_002920604.1|/1.37205e-156/PREDICTED: protein ariadne-2 homolog [Ailuropoda melanoleuca]
isotig24513	460	223.487	-1.04144	Down	3.62e-14	1.12e-12	gi|115732289|ref|XP_001176758.1|/1.54141e-13/PREDICTED: similar to complement H factor, partial [Strongylocentrotus purpuratus]
isotig21215	98.4119	47.896	-1.03893	Down	5.82e-05	0.000621463	-
isotig08118	53.7987	26.284	-1.03339	Down	1.19e-05	0.000148361	gi|72007037|ref|XP_785479.1|/1.24341e-78/PREDICTED: similar to androgen receptor associated protein 54 [Strongylocentrotus purpuratus]
isotig15352	77.5686	37.9079	-1.03297	Down	1.07e-06	1.56e-05	-
isotig15845	142.88	69.9575	-1.03025	Down	1.81e-10	4.25e-09	gi|115916072|ref|XP_001197720.1|/1.91214e-62/PREDICTED: similar to mannose receptor, C type 1-like 1 [Strongylocentrotus purpuratus]
isotig16172	213.489	104.585	-1.02949	Down	2.7e-14	8.42e-13	gi|156389068|ref|XP_001634814.1|/6.79161e-107/predicted protein [Nematostella vectensis]
isotig09341	53.8499	26.3815	-1.02942	Down	2.48e-06	3.44e-05	-
isotig16656	133.049	65.3164	-1.02644	Down	6.66e-09	1.33e-07	gi|115752494|ref|XP_782003.2|/1.59675e-134/PREDICTED: similar to protein T23F11.1 [imported] - Caenorhabditis elegans [Strongylocentrotus purpuratus]
isotig17002	108.987	53.75	-1.01982	Down	3.08e-07	4.96e-06	gi|72064533|ref|XP_780403.1|/4.09052e-34/PREDICTED: similar to Acetylcholinesterase precursor (AChE) [Strongylocentrotus purpuratus]
isotig14856	60.9641	30.246	-1.01122	Down	9.69e-06	0.000122471	-
isotig15739	85.4585	42.6057	-1.00418	Down	1.19e-06	1.73e-05	-
isotig18906	118.755	59.3619	-1.00037	Down	2.22e-06	3.12e-05	-
isotig13170	796.805	398.334	-1.00025	Down	8.62e-106	1.74e-103	gi|115676787|ref|XP_787776.2|/3.46557e-34/PREDICTED: similar to complement regulator factor H [Strongylocentrotus purpuratus]
