# Supplementary material for: RNA-Seq Reveals Dynamic Changes of Gene Expression in Key Stages of Intestine Regeneration in the Sea Cucumber Apostichopus japonicas
Source: PLoS One. 2013 Aug 6;8(8):e69441. doi: 10.1371/journal.pone.0069441 (PMC3735544; doi:10.1371/journal.pone.0069441)
Supplement: Table S7 — The DEGs (isotigs) in enriched Pathways. (XLS) [file pone.0069441.s008.xls]

## Sheet: Sheet1
Pathway ID	Pathway terms	Gene ID
ko03010	Ribosome	isotig03879, isotig11170, isotig11169, isotig25821, isotig10249, isotig23965, isotig20425, isotig23561, isotig18339, isotig19317, isotig25165, isotig18123, isotig18530, isotig25719, isotig08100, isotig18826, isotig22207, isotig25800, isotig27450, isotig21319, isotig22101, isotig24771, isotig23828, isotig21552, isotig23929, isotig27121, isotig24642, isotig29498, isotig28708, isotig24948, isotig216…
ko04060	Cytokine-cytokine receptor interaction	isotig16097, isotig14021, isotig13726, isotig20865, isotig16347, isotig13595, isotig14098, isotig14141, isotig28377, isotig11751, isotig08932, isotig13417, isotig17046
ko04330	Notch signaling pathway	isotig28522, isotig28682, isotig05245, isotig09323, isotig25899, isotig13367, isotig08574, isotig24532, isotig17381, isotig24802, isotig12937, isotig20081, isotig13293, isotig20134, isotig10233, isotig20381, isotig17983, isotig14239, isotig13246, isotig15838, isotig13738, isotig13699
ko03040	Spliceosome	isotig00993, isotig08949, isotig16882, isotig13656, isotig09825, isotig16602, isotig15436, isotig09908, isotig23390, isotig20708, isotig09469, isotig09470, isotig17001, isotig04463, isotig20664, isotig15318, isotig14382, isotig11467, isotig15218, isotig19914, isotig13248, isotig13571, isotig16129, isotig14559, isotig07464, isotig06929, isotig16039, isotig13566, isotig14288, isotig13189, isotig186…
ko03013	RNA transport	isotig15510, isotig09825, isotig18409, isotig17362, isotig09469, isotig09470, isotig08684, isotig13393, isotig10654, isotig25879, isotig03579, isotig27981, isotig16362, isotig14452, isotig13945, isotig07197, isotig13248, isotig08811, isotig15129, isotig20802, isotig29078, isotig16039, isotig14193, isotig14305, isotig14676, isotig13564, isotig20131, isotig19230, isotig13080, isotig13644, isotig133…
ko03030	DNA replication	isotig07252, isotig22130, isotig25400, isotig06479, isotig11121, isotig08755, isotig27170, isotig13807, isotig18192, isotig19041, isotig21703, isotig14789, isotig16956, isotig13378, isotig22523, isotig13122, isotig13351, isotig13444, isotig08756, isotig15314
ko03008	Ribosome biogenesis in eukaryotes	isotig09908, isotig17030, isotig07347, isotig14750, isotig06112, isotig22194, isotig15038, isotig18177, isotig14832, isotig14151, isotig24850, isotig16080, isotig13428, isotig13983, isotig16239, isotig15778, isotig21650, isotig22364, isotig17528, isotig15435, isotig06441, isotig15129, isotig16024, isotig17595, isotig13715, isotig13391, isotig15258, isotig13913, isotig09907, isotig13478, isotig149…
ko04977	Vitamin digestion and absorption	isotig28522, isotig15670, isotig08645, isotig13982, isotig13124, isotig20038, isotig16483, isotig25597, isotig14663, isotig13328, isotig25687, isotig09071, isotig27803, isotig14917, isotig28479, isotig07646, isotig13224, isotig07647, isotig16153, isotig16532, isotig29166, isotig15100, isotig16370, isotig08160, isotig08159, isotig22313, isotig10613, isotig14718, isotig17674, isotig14471, isotig186…
ko04614	Renin-angiotensin system	isotig18061, isotig09761, isotig09762, isotig25710, isotig05295, isotig13445, isotig05198, isotig05293, isotig16462, isotig05197, isotig07116, isotig13834, isotig18320, isotig15581, isotig05199
ko00564	Glycerophospholipid metabolism	isotig08459, isotig27080, isotig13631, isotig27803, isotig28479, isotig13224, isotig16153, isotig23247, isotig16532, isotig17292, isotig15100, isotig27630, isotig16370, isotig08160, isotig17002, isotig10633, isotig08159, isotig10634, isotig17413, isotig15727, isotig09135, isotig08644, isotig10613, isotig14738, isotig15593, isotig14471, isotig08643, isotig21304, isotig19292, isotig14009, isotig211…
ko00592	alpha-Linolenic acid metabolism	isotig16181, isotig27803, isotig28479, isotig13224, isotig16153, isotig16532, isotig15100, isotig16370, isotig08160, isotig08159, isotig10613, isotig14471, isotig20452, isotig18150, isotig17458, isotig14761, isotig20530
ko04975	Fat digestion and absorption	isotig15846, isotig13193, isotig14993, isotig13461, isotig23375, isotig14132, isotig17168, isotig17862
ko04973	Carbohydrate digestion and absorption	isotig08115, isotig14193, isotig16864, isotig16411, isotig20949, isotig07381, isotig07380, isotig07134, isotig07135, isotig14872, isotig13835, isotig27463, isotig26192, isotig13530, isotig28659, isotig13501, isotig19900, isotig13226, isotig14257, isotig14736, isotig25196
ko04972	Pancreatic secretion	isotig14916, isotig20702, isotig16741, isotig27300, isotig08115, isotig14663, isotig16831, isotig13316, isotig15526, isotig27803, isotig16864, isotig13998, isotig14917, isotig28479, isotig06290, isotig06291, isotig08160, isotig07381, isotig08159, isotig06289, isotig07380, isotig21645, isotig26752, isotig21801, isotig14682, isotig14718, isotig14872, isotig15233, isotig21606, isotig20607, isotig258…
ko00500	Starch and sucrose metabolism	isotig13516, isotig14507, isotig17016, isotig17301, isotig13127, isotig16864, isotig07381, isotig28473, isotig10125, isotig07380, isotig14872, isotig13530, isotig28659, isotig13501, isotig19900, isotig19332, isotig21241, isotig16797, isotig13226, isotig13594, isotig25196
ko00830	Retinol metabolism	isotig13516, isotig14507, isotig13694, isotig13963, isotig15363, isotig13653, isotig15492, isotig16495, isotig18984, isotig14246, isotig12354, isotig10125, isotig18085, isotig16841, isotig22410, isotig18312, isotig09236, isotig18438, isotig16259, isotig18701, isotig15153, isotig25551, isotig20172, isotig17971
ko04974	Protein digestion and absorption	isotig23248, isotig18183, isotig14663, isotig16131, isotig10619, isotig13626, isotig20045, isotig19048, isotig14428, isotig14208, isotig13998, isotig06290, isotig06291, isotig06289, isotig25710, isotig21645, isotig26752, isotig21801, isotig14682, isotig15233, isotig21606, isotig20607, isotig25869, isotig08528, isotig08527, isotig13602, isotig18320, isotig13364, isotig13029
ko03320	PPAR signaling pathway	isotig21446, isotig13220, isotig01564, isotig18980, isotig19482, isotig16181, isotig16626, isotig11251, isotig13249, isotig08428, isotig13383, isotig17144, isotig15109, isotig03719, isotig10934, isotig14354, isotig16636, isotig03720, isotig03721, isotig03722, isotig15769, isotig20452, isotig22968, isotig14761, isotig17375, isotig27907, isotig13147
ko00480	Glutathione metabolism	isotig10431, isotig17698, isotig15558, isotig03761, isotig14804, isotig03729, isotig08751, isotig17962, isotig07859, isotig19456, isotig07858, isotig11055, isotig14312, isotig10144, isotig17082, isotig11155, isotig10143, isotig08778, isotig05198, isotig05197, isotig16462, isotig13445, isotig10337
ko04512	ECM-receptor interaction	isotig14710, isotig11659, isotig15367, isotig09563, isotig20045, isotig10110, isotig14550, isotig14369, isotig23248, isotig14428, isotig13825, isotig08426, isotig16081, isotig03732, isotig14208, isotig19241, isotig08425, isotig05649, isotig15853, isotig10619, isotig19048, isotig14163, isotig13087, isotig09139, isotig13024, isotig21814, isotig14283, isotig03771, isotig20868, isotig03129, isotig158…
