# Supplementary material for: RNA-Seq Reveals Dynamic Changes of Gene Expression in Key Stages of Intestine Regeneration in the Sea Cucumber Apostichopus japonicas
Source: PLoS One. 2013 Aug 6;8(8):e69441. doi: 10.1371/journal.pone.0069441 (PMC3735544; doi:10.1371/journal.pone.0069441)
Supplement: Table S8 — All genes unique to 3, 7, 14 and 21dpe respectively. (XLSX) [file pone.0069441.s009.xlsx]

## Sheet: 3dpe
GeneID	Length	R0_Uniq_reads_num(1250409)	R0_RPKM	R3_Uniq_reads_num(1298097)	R3_RPKM	R7_RPKM	R7_Uniq_reads_num(1431558)	R14_Uniq_reads_num(1376454)	R14_RPKM	R21_Uniq_reads_num(1328904)	R21_RPKM	GO Component	GO Function	GO Process	Blast nr
isotig04646	1343	-	-	9	5.16249	-	-	-	-	-	-	-	-	-	gi|156375477|ref|XP_001630107.1|/4.10754e-91/predicted protein [Nematostella vectensis]
isotig10987	818	-	-	7	6.59231	-	-	-	-	-	-	-	-	-	gi|301762862|ref|XP_002916849.1|/2.59683e-31/PREDICTED: f-box only protein 47-like [Ailuropoda melanoleuca]
isotig05247	1990	-	-	6	2.32269	-	-	-	-	-	-	-	-	-	gi|291235712|ref|XP_002737788.1|/2.49898e-07/PREDICTED: Notch homolog Scalloped wings-like [Saccoglossus kowalevskii]
isotig25594	488	-	-	6	9.47162	-	-	-	-	-	-	-	-	-	-
isotig04538	569	-	-	5	6.76941	-	-	-	-	-	-	-	-	-	-
isotig00995	654	-	-	5	5.88959	-	-	-	-	-	-	-	GO:0032559	GO:0050896//response to stimulus	gi|213958611|gb|ACJ54702.1|/1.65065e-106/heat shock protein 70 [Apostichopus japonicus]
isotig23432	592	-	-	4	5.20512	-	-	-	-	-	-	GO:0005576//extracellular region	GO:0005488//binding	-	gi|157817855|ref|NP_001100270.1|/1.59956e-27/matrix metalloproteinase-20 [Rattus norvegicus]
isotig07544	1512	-	-	4	2.03799	-	-	-	-	-	-	GO:0043232	GO:0032559	-	gi|115686384|ref|XP_796462.2|/0/PREDICTED: similar to Actr1a-prov protein [Strongylocentrotus purpuratus]
isotig11828	444	-	-	4	6.94017	-	-	-	-	-	-	-	-	-	-
isotig27369	413	-	-	4	7.4611	-	-	-	-	-	-	-	-	-	gi|115764748|ref|XP_797229.2|/3.06878e-48/PREDICTED: similar to receptor protein Notch1 [Strongylocentrotus purpuratus]
isotig19763	797	-	-	4	3.86629	-	-	-	-	-	-	-	-	-	gi|291224298|ref|XP_002732142.1|/2.45809e-20/PREDICTED: Tctex1 domain containing 1-like [Saccoglossus kowalevskii]
isotig29341	258	-	-	4	11.9435	-	-	-	-	-	-	-	-	-	-
isotig20029	792	-	-	4	3.8907	-	-	-	-	-	-	-	-	-	gi|115752527|ref|XP_797336.2|/3.45035e-12/PREDICTED: similar to paired superclass homeobox transcription factor HpPitx [Strongylocentrotus purpuratus]
isotig26394	455	-	-	4	6.77238	-	-	-	-	-	-	-	-	-	-
isotig17338	1024	-	-	3	2.25691	-	-	-	-	-	-	-	-	-	-
isotig12915	156	-	-	3	14.8146	-	-	-	-	-	-	-	-	-	-
isotig18550	904	-	-	3	2.5565	-	-	-	-	-	-	-	-	-	gi|291228464|ref|XP_002734200.1|/4.21191e-116/PREDICTED: F-box and WD repeat domain containing 7-like [Saccoglossus kowalevskii]
isotig27151	420	-	-	3	5.50256	-	-	-	-	-	-	-	-	-	-
isotig10535	968	-	-	3	2.38747	-	-	-	-	-	-	-	-	-	gi|115906249|ref|XP_001188911.1|/7.56102e-74/PREDICTED: similar to FAM124A protein, partial [Strongylocentrotus purpuratus]
isotig25281	496	-	-	3	4.65943	-	-	-	-	-	-	-	-	-	-
isotig15580	1276	-	-	3	1.81119	-	-	-	-	-	-	-	-	-	gi|260825822|ref|XP_002607865.1|/2.83473e-24/hypothetical protein BRAFLDRAFT_117274 [Branchiostoma floridae]
isotig04540	808	-	-	3	2.86024	-	-	-	-	-	-	-	-	-	gi|156555167|ref|XP_001603259.1|/3.55109e-12/PREDICTED: hypothetical protein [Nasonia vitripennis]
isotig12356	382	-	-	3	6.04994	-	-	-	-	-	-	-	-	-	-
isotig29604	175	-	-	3	13.2061	-	-	-	-	-	-	-	-	-	-
isotig21663	680	-	-	3	3.39864	-	-	-	-	-	-	-	-	-	-
isotig25389	505	-	-	3	4.57639	-	-	-	-	-	-	-	GO:0005488//binding	-	gi|156369482|ref|XP_001628005.1|/2.46277e-32/predicted protein [Nematostella vectensis]
isotig11270	408	-	-	3	5.6644	-	-	-	-	-	-	GO:0043231//intracellular membrane-bounded organelle;GO:0044425//membrane part	-	GO:0015711//organic anion transport	gi|115711967|ref|XP_781527.2|/1.95073e-23/PREDICTED: hypothetical protein [Strongylocentrotus purpuratus]
isotig24876	527	-	-	2	2.92356	-	-	-	-	-	-	-	-	-	-
isotig21176	698	-	-	2	2.20733	-	-	-	-	-	-	-	-	-	-
isotig12439	468	-	-	2	3.29213	-	-	-	-	-	-	GO:0005886//plasma membrane;GO:0016021//integral to membrane	GO:0005253//anion channel activity	GO:0015698//inorganic anion transport	gi|118094354|ref|XP_422360.2|/2.80528e-14/PREDICTED: similar to calcium-activated chloride channel [Gallus gallus]
isotig05246	2099	-	-	2	0.734024	-	-	-	-	-	-	-	-	-	gi|291235712|ref|XP_002737788.1|/2.65975e-07/PREDICTED: Notch homolog Scalloped wings-like [Saccoglossus kowalevskii]
isotig26262	463	-	-	2	3.32768	-	-	-	-	-	-	-	-	-	-
isotig26327	461	-	-	2	3.34212	-	-	-	-	-	-	-	-	-	-
isotig29422	242	-	-	2	6.3666	-	-	-	-	-	-	-	-	-	gi|260792194|ref|XP_002591101.1|/7.17028e-13/hypothetical protein BRAFLDRAFT_108711 [Branchiostoma floridae]
isotig24544	542	-	-	2	2.84265	-	-	-	-	-	-	-	-	-	-
isotig12774	261	-	-	2	5.90313	-	-	-	-	-	-	-	-	-	-
isotig20257	766	-	-	2	2.01138	-	-	-	-	-	-	GO:0043005//neuron projection;GO:0044297//cell body;GO:0005768//endosome;GO:0016020//membrane	GO:0005102//receptor binding	GO:0044267//cellular protein metabolic process;GO:0048747//muscle fiber development;GO:0032501//multicellular organismal process	gi|149711570|ref|XP_001494517.1|/2.6738e-06/PREDICTED: delta/notch-like EGF repeat containing [Equus caballus]
isotig12116	270	-	-	2	5.70636	-	-	-	-	-	-	-	-	-	-
isotig12412	347	-	-	2	4.44011	-	-	-	-	-	-	-	-	-	-
isotig07554	1490	-	-	2	1.03404	-	-	-	-	-	-	GO:0005622//intracellular	-	GO:0035556//intracellular signal transduction	gi|291241883|ref|XP_002740839.1|/1.82953e-73/PREDICTED: predicted protein-like [Saccoglossus kowalevskii]
isotig12293	459	-	-	2	3.35668	-	-	-	-	-	-	-	-	-	-
isotig25226	511	-	-	2	3.0151	-	-	-	-	-	-	-	-	-	gi|221124818|ref|XP_002166914.1|/4.90952e-12/PREDICTED: similar to predicted protein [Hydra magnipapillata]
isotig11167	917	-	-	2	1.68017	-	-	-	-	-	-	-	-	-	-
isotig25250	507	-	-	2	3.03889	-	-	-	-	-	-	-	-	-	-
isotig10189	1033	-	-	2	1.4915	-	-	-	-	-	-	-	-	-	gi|156404276|ref|XP_001640333.1|/4.98832e-10/predicted protein [Nematostella vectensis]
isotig22999	613	-	-	2	2.5134	-	-	-	-	-	-	-	-	-	gi|260790551|ref|XP_002590305.1|/5.20082e-42/hypothetical protein BRAFLDRAFT_216305 [Branchiostoma floridae]
isotig08014	990	-	-	2	1.55628	-	-	-	-	-	-	-	-	-	-
isotig22947	614	-	-	2	2.50931	-	-	-	-	-	-	-	-	-	-
isotig00994	872	-	-	2	1.76688	-	-	-	-	-	-	-	-	-	-
isotig20645	742	-	-	2	2.07644	-	-	-	-	-	-	GO:0044425//membrane part	GO:0019002//GMP binding;GO:0004114//3',5'-cyclic-nucleotide phosphodiesterase activity;GO:0042802//identical protein binding;GO:0016208//AMP binding	GO:0006195//purine nucleotide catabolic process	gi|291236242|ref|XP_002738050.1|/1.01587e-15/PREDICTED: phosphodiesterase 2A-like [Saccoglossus kowalevskii]
isotig27866	390	-	-	2	3.95056	-	-	-	-	-	-	-	-	-	-
isotig17052	1052	-	-	2	1.46456	-	-	-	-	-	-	-	-	GO:0050789//regulation of biological process	gi|156367452|ref|XP_001627431.1|/2.06938e-12/predicted protein [Nematostella vectensis]
isotig10956	544	-	-	2	2.8322	-	-	-	-	-	-	-	-	-	-
isotig17405	1016	-	-	2	1.51645	-	-	-	-	-	-	-	-	-	-
isotig04622	1706	-	-	2	0.903117	-	-	-	-	-	-	GO:0044424//intracellular part	GO:0070566//adenylyltransferase activity	GO:0031123//RNA 3'-end processing;GO:0000956//nuclear-transcribed mRNA catabolic process	gi|134026254|gb|AAI36216.1|/1.91054e-45/papd4 protein [Xenopus (Silurana) tropicalis]
isotig04570	188	-	-	2	8.1953	-	-	-	-	-	-	-	-	-	-
isotig10402	466	-	-	2	3.30626	-	-	-	-	-	-	-	-	-	-
isotig12738	306	-	-	2	5.03502	-	-	-	-	-	-	-	-	-	-
isotig08038	881	-	-	2	1.74883	-	-	-	-	-	-	-	-	-	-
isotig16243	1167	-	-	2	1.32024	-	-	-	-	-	-	-	-	-	-
isotig21285	709	-	-	2	2.17308	-	-	-	-	-	-	-	-	-	-
isotig10656	832	-	-	2	1.85182	-	-	-	-	-	-	-	-	-	gi|291225886|ref|XP_002732929.1|/2.31798e-62/PREDICTED: hypothetical protein [Saccoglossus kowalevskii]
isotig26609	444	-	-	2	3.47008	-	-	-	-	-	-	-	-	-	-
isotig20230	777	-	-	2	1.9829	-	-	-	-	-	-	-	-	-	-
isotig27987	378	-	-	2	4.07597	-	-	-	-	-	-	-	-	-	-
isotig11881	546	-	-	2	2.82183	-	-	-	-	-	-	-	-	-	-
isotig21259	704	-	-	2	2.18852	-	-	-	-	-	-	-	-	-	-
isotig11449	771	-	-	2	1.99834	-	-	-	-	-	-	-	-	-	-
isotig29234	274	-	-	2	5.62305	-	-	-	-	-	-	-	-	-	-
isotig23072	605	-	-	2	2.54664	-	-	-	-	-	-	-	-	-	-
isotig21381	689	-	-	2	2.23616	-	-	-	-	-	-	-	-	-	-
isotig22372	645	-	-	2	2.38871	-	-	-	-	-	-	-	-	-	-
isotig06010	440	-	-	2	3.50163	-	-	-	-	-	-	-	-	-	-
isotig18816	884	-	-	2	1.74289	-	-	-	-	-	-	-	-	-	-
isotig11496	324	-	-	2	4.7553	-	-	-	-	-	-	-	-	-	-
isotig10010	513	-	-	2	3.00335	-	-	-	-	-	-	-	-	-	-
isotig12852	244	-	-	2	6.31441	-	-	-	-	-	-	-	-	-	-
isotig08936	1405	-	-	2	1.0966	-	-	-	-	-	-	-	-	-	gi|269784999|ref|NP_001161651.1|/1.87853e-40/sclerostin [Saccoglossus kowalevskii]
isotig27270	418	-	-	2	3.68593	-	-	-	-	-	-	-	-	-	-
isotig12704	310	-	-	2	4.97005	-	-	-	-	-	-	-	-	-	-
isotig08229	609	-	-	2	2.52991	-	-	-	-	-	-	-	-	-	gi|115812706|ref|XP_789035.2|/2.29421e-32/PREDICTED: similar to KIAA0966 protein, partial [Strongylocentrotus purpuratus]
isotig20779	736	-	-	2	2.09337	-	-	-	-	-	-	-	-	-	-
isotig11796	398	-	-	2	3.87115	-	-	-	-	-	-	-	-	-	-
isotig24019	560	-	-	2	2.75128	-	-	-	-	-	-	-	-	-	-
isotig08182	695	-	-	2	2.21686	-	-	-	-	-	-	-	-	-	-
isotig11107	721	-	-	2	2.13692	-	-	-	-	-	-	-	-	-	gi|115916230|ref|XP_791367.2|/2.79352e-47/PREDICTED: similar to proprotein convertase subtilisin/kexin type 9 preproprotein [Strongylocentrotus purpuratus]
isotig21945	655	-	-	2	2.35224	-	-	-	-	-	-	-	-	-	-
isotig25258	508	-	-	2	3.03291	-	-	-	-	-	-	-	-	-	-
isotig13047	282	-	-	2	5.46354	-	-	-	-	-	-	-	-	-	-
isotig25439	494	-	-	1	1.55943	-	-	-	-	-	-	-	-	-	-
isotig14341	1590	-	-	1	0.484502	-	-	-	-	-	-	GO:0016020//membrane	-	GO:0006810//transport	gi|72110381|ref|XP_788159.1|/2.24344e-117/PREDICTED: similar to cyclic-nucleotide-gated cation channel [Strongylocentrotus purpuratus]
isotig22804	614	-	-	1	1.25466	-	-	-	-	-	-	-	-	-	-
isotig08536	2115	-	-	1	0.364236	-	-	-	-	-	-	-	-	-	gi|188501592|gb|ACD54718.1|/9.8482e-18/natterin-like protein [Adineta vaga]
isotig26655	446	-	-	1	1.72726	-	-	-	-	-	-	-	-	-	-
isotig23816	573	-	-	1	1.34443	-	-	-	-	-	-	-	-	-	-
isotig23592	583	-	-	1	1.32137	-	-	-	-	-	-	-	-	-	-
isotig19833	805	-	-	1	0.956967	-	-	-	-	-	-	-	-	-	-
isotig21573	693	-	-	1	1.11163	-	-	-	-	-	-	-	-	-	-
isotig18507	899	-	-	1	0.856906	-	-	-	-	-	-	-	-	-	-
isotig16726	1096	-	-	1	0.702882	-	-	-	-	-	-	-	GO:0004197//cysteine-type endopeptidase activity	-	gi|156381406|ref|XP_001632256.1|/5.6677e-108/predicted protein [Nematostella vectensis]
isotig23150	599	-	-	1	1.28607	-	-	-	-	-	-	-	-	-	-
isotig25679	481	-	-	1	1.60158	-	-	-	-	-	-	-	-	-	gi|297681422|ref|XP_002818453.1|/2.13335e-08/PREDICTED: leucine-rich repeat-containing protein 4-like isoform 1 [Pongo abelii]
isotig11290	677	-	-	1	1.1379	-	-	-	-	-	-	-	-	-	-
isotig04084	1269	-	-	1	0.607059	-	-	-	-	-	-	-	-	-	-
isotig06336	1354	-	-	1	0.56895	-	-	-	-	-	-	-	-	-	-
isotig29302	260	-	-	1	2.96292	-	-	-	-	-	-	-	-	-	gi|291241801|ref|XP_002740798.1|/4.42339e-07/PREDICTED: zonadhesin-like [Saccoglossus kowalevskii]
isotig11713	581	-	-	1	1.32592	-	-	-	-	-	-	-	-	-	-
isotig29218	277	-	-	1	2.78108	-	-	-	-	-	-	-	-	-	-
isotig28867	320	-	-	1	2.40737	-	-	-	-	-	-	-	-	-	-
isotig23023	612	-	-	1	1.25876	-	-	-	-	-	-	-	-	-	gi|72014384|ref|XP_785720.1|/8.24392e-38/PREDICTED: similar to primary mesenchyme specific protein MSP130-related-2 [Strongylocentrotus purpuratus]
isotig05166	459	-	-	1	1.67834	-	-	-	-	-	-	-	-	-	-
isotig20665	742	-	-	1	1.03822	-	-	-	-	-	-	-	-	-	-
isotig11223	729	-	-	1	1.05673	-	-	-	-	-	-	-	-	-	-
isotig08223	625	-	-	1	1.23257	-	-	-	-	-	-	-	-	-	gi|115680278|ref|XP_001190535.1|/7.97765e-15/PREDICTED: similar to hyalin [Strongylocentrotus purpuratus]
isotig17609	991	-	-	1	0.777355	-	-	-	-	-	-	-	-	-	-
isotig12821	292	-	-	1	2.63821	-	-	-	-	-	-	-	-	-	-
isotig06880	418	-	-	1	1.84296	-	-	-	-	-	-	-	-	-	-
isotig07756	1220	-	-	1	0.631441	-	-	-	-	-	-	-	-	-	-
isotig08660	1790	-	-	1	0.430368	-	-	-	-	-	-	-	-	-	-
isotig09920	1019	-	-	1	0.755995	-	-	-	-	-	-	-	-	-	gi|72133041|ref|XP_795875.1|/8.95632e-97/PREDICTED: similar to MGC82900 protein [Strongylocentrotus purpuratus]
isotig18694	885	-	-	1	0.870462	-	-	-	-	-	-	-	-	-	-
isotig02643	511	-	-	1	1.50755	-	-	-	-	-	-	-	-	-	-
isotig13008	452	-	-	1	1.70433	-	-	-	-	-	-	-	-	-	-
isotig02122	406	-	-	1	1.89743	-	-	-	-	-	-	-	-	-	gi|115930389|ref|XP_001190019.1|/1.89382e-10/PREDICTED: similar to Retinol dehydrogenase 12, like [Strongylocentrotus purpuratus]
isotig06781	808	-	-	1	0.953414	-	-	-	-	-	-	-	-	-	gi|156357024|ref|XP_001624025.1|/1.71912e-06/predicted protein [Nematostella vectensis]
isotig20520	754	-	-	1	1.0217	-	-	-	-	-	-	-	-	-	-
isotig03789	833	-	-	1	0.9248	-	-	-	-	-	-	-	-	-	gi|291235428|ref|XP_002737647.1|/2.72474e-103/PREDICTED: Uxs1 protein-like [Saccoglossus kowalevskii]
isotig27047	424	-	-	1	1.81688	-	-	-	-	-	-	-	-	-	-
isotig28839	324	-	-	1	2.37765	-	-	-	-	-	-	GO:0031672//A band;GO:0031674//I band	GO:0016301//kinase activity;GO:0005515//protein binding	GO:0007507//heart development;GO:0030239//myofibril assembly;GO:0009887//organ morphogenesis	gi|291240027|ref|XP_002739922.1|/6.65465e-11/PREDICTED: titin-like [Saccoglossus kowalevskii]
isotig27156	421	-	-	1	1.82983	-	-	-	-	-	-	GO:0005856//cytoskeleton;GO:0019861//flagellum	GO:0017111//nucleoside-triphosphatase activity	-	gi|291244996|ref|XP_002742380.1|/6.78233e-40/PREDICTED: dynein, axonemal, heavy chain 5-like [Saccoglossus kowalevskii]
isotig08998	757	-	-	1	1.01765	-	-	-	-	-	-	-	-	-	-
isotig28568	347	-	-	1	2.22005	-	-	-	-	-	-	-	-	-	-
isotig09016	1459	-	-	1	0.528004	-	-	-	-	-	-	-	-	-	-
isotig12453	413	-	-	1	1.86527	-	-	-	-	-	-	-	-	-	-
isotig12580	247	-	-	1	3.11886	-	-	-	-	-	-	-	-	-	-
isotig25792	486	-	-	1	1.5851	-	-	-	-	-	-	-	-	-	-
isotig03770	733	-	-	1	1.05097	-	-	-	-	-	-	-	-	-	-
isotig08095	787	-	-	1	0.978854	-	-	-	-	-	-	-	-	-	-
isotig11809	613	-	-	1	1.2567	-	-	-	-	-	-	-	-	-	-
isotig21888	670	-	-	1	1.14979	-	-	-	-	-	-	-	-	-	-
isotig04534	407	-	-	1	1.89277	-	-	-	-	-	-	-	-	-	-
isotig29484	226	-	-	1	3.40867	-	-	-	-	-	-	-	-	-	-
isotig25156	507	-	-	1	1.51944	-	-	-	-	-	-	-	-	-	-
isotig11996	320	-	-	1	2.40737	-	-	-	-	-	-	-	-	-	-
isotig22959	609	-	-	1	1.26496	-	-	-	-	-	-	-	-	-	-
isotig25564	496	-	-	1	1.55314	-	-	-	-	-	-	-	-	-	-
isotig27124	419	-	-	1	1.83856	-	-	-	-	-	-	-	-	-	gi|291234019|ref|XP_002736950.1|/1.15819e-47/PREDICTED: neurogenic locus notch homolog protein 2-like [Saccoglossus kowalevskii]
isotig24301	551	-	-	1	1.39811	-	-	-	-	-	-	-	-	-	-
isotig17240	1037	-	-	1	0.742872	-	-	-	-	-	-	-	-	-	-
isotig19439	830	-	-	1	0.928143	-	-	-	-	-	-	GO:0016020//membrane	GO:0060089	GO:0007249//I-kappaB kinase/NF-kappaB cascade	gi|115702415|ref|XP_797634.2|/5.28221e-99/PREDICTED: similar to MGC78933 protein [Strongylocentrotus purpuratus]
isotig18138	937	-	-	1	0.822154	-	-	-	-	-	-	-	-	-	-
isotig28774	329	-	-	1	2.34152	-	-	-	-	-	-	-	-	-	-
isotig14827	1447	-	-	1	0.532383	-	-	-	-	-	-	-	-	-	-
isotig28403	345	-	-	1	2.23292	-	-	-	-	-	-	-	-	-	-
isotig03189	180	-	-	1	4.27977	-	-	-	-	-	-	-	-	-	-
isotig16786	1092	-	-	1	0.705456	-	-	-	-	-	-	-	-	-	-
isotig11079	742	-	-	1	1.03822	-	-	-	-	-	-	-	GO:0016740//transferase activity	GO:0006629//lipid metabolic process	gi|115738308|ref|XP_781908.2|/4.83821e-42/PREDICTED: similar to Chain , Avian Farnesyl Diphosphate Synthase (Fps) (E.C.2.5.1.10) [Strongylocentrotus purpuratus]
isotig26675	443	-	-	1	1.73896	-	-	-	-	-	-	-	-	-	-
isotig08309	468	-	-	1	1.64607	-	-	-	-	-	-	-	-	-	-
isotig11643	651	-	-	1	1.18335	-	-	-	-	-	-	-	-	-	gi|156359725|ref|XP_001624916.1|/2.06992e-16/predicted protein [Nematostella vectensis]
isotig22288	646	-	-	1	1.19251	-	-	-	-	-	-	-	-	-	-
isotig27051	425	-	-	1	1.81261	-	-	-	-	-	-	-	-	-	-
isotig05057	1034	-	-	1	0.745028	-	-	-	-	-	-	-	-	-	-
isotig08091	1575	-	-	1	0.489116	-	-	-	-	-	-	-	-	-	-
isotig05003	1404	-	-	1	0.548688	-	-	-	-	-	-	-	-	-	-
isotig26931	435	-	-	1	1.77094	-	-	-	-	-	-	-	-	-	-
isotig08177	678	-	-	1	1.13622	-	-	-	-	-	-	-	-	-	-
isotig02376	258	-	-	1	2.98589	-	-	-	-	-	-	-	-	-	-
isotig09131	1458	-	-	1	0.528367	-	-	-	-	-	-	GO:0044464//cell part	GO:0017111//nucleoside-triphosphatase activity;GO:0004620//phospholipase activity;GO:0032561//guanyl ribonucleotide binding	GO:0016477//cell migration;GO:0007015//actin filament organization;GO:0000165//MAPKKK cascade;GO:0033554//cellular response to stress;GO:0007392;GO:0007431//salivary gland development;GO:0030031//cell projection assembly	gi|17738249|ref|NP_524533.1|/6.76068e-73/Mig-2-like, isoform B [Drosophila melanogaster]
isotig23007	608	-	-	1	1.26704	-	-	-	-	-	-	-	-	-	-
isotig19554	829	-	-	1	0.929262	-	-	-	-	-	-	-	-	-	-
isotig07734	1240	-	-	1	0.621257	-	-	-	-	-	-	-	-	-	-
isotig25318	503	-	-	1	1.53153	-	-	-	-	-	-	-	-	-	-
isotig29193	282	-	-	1	2.73177	-	-	-	-	-	-	-	-	-	-
isotig10973	767	-	-	1	1.00438	-	-	-	-	-	-	-	-	-	-
isotig17322	1029	-	-	1	0.748648	-	-	-	-	-	-	-	-	-	-
isotig07896	1063	-	-	1	0.724702	-	-	-	-	-	-	-	-	-	-
isotig22525	636	-	-	1	1.21126	-	-	-	-	-	-	-	-	-	-
isotig10558	743	-	-	1	1.03682	-	-	-	-	-	-	-	-	-	gi|195547009|gb|ACF57623.2|/6.16755e-73/voltage-dependent calcium channel beta subunit [Apostichopus japonicus]
isotig20468	760	-	-	1	1.01363	-	-	-	-	-	-	-	-	-	-
isotig24240	551	-	-	1	1.39811	-	-	-	-	-	-	-	-	-	-
isotig26761	441	-	-	1	1.74684	-	-	-	-	-	-	-	-	-	-
isotig14388	1578	-	-	1	0.488187	-	-	-	-	-	-	-	-	-	-
isotig12431	462	-	-	1	1.66744	-	-	-	-	-	-	-	-	-	-
isotig19305	847	-	-	1	0.909514	-	-	-	-	-	-	-	-	-	-
isotig20934	720	-	-	1	1.06994	-	-	-	-	-	-	-	-	-	-
isotig12873	280	-	-	1	2.75128	-	-	-	-	-	-	-	-	-	gi|312104361|ref|XP_003150385.1|/2.15575e-09/hypothetical protein LOAG_14844 [Loa loa]
isotig24918	522	-	-	1	1.47578	-	-	-	-	-	-	-	-	-	-
isotig06556	966	-	-	1	0.797473	-	-	-	-	-	-	-	-	-	-
isotig26877	436	-	-	1	1.76688	-	-	-	-	-	-	-	-	-	-
isotig08154	716	-	-	1	1.07592	-	-	-	-	-	-	-	-	-	-
isotig21978	666	-	-	1	1.15669	-	-	-	-	-	-	GO:0016020//membrane	GO:0008528//G-protein coupled peptide receptor activity	GO:0051239;GO:0007610//behavior;GO:0007165//signal transduction;GO:0048522;GO:0006950//response to stress;GO:0003008	gi|269784845|ref|NP_001161574.1|/1.91083e-12/kisspeptin receptor 2 [Saccoglossus kowalevskii]
isotig27370	418	-	-	1	1.84296	-	-	-	-	-	-	-	-	-	-
isotig14924	1429	-	-	1	0.539089	-	-	-	-	-	-	-	-	-	-
isotig05194	2791	-	-	1	0.276015	-	-	-	-	-	-	-	-	-	gi|260821892|ref|XP_002606337.1|/5.70438e-24/hypothetical protein BRAFLDRAFT_67580 [Branchiostoma floridae]
isotig27254	419	-	-	1	1.83856	-	-	-	-	-	-	-	-	-	-
isotig29049	297	-	-	1	2.5938	-	-	-	-	-	-	-	-	-	-
isotig06087	467	-	-	1	1.64959	-	-	-	-	-	-	-	-	-	-
isotig09831	1119	-	-	1	0.688435	-	-	-	-	-	-	-	GO:0046872//metal ion binding;GO:0008233//peptidase activity	-	gi|198434736|ref|XP_002126919.1|/8.55031e-59/PREDICTED: similar to predicted protein [Ciona intestinalis]
isotig12721	320	-	-	1	2.40737	-	-	-	-	-	-	-	-	-	gi|297159|emb|CAA47857.1|/3.79053e-06/receptor tyrosine kinase [Mus musculus]
isotig10795	808	-	-	1	0.953414	-	-	-	-	-	-	-	-	-	-
isotig09298	1327	-	-	1	0.580526	-	-	-	-	-	-	-	-	-	gi|115728727|ref|XP_796196.2|/7.83794e-49/PREDICTED: similar to protective protein 4D8 [Strongylocentrotus purpuratus]
isotig10067	997	-	-	1	0.772676	-	-	-	-	-	-	-	-	-	-
isotig11905	562	-	-	1	1.37074	-	-	-	-	-	-	-	-	-	-
isotig09768	1018	-	-	1	0.756737	-	-	-	-	-	-	-	GO:0004702//receptor signaling protein serine/threonine kinase activity;GO:0032559	GO:0006468//protein phosphorylation	gi|115737419|ref|XP_001203135.1|/2.37301e-57/PREDICTED: hypothetical protein [Strongylocentrotus purpuratus]
isotig10986	743	-	-	1	1.03682	-	-	-	-	-	-	GO:0043231//intracellular membrane-bounded organelle	GO:0005515//protein binding;GO:0004672//protein kinase activity;GO:0000166//nucleotide binding	GO:0006464//protein modification process;GO:0006796//phosphate-containing compound metabolic process	gi|157820293|ref|NP_001102076.1|/6.95402e-57/TP53-regulating kinase [Rattus norvegicus]
isotig04364	1580	-	-	1	0.487569	-	-	-	-	-	-	GO:0043231//intracellular membrane-bounded organelle	GO:0005515//protein binding	GO:0032862//activation of Rho GTPase activity;GO:0016055//Wnt receptor signaling pathway;GO:0034394//protein localization at cell surface;GO:0008283//cell proliferation	gi|115700004|ref|XP_786199.2|/2.06529e-22/PREDICTED: similar to alpha-2,6-sialyltransferase [Strongylocentrotus purpuratus]
isotig21919	665	-	-	1	1.15843	-	-	-	-	-	-	-	-	-	-
isotig08931	2000	-	-	1	0.385179	-	-	-	-	-	-	-	-	-	-
isotig27305	421	-	-	1	1.82983	-	-	-	-	-	-	-	-	-	-
isotig12142	434	-	-	1	1.77502	-	-	-	-	-	-	-	-	-	-
isotig25310	508	-	-	1	1.51645	-	-	-	-	-	-	-	-	-	-
isotig29000	307	-	-	1	2.50931	-	-	-	-	-	-	-	-	-	-
isotig24165	553	-	-	1	1.39305	-	-	-	-	-	-	-	-	-	-
isotig07085	427	-	-	1	1.80412	-	-	-	-	-	-	-	-	-	gi|260790052|ref|XP_002590058.1|/4.10052e-37/hypothetical protein BRAFLDRAFT_240852 [Branchiostoma floridae]
isotig06821	480	-	-	1	1.60491	-	-	-	-	-	-	-	-	-	-
isotig13046	284	-	-	1	2.71253	-	-	-	-	-	-	-	-	-	gi|307207363|gb|EFN85113.1|/2.70626e-20/hypothetical protein EAI_14909 [Harpegnathos saltator]
isotig21019	717	-	-	1	1.07442	-	-	-	-	-	-	-	-	-	-
isotig05155	282	-	-	1	2.73177	-	-	-	-	-	-	-	-	-	-
isotig01760	904	-	-	1	0.852166	-	-	-	-	-	-	-	-	-	-
isotig03024	980	-	-	1	0.78608	-	-	-	-	-	-	-	-	-	gi|301621088|ref|XP_002939897.1|/1.48276e-08/PREDICTED: interferon-induced very large GTPase 1-like [Xenopus (Silurana) tropicalis]
isotig21175	715	-	-	1	1.07742	-	-	-	-	-	-	-	-	-	-
isotig27870	390	-	-	1	1.97528	-	-	-	-	-	-	-	-	-	-
isotig12219	514	-	-	1	1.49875	-	-	-	-	-	-	-	-	-	-
isotig07386	1760	-	-	1	0.437704	-	-	-	-	-	-	-	-	-	gi|260831872|ref|XP_002610882.1|/7.63232e-13/hypothetical protein BRAFLDRAFT_126269 [Branchiostoma floridae]
isotig12578	364	-	-	1	2.11637	-	-	-	-	-	-	-	-	-	-
isotig03601	1320	-	-	1	0.583605	-	-	-	-	-	-	-	-	-	gi|85816370|gb|ABC84494.1|/2.60805e-12/heat shock protein 20.7 [Locusta migratoria]
isotig05304	474	-	-	1	1.62523	-	-	-	-	-	-	-	-	-	-
isotig28448	356	-	-	1	2.16393	-	-	-	-	-	-	-	-	-	-
isotig25975	479	-	-	1	1.60826	-	-	-	-	-	-	-	-	-	-
isotig20470	757	-	-	1	1.01765	-	-	-	-	-	-	-	-	-	-
isotig12366	386	-	-	1	1.99575	-	-	-	-	-	-	-	-	-	-
isotig11367	720	-	-	1	1.06994	-	-	-	-	-	-	-	-	-	-
isotig10917	781	-	-	1	0.986374	-	-	-	-	-	-	-	-	-	-
isotig06586	623	-	-	1	1.23653	-	-	-	-	-	-	-	-	-	-
isotig09268	943	-	-	1	0.816923	-	-	-	-	-	-	-	-	-	-
isotig15095	1390	-	-	1	0.554215	-	-	-	-	-	-	-	-	-	-
isotig23095	606	-	-	1	1.27122	-	-	-	-	-	-	-	-	-	-
isotig08804	1661	-	-	1	0.463792	-	-	-	-	-	-	GO:0043232;GO:0044446//intracellular organelle part	-	GO:0009987//cellular process	gi|72007237|ref|XP_786794.1|/6.10837e-116/PREDICTED: similar to NIMA (never in mitosis gene a)-related kinase 2 [Strongylocentrotus purpuratus]
isotig27024	430	-	-	1	1.79153	-	-	-	-	-	-	-	-	-	-
isotig28661	339	-	-	1	2.27244	-	-	-	-	-	-	-	-	-	-
isotig05343	1291	-	-	1	0.596715	-	-	-	-	-	-	-	-	-	gi|72004899|ref|XP_787390.1|/3.8477e-53/PREDICTED: hypothetical protein [Strongylocentrotus purpuratus]
isotig29444	236	-	-	1	3.26423	-	-	-	-	-	-	-	-	-	-
isotig03656	701	-	-	1	1.09894	-	-	-	-	-	-	-	-	-	-
isotig07321	1883	-	-	1	0.409112	-	-	-	-	-	-	-	-	-	gi|291242620|ref|XP_002741204.1|/1.58207e-80/PREDICTED: coiled-coil domain containing 102A-like [Saccoglossus kowalevskii]
isotig16265	1169	-	-	1	0.658989	-	-	-	-	-	-	-	-	-	gi|115658024|ref|XP_001185164.1|/1.24776e-43/PREDICTED: hypothetical protein, partial [Strongylocentrotus purpuratus]
isotig11630	595	-	-	1	1.29472	-	-	-	-	-	-	-	-	-	gi|292613033|ref|XP_002661719.1|/1.67931e-08/PREDICTED: zinc finger protein 45-like [Danio rerio]
isotig11418	556	-	-	1	1.38554	-	-	-	-	-	-	-	-	-	-
isotig07969	976	-	-	1	0.789302	-	-	-	-	-	-	-	-	-	-
isotig12542	355	-	-	1	2.17002	-	-	-	-	-	-	-	-	-	-
isotig06376	1044	-	-	1	0.737891	-	-	-	-	-	-	-	-	-	-
isotig22057	659	-	-	1	1.16898	-	-	-	-	-	-	-	-	-	-
isotig25946	479	-	-	1	1.60826	-	-	-	-	-	-	-	-	-	-
isotig04317	1522	-	-	1	0.506149	-	-	-	-	-	-	-	-	-	gi|291241079|ref|XP_002740442.1|/4.09767e-20/PREDICTED: MGC86483 protein-like [Saccoglossus kowalevskii]
isotig07144	2867	-	-	1	0.268698	-	-	-	-	-	-	-	-	-	gi|115749112|ref|XP_780607.2|/5.97773e-85/PREDICTED: similar to cell-cycle and apoptosis regulatory protein 1 [Strongylocentrotus purpuratus]
isotig10043	1206	-	-	1	0.638772	-	-	-	-	-	-	-	-	-	-
isotig07887	1083	-	-	1	0.711319	-	-	-	-	-	-	-	-	-	-
isotig21178	710	-	-	1	1.08501	-	-	-	-	-	-	-	-	-	gi|115913987|ref|XP_001200418.1|/3.44079e-23/PREDICTED: similar to reverse transcriptase-like protein [Strongylocentrotus purpuratus]
isotig14395	1573	-	-	1	0.489738	-	-	-	-	-	-	GO:0016020//membrane	GO:0005216//ion channel activity	GO:0006811//ion transport	gi|47551101|ref|NP_999729.1|/3.15365e-156/hyperpolarization-activated (Ih) channel [Strongylocentrotus purpuratus]
isotig06323	1526	-	-	1	0.504822	-	-	-	-	-	-	GO:0016020//membrane	GO:0005488//binding;GO:0004871//signal transducer activity;GO:0016307//phosphatidylinositol phosphate kinase activity	GO:0006650//glycerophospholipid metabolic process;GO:0007165//signal transduction	gi|291225398|ref|XP_002732674.1|/3.68676e-97/PREDICTED: 1-phosphatidylinositol-5-phosphate 4-kinase A-like [Saccoglossus kowalevskii]
isotig07387	1739	-	-	1	0.442989	-	-	-	-	-	-	-	-	-	gi|260831872|ref|XP_002610882.1|/1.67391e-12/hypothetical protein BRAFLDRAFT_126269 [Branchiostoma floridae]
isotig09213	1486	-	-	1	0.518411	-	-	-	-	-	-	-	-	-	-
isotig21986	664	-	-	1	1.16018	-	-	-	-	-	-	-	-	-	-
isotig23653	578	-	-	1	1.3328	-	-	-	-	-	-	GO:0005737//cytoplasm	GO:0005488//binding;GO:0016829//lyase activity	GO:0009124//nucleoside monophosphate biosynthetic process;GO:0050794//regulation of cellular process	gi|68534964|ref|NP_001020380.1|/3.68393e-66/soluble adenylyl cyclase [Strongylocentrotus purpuratus]
isotig12735	327	-	-	1	2.35584	-	-	-	-	-	-	-	-	-	-
isotig11432	587	-	-	1	1.31237	-	-	-	-	-	-	-	-	-	-
isotig24127	548	-	-	1	1.40576	-	-	-	-	-	-	-	-	-	-
isotig09294	1331	-	-	1	0.578782	-	-	-	-	-	-	-	-	-	gi|241755870|ref|XP_002412544.1|/7.95493e-09/FK506-binding protein, putative [Ixodes scapularis]
isotig05302	2477	-	-	1	0.311005	-	-	-	-	-	-	-	-	-	gi|291244978|ref|XP_002742365.1|/6.44651e-166/PREDICTED: hypothetical protein [Saccoglossus kowalevskii]
isotig11914	231	-	-	1	3.33489	-	-	-	-	-	-	-	-	-	-
isotig06899	370	-	-	1	2.08205	-	-	-	-	-	-	-	-	-	-
isotig21701	680	-	-	1	1.13288	-	-	-	-	-	-	-	-	-	-
isotig11434	643	-	-	1	1.19807	-	-	-	-	-	-	-	-	-	-
isotig12267	498	-	-	1	1.5469	-	-	-	-	-	-	GO:0043231//intracellular membrane-bounded organelle	GO:0003712//transcription cofactor activity	-	gi|215422334|ref|NP_001135856.1|/6.32543e-14/big brother [Nasonia vitripennis]
isotig12710	277	-	-	1	2.78108	-	-	-	-	-	-	-	-	-	-
isotig03137	1552	-	-	1	0.496365	-	-	-	-	-	-	-	-	-	gi|89266741|emb|CAJ83402.1|/6.05107e-46/zinc finger, HIT domain containing 1 [Xenopus (Silurana) tropicalis]
isotig18415	907	-	-	1	0.849348	-	-	-	-	-	-	-	-	-	-
isotig09623	1172	-	-	1	0.657302	-	-	-	-	-	-	-	-	-	gi|72070876|ref|XP_791620.1|/5.03296e-49/PREDICTED: hypothetical protein [Strongylocentrotus purpuratus]
isotig06889	276	-	-	1	2.79115	-	-	-	-	-	-	-	-	-	-
isotig06396	1253	-	-	1	0.614811	-	-	-	-	-	-	-	-	-	-
isotig21584	687	-	-	1	1.12134	-	-	-	-	-	-	-	-	-	-
isotig12083	487	-	-	1	1.58184	-	-	-	-	-	-	-	-	-	-
isotig25118	515	-	-	1	1.49584	-	-	-	-	-	-	-	-	-	-
isotig28582	334	-	-	1	2.30646	-	-	-	-	-	-	-	-	-	-
isotig11732	530	-	-	1	1.45351	-	-	-	-	-	-	-	-	GO:0007275//multicellular organismal development	gi|124365|sp|P22334.1|ILP_BRACL/4.35685e-09/RecName: Full=Insulin-like peptide; Contains: RecName: Full=Insulin-like peptide B chain; Contains: RecName: Full=Insulin-like peptide A chain; Flags: Precursor
isotig06633	1222	-	-	1	0.630408	-	-	-	-	-	-	-	-	-	gi|291229161|ref|XP_002734540.1|/1.60665e-37/PREDICTED: monoacylglycerol lipase abhd6-A-like [Saccoglossus kowalevskii]
isotig07353	1771	-	-	1	0.434985	-	-	-	-	-	-	-	-	-	gi|115675597|ref|XP_782832.2|/2.25478e-105/PREDICTED: hypothetical protein [Strongylocentrotus purpuratus]
isotig26649	442	-	-	1	1.74289	-	-	-	-	-	-	-	-	-	gi|209875545|ref|XP_002139215.1|/5.84225e-07/RNA recognition motif. family protein [Cryptosporidium muris RN66]
isotig17170	1044	-	-	1	0.737891	-	-	-	-	-	-	-	-	-	-
isotig06218	1779	-	-	1	0.433029	-	-	-	-	-	-	-	-	-	gi|291236754|ref|XP_002738303.1|/4.1003e-22/PREDICTED: replicase/helicase/endonuclease-like [Saccoglossus kowalevskii]
isotig12021	572	-	-	1	1.34678	-	-	-	-	-	-	-	-	-	gi|3482873|gb|AAC33162.1|/4.91588e-07/aggregation factor protein 3, form C [Microciona prolifera]
isotig09716	891	-	-	1	0.8646	-	-	-	-	-	-	GO:0043231//intracellular membrane-bounded organelle;GO:0044444//cytoplasmic part;GO:0015630//microtubule cytoskeleton;GO:0042995//cell projection	GO:0005515//protein binding	GO:0022402//cell cycle process	gi|260810847|ref|XP_002600134.1|/1.73881e-32/hypothetical protein BRAFLDRAFT_57176 [Branchiostoma floridae]
isotig19566	821	-	-	1	0.938317	-	-	-	-	-	-	-	-	-	-
isotig07741	1240	-	-	1	0.621257	-	-	-	-	-	-	-	-	-	-
isotig12145	597	-	-	1	1.29038	-	-	-	-	-	-	GO:0016021//integral to membrane;GO:0044459//plasma membrane part	GO:0017111//nucleoside-triphosphatase activity;GO:0008509//anion transmembrane transporter activity;GO:0000166//nucleotide binding	GO:0009987//cellular process;GO:0006820//anion transport	gi|94692224|gb|ABF46831.1|/5.84868e-09/multidrug resistance protein MRP2 [Macaca fascicularis]
isotig19469	834	-	-	1	0.923691	-	-	-	-	-	-	-	-	-	-
isotig18505	902	-	-	1	0.854056	-	-	-	-	-	-	-	-	-	-
isotig25419	502	-	-	1	1.53458	-	-	-	-	-	-	-	-	-	gi|291224266|ref|XP_002732127.1|/5.8721e-18/PREDICTED: receptor for egg jelly 5-like [Saccoglossus kowalevskii]
isotig12708	326	-	-	1	2.36306	-	-	-	-	-	-	-	-	-	-
isotig28273	361	-	-	1	2.13396	-	-	-	-	-	-	-	-	-	-
isotig22187	654	-	-	1	1.17792	-	-	-	-	-	-	-	-	-	-
isotig28541	347	-	-	1	2.22005	-	-	-	-	-	-	-	-	-	-
isotig08156	660	-	-	1	1.16721	-	-	-	-	-	-	-	-	-	-
isotig17845	969	-	-	1	0.795004	-	-	-	-	-	-	GO:0043231//intracellular membrane-bounded organelle	GO:0005488//binding	GO:0006396//RNA processing	gi|291230382|ref|XP_002735147.1|/1.65436e-20/PREDICTED: speckle-type POZ protein-like [Saccoglossus kowalevskii]
isotig16760	1094	-	-	1	0.704167	-	-	-	-	-	-	-	-	-	-
isotig11106	399	-	-	1	1.93072	-	-	-	-	-	-	-	-	-	-
isotig06217	1919	-	-	1	0.401437	-	-	-	-	-	-	-	-	-	gi|291236754|ref|XP_002738303.1|/4.48594e-22/PREDICTED: replicase/helicase/endonuclease-like [Saccoglossus kowalevskii]
isotig03788	2069	-	-	1	0.372334	-	-	-	-	-	-	-	-	-	gi|291235428|ref|XP_002737647.1|/2.02926e-92/PREDICTED: Uxs1 protein-like [Saccoglossus kowalevskii]
isotig19543	828	-	-	1	0.930385	-	-	-	-	-	-	-	-	-	gi|291233265|ref|XP_002736574.1|/5.56984e-08/PREDICTED: reverse transcriptase-like protein-like [Saccoglossus kowalevskii]
isotig05425	1566	-	-	1	0.491927	-	-	-	-	-	-	-	GO:0017111//nucleoside-triphosphatase activity;GO:0000166//nucleotide binding	-	gi|291242221|ref|XP_002741008.1|/1.05748e-154/PREDICTED: probable ATP-dependent RNA helicase DDX52-like [Saccoglossus kowalevskii]
isotig06582	1277	-	-	1	0.603256	-	-	-	-	-	-	-	GO:0005488//binding;GO:0016301//kinase activity	-	gi|72018657|ref|XP_793986.1|/2.86285e-25/PREDICTED: similar to MAP/microtubule affinity-regulating kinase like 1 [Strongylocentrotus purpuratus]
isotig15545	1281	-	-	1	0.601373	-	-	-	-	-	-	GO:0043231//intracellular membrane-bounded organelle;GO:0044425//membrane part;GO:0019861//flagellum	GO:0005261//cation channel activity	GO:0048870//cell motility;GO:0030001//metal ion transport	gi|156379851|ref|XP_001631669.1|/2.10197e-49/predicted protein [Nematostella vectensis]
isotig25870	482	-	-	1	1.59825	-	-	-	-	-	-	-	-	-	-
isotig29297	259	-	-	1	2.97436	-	-	-	-	-	-	-	-	-	-
isotig24627	536	-	-	1	1.43724	-	-	-	-	-	-	-	-	-	-
isotig06828	382	-	-	1	2.01665	-	-	-	-	-	-	-	-	-	-
isotig09643	1421	-	-	1	0.542124	-	-	-	-	-	-	-	-	-	gi|301613919|ref|XP_002936449.1|/7.66527e-29/PREDICTED: transmembrane protein 145-like [Xenopus (Silurana) tropicalis]
isotig28442	356	-	-	1	2.16393	-	-	-	-	-	-	-	-	-	-
isotig08421	3330	-	-	1	0.231339	-	-	-	-	-	-	-	-	-	gi|118392259|ref|XP_001028745.1|/3.19618e-61/hypothetical protein TTHERM_02141640 [Tetrahymena thermophila]
isotig26427	459	-	-	1	1.67834	-	-	-	-	-	-	-	-	-	-
isotig20880	732	-	-	1	1.0524	-	-	-	-	-	-	-	-	-	-
isotig20121	773	-	-	1	0.996583	-	-	-	-	-	-	-	-	-	-
isotig11183	791	-	-	1	0.973904	-	-	-	-	-	-	-	-	-	gi|115680820|ref|XP_001198897.1|/3.77819e-19/PREDICTED: hypothetical protein, partial [Strongylocentrotus purpuratus]
isotig11792	401	-	-	1	1.92109	-	-	-	-	-	-	-	-	-	-
isotig17815	973	-	-	1	0.791735	-	-	-	-	-	-	-	-	-	-
isotig25791	480	-	-	1	1.60491	-	-	-	-	-	-	-	-	-	-
isotig15604	1284	-	-	1	0.599968	-	-	-	-	-	-	GO:0031224//intrinsic to membrane	GO:0005275//amine transmembrane transporter activity	GO:0015697//quaternary ammonium group transport	gi|115756465|ref|XP_001202409.1|/4.67025e-86/PREDICTED: similar to ctl transporter, partial [Strongylocentrotus purpuratus]
isotig05438	1414	-	-	1	0.544808	-	-	-	-	-	-	GO:0044464//cell part	-	-	gi|291223985|ref|XP_002731988.1|/7.27432e-16/PREDICTED: tetraspanin 7-like [Saccoglossus kowalevskii]
isotig11122	621	-	-	1	1.24051	-	-	-	-	-	-	-	-	-	-
isotig07581	1441	-	-	1	0.5346	-	-	-	-	-	-	-	-	-	-
isotig02485	531	-	-	1	1.45077	-	-	-	-	-	-	-	-	-	-
isotig23875	570	-	-	1	1.35151	-	-	-	-	-	-	-	-	-	-
isotig27160	424	-	-	1	1.81688	-	-	-	-	-	-	-	-	-	-
isotig16503	1133	-	-	1	0.679928	-	-	-	-	-	-	-	-	-	-
isotig21667	681	-	-	1	1.13122	-	-	-	-	-	-	-	-	-	-
isotig16325	1158	-	-	1	0.665249	-	-	-	-	-	-	-	-	-	-
isotig08914	1340	-	-	1	0.574894	-	-	-	-	-	-	-	GO:0005488//binding	GO:0007599//hemostasis	gi|114636662|ref|XP_508314.2|/3.70642e-36/PREDICTED: Hermansky-Pudlak syndrome 5 [Pan troglodytes]
isotig23858	567	-	-	1	1.35866	-	-	-	-	-	-	-	-	-	-
isotig27260	419	-	-	1	1.83856	-	-	-	-	-	-	-	-	-	gi|260797253|ref|XP_002593618.1|/3.28671e-18/hypothetical protein BRAFLDRAFT_98740 [Branchiostoma floridae]
isotig08769	1774	-	-	1	0.434249	-	-	-	-	-	-	-	-	-	-
isotig08798	405	-	-	1	1.90212	-	-	-	-	-	-	-	-	-	-
isotig07610	1413	-	-	1	0.545194	-	-	-	-	-	-	GO:0043234//protein complex;GO:0044444//cytoplasmic part	GO:0003676//nucleic acid binding;GO:0008408//3'-5' exonuclease activity	GO:0000291//nuclear-transcribed mRNA catabolic process, exonucleolytic;GO:0042254//ribosome biogenesis	gi|260834769|ref|XP_002612382.1|/7.10988e-52/hypothetical protein BRAFLDRAFT_280121 [Branchiostoma floridae]
isotig09200	1393	-	-	1	0.553021	-	-	-	-	-	-	-	-	-	gi|72008841|ref|XP_786632.1|/4.60348e-15/PREDICTED: similar to nuclear membrane protein XMAN1 [Strongylocentrotus purpuratus]
isotig02627	1884	-	-	1	0.408895	-	-	-	-	-	-	-	-	-	gi|291231297|ref|XP_002735602.1|/9.73261e-30/PREDICTED: hypothetical protein [Saccoglossus kowalevskii]
isotig08988	1437	-	-	1	0.536088	-	-	-	-	-	-	-	-	-	-
isotig11020	726	-	-	1	1.0611	-	-	-	-	-	-	-	-	-	gi|291227161|ref|XP_002733555.1|/2.62321e-21/PREDICTED: hypothetical protein [Saccoglossus kowalevskii]
isotig09556	1078	-	-	1	0.714618	-	-	-	-	-	-	GO:0000228//nuclear chromosome	GO:0003676//nucleic acid binding;GO:0032559;GO:0042623//ATPase activity, coupled	GO:0006310//DNA recombination;GO:0022602//ovulation cycle process;GO:0009207;GO:0007128//meiotic prophase I;GO:0007281//germ cell development;GO:0048232//male gamete generation	gi|115660762|ref|XP_791280.2|/3.31937e-137/PREDICTED: similar to RecA homolog Dmc1 [Strongylocentrotus purpuratus]
isotig27834	391	-	-	1	1.97023	-	-	-	-	-	-	GO:0044424//intracellular part	GO:0005488//binding	-	gi|126339715|ref|XP_001372566.1|/1.85255e-29/PREDICTED: similar to chromosome 20 open reading frame 23, [Monodelphis domestica]
isotig10854	638	-	-	1	1.20746	-	-	-	-	-	-	-	-	-	-
isotig26864	437	-	-	1	1.76283	-	-	-	-	-	-	-	-	-	-
isotig19125	851	-	-	1	0.905239	-	-	-	-	-	-	-	-	-	-
isotig25080	511	-	-	1	1.50755	-	-	-	-	-	-	-	-	-	-
isotig04911	1272	-	-	1	0.605628	-	-	-	-	-	-	-	-	-	gi|115657886|ref|XP_790497.2|/2.84324e-117/PREDICTED: hypothetical protein [Strongylocentrotus purpuratus]
isotig28513	340	-	-	1	2.26576	-	-	-	-	-	-	-	-	-	-
isotig25415	499	-	-	1	1.5438	-	-	-	-	-	-	-	-	-	-
isotig14683	1493	-	-	1	0.51598	-	-	-	-	-	-	-	-	-	-
isotig07043	400	-	-	1	1.9259	-	-	-	-	-	-	-	-	-	-
isotig26150	467	-	-	1	1.64959	-	-	-	-	-	-	-	-	-	-
isotig05606	681	-	-	1	1.13122	-	-	-	-	-	-	-	-	-	-
isotig18092	941	-	-	1	0.818659	-	-	-	-	-	-	-	-	-	-
isotig23863	570	-	-	1	1.35151	-	-	-	-	-	-	-	-	-	-
isotig00089	627	-	-	1	1.22864	-	-	-	-	-	-	-	-	-	-
isotig20640	738	-	-	1	1.04385	-	-	-	-	-	-	-	-	-	-
isotig11691	621	-	-	1	1.24051	-	-	-	-	-	-	-	-	-	-
isotig22920	616	-	-	1	1.25058	-	-	-	-	-	-	-	-	-	-
isotig08624	1428	-	-	1	0.539467	-	-	-	-	-	-	-	-	-	gi|291223485|ref|XP_002731740.1|/8.69459e-17/PREDICTED: hypothetical protein [Saccoglossus kowalevskii]
isotig12041	577	-	-	1	1.33511	-	-	-	-	-	-	-	-	-	-
isotig11926	509	-	-	1	1.51347	-	-	-	-	-	-	-	-	-	gi|221119676|ref|XP_002155414.1|/1.10919e-08/PREDICTED: similar to ORF2-encoded protein, partial [Hydra magnipapillata]
isotig28861	322	-	-	1	2.39242	-	-	-	-	-	-	-	-	-	-
isotig08858	1611	-	-	1	0.478187	-	-	-	-	-	-	-	-	-	-
isotig28081	374	-	-	1	2.05978	-	-	-	-	-	-	-	-	-	-
isotig27801	390	-	-	1	1.97528	-	-	-	-	-	-	-	-	-	-
isotig10036	733	-	-	1	1.05097	-	-	-	-	-	-	-	-	-	-
isotig08450	1572	-	-	1	0.49005	-	-	-	-	-	-	GO:0043231//intracellular membrane-bounded organelle;GO:0044444//cytoplasmic part;GO:0042598//vesicular fraction	GO:0043169//cation binding;GO:0003729//mRNA binding;GO:0051536//iron-sulfur cluster binding;GO:0016836//hydro-lyase activity	GO:0006412//translation;GO:0010039//response to iron ion;GO:0006875//cellular metal ion homeostasis;GO:0072350;GO:0009060//aerobic respiration;GO:0007275//multicellular organismal development;GO:0022600//digestive system process	gi|196003590|ref|XP_002111662.1|/7.04016e-140/hypothetical protein TRIADDRAFT_63287 [Trichoplax adhaerens]
isotig06580	868	-	-	1	0.88751	-	-	-	-	-	-	-	-	-	gi|72033206|ref|XP_787867.1|/3.16397e-49/PREDICTED: similar to MGC84531 protein [Strongylocentrotus purpuratus]
isotig04930	1587	-	-	1	0.485418	-	-	-	-	-	-	GO:0043229//intracellular organelle;GO:0030529//ribonucleoprotein complex	GO:0005198//structural molecule activity	GO:0010467//gene expression	gi|115718004|ref|XP_793624.2|/6.02575e-30/PREDICTED: hypothetical protein, partial [Strongylocentrotus purpuratus]
isotig27824	384	-	-	1	2.00614	-	-	-	-	-	-	-	-	-	-
isotig27044	427	-	-	1	1.80412	-	-	-	-	-	-	-	-	-	-
isotig21405	696	-	-	1	1.10684	-	-	-	-	-	-	-	-	-	-
isotig08810	1405	-	-	1	0.548298	-	-	-	-	-	-	GO:0005634//nucleus	-	GO:0009987//cellular process	gi|115709821|ref|XP_784903.2|/7.97132e-15/PREDICTED: similar to Ash1l protein [Strongylocentrotus purpuratus]
isotig24839	529	-	-	1	1.45625	-	-	-	-	-	-	-	-	-	-
isotig28596	343	-	-	1	2.24594	-	-	-	-	-	-	-	-	-	-
isotig10056	872	-	-	1	0.883439	-	-	-	-	-	-	-	-	-	-
isotig07420	1684	-	-	1	0.457458	-	-	-	-	-	-	GO:0044464//cell part	-	-	gi|115706398|ref|XP_001185809.1|/1.43582e-45/PREDICTED: similar to core alpha 1,3-fucosyltransferase, partial [Strongylocentrotus purpuratus]
isotig00044	347	-	-	1	2.22005	-	-	-	-	-	-	-	-	-	-

## Sheet: 7dpe
GeneID	Length	R0_Uniq_reads_num(1250409)	R0_RPKM	R3_Uniq_reads_num(1298097)	R3_RPKM	R7_RPKM	R7_Uniq_reads_num(1431558)	R14_Uniq_reads_num(1376454)	R14_RPKM	R21_Uniq_reads_num(1328904)	R21_RPKM	GO Component	GO Function	GO Process	Blast nr
isotig15077	1394	-	-	-	-	5.01104	10	-	-	-	-	-	-	-	-
isotig21901	669	-	-	-	-	5.22077	5	-	-	-	-	GO:0016020//membrane	-	GO:0032502//developmental process	gi|73962313|ref|XP_848876.1|/2.18627e-08/PREDICTED: hypothetical protein XP_843783 [Canis familiaris]
isotig12829	319	-	-	-	-	8.75912	4	-	-	-	-	-	-	-	-
isotig04528	932	-	-	-	-	2.99802	4	-	-	-	-	-	-	-	-
isotig24985	522	-	-	-	-	5.35279	4	-	-	-	-	-	-	-	-
isotig12167	628	-	-	-	-	4.4493	4	-	-	-	-	-	-	-	-
isotig01421	893	-	-	-	-	3.12896	4	-	-	-	-	-	-	-	gi|115960916|ref|XP_001196080.1|/3.03188e-18/PREDICTED: similar to vesicle-associated protein (VAP-1) [Strongylocentrotus purpuratus]
isotig25720	466	-	-	-	-	5.99605	4	-	-	-	-	-	-	-	-
isotig23143	602	-	-	-	-	4.64146	4	-	-	-	-	-	-	-	-
isotig15495	1295	-	-	-	-	1.61824	3	-	-	-	-	-	-	-	gi|161898291|gb|ABX80235.1|/1.01578e-129/cathepsin L-associated protein [Apostichopus japonicus]
isotig12496	202	-	-	-	-	10.3744	3	-	-	-	-	-	-	-	-
isotig12583	372	-	-	-	-	5.63338	3	-	-	-	-	-	-	-	-
isotig10537	880	-	-	-	-	2.38139	3	-	-	-	-	-	-	-	-
isotig11842	527	-	-	-	-	3.97651	3	-	-	-	-	-	-	-	-
isotig13068	193	-	-	-	-	10.8581	3	-	-	-	-	-	-	-	-
isotig04899	1174	-	-	-	-	1.78502	3	-	-	-	-	-	-	-	gi|115944197|ref|XP_001187929.1|/2.34692e-46/PREDICTED: similar to zinc finger protein 291 [Strongylocentrotus purpuratus]
isotig18540	905	-	-	-	-	2.3156	3	-	-	-	-	-	-	-	-
isotig10264	591	-	-	-	-	3.54589	3	-	-	-	-	-	-	-	-
isotig11175	725	-	-	-	-	2.89051	3	-	-	-	-	-	-	-	-
isotig09226	1087	-	-	-	-	1.92789	3	-	-	-	-	-	-	-	gi|115946640|ref|XP_001193385.1|/8.04363e-22/PREDICTED: similar to ankyrin 2,3/unc44 [Strongylocentrotus purpuratus]
isotig08261	547	-	-	-	-	3.83111	3	-	-	-	-	-	-	-	-
isotig26948	435	-	-	-	-	4.81751	3	-	-	-	-	-	-	-	-
isotig06724	534	-	-	-	-	3.92438	3	-	-	-	-	-	GO:0005488//binding	GO:0006950//response to stress	gi|115683720|ref|XP_796961.2|/7.87471e-27/PREDICTED: similar to oxygen regulated protein (150kD), partial [Strongylocentrotus purpuratus]
isotig07981	953	-	-	-	-	2.19897	3	-	-	-	-	-	-	-	-
isotig03695	745	-	-	-	-	1.87527	2	-	-	-	-	-	-	-	gi|260835699|ref|XP_002612845.1|/1.01587e-15/hypothetical protein BRAFLDRAFT_118409 [Branchiostoma floridae]
isotig07867	1115	-	-	-	-	1.25299	2	-	-	-	-	-	-	-	-
isotig10566	487	-	-	-	-	2.86875	2	-	-	-	-	-	GO:0046872//metal ion binding;GO:0016301//kinase activity	GO:0007165//signal transduction;GO:0006796//phosphate-containing compound metabolic process	gi|115691093|ref|XP_001203750.1|/3.43446e-46/PREDICTED: similar to CG31140-PC, partial [Strongylocentrotus purpuratus]
isotig29303	263	-	-	-	-	5.31209	2	-	-	-	-	-	-	-	gi|115625681|ref|XP_001182914.1|/1.97972e-07/PREDICTED: similar to ENSANGP00000014791 [Strongylocentrotus purpuratus]
isotig06511	1200	-	-	-	-	1.16423	2	-	-	-	-	GO:0044421//extracellular region part;GO:0000323//lytic vacuole	GO:0008242//omega peptidase activity	GO:0043434//response to peptide hormone stimulus;GO:0010038//response to metal ion	gi|260801497|ref|XP_002595632.1|/1.43179e-59/hypothetical protein BRAFLDRAFT_275357 [Branchiostoma floridae]
isotig26916	423	-	-	-	-	3.30279	2	-	-	-	-	-	-	-	-
isotig10888	454	-	-	-	-	3.07727	2	-	-	-	-	-	-	-	-
isotig22235	654	-	-	-	-	2.13621	2	-	-	-	-	-	-	-	-
isotig02459	686	-	-	-	-	2.03656	2	-	-	-	-	-	-	-	-
isotig12526	349	-	-	-	-	4.00309	2	-	-	-	-	-	-	-	-
isotig26656	448	-	-	-	-	3.11848	2	-	-	-	-	-	-	-	-
isotig09485	1250	-	-	-	-	1.11766	2	-	-	-	-	-	GO:0005488//binding	-	gi|41053977|ref|NP_956219.1|/8.54136e-26/RNA-binding protein 7 [Danio rerio]
isotig03194	587	-	-	-	-	2.38003	2	-	-	-	-	-	-	-	gi|156394007|ref|XP_001636618.1|/1.25319e-16/predicted protein [Nematostella vectensis]
isotig22121	658	-	-	-	-	2.12322	2	-	-	-	-	-	-	-	-
isotig11334	513	-	-	-	-	2.72335	2	-	-	-	-	-	-	-	-
isotig09038	1349	-	-	-	-	1.03564	2	-	-	-	-	-	-	-	-
isotig29181	282	-	-	-	-	4.95418	2	-	-	-	-	-	-	-	-
isotig01135	941	-	-	-	-	1.48468	2	-	-	-	-	-	-	-	-
isotig09805	1955	-	-	-	-	0.714619	2	-	-	-	-	-	-	-	-
isotig26083	473	-	-	-	-	2.95366	2	-	-	-	-	-	-	-	-
isotig12687	341	-	-	-	-	4.09701	2	-	-	-	-	-	-	-	-
isotig05443	708	-	-	-	-	1.97328	2	-	-	-	-	-	-	-	gi|115923341|ref|XP_795163.2|/1.13547e-37/PREDICTED: hypothetical protein [Strongylocentrotus purpuratus]
isotig22499	632	-	-	-	-	2.21057	2	-	-	-	-	-	-	-	-
isotig08630	1905	-	-	-	-	0.733375	2	-	-	-	-	-	-	-	-
isotig08149	740	-	-	-	-	1.88794	2	-	-	-	-	GO:0005815//microtubule organizing center;GO:0043234//protein complex	-	GO:0000226//microtubule cytoskeleton organization;GO:0022402//cell cycle process	gi|115760351|ref|XP_798348.2|/2.71941e-24/PREDICTED: hypothetical protein [Strongylocentrotus purpuratus]
isotig10768	713	-	-	-	-	1.95944	2	-	-	-	-	-	GO:0004497//monooxygenase activity	GO:0008344//adult locomotory behavior;GO:0002118//aggressive behavior;GO:0007611//learning or memory;GO:0048583;GO:0007292//female gamete generation;GO:0040012//regulation of locomotion;GO:0042136//neurotransmitter biosynthetic process;GO:0007619//courtship behavior;GO:0007211//octopamine or tyramine signaling pathway	gi|307214879|gb|EFN89747.1|/2.72267e-57/Dopamine beta-hydroxylase [Harpegnathos saltator]
isotig05160	616	-	-	-	-	2.26799	2	-	-	-	-	-	-	-	gi|124512818|ref|XP_001349765.1|/4.4672e-07/peptidase, putative [Plasmodium falciparum 3D7]
isotig29528	209	-	-	-	-	6.68459	2	-	-	-	-	-	-	-	-
isotig06137	988	-	-	-	-	1.41405	2	-	-	-	-	-	-	-	gi|115666689|ref|XP_001187660.1|/3.35354e-08/PREDICTED: similar to SAPS287 [Strongylocentrotus purpuratus]
isotig06008	570	-	-	-	-	2.45102	2	-	-	-	-	-	-	-	-
isotig02721	1155	-	-	-	-	1.20959	2	-	-	-	-	-	-	-	gi|2494216|sp|Q16960.1|DYI3_ANTCR/0/RecName: Full=Dynein intermediate chain 3, ciliary
isotig11510	624	-	-	-	-	2.23891	2	-	-	-	-	-	-	-	-
isotig29282	263	-	-	-	-	5.31209	2	-	-	-	-	-	-	-	-
isotig17586	994	-	-	-	-	1.40551	2	-	-	-	-	-	-	-	-
isotig05024	1185	-	-	-	-	1.17897	2	-	-	-	-	-	-	-	-
isotig17846	968	-	-	-	-	1.44326	2	-	-	-	-	-	-	-	gi|123502023|ref|XP_001328202.1|/1.31387e-09/ankyrin repeat protein [Trichomonas vaginalis G3]
isotig10197	976	-	-	-	-	1.43143	2	-	-	-	-	-	-	-	gi|291224757|ref|XP_002732368.1|/1.165e-114/PREDICTED: WD repeat domain 65-like [Saccoglossus kowalevskii]
isotig01202	994	-	-	-	-	1.40551	2	-	-	-	-	GO:0070461//SAGA-type complex	GO:0005488//binding	-	gi|260837157|ref|XP_002613572.1|/6.68159e-65/hypothetical protein BRAFLDRAFT_208437 [Branchiostoma floridae]
isotig10819	873	-	-	-	-	1.60032	2	-	-	-	-	-	-	-	-
isotig22042	662	-	-	-	-	2.11039	2	-	-	-	-	-	-	-	-
isotig03686	880	-	-	-	-	1.58759	2	-	-	-	-	-	-	-	gi|72011693|ref|XP_785712.1|/2.46199e-57/PREDICTED: hypothetical protein [Strongylocentrotus purpuratus]
isotig24790	529	-	-	-	-	2.64098	2	-	-	-	-	-	-	-	-
isotig29415	240	-	-	-	-	5.82116	2	-	-	-	-	-	-	-	-
isotig18131	942	-	-	-	-	1.4831	2	-	-	-	-	-	-	-	-
isotig05139	1201	-	-	-	-	1.16326	2	-	-	-	-	-	-	-	gi|196005553|ref|XP_002112643.1|/4.47677e-08/predicted protein [Trichoplax adhaerens]
isotig23452	586	-	-	-	-	2.38409	2	-	-	-	-	-	-	-	-
isotig04464	1343	-	-	-	-	1.04027	2	-	-	-	-	GO:0016604//nuclear body;GO:0030529//ribonucleoprotein complex	-	GO:0048856//anatomical structure development;GO:0006396//RNA processing	gi|307181925|gb|EFN69365.1|/1.32809e-11/U4/U6 small nuclear ribonucleoprotein Prp3 [Camponotus floridanus]
isotig25840	482	-	-	-	-	2.8985	2	-	-	-	-	-	-	-	-
isotig10812	691	-	-	-	-	2.02182	2	-	-	-	-	-	-	-	-
isotig23438	587	-	-	-	-	2.38003	2	-	-	-	-	-	-	-	-
isotig11917	581	-	-	-	-	2.40461	2	-	-	-	-	-	-	-	-
isotig09736	1061	-	-	-	-	1.31676	2	-	-	-	-	GO:0005740//mitochondrial envelope	GO:0003997//acyl-CoA oxidase activity;GO:0050662//coenzyme binding;GO:0005504//fatty acid binding;GO:0003995//acyl-CoA dehydrogenase activity	GO:0006635//fatty acid beta-oxidation;GO:0001676//long-chain fatty acid metabolic process;GO:0031327;GO:0009437//carnitine metabolic process;GO:0008203//cholesterol metabolic process;GO:0006579;GO:0051260//protein homooligomerization;GO:0045922//negative regulation of fatty acid metabolic process;GO:0048871//multicellular organismal homeostasis	gi|115733016|ref|XP_782503.2|/1.70256e-61/PREDICTED: similar to Acyl-Coenzyme A dehydrogenase, long chain [Strongylocentrotus purpuratus]
isotig12532	365	-	-	-	-	3.82761	2	-	-	-	-	-	-	-	-
isotig24558	539	-	-	-	-	2.59198	2	-	-	-	-	-	-	-	-
isotig08228	575	-	-	-	-	2.4297	2	-	-	-	-	GO:0042575;GO:0031981//nuclear lumen	GO:0016779//nucleotidyltransferase activity	GO:0006260//DNA replication	gi|291238172|ref|XP_002738996.1|/5.2393e-50/PREDICTED: DNA-directed DNA polymerase delta 2-like [Saccoglossus kowalevskii]
isotig04647	1343	-	-	-	-	1.04027	2	-	-	-	-	-	-	-	gi|156375477|ref|XP_001630107.1|/3.1487e-91/predicted protein [Nematostella vectensis]
isotig12616	280	-	-	-	-	4.98957	2	-	-	-	-	-	-	-	-
isotig16505	1130	-	-	-	-	0.618177	1	-	-	-	-	GO:0005576//extracellular region	GO:0016788//hydrolase activity, acting on ester bonds	-	gi|115749377|ref|XP_797401.2|/8.08329e-65/PREDICTED: similar to pancreatic lipase-related protein 2 [Strongylocentrotus purpuratus]
isotig28008	383	-	-	-	-	1.82386	1	-	-	-	-	-	-	-	gi|82174507|sp|Q9I840.1|AGGB_AGKRH/5.65996e-10/RecName: Full=Rhodocytin subunit beta; AltName: Full=Aggretin beta chain; Flags: Precursor
isotig19341	836	-	-	-	-	0.835574	1	-	-	-	-	GO:0016020//membrane	GO:0034481//chondroitin sulfotransferase activity	GO:0007411//axon guidance;GO:0048513//organ development;GO:0006024//glycosaminoglycan biosynthetic process	gi|115760493|ref|XP_001200686.1|/2.87824e-52/PREDICTED: similar to chondroitin 4-sulfotransferase [Strongylocentrotus purpuratus]
isotig16817	1086	-	-	-	-	0.643222	1	-	-	-	-	GO:0044425//membrane part;GO:0005886//plasma membrane	GO:0004871//signal transducer activity;GO:0004672//protein kinase activity;GO:0005488//binding	GO:0048731;GO:0042221//response to chemical stimulus;GO:0007155//cell adhesion;GO:0022603//regulation of anatomical structure morphogenesis;GO:0006468//protein phosphorylation;GO:0048522;GO:0048646//anatomical structure formation involved in morphogenesis	gi|260815755|ref|XP_002602638.1|/1.97268e-20/hypothetical protein BRAFLDRAFT_81918 [Branchiostoma floridae]
isotig22717	628	-	-	-	-	1.11232	1	-	-	-	-	-	-	-	-
isotig18390	914	-	-	-	-	0.764267	1	-	-	-	-	-	-	-	gi|260786691|ref|XP_002588390.1|/1.5634e-25/hypothetical protein BRAFLDRAFT_63342 [Branchiostoma floridae]
isotig07520	1544	-	-	-	-	0.452422	1	-	-	-	-	-	-	-	-
isotig19591	826	-	-	-	-	0.84569	1	-	-	-	-	-	-	-	-
isotig25339	497	-	-	-	-	1.40551	1	-	-	-	-	GO:0016020//membrane	GO:0005488//binding	GO:0009653//anatomical structure morphogenesis;GO:0007275//multicellular organismal development;GO:0050896//response to stimulus;GO:0050794//regulation of cellular process	gi|118094093|ref|XP_001233596.1|/1.55801e-12/PREDICTED: similar to notch 2 preproprotein [Gallus gallus]
isotig24290	553	-	-	-	-	1.26318	1	-	-	-	-	-	-	-	-
isotig22242	636	-	-	-	-	1.09833	1	-	-	-	-	-	-	-	-
isotig16634	1111	-	-	-	-	0.628749	1	-	-	-	-	GO:0000267//cell fraction	GO:0035251//UDP-glucosyltransferase activity	GO:0005977//glycogen metabolic process	gi|291224314|ref|XP_002732150.1|/8.59778e-112/PREDICTED: glycogenin 1-like [Saccoglossus kowalevskii]
isotig17494	1004	-	-	-	-	0.695757	1	-	-	-	-	-	-	-	-
isotig16792	1088	-	-	-	-	0.64204	1	-	-	-	-	-	-	-	gi|195393134|ref|XP_002055209.1|/2.96741e-08/GJ19243 [Drosophila virilis]
isotig24957	524	-	-	-	-	1.33309	1	-	-	-	-	GO:0031224//intrinsic to membrane	GO:0005515//protein binding;GO:0015269//calcium-activated potassium channel activity	GO:0030001//metal ion transport	gi|115722882|ref|XP_780648.2|/2.04199e-80/PREDICTED: hypothetical protein [Strongylocentrotus purpuratus]
isotig12064	489	-	-	-	-	1.42851	1	-	-	-	-	GO:0044464//cell part	GO:0008047//enzyme activator activity;GO:0016787//hydrolase activity	GO:0022414//reproductive process;GO:0051345//positive regulation of hydrolase activity	gi|291242706|ref|XP_002741247.1|/3.58723e-11/PREDICTED: ficolin 1-like [Saccoglossus kowalevskii]
isotig02708	1922	-	-	-	-	0.363444	1	-	-	-	-	-	-	-	gi|291242706|ref|XP_002741247.1|/9.99029e-30/PREDICTED: ficolin 1-like [Saccoglossus kowalevskii]
isotig28295	365	-	-	-	-	1.91381	1	-	-	-	-	-	-	-	-
isotig08942	1580	-	-	-	-	0.442114	1	-	-	-	-	-	-	-	gi|189518168|ref|XP_001920542.1|/5.4224e-31/PREDICTED: hypothetical protein LOC556964 [Danio rerio]
isotig17090	1045	-	-	-	-	0.668459	1	-	-	-	-	-	-	-	gi|242014748|ref|XP_002428047.1|/7.98219e-64/dendritic cell-specific transmembrane protein, putative [Pediculus humanus corporis]
isotig11623	633	-	-	-	-	1.10354	1	-	-	-	-	GO:0043231//intracellular membrane-bounded organelle;GO:0044421//extracellular region part	-	GO:0001525//angiogenesis;GO:0010596//negative regulation of endothelial cell migration;GO:0001935//endothelial cell proliferation	gi|115625655|ref|XP_783118.2|/9.49969e-16/PREDICTED: hypothetical protein [Strongylocentrotus purpuratus]
isotig26160	470	-	-	-	-	1.48625	1	-	-	-	-	-	-	-	gi|291220713|ref|XP_002730369.1|/4.56228e-34/PREDICTED: protein O-fucosyltransferase 1-like [Saccoglossus kowalevskii]
isotig06819	236	-	-	-	-	2.95991	1	-	-	-	-	-	-	-	-
isotig08436	2543	-	-	-	-	0.274691	1	-	-	-	-	-	-	GO:0009987//cellular process	gi|260828627|ref|XP_002609264.1|/6.70377e-24/hypothetical protein BRAFLDRAFT_124749 [Branchiostoma floridae]
isotig26957	434	-	-	-	-	1.60954	1	-	-	-	-	-	-	-	-
isotig06270	1000	-	-	-	-	0.69854	1	-	-	-	-	GO:0031513//nonmotile primary cilium;GO:0005813//centrosome	GO:0046872//metal ion binding;GO:0032403//protein complex binding	GO:0000087//M phase of mitotic cell cycle	gi|269785117|ref|NP_001161514.1|/2.51457e-71/centrin 3-like protein [Saccoglossus kowalevskii]
isotig24288	548	-	-	-	-	1.27471	1	-	-	-	-	-	-	-	-
isotig26006	475	-	-	-	-	1.47061	1	-	-	-	-	-	-	-	-
isotig05373	1722	-	-	-	-	0.405656	1	-	-	-	-	-	-	-	-
isotig29030	303	-	-	-	-	2.30541	1	-	-	-	-	-	-	-	-
isotig13662	1917	-	-	-	-	0.364392	1	-	-	-	-	-	-	-	-
isotig29386	245	-	-	-	-	2.85118	1	-	-	-	-	-	-	-	-
isotig09122	1365	-	-	-	-	0.511751	1	-	-	-	-	-	GO:0016301//kinase activity	-	gi|115704746|ref|XP_795053.2|/1.72852e-75/PREDICTED: similar to ret protein [Strongylocentrotus purpuratus]
isotig26638	449	-	-	-	-	1.55577	1	-	-	-	-	-	-	-	-
isotig27616	402	-	-	-	-	1.73766	1	-	-	-	-	-	-	-	-
isotig24924	514	-	-	-	-	1.35903	1	-	-	-	-	-	-	-	-
isotig20584	749	-	-	-	-	0.93263	1	-	-	-	-	-	-	-	-
isotig09276	1339	-	-	-	-	0.521688	1	-	-	-	-	-	-	-	gi|48096941|ref|XP_392549.1|/1.61833e-09/PREDICTED: similar to F28H1.4a [Apis mellifera]
isotig26378	457	-	-	-	-	1.52853	1	-	-	-	-	-	-	-	gi|158286839|ref|XP_308957.4|/2.84849e-06/AGAP006790-PA [Anopheles gambiae str. PEST]
isotig02696	803	-	-	-	-	0.869912	1	-	-	-	-	-	-	-	-
isotig12089	655	-	-	-	-	1.06647	1	-	-	-	-	-	-	-	-
isotig11488	550	-	-	-	-	1.27007	1	-	-	-	-	GO:0016021//integral to membrane;GO:0044459//plasma membrane part	GO:0005272//sodium channel activity	GO:0007610//behavior;GO:0009612//response to mechanical stimulus	gi|260814640|ref|XP_002602022.1|/3.16447e-13/hypothetical protein BRAFLDRAFT_82611 [Branchiostoma floridae]
isotig16438	1143	-	-	-	-	0.611146	1	-	-	-	-	-	-	-	-
isotig12333	487	-	-	-	-	1.43437	1	-	-	-	-	-	-	-	-
isotig10985	744	-	-	-	-	0.938897	1	-	-	-	-	GO:0043231//intracellular membrane-bounded organelle	GO:0005515//protein binding;GO:0004672//protein kinase activity;GO:0000166//nucleotide binding	GO:0006464//protein modification process;GO:0006796//phosphate-containing compound metabolic process	gi|157820293|ref|NP_001102076.1|/7.01149e-57/TP53-regulating kinase [Rattus norvegicus]
isotig21156	714	-	-	-	-	0.978347	1	-	-	-	-	-	-	-	-
isotig19134	861	-	-	-	-	0.811312	1	-	-	-	-	-	-	-	-
isotig14287	1614	-	-	-	-	0.4328	1	-	-	-	-	-	-	-	-
isotig12492	368	-	-	-	-	1.89821	1	-	-	-	-	-	-	-	-
isotig24134	559	-	-	-	-	1.24962	1	-	-	-	-	-	-	-	-
isotig23389	592	-	-	-	-	1.17997	1	-	-	-	-	-	-	-	-
isotig12244	283	-	-	-	-	2.46834	1	-	-	-	-	-	-	-	-
isotig11888	525	-	-	-	-	1.33055	1	-	-	-	-	-	-	-	-
isotig10608	727	-	-	-	-	0.960852	1	-	-	-	-	-	GO:0005488//binding	-	gi|260824641|ref|XP_002607276.1|/1.04052e-17/hypothetical protein BRAFLDRAFT_88224 [Branchiostoma floridae]
isotig07878	1099	-	-	-	-	0.635614	1	-	-	-	-	-	-	-	-
isotig17853	968	-	-	-	-	0.721632	1	-	-	-	-	-	-	-	-
isotig04685	456	-	-	-	-	1.53189	1	-	-	-	-	-	-	-	-
isotig26882	437	-	-	-	-	1.59849	1	-	-	-	-	-	-	-	-
isotig19426	834	-	-	-	-	0.837577	1	-	-	-	-	-	-	-	-
isotig05580	980	-	-	-	-	0.712796	1	-	-	-	-	GO:0044464//cell part	GO:0030247//polysaccharide binding	-	gi|147903487|ref|NP_001087425.1|/1.05036e-46/fibrinogen C domain-containing protein 1-A [Xenopus laevis]
isotig23437	588	-	-	-	-	1.18799	1	-	-	-	-	GO:0044464//cell part	GO:0004112//cyclic-nucleotide phosphodiesterase activity;GO:0000166//nucleotide binding	GO:0009987//cellular process;GO:0008152//metabolic process	gi|72158926|ref|XP_789134.1|/5.43592e-20/PREDICTED: hypothetical protein [Strongylocentrotus purpuratus]
isotig03166	1227	-	-	-	-	0.569307	1	-	-	-	-	-	-	-	-
isotig05591	376	-	-	-	-	1.85782	1	-	-	-	-	-	-	-	-
isotig10164	515	-	-	-	-	1.35639	1	-	-	-	-	-	-	-	-
isotig04096	494	-	-	-	-	1.41405	1	-	-	-	-	-	-	-	-
isotig07904	1057	-	-	-	-	0.66087	1	-	-	-	-	-	-	-	gi|290989992|ref|XP_002677621.1|/7.96507e-19/predicted protein [Naegleria gruberi]
isotig11561	809	-	-	-	-	0.863461	1	-	-	-	-	-	-	-	gi|115973569|ref|XP_001193164.1|/2.09661e-12/PREDICTED: hypothetical protein, partial [Strongylocentrotus purpuratus]
isotig00475	1052	-	-	-	-	0.664011	1	-	-	-	-	-	GO:0005488//binding	-	gi|115774591|ref|XP_784715.2|/8.56665e-82/PREDICTED: similar to ENSANGP00000003616 [Strongylocentrotus purpuratus]
isotig07967	978	-	-	-	-	0.714253	1	-	-	-	-	-	-	-	-
isotig09318	1036	-	-	-	-	0.674266	1	-	-	-	-	-	-	-	-
isotig11528	481	-	-	-	-	1.45227	1	-	-	-	-	-	-	-	-
isotig07847	1129	-	-	-	-	0.618724	1	-	-	-	-	-	-	-	-
isotig24989	520	-	-	-	-	1.34335	1	-	-	-	-	-	-	-	-
isotig09819	1122	-	-	-	-	0.622584	1	-	-	-	-	-	-	-	-
isotig27014	426	-	-	-	-	1.63976	1	-	-	-	-	-	-	-	-
isotig12518	300	-	-	-	-	2.32847	1	-	-	-	-	-	-	-	-
isotig14165	1650	-	-	-	-	0.423357	1	-	-	-	-	-	-	-	-
isotig11400	592	-	-	-	-	1.17997	1	-	-	-	-	-	-	-	-
isotig29216	277	-	-	-	-	2.5218	1	-	-	-	-	-	-	-	gi|260801739|ref|XP_002595753.1|/1.02376e-08/hypothetical protein BRAFLDRAFT_141024 [Branchiostoma floridae]
isotig18769	885	-	-	-	-	0.78931	1	-	-	-	-	-	-	-	-
isotig05450	1655	-	-	-	-	0.422078	1	-	-	-	-	-	-	-	-
isotig08039	872	-	-	-	-	0.801078	1	-	-	-	-	-	-	-	-
isotig25972	478	-	-	-	-	1.46138	1	-	-	-	-	-	-	-	-
isotig06969	1351	-	-	-	-	0.517054	1	-	-	-	-	-	-	-	-
isotig11895	550	-	-	-	-	1.27007	1	-	-	-	-	-	-	-	-
isotig10360	823	-	-	-	-	0.848772	1	-	-	-	-	-	-	-	gi|260810772|ref|XP_002600122.1|/6.27204e-12/hypothetical protein BRAFLDRAFT_66631 [Branchiostoma floridae]
isotig04655	1255	-	-	-	-	0.556605	1	-	-	-	-	-	-	-	-
isotig15479	1300	-	-	-	-	0.537338	1	-	-	-	-	-	-	-	-
isotig24951	518	-	-	-	-	1.34853	1	-	-	-	-	-	-	-	-
isotig28884	318	-	-	-	-	2.19667	1	-	-	-	-	-	-	-	-
isotig06092	1991	-	-	-	-	0.350849	1	-	-	-	-	GO:0043231//intracellular membrane-bounded organelle	GO:0004672//protein kinase activity;GO:0032559	GO:0033189//response to vitamin A;GO:0006468//protein phosphorylation	gi|261289341|ref|XP_002603114.1|/4.33319e-145/hypothetical protein BRAFLDRAFT_199312 [Branchiostoma floridae]
isotig26091	471	-	-	-	-	1.4831	1	-	-	-	-	-	-	-	-
isotig15622	1270	-	-	-	-	0.550031	1	-	-	-	-	-	-	-	-
isotig07063	506	-	-	-	-	1.38051	1	-	-	-	-	-	-	-	-
isotig21108	713	-	-	-	-	0.979719	1	-	-	-	-	-	-	-	gi|72013273|ref|XP_780867.1|/1.54846e-34/PREDICTED: hypothetical protein isoform 2 [Strongylocentrotus purpuratus]
isotig28868	322	-	-	-	-	2.16938	1	-	-	-	-	-	-	-	-
isotig09586	744	-	-	-	-	0.938897	1	-	-	-	-	-	-	-	gi|115903830|ref|XP_001183939.1|/1.07176e-13/PREDICTED: hypothetical protein [Strongylocentrotus purpuratus]
isotig03554	1482	-	-	-	-	0.471349	1	-	-	-	-	-	-	-	gi|291227547|ref|XP_002733745.1|/8.60993e-07/PREDICTED: hypothetical protein [Saccoglossus kowalevskii]
isotig11556	602	-	-	-	-	1.16036	1	-	-	-	-	-	-	-	gi|126339387|ref|XP_001364140.1|/1.4104e-10/PREDICTED: similar to Chromosome 12 open reading frame 26 [Monodelphis domestica]
isotig17050	1057	-	-	-	-	0.66087	1	-	-	-	-	-	-	-	-
isotig02390	743	-	-	-	-	0.940161	1	-	-	-	-	-	-	-	-
isotig07625	1641	-	-	-	-	0.425679	1	-	-	-	-	GO:0016020//membrane	-	GO:0030001//metal ion transport;GO:0007165//signal transduction	gi|291224142|ref|XP_002732067.1|/3.81385e-35/PREDICTED: calcium polyvalent cation receptor/salinity sensing protein-like [Saccoglossus kowalevskii]
isotig26985	417	-	-	-	-	1.67515	1	-	-	-	-	-	-	-	-
isotig29365	253	-	-	-	-	2.76103	1	-	-	-	-	-	-	-	-
isotig24268	552	-	-	-	-	1.26547	1	-	-	-	-	-	-	-	-
isotig12048	474	-	-	-	-	1.47371	1	-	-	-	-	-	GO:0046872//metal ion binding;GO:0016491//oxidoreductase activity	GO:0008152//metabolic process	gi|221108519|ref|XP_002167034.1|/1.15866e-16/PREDICTED: similar to predicted protein, partial [Hydra magnipapillata]
isotig02701	1632	-	-	-	-	0.428027	1	-	-	-	-	-	-	-	gi|291226682|ref|XP_002733329.1|/7.70993e-134/PREDICTED: acetyl-Coenzyme A acyltransferase 2-like [Saccoglossus kowalevskii]
isotig08992	1450	-	-	-	-	0.481751	1	-	-	-	-	-	-	-	gi|115931433|ref|XP_001185419.1|/2.43989e-77/PREDICTED: similar to CG33715-PD [Strongylocentrotus purpuratus]
isotig21040	716	-	-	-	-	0.975614	1	-	-	-	-	-	-	-	gi|115685169|ref|XP_001177097.1|/2.51165e-08/PREDICTED: hypothetical protein [Strongylocentrotus purpuratus]
isotig12778	304	-	-	-	-	2.29783	1	-	-	-	-	-	-	-	-
isotig08347	413	-	-	-	-	1.69138	1	-	-	-	-	-	-	-	-
isotig05899	1376	-	-	-	-	0.50766	1	-	-	-	-	-	-	-	-
isotig01553	1666	-	-	-	-	0.419291	1	-	-	-	-	-	-	-	gi|260818282|ref|XP_002604312.1|/1.33324e-51/hypothetical protein BRAFLDRAFT_88602 [Branchiostoma floridae]
isotig17312	1020	-	-	-	-	0.684843	1	-	-	-	-	-	-	-	-
isotig26565	453	-	-	-	-	1.54203	1	-	-	-	-	-	-	-	gi|115746696|ref|XP_001200604.1|/1.32034e-35/PREDICTED: hypothetical protein [Strongylocentrotus purpuratus]
isotig22976	614	-	-	-	-	1.13769	1	-	-	-	-	-	-	-	gi|260820740|ref|XP_002605692.1|/5.09929e-11/hypothetical protein BRAFLDRAFT_121834 [Branchiostoma floridae]
isotig06395	1003	-	-	-	-	0.69645	1	-	-	-	-	-	-	-	gi|156363172|ref|XP_001625921.1|/1.20395e-42/predicted protein [Nematostella vectensis]
isotig25409	495	-	-	-	-	1.41119	1	-	-	-	-	-	-	-	-
isotig11179	915	-	-	-	-	0.763431	1	-	-	-	-	-	-	-	-
isotig11224	655	-	-	-	-	1.06647	1	-	-	-	-	-	-	-	-
isotig11782	457	-	-	-	-	1.52853	1	-	-	-	-	-	-	-	gi|72156861|ref|XP_793308.1|/3.59952e-17/PREDICTED: similar to predicted protein [Strongylocentrotus purpuratus]
isotig12636	336	-	-	-	-	2.07899	1	-	-	-	-	-	-	-	gi|260812700|ref|XP_002601058.1|/2.65688e-09/hypothetical protein BRAFLDRAFT_214615 [Branchiostoma floridae]
isotig21673	673	-	-	-	-	1.03795	1	-	-	-	-	-	-	-	-
isotig03142	1531	-	-	-	-	0.456264	1	-	-	-	-	GO:0043234//protein complex;GO:0031981//nuclear lumen	GO:0005488//binding	GO:0001832//blastocyst growth;GO:0006261//DNA-dependent DNA replication;GO:0051320//S phase	gi|260836387|ref|XP_002613187.1|/8.45165e-74/hypothetical protein BRAFLDRAFT_120278 [Branchiostoma floridae]
isotig19974	791	-	-	-	-	0.88311	1	-	-	-	-	-	-	-	-
isotig19947	785	-	-	-	-	0.889859	1	-	-	-	-	-	-	-	gi|115663356|ref|XP_001188788.1|/3.40258e-22/PREDICTED: hypothetical protein [Strongylocentrotus purpuratus]
isotig11237	719	-	-	-	-	0.971543	1	-	-	-	-	-	-	-	gi|260817884|ref|XP_002603815.1|/5.59277e-40/hypothetical protein BRAFLDRAFT_86651 [Branchiostoma floridae]
isotig07979	961	-	-	-	-	0.726888	1	-	-	-	-	-	-	-	gi|72012558|ref|XP_783902.1|/1.52436e-18/PREDICTED: hypothetical protein [Strongylocentrotus purpuratus]
isotig27748	389	-	-	-	-	1.79573	1	-	-	-	-	-	-	-	-
isotig26030	475	-	-	-	-	1.47061	1	-	-	-	-	-	-	-	-
isotig12863	270	-	-	-	-	2.58718	1	-	-	-	-	-	-	-	-
isotig07789	1196	-	-	-	-	0.584063	1	-	-	-	-	GO:0044464//cell part	-	-	gi|47550917|ref|NP_999632.1|/7.54436e-24/63 kDa sperm flagellar membrane protein precursor [Strongylocentrotus purpuratus]
isotig21116	711	-	-	-	-	0.982475	1	-	-	-	-	-	-	-	-
isotig28418	358	-	-	-	-	1.95123	1	-	-	-	-	-	-	-	-
isotig11006	715	-	-	-	-	0.976979	1	-	-	-	-	-	-	-	-
isotig23136	606	-	-	-	-	1.15271	1	-	-	-	-	-	-	-	-
isotig19210	843	-	-	-	-	0.828635	1	-	-	-	-	-	-	-	-
isotig11501	628	-	-	-	-	1.11232	1	-	-	-	-	-	-	-	-
isotig11027	846	-	-	-	-	0.825697	1	-	-	-	-	-	-	-	-
isotig07602	1420	-	-	-	-	0.491929	1	-	-	-	-	-	-	-	gi|115749051|ref|XP_794287.2|/5.25e-115/PREDICTED: hypothetical protein [Strongylocentrotus purpuratus]
isotig19545	824	-	-	-	-	0.847742	1	-	-	-	-	-	-	-	-
isotig02679	318	-	-	-	-	2.19667	1	-	-	-	-	-	-	-	-
isotig26640	446	-	-	-	-	1.56623	1	-	-	-	-	-	-	-	gi|307213266|gb|EFN88744.1|/1.29394e-14/hypothetical protein EAI_13357 [Harpegnathos saltator]
isotig23260	600	-	-	-	-	1.16423	1	-	-	-	-	-	-	-	-
isotig07621	1394	-	-	-	-	0.501104	1	-	-	-	-	GO:0043234//protein complex;GO:0043231//intracellular membrane-bounded organelle	GO:0016836//hydro-lyase activity	GO:0009060//aerobic respiration;GO:0001894//tissue homeostasis;GO:0043648//dicarboxylic acid metabolic process	gi|115898441|ref|XP_786111.2|/6.31856e-50/PREDICTED: similar to fumarase [Strongylocentrotus purpuratus]
isotig21867	661	-	-	-	-	1.05679	1	-	-	-	-	-	-	-	-
isotig21419	680	-	-	-	-	1.02726	1	-	-	-	-	-	-	-	-
isotig26560	452	-	-	-	-	1.54544	1	-	-	-	-	-	-	-	-
isotig09502	965	-	-	-	-	0.723875	1	-	-	-	-	-	-	-	gi|154418482|ref|XP_001582259.1|/8.11036e-06/hypothetical protein [Trichomonas vaginalis G3]
isotig18246	934	-	-	-	-	0.747901	1	-	-	-	-	-	GO:0005488//binding	-	gi|58332226|ref|NP_001011261.1|/2.93534e-27/EF hand domain family, member D2 [Xenopus (Silurana) tropicalis]
isotig28487	345	-	-	-	-	2.02475	1	-	-	-	-	-	-	-	-
isotig21575	690	-	-	-	-	1.01238	1	-	-	-	-	-	-	-	-
isotig12285	470	-	-	-	-	1.48625	1	-	-	-	-	-	-	-	-
isotig09890	1045	-	-	-	-	0.668459	1	-	-	-	-	-	GO:0005216//ion channel activity	GO:0055085//transmembrane transport;GO:0006811//ion transport	gi|185136180|ref|NP_001118235.1|/3.81044e-82/voltage dependent calcium channel L-type [Strongylocentrotus purpuratus]
isotig09264	1215	-	-	-	-	0.57493	1	-	-	-	-	-	-	-	gi|270010253|gb|EFA06701.1|/5.34666e-09/hypothetical protein TcasGA2_TC009632 [Tribolium castaneum]
isotig06075	1203	-	-	-	-	0.580665	1	-	-	-	-	-	-	-	gi|221101574|ref|XP_002157453.1|/9.9732e-08/PREDICTED: similar to chromatin modulator polycomb protein, partial [Hydra magnipapillata]
isotig11880	462	-	-	-	-	1.51199	1	-	-	-	-	-	-	-	-
isotig15087	1390	-	-	-	-	0.502546	1	-	-	-	-	-	-	-	-
isotig07691	1314	-	-	-	-	0.531613	1	-	-	-	-	-	-	-	-
isotig29390	247	-	-	-	-	2.8281	1	-	-	-	-	-	-	-	-
isotig23647	577	-	-	-	-	1.21064	1	-	-	-	-	-	-	-	-
isotig09624	1172	-	-	-	-	0.596024	1	-	-	-	-	-	-	-	gi|72070876|ref|XP_791620.1|/5.03296e-49/PREDICTED: hypothetical protein [Strongylocentrotus purpuratus]
isotig22481	639	-	-	-	-	1.09318	1	-	-	-	-	-	-	-	-
isotig29596	187	-	-	-	-	3.73551	1	-	-	-	-	-	-	-	-
isotig26915	432	-	-	-	-	1.61699	1	-	-	-	-	-	-	-	-
isotig25323	506	-	-	-	-	1.38051	1	-	-	-	-	-	-	-	-
isotig25701	487	-	-	-	-	1.43437	1	-	-	-	-	-	-	-	-
isotig08826	1539	-	-	-	-	0.453892	1	-	-	-	-	-	-	-	-
isotig03750	1051	-	-	-	-	0.664643	1	-	-	-	-	-	-	-	gi|72093992|ref|XP_788283.1|/2.58522e-59/PREDICTED: similar to ENSANGP00000028298 [Strongylocentrotus purpuratus]
isotig25531	493	-	-	-	-	1.41692	1	-	-	-	-	-	-	-	-
isotig06229	1863	-	-	-	-	0.374954	1	-	-	-	-	-	-	-	-
isotig04493	671	-	-	-	-	1.04104	1	-	-	-	-	-	-	-	-
isotig24767	529	-	-	-	-	1.32049	1	-	-	-	-	-	-	-	-
isotig07001	869	-	-	-	-	0.803843	1	-	-	-	-	-	-	-	gi|291226662|ref|XP_002733311.1|/4.68427e-77/PREDICTED: protein kinase, cGMP-dependent, type II-like [Saccoglossus kowalevskii]
isotig21187	705	-	-	-	-	0.990836	1	-	-	-	-	-	-	-	-
isotig25469	497	-	-	-	-	1.40551	1	-	-	-	-	-	-	-	-
isotig27881	391	-	-	-	-	1.78655	1	-	-	-	-	-	-	-	-
isotig14217	1627	-	-	-	-	0.429342	1	-	-	-	-	-	-	-	-
isotig11062	303	-	-	-	-	2.30541	1	-	-	-	-	-	-	-	-
isotig08390	221	-	-	-	-	3.16081	1	-	-	-	-	-	-	-	-
isotig25667	487	-	-	-	-	1.43437	1	-	-	-	-	-	-	-	-
isotig10358	757	-	-	-	-	0.922774	1	-	-	-	-	-	-	-	-
isotig16199	1178	-	-	-	-	0.592988	1	-	-	-	-	-	-	-	-
isotig27265	418	-	-	-	-	1.67115	1	-	-	-	-	-	-	-	-
isotig05572	640	-	-	-	-	1.09147	1	-	-	-	-	-	-	-	-
isotig28845	321	-	-	-	-	2.17614	1	-	-	-	-	-	-	-	-
isotig11746	521	-	-	-	-	1.34077	1	-	-	-	-	-	-	-	-
isotig24298	552	-	-	-	-	1.26547	1	-	-	-	-	GO:0044464//cell part	-	GO:0006810//transport	gi|74136757|ref|NP_001028182.1|/7.58476e-47/hyperpolarization-gated and cyclic nucleotide regulated channel [Strongylocentrotus purpuratus]
isotig04457	1210	-	-	-	-	0.577305	1	-	-	-	-	-	-	-	gi|291227276|ref|XP_002733614.1|/4.522e-40/PREDICTED: hypothetical protein [Saccoglossus kowalevskii]
isotig06207	292	-	-	-	-	2.39226	1	-	-	-	-	-	-	-	-
isotig12396	389	-	-	-	-	1.79573	1	-	-	-	-	-	-	-	gi|115921024|ref|XP_780998.2|/1.38167e-16/PREDICTED: similar to LOC495013 protein [Strongylocentrotus purpuratus]
isotig16772	1091	-	-	-	-	0.640275	1	-	-	-	-	-	-	-	gi|156359979|ref|XP_001625040.1|/2.42105e-34/predicted protein [Nematostella vectensis]
isotig12819	304	-	-	-	-	2.29783	1	-	-	-	-	-	-	-	-
isotig08760	1239	-	-	-	-	0.563793	1	-	-	-	-	GO:0044428//nuclear part	GO:0016874//ligase activity	GO:0044238//primary metabolic process;GO:0044260	gi|260831222|ref|XP_002610558.1|/1.36142e-60/hypothetical protein BRAFLDRAFT_57071 [Branchiostoma floridae]
isotig29400	244	-	-	-	-	2.86287	1	-	-	-	-	-	-	-	-
isotig29285	265	-	-	-	-	2.636	1	-	-	-	-	-	GO:0004871//signal transducer activity;GO:0004674//protein serine/threonine kinase activity;GO:0032559	GO:0006464//protein modification process;GO:0023052//signaling	gi|260786461|ref|XP_002588276.1|/1.19273e-28/hypothetical protein BRAFLDRAFT_124709 [Branchiostoma floridae]
isotig19477	830	-	-	-	-	0.841614	1	-	-	-	-	-	-	-	-
isotig12737	313	-	-	-	-	2.23176	1	-	-	-	-	-	-	-	-
isotig06940	402	-	-	-	-	1.73766	1	-	-	-	-	-	-	-	-
isotig11915	535	-	-	-	-	1.30568	1	-	-	-	-	-	-	-	-
isotig26102	473	-	-	-	-	1.47683	1	-	-	-	-	-	-	-	-
isotig12096	441	-	-	-	-	1.58399	1	-	-	-	-	GO:0005875//microtubule associated complex;GO:0016020//membrane;GO:0005930//axoneme	GO:0003774//motor activity;GO:0032559	GO:0006996//organelle organization;GO:0009207;GO:0032501//multicellular organismal process;GO:0007017//microtubule-based process	gi|74967379|sp|Q27802.2|DYHC2_TRIGR/1.94156e-23/RecName: Full=Cytoplasmic dynein 2 heavy chain 1; AltName: Full=Dynein heavy chain isotype 1B
isotig05298	1396	-	-	-	-	0.500387	1	-	-	-	-	-	GO:0003824//catalytic activity	-	gi|115681547|ref|XP_785154.2|/2.61769e-26/PREDICTED: similar to LOC494680 protein [Strongylocentrotus purpuratus]
isotig12024	337	-	-	-	-	2.07282	1	-	-	-	-	-	-	-	-
isotig09758	983	-	-	-	-	0.71062	1	-	-	-	-	GO:0043231//intracellular membrane-bounded organelle;GO:0043234//protein complex;GO:0044446//intracellular organelle part;GO:0044444//cytoplasmic part	GO:0003676//nucleic acid binding	GO:0006259//DNA metabolic process;GO:0033554//cellular response to stress;GO:0007067//mitosis	gi|148225734|ref|NP_001084907.1|/1.81332e-22/centromere protein S [Xenopus laevis]
isotig26539	451	-	-	-	-	1.54887	1	-	-	-	-	-	-	-	-
isotig17396	1027	-	-	-	-	0.680175	1	-	-	-	-	-	-	-	-
isotig09490	886	-	-	-	-	0.788419	1	-	-	-	-	-	-	-	-
isotig06775	682	-	-	-	-	1.02425	1	-	-	-	-	-	-	-	-
isotig17870	969	-	-	-	-	0.720887	1	-	-	-	-	-	-	-	gi|156394324|ref|XP_001636776.1|/3.96723e-14/predicted protein [Nematostella vectensis]
isotig06612	1035	-	-	-	-	0.674918	1	-	-	-	-	GO:0044464//cell part	-	-	gi|17556172|ref|NP_497569.1|/4.02138e-23/hypothetical protein Y54F10AM.7 [Caenorhabditis elegans]
isotig25511	499	-	-	-	-	1.39988	1	-	-	-	-	-	-	-	-
isotig25772	487	-	-	-	-	1.43437	1	-	-	-	-	-	-	-	-
isotig22241	649	-	-	-	-	1.07633	1	-	-	-	-	-	-	-	-
isotig29494	220	-	-	-	-	3.17518	1	-	-	-	-	-	-	-	-
isotig03757	1733	-	-	-	-	0.403081	1	-	-	-	-	-	-	-	-
isotig16695	1101	-	-	-	-	0.634459	1	-	-	-	-	GO:0043231//intracellular membrane-bounded organelle;GO:0005813//centrosome	GO:0030528//transcription regulator activity;GO:0043565//sequence-specific DNA binding	GO:0006351//transcription, DNA-dependent;GO:0030916//otic vesicle formation;GO:0009888//tissue development;GO:0001656//metanephros development;GO:0048048//embryonic eye morphogenesis;GO:0045165//cell fate commitment;GO:0050953//sensory perception of light stimulus;GO:0003002//regionalization;GO:0048667//cell morphogenesis involved in neuron differentiation;GO:0022037//metencephalon development;GO…	gi|115938112|ref|XP_800234.2|/1.3796e-61/PREDICTED: similar to paired box protein Pax-2 alpha isoform [Strongylocentrotus purpuratus]
isotig11781	651	-	-	-	-	1.07303	1	-	-	-	-	-	-	-	gi|72156861|ref|XP_793308.1|/4.29122e-65/PREDICTED: similar to predicted protein [Strongylocentrotus purpuratus]
isotig08052	868	-	-	-	-	0.804769	1	-	-	-	-	-	-	-	-
isotig03588	1230	-	-	-	-	0.567918	1	-	-	-	-	-	-	-	gi|72054271|ref|XP_796380.1|/2.35044e-47/PREDICTED: hypothetical protein, partial [Strongylocentrotus purpuratus]
isotig06514	640	-	-	-	-	1.09147	1	-	-	-	-	-	-	-	gi|115889554|ref|XP_780851.2|/1.04793e-25/PREDICTED: similar to alpha-5 collagen [Strongylocentrotus purpuratus]
isotig07524	1536	-	-	-	-	0.454778	1	-	-	-	-	GO:0016020//membrane	-	GO:0009987//cellular process	gi|72049556|ref|XP_798693.1|/4.00351e-31/PREDICTED: hypothetical protein [Strongylocentrotus purpuratus]
isotig28460	347	-	-	-	-	2.01308	1	-	-	-	-	-	-	-	-
isotig12059	514	-	-	-	-	1.35903	1	-	-	-	-	-	-	-	-
isotig19278	848	-	-	-	-	0.82375	1	-	-	-	-	-	-	-	gi|292610943|ref|XP_002660931.1|/7.25668e-40/PREDICTED: RETRotransposon-like family member (retr-1)-like [Danio rerio]
isotig22907	608	-	-	-	-	1.14891	1	-	-	-	-	-	-	-	-
isotig21302	704	-	-	-	-	0.992244	1	-	-	-	-	-	-	-	-
isotig26303	464	-	-	-	-	1.50547	1	-	-	-	-	-	-	-	-
isotig29439	238	-	-	-	-	2.93504	1	-	-	-	-	-	-	-	-
isotig27624	394	-	-	-	-	1.77294	1	-	-	-	-	-	-	-	gi|260805718|ref|XP_002597733.1|/6.19572e-09/hypothetical protein BRAFLDRAFT_217335 [Branchiostoma floridae]
isotig03792	1669	-	-	-	-	0.418538	1	-	-	-	-	-	-	-	gi|115647105|ref|XP_798339.2|/4.5776e-81/PREDICTED: similar to upstream binding factor 1 [Strongylocentrotus purpuratus]
isotig08384	509	-	-	-	-	1.37238	1	-	-	-	-	-	-	-	-
isotig09788	683	-	-	-	-	1.02275	1	-	-	-	-	-	GO:0005488//binding	-	gi|115937085|ref|XP_001186068.1|/6.95575e-27/PREDICTED: hypothetical protein [Strongylocentrotus purpuratus]
isotig08291	488	-	-	-	-	1.43143	1	-	-	-	-	-	-	-	-
isotig12971	658	-	-	-	-	1.06161	1	-	-	-	-	-	-	-	-
isotig10517	1051	-	-	-	-	0.664643	1	-	-	-	-	-	-	-	-
isotig24889	521	-	-	-	-	1.34077	1	-	-	-	-	-	-	-	-
isotig06342	1663	-	-	-	-	0.420048	1	-	-	-	-	-	-	-	-
isotig25314	507	-	-	-	-	1.37779	1	-	-	-	-	-	-	-	-
isotig06952	1281	-	-	-	-	0.545308	1	-	-	-	-	-	-	-	-
isotig23146	606	-	-	-	-	1.15271	1	-	-	-	-	-	-	-	-
isotig12013	556	-	-	-	-	1.25637	1	-	-	-	-	-	-	-	gi|115695988|ref|XP_001202087.1|/1.72895e-22/PREDICTED: similar to scavenger receptor cysteine-rich protein type 12 precursor, partial [Strongylocentrotus purpuratus]
isotig25743	488	-	-	-	-	1.43143	1	-	-	-	-	-	-	-	gi|115670956|ref|XP_001199163.1|/1.18589e-30/PREDICTED: hypothetical protein [Strongylocentrotus purpuratus]
isotig04087	1336	-	-	-	-	0.522859	1	-	-	-	-	-	-	-	gi|224043200|ref|XP_002189499.1|/1.0761e-13/PREDICTED: similar to mitochondrial ribosomal protein 63 [Taeniopygia guttata]
isotig17823	965	-	-	-	-	0.723875	1	-	-	-	-	-	-	-	-
isotig02392	638	-	-	-	-	1.09489	1	-	-	-	-	-	-	-	-
isotig09848	993	-	-	-	-	0.703464	1	-	-	-	-	-	-	GO:0009165//nucleotide biosynthetic process	gi|72013805|ref|XP_786989.1|/8.37418e-92/PREDICTED: similar to intermediate chain 1 [Strongylocentrotus purpuratus]
isotig02742	525	-	-	-	-	1.33055	1	-	-	-	-	-	-	-	-
isotig07250	2017	-	-	-	-	0.346326	1	-	-	-	-	GO:0044444//cytoplasmic part	GO:0046914//transition metal ion binding;GO:0008235//metalloexopeptidase activity	GO:0019538//protein metabolic process	gi|291236262|ref|XP_002738059.1|/0/PREDICTED: hypothetical protein, partial [Saccoglossus kowalevskii]
isotig09647	1277	-	-	-	-	0.547016	1	-	-	-	-	-	-	-	gi|66816475|ref|XP_642247.1|/1.27837e-08/RNA polymerase I subunit [Dictyostelium discoideum AX4]
isotig21904	666	-	-	-	-	1.04886	1	-	-	-	-	-	-	-	-
isotig10886	675	-	-	-	-	1.03487	1	-	-	-	-	-	-	-	gi|227203895|dbj|BAH57291.1|/3.77894e-32/putative ovarian lipoprotein receptor [Marsupenaeus japonicus]
isotig25362	503	-	-	-	-	1.38875	1	-	-	-	-	-	-	-	-
isotig06160	1620	-	-	-	-	0.431197	1	-	-	-	-	-	-	-	-
isotig28227	369	-	-	-	-	1.89306	1	-	-	-	-	-	-	-	-
isotig05500	1289	-	-	-	-	0.541924	1	-	-	-	-	-	-	-	gi|291236726|ref|XP_002738289.1|/1.63542e-11/PREDICTED: predicted protein-like [Saccoglossus kowalevskii]
isotig23290	596	-	-	-	-	1.17205	1	-	-	-	-	-	-	-	-
isotig18076	945	-	-	-	-	0.739195	1	-	-	-	-	-	-	-	gi|72012247|ref|XP_782754.1|/8.33089e-54/PREDICTED: similar to ENSANGP00000018326 [Strongylocentrotus purpuratus]
isotig28039	377	-	-	-	-	1.85289	1	-	-	-	-	-	-	-	-
isotig09061	1546	-	-	-	-	0.451837	1	-	-	-	-	-	-	-	-
isotig12514	252	-	-	-	-	2.77198	1	-	-	-	-	-	-	-	-
isotig08577	2361	-	-	-	-	0.295866	1	-	-	-	-	-	GO:0000166//nucleotide binding	GO:0009987//cellular process	gi|1199786|dbj|BAA11899.1|/5.7391e-38/regulatory subunit of cAMP-dependent histone kinase [Hemicentrotus pulcherrimus]
isotig28450	356	-	-	-	-	1.96219	1	-	-	-	-	-	-	-	-
isotig06318	1132	-	-	-	-	0.617084	1	-	-	-	-	GO:0005626//insoluble fraction;GO:0016020//membrane	GO:0004672//protein kinase activity;GO:0019838//growth factor binding;GO:0004869//cysteine-type endopeptidase inhibitor activity	GO:0003002//regionalization;GO:0043010//camera-type eye development;GO:0021515//cell differentiation in spinal cord;GO:0040007//growth;GO:0009887//organ morphogenesis;GO:0007169//transmembrane receptor protein tyrosine kinase signaling pathway;GO:0035239//tube morphogenesis	gi|115927308|ref|XP_796399.2|/1.10205e-45/PREDICTED: similar to insulin-like peptide receptor; ILP-R [Strongylocentrotus purpuratus]
isotig26371	461	-	-	-	-	1.51527	1	-	-	-	-	-	-	-	-
isotig12070	447	-	-	-	-	1.56273	1	-	-	-	-	-	-	-	-
isotig23629	576	-	-	-	-	1.21274	1	-	-	-	-	-	-	-	-
isotig29088	298	-	-	-	-	2.34409	1	-	-	-	-	-	-	-	-
isotig25836	482	-	-	-	-	1.44925	1	-	-	-	-	-	-	-	-
isotig29576	188	-	-	-	-	3.71564	1	-	-	-	-	-	-	-	-
isotig24032	563	-	-	-	-	1.24075	1	-	-	-	-	-	-	-	-
isotig10532	740	-	-	-	-	0.943972	1	-	-	-	-	-	-	-	-
isotig11864	402	-	-	-	-	1.73766	1	-	-	-	-	-	-	-	-
isotig20659	745	-	-	-	-	0.937637	1	-	-	-	-	-	-	-	-
isotig27601	399	-	-	-	-	1.75073	1	-	-	-	-	-	-	-	-
isotig08314	483	-	-	-	-	1.44625	1	-	-	-	-	-	-	-	gi|156398305|ref|XP_001638129.1|/6.86276e-07/predicted protein [Nematostella vectensis]
isotig05431	639	-	-	-	-	1.09318	1	-	-	-	-	-	-	-	gi|115758832|ref|XP_001203785.1|/1.66798e-57/PREDICTED: hypothetical protein [Strongylocentrotus purpuratus]
isotig04924	1407	-	-	-	-	0.496475	1	-	-	-	-	-	-	-	-
isotig06171	1281	-	-	-	-	0.545308	1	-	-	-	-	GO:0005681//spliceosomal complex	-	-	gi|283046682|ref|NP_001164041.1|/8.54707e-45/hypothetical protein LOC63932 isoform 3 [Homo sapiens]
isotig25115	517	-	-	-	-	1.35114	1	-	-	-	-	-	-	-	-
isotig09100	1276	-	-	-	-	0.547445	1	-	-	-	-	-	-	-	gi|198463339|ref|XP_002135479.1|/1.04577e-10/GA28568 [Drosophila pseudoobscura pseudoobscura]
isotig12306	354	-	-	-	-	1.97328	1	-	-	-	-	-	-	-	-
isotig29504	218	-	-	-	-	3.20431	1	-	-	-	-	-	-	-	-
isotig10410	305	-	-	-	-	2.29029	1	-	-	-	-	-	-	-	-
isotig24366	549	-	-	-	-	1.27239	1	-	-	-	-	-	GO:0046872//metal ion binding;GO:0016491//oxidoreductase activity	GO:0008152//metabolic process	gi|72139667|ref|XP_789433.1|/9.31484e-29/PREDICTED: hypothetical protein [Strongylocentrotus purpuratus]

## Sheet: 14dpe
GeneID	Length	R0_Uniq_reads_num(1250409)	R0_RPKM	R3_Uniq_reads_num(1298097)	R3_RPKM	R7_RPKM	R7_Uniq_reads_num(1431558)	R14_Uniq_reads_num(1376454)	R14_RPKM	R21_Uniq_reads_num(1328904)	R21_RPKM	GO Component	GO Function	GO Process	Blast nr
isotig23424	592	-	-	-	-	-	-	5	6.13602	-	-	GO:0016020//membrane	-	GO:0008645//hexose transport	gi|115629235|ref|XP_798065.2|/1.18568e-70/PREDICTED: hypothetical protein [Strongylocentrotus purpuratus]
isotig10286	926	-	-	-	-	-	-	4	3.13825	-	-	GO:0031981//nuclear lumen	GO:0005515//protein binding	GO:0042026//protein refolding	gi|224086526|ref|XP_002194508.1|/3.99122e-61/PREDICTED: DnaJ (Hsp40) homolog, subfamily C, member 7 [Taeniopygia guttata]
isotig28086	374	-	-	-	-	-	-	4	7.7701	-	-	-	-	-	-
isotig06703	734	-	-	-	-	-	-	3	2.96936	-	-	-	-	-	-
isotig27070	429	-	-	-	-	-	-	3	5.08045	-	-	-	-	-	-
isotig08359	639	-	-	-	-	-	-	3	3.41082	-	-	-	-	-	-
isotig12275	440	-	-	-	-	-	-	3	4.95344	-	-	-	-	-	-
isotig28149	374	-	-	-	-	-	-	3	5.82758	-	-	-	-	-	-
isotig26880	436	-	-	-	-	-	-	3	4.99888	-	-	-	-	-	-
isotig25413	502	-	-	-	-	-	-	3	4.34166	-	-	-	-	-	-
isotig06276	953	-	-	-	-	-	-	3	2.287	-	-	-	-	-	gi|115715399|ref|XP_793362.2|/1.13365e-82/PREDICTED: similar to Transmembrane protein 30A [Strongylocentrotus purpuratus]
isotig19354	841	-	-	-	-	-	-	2	1.72772	-	-	-	-	-	gi|194756234|ref|XP_001960384.1|/5.22312e-06/GF13339 [Drosophila ananassae]
isotig28872	319	-	-	-	-	-	-	2	4.55489	-	-	-	-	-	-
isotig03108	1705	-	-	-	-	-	-	2	0.852205	-	-	GO:0043231//intracellular membrane-bounded organelle	GO:0016757//transferase activity, transferring glycosyl groups	GO:0048646//anatomical structure formation involved in morphogenesis;GO:0044262//cellular carbohydrate metabolic process;GO:0048513//organ development;GO:0007166//cell surface receptor linked signaling pathway;GO:0009952//anterior/posterior pattern specification	gi|309318851|dbj|BAJ23058.1|/6.00509e-124/hypothetical protein [Pseudocentrotus depressus]
isotig10032	764	-	-	-	-	-	-	2	1.90184	-	-	GO:0000315//organellar large ribosomal subunit	GO:0005198//structural molecule activity	GO:0010467//gene expression	gi|209733760|gb|ACI67749.1|/6.50452e-21/39S ribosomal protein L52, mitochondrial precursor [Salmo salar]
isotig04093	1201	-	-	-	-	-	-	2	1.20983	-	-	-	-	-	gi|72105735|ref|XP_799636.1|/1.1781e-08/PREDICTED: similar to conserved hypothetical protein, partial [Strongylocentrotus purpuratus]
isotig08076	826	-	-	-	-	-	-	2	1.75909	-	-	-	-	-	-
isotig01301	1892	-	-	-	-	-	-	2	0.767975	-	-	-	-	-	gi|240846031|dbj|BAH79576.1|/0/major yolk protein 1 [Apostichopus japonicus]
isotig15542	1282	-	-	-	-	-	-	2	1.13339	-	-	-	-	-	-
isotig09476	1217	-	-	-	-	-	-	2	1.19393	-	-	-	-	-	-
isotig26270	463	-	-	-	-	-	-	2	3.13825	-	-	GO:0031224//intrinsic to membrane;GO:0043234//protein complex	GO:0015075//ion transmembrane transporter activity;GO:0019887//protein kinase regulator activity	GO:0006810//transport;GO:0006468//protein phosphorylation	gi|74136757|ref|NP_001028182.1|/4.77369e-49/hyperpolarization-gated and cyclic nucleotide regulated channel [Strongylocentrotus purpuratus]
isotig06259	1810	-	-	-	-	-	-	2	0.802767	-	-	-	-	-	gi|115738125|ref|XP_797547.2|/6.49403e-07/PREDICTED: hypothetical protein [Strongylocentrotus purpuratus]
isotig27123	426	-	-	-	-	-	-	2	3.41082	-	-	-	-	-	-
isotig09062	1397	-	-	-	-	-	-	2	1.04009	-	-	-	-	-	-
isotig06879	428	-	-	-	-	-	-	2	3.39488	-	-	-	-	-	-
isotig10404	820	-	-	-	-	-	-	2	1.77196	-	-	-	GO:0016874//ligase activity;GO:0000166//nucleotide binding	GO:0044238//primary metabolic process	gi|291223419|ref|XP_002731707.1|/3.51226e-55/PREDICTED: acyl-CoA synthetase bubblegum family member 1-like [Saccoglossus kowalevskii]
isotig06737	850	-	-	-	-	-	-	2	1.70942	-	-	GO:0044464//cell part	-	-	gi|115667659|ref|XP_001200410.1|/3.5982e-50/PREDICTED: similar to MGC53562 protein, partial [Strongylocentrotus purpuratus]
isotig12246	360	-	-	-	-	-	-	2	4.03614	-	-	-	-	-	-
isotig11457	761	-	-	-	-	-	-	2	1.90934	-	-	-	-	-	-
isotig29647	130	-	-	-	-	-	-	2	11.177	-	-	-	-	-	-
isotig28490	352	-	-	-	-	-	-	2	4.12787	-	-	-	-	-	gi|301778469|ref|XP_002924642.1|/1.43726e-13/PREDICTED: LOW QUALITY PROTEIN: vasorin-like [Ailuropoda melanoleuca]
isotig05563	940	-	-	-	-	-	-	2	1.54575	-	-	-	-	-	-
isotig26249	466	-	-	-	-	-	-	2	3.11804	-	-	-	-	-	gi|115627952|ref|XP_001180017.1|/1.28516e-65/PREDICTED: hypothetical protein [Strongylocentrotus purpuratus]
isotig28685	338	-	-	-	-	-	-	2	4.29884	-	-	-	-	-	-
isotig08130	757	-	-	-	-	-	-	2	1.91943	-	-	-	-	-	-
isotig09229	1559	-	-	-	-	-	-	2	0.932013	-	-	-	-	-	-
isotig04252	2785	-	-	-	-	-	-	2	0.521727	-	-	-	-	-	-
isotig19781	809	-	-	-	-	-	-	2	1.79606	-	-	-	-	-	-
isotig05195	4050	-	-	-	-	-	-	2	0.358768	-	-	-	-	-	gi|189527793|ref|XP_687696.3|/1.52208e-12/PREDICTED: AHNAK nucleoprotein [Danio rerio]
isotig29667	104	-	-	-	-	-	-	2	13.9712	-	-	-	-	-	-
isotig27920	381	-	-	-	-	-	-	2	3.81367	-	-	-	-	-	-
isotig03835	1222	-	-	-	-	-	-	2	1.18904	-	-	-	-	-	-
isotig12195	484	-	-	-	-	-	-	2	3.00208	-	-	-	-	-	-
isotig26739	441	-	-	-	-	-	-	1	1.6474	-	-	-	-	-	gi|167534326|ref|XP_001748841.1|/1.54196e-12/hypothetical protein [Monosiga brevicollis MX1]
isotig21683	679	-	-	-	-	-	-	1	1.06996	-	-	-	GO:0001664//G-protein coupled receptor binding;GO:0005539//glycosaminoglycan binding	GO:0048598//embryonic morphogenesis;GO:0016055//Wnt receptor signaling pathway	gi|115762624|ref|XP_796266.2|/1.53674e-49/PREDICTED: similar to RSPO3 protein [Strongylocentrotus purpuratus]
isotig22800	624	-	-	-	-	-	-	1	1.16427	-	-	GO:0043005//neuron projection;GO:0031012//extracellular matrix;GO:0005626//insoluble fraction	-	GO:0048167//regulation of synaptic plasticity	gi|301624520|ref|XP_002941551.1|/5.35111e-11/PREDICTED: hypothetical protein LOC100486298 [Xenopus (Silurana) tropicalis]
isotig14631	1511	-	-	-	-	-	-	1	0.48081	-	-	-	GO:0005488//binding;GO:0003824//catalytic activity	-	gi|148668237|gb|EDL00567.1|/2.24386e-103/TDP-glucose 4,6-dehydratase, isoform CRA_d [Mus musculus]
isotig19132	861	-	-	-	-	-	-	1	0.843792	-	-	GO:0005576//extracellular region	GO:0016298//lipase activity;GO:0046872//metal ion binding;GO:0004091//carboxylesterase activity	GO:0009725//response to hormone stimulus;GO:0032501//multicellular organismal process;GO:0044255//cellular lipid metabolic process	gi|115971481|ref|XP_001193749.1|/1.89128e-54/PREDICTED: similar to MGC83411 protein [Strongylocentrotus purpuratus]
isotig07418	1686	-	-	-	-	-	-	1	0.430904	-	-	GO:0016020//membrane	GO:0016301//kinase activity;GO:0005488//binding	GO:0010033//response to organic substance;GO:0048513//organ development;GO:0007165//signal transduction;GO:0048522;GO:0048514//blood vessel morphogenesis	gi|301608916|ref|XP_002934031.1|/5.699e-18/PREDICTED: angiopoietin-1 receptor-like [Xenopus (Silurana) tropicalis]
isotig23118	605	-	-	-	-	-	-	1	1.20083	-	-	-	-	-	-
isotig25722	490	-	-	-	-	-	-	1	1.48266	-	-	-	-	-	-
isotig12773	320	-	-	-	-	-	-	1	2.27033	-	-	-	-	-	-
isotig28546	347	-	-	-	-	-	-	1	2.09367	-	-	-	-	-	-
isotig05371	1491	-	-	-	-	-	-	1	0.48726	-	-	-	-	-	gi|260793777|ref|XP_002591887.1|/1.24344e-28/hypothetical protein BRAFLDRAFT_125526 [Branchiostoma floridae]
isotig27480	406	-	-	-	-	-	-	1	1.78942	-	-	-	-	-	gi|72014875|ref|XP_785722.1|/1.83629e-13/PREDICTED: similar to GA16412-PA [Strongylocentrotus purpuratus]
isotig06407	861	-	-	-	-	-	-	1	0.843792	-	-	-	-	-	-
isotig11316	342	-	-	-	-	-	-	1	2.12428	-	-	-	-	-	-
isotig24913	523	-	-	-	-	-	-	1	1.38911	-	-	-	-	-	-
isotig28124	374	-	-	-	-	-	-	1	1.94253	-	-	-	-	-	-
isotig18058	945	-	-	-	-	-	-	1	0.768788	-	-	-	GO:0022891//substrate-specific transmembrane transporter activity	GO:0006811//ion transport	gi|291227589|ref|XP_002733765.1|/2.66755e-68/PREDICTED: transient receptor potential ion channel A-like [Saccoglossus kowalevskii]
isotig15407	1310	-	-	-	-	-	-	1	0.554584	-	-	-	-	-	gi|118350731|ref|XP_001008644.1|/6.1612e-06/Bifunctional endo-1,4-beta-xylanase xylA precursor, putative [Tetrahymena thermophila]
isotig21708	674	-	-	-	-	-	-	1	1.0779	-	-	-	-	-	gi|72105776|ref|XP_781624.1|/1.54559e-40/PREDICTED: similar to CG14238-PA [Strongylocentrotus purpuratus]
isotig10836	769	-	-	-	-	-	-	1	0.944739	-	-	-	-	-	-
isotig06793	702	-	-	-	-	-	-	1	1.03491	-	-	-	-	-	gi|14349159|dbj|BAB60706.1|/3.34964e-10/ficolin 3 [Halocynthia roretzi]
isotig11910	368	-	-	-	-	-	-	1	1.9742	-	-	-	-	-	-
isotig16622	1113	-	-	-	-	-	-	1	0.652744	-	-	-	-	-	-
isotig07869	1087	-	-	-	-	-	-	1	0.668357	-	-	-	-	-	-
isotig25797	486	-	-	-	-	-	-	1	1.49487	-	-	GO:0044464//cell part	-	GO:0009987//cellular process;GO:0032501//multicellular organismal process	gi|291190176|ref|NP_001167199.1|/1.2412e-06/Heparan sulfate 2-O-sulfotransferase 1 [Salmo salar]
isotig06713	569	-	-	-	-	-	-	1	1.27681	-	-	-	-	-	-
isotig15288	1339	-	-	-	-	-	-	1	0.542572	-	-	-	-	-	-
isotig03025	476	-	-	-	-	-	-	1	1.52627	-	-	-	-	-	gi|301621088|ref|XP_002939897.1|/3.13456e-09/PREDICTED: interferon-induced very large GTPase 1-like [Xenopus (Silurana) tropicalis]
isotig08162	703	-	-	-	-	-	-	1	1.03343	-	-	-	-	-	-
isotig09508	1215	-	-	-	-	-	-	1	0.597946	-	-	GO:0043231//intracellular membrane-bounded organelle;GO:0044444//cytoplasmic part	-	-	gi|72024774|ref|XP_799086.1|/6.95063e-25/PREDICTED: hypothetical protein [Strongylocentrotus purpuratus]
isotig12698	278	-	-	-	-	-	-	1	2.61333	-	-	-	-	-	-
isotig10762	581	-	-	-	-	-	-	1	1.25044	-	-	-	-	-	-
isotig28786	326	-	-	-	-	-	-	1	2.22854	-	-	-	-	-	-
isotig24602	540	-	-	-	-	-	-	1	1.34538	-	-	-	-	-	-
isotig20361	765	-	-	-	-	-	-	1	0.949679	-	-	-	-	-	-
isotig18673	890	-	-	-	-	-	-	1	0.816297	-	-	-	-	-	-
isotig02629	1531	-	-	-	-	-	-	1	0.474529	-	-	-	-	-	gi|291231297|ref|XP_002735602.1|/7.51034e-30/PREDICTED: hypothetical protein [Saccoglossus kowalevskii]
isotig25864	480	-	-	-	-	-	-	1	1.51355	-	-	-	-	-	-
isotig06102	856	-	-	-	-	-	-	1	0.84872	-	-	-	GO:0005488//binding	-	gi|115744195|ref|XP_798157.2|/4.03896e-41/PREDICTED: similar to Annexin A4 (Annexin IV) (Lipocortin IV) (Endonexin I) (Chromobindin-4) (Protein II) (P32.5) (Placental anticoagulant protein I) (PAP-II) (PP4-X) (35-beta calcimedin) [Strongylocentrotus purpuratus]
isotig04444	1275	-	-	-	-	-	-	1	0.569807	-	-	-	-	-	-
isotig26496	453	-	-	-	-	-	-	1	1.60376	-	-	-	-	-	-
isotig29615	166	-	-	-	-	-	-	1	4.37653	-	-	-	-	-	-
isotig12462	291	-	-	-	-	-	-	1	2.49658	-	-	-	-	-	-
isotig23296	591	-	-	-	-	-	-	1	1.22928	-	-	-	-	-	gi|2072977|gb|AAC51279.1|/4.06675e-73/putative p150 [Homo sapiens]
isotig12700	269	-	-	-	-	-	-	1	2.70076	-	-	-	-	-	-
isotig03032	1284	-	-	-	-	-	-	1	0.565813	-	-	-	GO:0005488//binding	GO:0009987//cellular process	gi|224094125|ref|XP_002194705.1|/2.8925e-93/PREDICTED: protein phosphatase 1, regulatory (inhibitor) subunit 12A [Taeniopygia guttata]
isotig24137	558	-	-	-	-	-	-	1	1.30198	-	-	-	-	-	-
isotig09370	1256	-	-	-	-	-	-	1	0.578427	-	-	GO:0005764//lysosome;GO:0031227//intrinsic to endoplasmic reticulum membrane	GO:0005515//protein binding;GO:0000166//nucleotide binding;GO:0022892;GO:0042626//ATPase activity, coupled to transmembrane movement of substances	GO:0006810//transport;GO:0002376//immune system process	gi|11560034|ref|NP_071574.1|/1.10829e-50/ATP-binding cassette sub-family B member 9 precursor [Rattus norvegicus]
isotig12503	413	-	-	-	-	-	-	1	1.75909	-	-	-	-	-	-
isotig11520	488	-	-	-	-	-	-	1	1.48874	-	-	-	-	-	-
isotig06813	307	-	-	-	-	-	-	1	2.36646	-	-	-	-	-	-
isotig12859	269	-	-	-	-	-	-	1	2.70076	-	-	-	-	-	-
isotig21203	708	-	-	-	-	-	-	1	1.02614	-	-	-	-	-	-
isotig08500	2348	-	-	-	-	-	-	1	0.309414	-	-	-	-	-	gi|291226240|ref|XP_002733102.1|/3.33428e-163/PREDICTED: hypothetical protein [Saccoglossus kowalevskii]
isotig25050	518	-	-	-	-	-	-	1	1.40252	-	-	-	-	-	-
isotig02035	612	-	-	-	-	-	-	1	1.1871	-	-	-	-	-	-
isotig18988	868	-	-	-	-	-	-	1	0.836987	-	-	-	-	-	-
isotig05159	368	-	-	-	-	-	-	1	1.9742	-	-	-	-	-	-
isotig10192	891	-	-	-	-	-	-	1	0.815381	-	-	-	-	-	gi|115889546|ref|XP_787115.2|/2.40148e-34/PREDICTED: hypothetical protein [Strongylocentrotus purpuratus]
isotig22903	618	-	-	-	-	-	-	1	1.17557	-	-	-	-	-	-
isotig27105	427	-	-	-	-	-	-	1	1.70142	-	-	-	-	-	-
isotig10714	673	-	-	-	-	-	-	1	1.0795	-	-	-	-	-	gi|72004899|ref|XP_787390.1|/4.87478e-40/PREDICTED: hypothetical protein [Strongylocentrotus purpuratus]
isotig07295	1953	-	-	-	-	-	-	1	0.371994	-	-	GO:0044431//Golgi apparatus part;GO:0016020//membrane	GO:0016413//O-acetyltransferase activity	GO:0046469//platelet activating factor metabolic process	gi|115680272|ref|XP_001190386.1|/1.20367e-101/PREDICTED: hypothetical protein [Strongylocentrotus purpuratus]
isotig17955	960	-	-	-	-	-	-	1	0.756776	-	-	-	-	-	-
isotig11716	523	-	-	-	-	-	-	1	1.38911	-	-	-	-	-	-
isotig28658	339	-	-	-	-	-	-	1	2.14308	-	-	-	-	-	-
isotig28643	338	-	-	-	-	-	-	1	2.14942	-	-	-	-	-	-
isotig28027	371	-	-	-	-	-	-	1	1.95823	-	-	-	-	-	gi|72012604|ref|XP_785938.1|/1.78309e-08/PREDICTED: similar to transposase [Strongylocentrotus purpuratus]
isotig08296	487	-	-	-	-	-	-	1	1.4918	-	-	-	-	-	-
isotig09814	952	-	-	-	-	-	-	1	0.763135	-	-	-	-	-	-
isotig03073	602	-	-	-	-	-	-	1	1.20682	-	-	-	-	-	-
isotig06260	1084	-	-	-	-	-	-	1	0.670207	-	-	-	-	-	gi|115738125|ref|XP_797547.2|/3.26672e-07/PREDICTED: hypothetical protein [Strongylocentrotus purpuratus]
isotig25649	489	-	-	-	-	-	-	1	1.48569	-	-	-	-	-	-
isotig06555	1396	-	-	-	-	-	-	1	0.520419	-	-	-	-	-	-
isotig11084	652	-	-	-	-	-	-	1	1.11427	-	-	-	-	-	gi|115645800|ref|XP_001202332.1|/3.34168e-25/PREDICTED: similar to TEK tyrosine kinase, endothelial (venous malformations, multiple cutaneous and mucosal), partial [Strongylocentrotus purpuratus]
isotig16421	1143	-	-	-	-	-	-	1	0.635612	-	-	-	-	-	-
isotig05357	1863	-	-	-	-	-	-	1	0.389965	-	-	-	-	-	-
isotig20515	756	-	-	-	-	-	-	1	0.960985	-	-	-	-	-	-
isotig24028	553	-	-	-	-	-	-	1	1.31375	-	-	-	-	-	-
isotig18000	942	-	-	-	-	-	-	1	0.771236	-	-	-	-	-	-
isotig06180	602	-	-	-	-	-	-	1	1.20682	-	-	-	-	-	gi|291232249|ref|XP_002736069.1|/1.71612e-24/PREDICTED: hypothetical protein [Saccoglossus kowalevskii]
isotig29116	294	-	-	-	-	-	-	1	2.4711	-	-	-	-	-	-
isotig26085	473	-	-	-	-	-	-	1	1.53595	-	-	-	-	-	-
isotig08364	335	-	-	-	-	-	-	1	2.16867	-	-	-	-	-	-
isotig12283	485	-	-	-	-	-	-	1	1.49795	-	-	-	-	-	-
isotig25867	481	-	-	-	-	-	-	1	1.5104	-	-	-	-	-	-
isotig05237	2256	-	-	-	-	-	-	1	0.322032	-	-	-	-	-	gi|72016694|ref|XP_785503.1|/1.53262e-32/PREDICTED: hypothetical protein [Strongylocentrotus purpuratus]
isotig05219	2408	-	-	-	-	-	-	1	0.301705	-	-	GO:0044439;GO:0016020//membrane	GO:0016765//transferase activity, transferring alkyl or aryl (other than methyl) groups	GO:0050896//response to stimulus;GO:0045017//glycerolipid biosynthetic process	gi|187607398|ref|NP_001120301.1|/0/alkyldihydroxyacetonephosphate synthase, peroxisomal [Xenopus (Silurana) tropicalis]
isotig11532	535	-	-	-	-	-	-	1	1.35795	-	-	GO:0005634//nucleus	GO:0005488//binding;GO:0016564//transcription repressor activity	GO:0000122//negative regulation of transcription from RNA polymerase II promoter;GO:0007599//hemostasis;GO:0010551	gi|296199317|ref|XP_002747107.1|/1.66743e-32/PREDICTED: transcriptional activator Myb [Callithrix jacchus]
isotig12786	262	-	-	-	-	-	-	1	2.77292	-	-	-	-	-	-
isotig04095	510	-	-	-	-	-	-	1	1.42452	-	-	-	-	-	-
isotig19261	849	-	-	-	-	-	-	1	0.855718	-	-	-	-	-	-
isotig21436	696	-	-	-	-	-	-	1	1.04383	-	-	-	-	-	-
isotig06455	935	-	-	-	-	-	-	1	0.77701	-	-	-	-	-	-
isotig19557	826	-	-	-	-	-	-	1	0.879545	-	-	-	-	-	-
isotig26324	463	-	-	-	-	-	-	1	1.56912	-	-	-	-	-	-
isotig22361	644	-	-	-	-	-	-	1	1.12811	-	-	-	-	-	-
isotig26196	468	-	-	-	-	-	-	1	1.55236	-	-	-	-	-	-
isotig11863	641	-	-	-	-	-	-	1	1.13339	-	-	-	-	-	-
isotig05558	826	-	-	-	-	-	-	1	0.879545	-	-	-	-	-	-
isotig23943	554	-	-	-	-	-	-	1	1.31138	-	-	-	-	-	-
isotig15532	1295	-	-	-	-	-	-	1	0.561007	-	-	GO:0043232	GO:0032559	-	gi|110617755|gb|ABG78596.1|/4.94311e-133/beta-actin [Mizuhopecten yessoensis]
isotig18095	940	-	-	-	-	-	-	1	0.772877	-	-	-	-	-	-
isotig28621	340	-	-	-	-	-	-	1	2.13678	-	-	-	-	-	-
isotig12808	225	-	-	-	-	-	-	1	3.22891	-	-	-	-	-	gi|115913987|ref|XP_001200418.1|/4.39672e-07/PREDICTED: similar to reverse transcriptase-like protein [Strongylocentrotus purpuratus]
isotig06045	2275	-	-	-	-	-	-	1	0.319343	-	-	GO:0044464//cell part	GO:0003824//catalytic activity	-	gi|291225087|ref|XP_002732534.1|/2.6126e-112/PREDICTED: MGC82870 protein-like [Saccoglossus kowalevskii]
isotig28371	359	-	-	-	-	-	-	1	2.02369	-	-	-	-	-	-
isotig20430	764	-	-	-	-	-	-	1	0.950922	-	-	-	-	-	-
isotig27130	425	-	-	-	-	-	-	1	1.70942	-	-	-	-	-	-
isotig07806	1164	-	-	-	-	-	-	1	0.624145	-	-	-	-	-	-
isotig10622	593	-	-	-	-	-	-	1	1.22513	-	-	-	-	-	gi|115910592|ref|XP_794435.2|/4.40467e-33/PREDICTED: hypothetical protein [Strongylocentrotus purpuratus]
isotig10530	698	-	-	-	-	-	-	1	1.04084	-	-	-	-	-	-
isotig11976	370	-	-	-	-	-	-	1	1.96353	-	-	-	-	-	-
isotig27652	400	-	-	-	-	-	-	1	1.81626	-	-	-	-	-	gi|221112591|ref|XP_002169042.1|/1.11781e-10/PREDICTED: similar to THAP domain-containing protein 9 [Hydra magnipapillata]
isotig23271	601	-	-	-	-	-	-	1	1.20883	-	-	-	-	-	-
isotig11475	640	-	-	-	-	-	-	1	1.13516	-	-	-	-	-	-
isotig10041	1024	-	-	-	-	-	-	1	0.709477	-	-	-	-	-	gi|260835946|ref|XP_002612968.1|/1.09063e-25/hypothetical protein BRAFLDRAFT_74753 [Branchiostoma floridae]
isotig22224	649	-	-	-	-	-	-	1	1.11942	-	-	-	-	-	-
isotig09027	1542	-	-	-	-	-	-	1	0.471144	-	-	-	-	-	gi|115665303|ref|XP_001177704.1|/4.15394e-28/PREDICTED: similar to RE33408p [Strongylocentrotus purpuratus]
isotig12631	396	-	-	-	-	-	-	1	1.83461	-	-	-	-	-	gi|115689700|ref|XP_783241.2|/8.58238e-32/PREDICTED: hypothetical protein [Strongylocentrotus purpuratus]
isotig22823	615	-	-	-	-	-	-	1	1.18131	-	-	-	-	-	-
isotig20625	747	-	-	-	-	-	-	1	0.972563	-	-	-	-	-	-
isotig23419	594	-	-	-	-	-	-	1	1.22307	-	-	-	-	-	-
isotig22765	612	-	-	-	-	-	-	1	1.1871	-	-	-	-	-	-
isotig08490	2241	-	-	-	-	-	-	1	0.324188	-	-	-	-	-	gi|291238678|ref|XP_002739260.1|/3.67983e-111/PREDICTED: spermatogenesis associated 17-like [Saccoglossus kowalevskii]
isotig06365	853	-	-	-	-	-	-	1	0.851705	-	-	GO:0043231//intracellular membrane-bounded organelle;GO:0030529//ribonucleoprotein complex	GO:0005198//structural molecule activity	GO:0010467//gene expression	gi|115739520|ref|XP_786171.2|/1.09563e-40/PREDICTED: hypothetical protein [Strongylocentrotus purpuratus]
isotig17337	1025	-	-	-	-	-	-	1	0.708785	-	-	GO:0005622//intracellular	-	-	gi|115666396|ref|XP_787596.2|/2.41283e-49/PREDICTED: similar to kelch-like 13 [Strongylocentrotus purpuratus]
isotig18640	899	-	-	-	-	-	-	1	0.808125	-	-	-	-	-	-
isotig27540	405	-	-	-	-	-	-	1	1.79384	-	-	-	-	-	-
isotig15349	1331	-	-	-	-	-	-	1	0.545834	-	-	-	-	-	-
isotig08306	449	-	-	-	-	-	-	1	1.61805	-	-	-	-	-	-
isotig02786	551	-	-	-	-	-	-	1	1.31852	-	-	-	-	-	-
isotig21923	665	-	-	-	-	-	-	1	1.09249	-	-	-	-	-	-
isotig03150	939	-	-	-	-	-	-	1	0.7737	-	-	-	-	-	gi|4239700|emb|CAA10770.1|/8.06282e-33/reverse transcriptase-like [Bos taurus]
isotig24663	535	-	-	-	-	-	-	1	1.35795	-	-	-	-	-	-
isotig06285	276	-	-	-	-	-	-	1	2.63226	-	-	-	-	-	-
isotig16065	1197	-	-	-	-	-	-	1	0.606938	-	-	-	-	-	-
isotig15052	1401	-	-	-	-	-	-	1	0.518561	-	-	-	-	-	-
isotig08792	743	-	-	-	-	-	-	1	0.977799	-	-	-	-	-	-
isotig07883	1084	-	-	-	-	-	-	1	0.670207	-	-	-	-	-	-
isotig16861	1080	-	-	-	-	-	-	1	0.672689	-	-	-	-	-	-
isotig11853	617	-	-	-	-	-	-	1	1.17748	-	-	-	-	-	-
isotig10380	719	-	-	-	-	-	-	1	1.01044	-	-	-	-	-	gi|291230131|ref|XP_002735022.1|/2.28649e-17/PREDICTED: hypothetical protein [Saccoglossus kowalevskii]
isotig06640	289	-	-	-	-	-	-	1	2.51386	-	-	-	-	-	-
isotig07983	942	-	-	-	-	-	-	1	0.771236	-	-	-	-	-	-
isotig27395	412	-	-	-	-	-	-	1	1.76336	-	-	-	-	-	-
isotig12245	521	-	-	-	-	-	-	1	1.39444	-	-	-	-	-	-
isotig06069	482	-	-	-	-	-	-	1	1.50727	-	-	-	-	-	-
isotig27230	421	-	-	-	-	-	-	1	1.72566	-	-	-	-	-	gi|195454999|ref|XP_002074507.1|/2.19703e-14/GK22626 [Drosophila willistoni]
isotig22549	637	-	-	-	-	-	-	1	1.14051	-	-	GO:0043232;GO:0005930//axoneme	GO:0016301//kinase activity;GO:0032559	GO:0006796//phosphate-containing compound metabolic process;GO:0006603//phosphocreatine metabolic process;GO:0071842	gi|115898565|ref|XP_785882.2|/3.05533e-94/PREDICTED: similar to Creatine kinase, flagellar [Strongylocentrotus purpuratus]
isotig10437	912	-	-	-	-	-	-	1	0.796606	-	-	-	-	-	-
isotig12067	509	-	-	-	-	-	-	1	1.42732	-	-	-	-	-	-
isotig09402	1087	-	-	-	-	-	-	1	0.668357	-	-	-	-	-	-
isotig25970	470	-	-	-	-	-	-	1	1.54575	-	-	-	-	-	-
isotig03617	867	-	-	-	-	-	-	1	0.837952	-	-	-	-	-	gi|72015781|ref|XP_785837.1|/2.24294e-63/PREDICTED: hypothetical protein [Strongylocentrotus purpuratus]
isotig04116	693	-	-	-	-	-	-	1	1.04835	-	-	-	-	-	gi|260805490|ref|XP_002597620.1|/6.8358e-10/hypothetical protein BRAFLDRAFT_82280 [Branchiostoma floridae]
isotig06308	1052	-	-	-	-	-	-	1	0.690594	-	-	-	-	-	-
isotig29627	158	-	-	-	-	-	-	1	4.59813	-	-	-	-	-	-
isotig05165	482	-	-	-	-	-	-	1	1.50727	-	-	-	-	-	-
isotig08980	1376	-	-	-	-	-	-	1	0.527983	-	-	GO:0005624//membrane fraction;GO:0044425//membrane part	GO:0016798//hydrolase activity, acting on glycosyl bonds	GO:0007165//signal transduction	gi|2493427|sp|Q27312.1|NADA_APLKU/1.27471e-17/RecName: Full=ADP-ribosyl cyclase; Short=ADRC; AltName: Full=NAD glycohydrolase; AltName: Full=NAD(+) nucleosidase; Short=NADase; Flags: Precursor
isotig10436	884	-	-	-	-	-	-	1	0.821838	-	-	-	-	GO:0050896//response to stimulus;GO:0008283//cell proliferation	gi|115764699|ref|XP_001192757.1|/4.24089e-65/PREDICTED: hypothetical protein [Strongylocentrotus purpuratus]
isotig07080	407	-	-	-	-	-	-	1	1.78502	-	-	-	-	-	-
isotig27604	401	-	-	-	-	-	-	1	1.81173	-	-	-	-	-	-
isotig27132	422	-	-	-	-	-	-	1	1.72157	-	-	-	-	-	-
isotig04283	2715	-	-	-	-	-	-	1	0.267589	-	-	-	-	-	gi|115963388|ref|XP_001193389.1|/0/PREDICTED: hypothetical protein, partial [Strongylocentrotus purpuratus]
isotig09744	1126	-	-	-	-	-	-	1	0.645208	-	-	-	-	-	-
isotig22299	648	-	-	-	-	-	-	1	1.12115	-	-	-	-	-	-
isotig24282	545	-	-	-	-	-	-	1	1.33304	-	-	-	-	-	-
isotig12334	364	-	-	-	-	-	-	1	1.99589	-	-	-	-	-	-
isotig04090	608	-	-	-	-	-	-	1	1.19491	-	-	-	-	-	-
isotig07115	3162	-	-	-	-	-	-	1	0.229761	-	-	GO:0000153//cytoplasmic ubiquitin ligase complex;GO:0031981//nuclear lumen	GO:0008135//translation factor activity, nucleic acid binding;GO:0005515//protein binding;GO:0019787//small conjugating protein ligase activity;GO:0003702//RNA polymerase II transcription factor activity	GO:0006412//translation;GO:0006357//regulation of transcription from RNA polymerase II promoter;GO:0032446//protein modification by small protein conjugation;GO:0065003;GO:0045935;GO:0006354//transcription elongation, DNA-dependent	gi|115629401|ref|XP_001175953.1|/2.65334e-41/PREDICTED: hypothetical protein [Strongylocentrotus purpuratus]
isotig11778	445	-	-	-	-	-	-	1	1.63259	-	-	-	-	-	-
isotig05709	1458	-	-	-	-	-	-	1	0.498288	-	-	-	-	-	gi|241755870|ref|XP_002412544.1|/2.36042e-09/FK506-binding protein, putative [Ixodes scapularis]
isotig26179	455	-	-	-	-	-	-	1	1.59671	-	-	-	-	-	-
isotig23682	577	-	-	-	-	-	-	1	1.25911	-	-	-	-	-	-
isotig16778	1102	-	-	-	-	-	-	1	0.65926	-	-	-	-	-	-
isotig04424	1297	-	-	-	-	-	-	1	0.560142	-	-	-	-	-	gi|115920962|ref|XP_001199549.1|/8.96e-50/PREDICTED: similar to Chromosome 3 open reading frame 25 [Strongylocentrotus purpuratus]
isotig02718	1884	-	-	-	-	-	-	1	0.385618	-	-	-	-	-	gi|2494216|sp|Q16960.1|DYI3_ANTCR/0/RecName: Full=Dynein intermediate chain 3, ciliary
isotig10438	886	-	-	-	-	-	-	1	0.819982	-	-	-	-	-	-
isotig10740	654	-	-	-	-	-	-	1	1.11086	-	-	-	-	-	-
isotig28171	373	-	-	-	-	-	-	1	1.94773	-	-	-	-	-	-
isotig22136	653	-	-	-	-	-	-	1	1.11256	-	-	-	-	-	-
isotig05218	2408	-	-	-	-	-	-	1	0.301705	-	-	GO:0044439;GO:0016020//membrane	GO:0016765//transferase activity, transferring alkyl or aryl (other than methyl) groups	GO:0050896//response to stimulus;GO:0045017//glycerolipid biosynthetic process	gi|187607398|ref|NP_001120301.1|/0/alkyldihydroxyacetonephosphate synthase, peroxisomal [Xenopus (Silurana) tropicalis]
isotig06863	424	-	-	-	-	-	-	1	1.71345	-	-	-	-	-	gi|47551157|ref|NP_999762.1|/1.16379e-28/scavenger receptor cysteine-rich protein type 12 [Strongylocentrotus purpuratus]
isotig10394	562	-	-	-	-	-	-	1	1.29271	-	-	-	-	-	gi|260787692|ref|XP_002588886.1|/8.45591e-40/hypothetical protein BRAFLDRAFT_128799 [Branchiostoma floridae]
isotig07011	706	-	-	-	-	-	-	1	1.02904	-	-	-	-	-	-
isotig20958	717	-	-	-	-	-	-	1	1.01326	-	-	-	-	-	gi|221122767|ref|XP_002164729.1|/2.7641e-23/PREDICTED: similar to predicted protein [Hydra magnipapillata]
isotig08127	770	-	-	-	-	-	-	1	0.943512	-	-	-	-	-	-
isotig10202	859	-	-	-	-	-	-	1	0.845756	-	-	-	-	-	-
isotig11640	287	-	-	-	-	-	-	1	2.53137	-	-	-	-	-	-
isotig11997	516	-	-	-	-	-	-	1	1.40795	-	-	-	-	-	-
isotig16511	1129	-	-	-	-	-	-	1	0.643494	-	-	-	-	-	-
isotig04558	340	-	-	-	-	-	-	1	2.13678	-	-	-	-	-	-
isotig29491	222	-	-	-	-	-	-	1	3.27254	-	-	-	-	-	-
isotig25696	486	-	-	-	-	-	-	1	1.49487	-	-	-	-	-	-
isotig12742	257	-	-	-	-	-	-	1	2.82687	-	-	-	-	-	gi|156603373|ref|XP_001618821.1|/3.62923e-09/hypothetical protein NEMVEDRAFT_v1g153223 [Nematostella vectensis]
isotig05612	978	-	-	-	-	-	-	1	0.742847	-	-	-	-	-	-
isotig28962	307	-	-	-	-	-	-	1	2.36646	-	-	-	-	-	-
isotig02714	1426	-	-	-	-	-	-	1	0.50947	-	-	-	-	-	-
isotig29642	142	-	-	-	-	-	-	1	5.11623	-	-	-	-	-	-
isotig24817	515	-	-	-	-	-	-	1	1.41069	-	-	-	-	-	-
isotig09667	1227	-	-	-	-	-	-	1	0.592098	-	-	-	-	-	-
isotig18732	880	-	-	-	-	-	-	1	0.825573	-	-	-	-	-	-
isotig12883	243	-	-	-	-	-	-	1	2.98973	-	-	-	-	-	-
isotig22679	624	-	-	-	-	-	-	1	1.16427	-	-	-	-	-	-

## Sheet: 21dpe
GeneID	Length	R0_Uniq_reads_num(1250409)	R0_RPKM	R3_Uniq_reads_num(1298097)	R3_RPKM	R7_RPKM	R7_Uniq_reads_num(1431558)	R14_Uniq_reads_num(1376454)	R14_RPKM	R21_Uniq_reads_num(1328904)	R21_RPKM	GO Component	GO Function	GO Process	Blast nr
isotig05489	1199	-	-	-	-	-	-	-	-	41	25.7319	-	-	-	-
isotig04611	1864	-	-	-	-	-	-	-	-	7	2.82591	-	-	-	-
isotig22817	618	-	-	-	-	-	-	-	-	5	6.08819	-	-	-	-
isotig28498	349	-	-	-	-	-	-	-	-	4	8.62464	-	-	-	-
isotig07995	935	-	-	-	-	-	-	-	-	4	3.21925	-	-	-	-
isotig18987	870	-	-	-	-	-	-	-	-	4	3.45977	-	-	-	-
isotig13066	205	-	-	-	-	-	-	-	-	3	11.0122	-	-	-	-
isotig06963	1010	-	-	-	-	-	-	-	-	3	2.23515	-	-	-	-
isotig03997	336	-	-	-	-	-	-	-	-	3	6.71875	-	-	-	-
isotig08960	1376	-	-	-	-	-	-	-	-	3	1.64062	GO:0044464//cell part	GO:0016740//transferase activity	-	gi|115706398|ref|XP_001185809.1|/7.42121e-42/PREDICTED: similar to core alpha 1,3-fucosyltransferase, partial [Strongylocentrotus purpuratus]
isotig22008	665	-	-	-	-	-	-	-	-	3	3.39474	-	-	-	-
isotig13048	275	-	-	-	-	-	-	-	-	3	8.20909	-	-	-	gi|156339202|ref|XP_001620110.1|/1.03883e-12/hypothetical protein NEMVEDRAFT_v1g66646 [Nematostella vectensis]
isotig22119	653	-	-	-	-	-	-	-	-	3	3.45712	-	-	-	-
isotig11671	626	-	-	-	-	-	-	-	-	3	3.60623	-	-	-	-
isotig23583	582	-	-	-	-	-	-	-	-	3	3.87886	-	-	-	-
isotig29479	225	-	-	-	-	-	-	-	-	2	6.68889	-	-	-	gi|115754928|ref|XP_782521.2|/1.32453e-11/PREDICTED: similar to novel EGF domain containing protein [Strongylocentrotus purpuratus]
isotig26711	444	-	-	-	-	-	-	-	-	2	3.38964	-	-	-	gi|301615944|ref|XP_002937422.1|/2.44887e-13/PREDICTED: hypothetical protein LOC779531 [Xenopus (Silurana) tropicalis]
isotig24536	540	-	-	-	-	-	-	-	-	2	2.78704	-	-	-	-
isotig12150	434	-	-	-	-	-	-	-	-	2	3.46774	-	-	-	-
isotig02565	668	-	-	-	-	-	-	-	-	2	2.25299	-	-	-	gi|115894541|ref|XP_795689.2|/8.00955e-19/PREDICTED: similar to cytochrome P450 [Strongylocentrotus purpuratus]
isotig06783	241	-	-	-	-	-	-	-	-	2	6.24481	-	-	-	-
isotig21880	657	-	-	-	-	-	-	-	-	2	2.29071	-	-	-	-
isotig23421	592	-	-	-	-	-	-	-	-	2	2.54223	-	-	-	-
isotig00351	589	-	-	-	-	-	-	-	-	2	2.55518	-	-	-	-
isotig14693	1489	-	-	-	-	-	-	-	-	2	1.01075	-	-	-	gi|115735366|ref|XP_787105.2|/1.01325e-39/PREDICTED: similar to lactase-phlorizin hydrolase [Strongylocentrotus purpuratus]
isotig25186	514	-	-	-	-	-	-	-	-	2	2.92801	-	-	-	-
isotig07775	1245	-	-	-	-	-	-	-	-	2	1.20884	GO:0005626//insoluble fraction;GO:0000323//lytic vacuole	GO:0046872//metal ion binding	GO:0017156//calcium ion-dependent exocytosis;GO:0030073//insulin secretion	gi|115961315|ref|XP_001191249.1|/2.52418e-62/PREDICTED: similar to Syt7 protein [Strongylocentrotus purpuratus]
isotig19238	850	-	-	-	-	-	-	-	-	2	1.77059	-	-	-	-
isotig11234	672	-	-	-	-	-	-	-	-	2	2.23958	-	-	-	-
isotig24367	547	-	-	-	-	-	-	-	-	2	2.75137	-	-	-	-
isotig08170	691	-	-	-	-	-	-	-	-	2	2.178	-	-	-	-
isotig04149	549	-	-	-	-	-	-	-	-	2	2.74135	-	-	-	-
isotig09260	1308	-	-	-	-	-	-	-	-	2	1.15061	-	-	-	-
isotig11856	521	-	-	-	-	-	-	-	-	2	2.88867	-	-	-	-
isotig15240	1354	-	-	-	-	-	-	-	-	2	1.11152	-	-	-	-
isotig06628	940	-	-	-	-	-	-	-	-	2	1.60106	-	-	-	-
isotig28751	330	-	-	-	-	-	-	-	-	2	4.5606	-	-	-	-
isotig08838	1326	-	-	-	-	-	-	-	-	2	1.13499	-	-	-	-
isotig08786	1489	-	-	-	-	-	-	-	-	2	1.01075	-	-	-	gi|72013287|ref|XP_781236.1|/5.34551e-49/PREDICTED: similar to conserved hypothetical protein [Strongylocentrotus purpuratus]
isotig07925	1011	-	-	-	-	-	-	-	-	2	1.48862	GO:0044459//plasma membrane part	GO:0015301//anion:anion antiporter activity	GO:0006811//ion transport	gi|115670796|ref|XP_791788.2|/3.61146e-38/PREDICTED: similar to CG13610-PA [Strongylocentrotus purpuratus]
isotig08912	1482	-	-	-	-	-	-	-	-	2	1.01552	GO:0044464//cell part	-	-	gi|115757103|ref|XP_800096.2|/3.11652e-49/PREDICTED: similar to connector enhancer of KSR2A [Strongylocentrotus purpuratus]
isotig29579	183	-	-	-	-	-	-	-	-	2	8.22404	-	-	-	gi|115772515|ref|XP_001179791.1|/1.53694e-14/PREDICTED: similar to transposase [Strongylocentrotus purpuratus]
isotig07450	1642	-	-	-	-	-	-	-	-	2	0.916565	GO:0000267//cell fraction;GO:0044439	GO:0031072//heat shock protein binding;GO:0042802//identical protein binding;GO:0016831//carboxy-lyase activity	GO:0006084//acetyl-CoA metabolic process;GO:0042221//response to chemical stimulus;GO:0006720//isoprenoid metabolic process;GO:0006694//steroid biosynthetic process;GO:0008283//cell proliferation;GO:0008203//cholesterol metabolic process	gi|291230240|ref|XP_002735076.1|/2.52203e-111/PREDICTED: diphosphomevalonate decarboxylase-like [Saccoglossus kowalevskii]
isotig12448	369	-	-	-	-	-	-	-	-	2	4.07859	-	-	-	-
isotig03693	980	-	-	-	-	-	-	-	-	1	0.767857	-	-	-	gi|260783693|ref|XP_002586907.1|/3.29559e-16/hypothetical protein BRAFLDRAFT_247151 [Branchiostoma floridae]
isotig14628	1516	-	-	-	-	-	-	-	-	1	0.496372	-	-	-	-
isotig11783	555	-	-	-	-	-	-	-	-	1	1.35586	-	-	-	-
isotig26679	447	-	-	-	-	-	-	-	-	1	1.68344	-	-	-	gi|195039613|ref|XP_001990916.1|/6.19801e-09/GH12407 [Drosophila grimshawi]
isotig28590	345	-	-	-	-	-	-	-	-	1	2.18116	-	-	-	-
isotig06166	1720	-	-	-	-	-	-	-	-	1	0.4375	-	-	-	-
isotig07348	1864	-	-	-	-	-	-	-	-	1	0.403702	-	-	-	gi|17385630|dbj|BAB78598.1|/4.50255e-19/GalNAc-specific lectin [Asterina pectinifera]
isotig25654	497	-	-	-	-	-	-	-	-	1	1.51408	-	-	-	-
isotig03734	329	-	-	-	-	-	-	-	-	1	2.28723	-	-	-	-
isotig25861	483	-	-	-	-	-	-	-	-	1	1.55797	-	-	-	-
isotig26686	446	-	-	-	-	-	-	-	-	1	1.68722	-	-	-	-
isotig24379	549	-	-	-	-	-	-	-	-	1	1.37067	-	-	-	-
isotig23346	586	-	-	-	-	-	-	-	-	1	1.28413	-	-	-	-
isotig22176	650	-	-	-	-	-	-	-	-	1	1.15769	-	-	-	-
isotig03841	365	-	-	-	-	-	-	-	-	1	2.06164	-	-	-	-
isotig27274	413	-	-	-	-	-	-	-	-	1	1.82203	-	-	-	gi|156393438|ref|XP_001636335.1|/5.48383e-24/predicted protein [Nematostella vectensis]
isotig09352	1124	-	-	-	-	-	-	-	-	1	0.669484	-	-	-	-
isotig11797	891	-	-	-	-	-	-	-	-	1	0.844556	GO:0044421//extracellular region part	GO:0046872//metal ion binding;GO:0043168;GO:0016160//amylase activity	GO:0005975//carbohydrate metabolic process	gi|1915885|emb|CAA69658.1|/2.26002e-90/alpha-amylase [Crassostrea gigas]
isotig08315	422	-	-	-	-	-	-	-	-	1	1.78317	-	-	-	-
isotig07327	1804	-	-	-	-	-	-	-	-	1	0.417128	-	-	-	gi|260826432|ref|XP_002608169.1|/1.71254e-07/hypothetical protein BRAFLDRAFT_90416 [Branchiostoma floridae]
isotig20873	729	-	-	-	-	-	-	-	-	1	1.03224	GO:0043231//intracellular membrane-bounded organelle;GO:0044444//cytoplasmic part;GO:0016020//membrane	GO:0046873//metal ion transmembrane transporter activity	GO:0009987//cellular process;GO:0000041//transition metal ion transport	gi|115629230|ref|XP_792756.2|/1.89839e-21/PREDICTED: hypothetical protein [Strongylocentrotus purpuratus]
isotig24261	550	-	-	-	-	-	-	-	-	1	1.36818	-	-	-	-
isotig10564	846	-	-	-	-	-	-	-	-	1	0.88948	-	-	-	-
isotig24390	543	-	-	-	-	-	-	-	-	1	1.38582	-	-	-	gi|291230818|ref|XP_002735362.1|/1.03617e-08/PREDICTED: hypothetical protein [Saccoglossus kowalevskii]
isotig05542	968	-	-	-	-	-	-	-	-	1	0.777376	-	-	-	-
isotig06050	2318	-	-	-	-	-	-	-	-	1	0.324633	-	-	-	-
isotig07393	1714	-	-	-	-	-	-	-	-	1	0.439031	-	GO:0005488//binding;GO:0060089	GO:0031589//cell-substrate adhesion;GO:0023052//signaling	gi|291221840|ref|XP_002730928.1|/8.65079e-155/PREDICTED: liprin alpha [Saccoglossus kowalevskii]
isotig10899	784	-	-	-	-	-	-	-	-	1	0.959821	-	-	-	-
isotig25878	485	-	-	-	-	-	-	-	-	1	1.55155	-	-	-	-
isotig10540	727	-	-	-	-	-	-	-	-	1	1.03508	-	-	-	-
isotig09648	1054	-	-	-	-	-	-	-	-	1	0.713947	-	-	-	gi|66816475|ref|XP_642247.1|/9.71528e-09/RNA polymerase I subunit [Dictyostelium discoideum AX4]
isotig22661	626	-	-	-	-	-	-	-	-	1	1.20208	-	-	-	-
isotig12122	411	-	-	-	-	-	-	-	-	1	1.8309	-	-	-	-
isotig11077	800	-	-	-	-	-	-	-	-	1	0.940625	GO:0005815//microtubule organizing center	GO:0042623//ATPase activity, coupled;GO:0015631//tubulin binding	GO:0009207;GO:0007017//microtubule-based process;GO:0032502//developmental process	gi|291224570|ref|XP_002732276.1|/2.18763e-22/PREDICTED: spastin-like [Saccoglossus kowalevskii]
isotig06346	1238	-	-	-	-	-	-	-	-	1	0.607835	-	-	-	-
isotig08886	1394	-	-	-	-	-	-	-	-	1	0.539813	GO:0005815//microtubule organizing center;GO:0043231//intracellular membrane-bounded organelle;GO:0005626//insoluble fraction;GO:0031234//extrinsic to internal side of plasma membrane	GO:0032561//guanyl ribonucleotide binding;GO:0001664//G-protein coupled receptor binding;GO:0017111//nucleoside-triphosphatase activity;GO:0060089;GO:0032403//protein complex binding	GO:0007599//hemostasis;GO:0009207;GO:0007188//G-protein signaling, coupled to cAMP nucleotide second messenger;GO:0050804//regulation of synaptic transmission;GO:0001775//cell activation	gi|47825400|ref|NP_001001475.1|/8.14609e-129/guanine nucleotide-binding protein G(i) alpha subunit [Strongylocentrotus purpuratus]
isotig27153	423	-	-	-	-	-	-	-	-	1	1.77896	-	-	-	-
isotig24919	524	-	-	-	-	-	-	-	-	1	1.43607	-	-	-	-
isotig07714	1273	-	-	-	-	-	-	-	-	1	0.591123	-	-	-	-
isotig26052	475	-	-	-	-	-	-	-	-	1	1.58421	-	-	-	-
isotig12557	448	-	-	-	-	-	-	-	-	1	1.67969	-	-	-	-
isotig27146	416	-	-	-	-	-	-	-	-	1	1.80889	-	-	-	-
isotig10248	462	-	-	-	-	-	-	-	-	1	1.62879	-	-	-	-
isotig07436	1674	-	-	-	-	-	-	-	-	1	0.449522	-	GO:0016787//hydrolase activity	-	gi|115663090|ref|XP_790487.2|/8.82697e-88/PREDICTED: similar to Ethe1-prov protein [Strongylocentrotus purpuratus]
isotig26953	425	-	-	-	-	-	-	-	-	1	1.77059	-	-	-	-
isotig12258	423	-	-	-	-	-	-	-	-	1	1.77896	-	-	-	-
isotig12498	332	-	-	-	-	-	-	-	-	1	2.26657	-	-	-	-
isotig26253	464	-	-	-	-	-	-	-	-	1	1.62177	-	-	-	-
isotig11662	432	-	-	-	-	-	-	-	-	1	1.7419	-	-	-	gi|115609011|ref|XP_001194161.1|/9.01692e-24/PREDICTED: similar to protein-tyrosine kinase (EC 2.7.1.112), receptor type tie precursor - human, partial [Strongylocentrotus purpuratus]
isotig24464	542	-	-	-	-	-	-	-	-	1	1.38838	-	-	-	-
isotig09878	1054	-	-	-	-	-	-	-	-	1	0.713947	GO:0005578//proteinaceous extracellular matrix	-	GO:0009987//cellular process;GO:0016043//cellular component organization	gi|291231196|ref|XP_002735537.1|/1.34626e-34/PREDICTED: MGC80370 protein-like [Saccoglossus kowalevskii]
isotig26471	459	-	-	-	-	-	-	-	-	1	1.63943	-	-	-	-
isotig12570	325	-	-	-	-	-	-	-	-	1	2.31538	GO:0043231//intracellular membrane-bounded organelle	GO:0003676//nucleic acid binding	-	gi|72006494|ref|XP_785759.1|/2.13404e-09/PREDICTED: similar to putative RNA binding protein [Strongylocentrotus purpuratus]
isotig05567	776	-	-	-	-	-	-	-	-	1	0.969716	-	-	-	gi|226372534|gb|ACO51892.1|/9.38167e-15/TPR repeat-containing protein YDR161W [Rana catesbeiana]
isotig13015	432	-	-	-	-	-	-	-	-	1	1.7419	-	-	-	-
isotig28504	351	-	-	-	-	-	-	-	-	1	2.14387	-	-	-	-
isotig11906	482	-	-	-	-	-	-	-	-	1	1.5612	-	-	-	-
isotig12756	281	-	-	-	-	-	-	-	-	1	2.67794	-	-	-	-
isotig25365	506	-	-	-	-	-	-	-	-	1	1.48715	-	-	-	-
isotig26289	462	-	-	-	-	-	-	-	-	1	1.62879	-	-	-	-
isotig26819	436	-	-	-	-	-	-	-	-	1	1.72592	-	-	-	-
isotig25609	492	-	-	-	-	-	-	-	-	1	1.52947	-	-	-	-
isotig07054	535	-	-	-	-	-	-	-	-	1	1.40654	-	-	-	-
isotig01365	790	-	-	-	-	-	-	-	-	1	0.952531	-	-	-	-
isotig07467	1611	-	-	-	-	-	-	-	-	1	0.467101	-	-	-	gi|115947273|ref|XP_790174.2|/5.35069e-27/PREDICTED: hypothetical protein [Strongylocentrotus purpuratus]
isotig21330	682	-	-	-	-	-	-	-	-	1	1.10337	-	-	-	-
isotig04560	550	-	-	-	-	-	-	-	-	1	1.36818	-	-	-	-
isotig11550	473	-	-	-	-	-	-	-	-	1	1.59091	GO:0016323//basolateral plasma membrane;GO:0044463;GO:0031674//I band;GO:0043234//protein complex;GO:0042598//vesicular fraction	GO:0046872//metal ion binding;GO:0019899//enzyme binding	GO:0006351//transcription, DNA-dependent;GO:0014706//striated muscle tissue development;GO:0048513//organ development;GO:0021604;GO:0019725//cellular homeostasis;GO:0043112//receptor metabolic process	gi|47550975|ref|NP_999661.1|/4.40292e-16/dystrophin-like protein [Strongylocentrotus purpuratus]
isotig11041	737	-	-	-	-	-	-	-	-	1	1.02103	-	-	-	-
isotig03124	1028	-	-	-	-	-	-	-	-	1	0.732004	GO:0031981//nuclear lumen;GO:0005924//cell-substrate adherens junction;GO:0005694//chromosome;GO:0043234//protein complex	GO:0005515//protein binding;GO:0003676//nucleic acid binding;GO:0003909//DNA ligase activity;GO:0032559	GO:0000726;GO:0010720//positive regulation of cell development;GO:0043009//chordate embryonic development;GO:0019827//stem cell maintenance;GO:0006996//organelle organization;GO:0008284//positive regulation of cell proliferation;GO:0006266//DNA ligation;GO:0002681;GO:0002320//lymphoid progenitor cell differentiation;GO:0019058//viral infectious cycle;GO:0010212//response to ionizing radiation;GO:…	gi|115924164|ref|XP_001188102.1|/5.3894e-113/PREDICTED: similar to Lig4-A protein [Strongylocentrotus purpuratus]
isotig10196	398	-	-	-	-	-	-	-	-	1	1.8907	-	-	-	-
isotig05446	771	-	-	-	-	-	-	-	-	1	0.976005	GO:0005764//lysosome;GO:0030117//membrane coat;GO:0012506//vesicle membrane	GO:0022892	GO:0048193//Golgi vesicle transport;GO:0050688//regulation of defense response to virus;GO:0015031//protein transport	gi|115737450|ref|XP_001203214.1|/1.83172e-71/PREDICTED: similar to clathrin-associated adaptor complex AP-1 small chain sigma1 [Strongylocentrotus purpuratus]
isotig21239	707	-	-	-	-	-	-	-	-	1	1.06436	-	-	-	-
isotig11971	615	-	-	-	-	-	-	-	-	1	1.22358	-	-	-	-
isotig26016	472	-	-	-	-	-	-	-	-	1	1.59428	-	-	-	-
isotig09148	1380	-	-	-	-	-	-	-	-	1	0.54529	-	-	-	-
isotig10804	743	-	-	-	-	-	-	-	-	1	1.01279	-	-	-	-
isotig19787	799	-	-	-	-	-	-	-	-	1	0.941802	-	-	-	-
isotig10464	863	-	-	-	-	-	-	-	-	1	0.871958	-	GO:0016787//hydrolase activity	-	gi|115692088|ref|XP_797238.2|/5.56696e-14/PREDICTED: similar to FERM domain containing 6 [Strongylocentrotus purpuratus]
isotig17229	1033	-	-	-	-	-	-	-	-	1	0.728461	-	-	-	-
isotig09354	1175	-	-	-	-	-	-	-	-	1	0.640425	-	-	-	gi|72080234|ref|XP_792962.1|/7.34657e-24/PREDICTED: similar to uronyl-2-sulfotransferase [Strongylocentrotus purpuratus]
isotig03875	629	-	-	-	-	-	-	-	-	1	1.19634	-	-	-	gi|291225406|ref|XP_002732691.1|/5.40152e-19/PREDICTED: RECK protein-like [Saccoglossus kowalevskii]
isotig11876	519	-	-	-	-	-	-	-	-	1	1.4499	-	-	-	gi|72080151|ref|XP_800429.1|/6.66852e-12/PREDICTED: hypothetical protein [Strongylocentrotus purpuratus]
isotig06830	540	-	-	-	-	-	-	-	-	1	1.39352	-	-	-	-
isotig08672	1878	-	-	-	-	-	-	-	-	1	0.400692	GO:0005622//intracellular	GO:0046872//metal ion binding	-	gi|241841259|ref|XP_002415325.1|/0/Jumonji/ARID domain-containing protein, putative [Ixodes scapularis]
isotig11514	498	-	-	-	-	-	-	-	-	1	1.51104	-	-	-	-
isotig05375	1388	-	-	-	-	-	-	-	-	1	0.542147	-	-	-	-
isotig14968	1411	-	-	-	-	-	-	-	-	1	0.53331	-	-	-	-
isotig13062	232	-	-	-	-	-	-	-	-	1	3.24353	-	-	-	-
isotig04912	1272	-	-	-	-	-	-	-	-	1	0.591588	-	-	-	gi|115657886|ref|XP_790497.2|/1.96901e-118/PREDICTED: hypothetical protein [Strongylocentrotus purpuratus]
isotig11970	431	-	-	-	-	-	-	-	-	1	1.74594	-	-	-	-
isotig05232	2051	-	-	-	-	-	-	-	-	1	0.366894	GO:0022624	GO:0005488//binding	GO:0043161//proteasomal ubiquitin-dependent protein catabolic process;GO:0051320//S phase;GO:0007050//cell cycle arrest;GO:0016070//RNA metabolic process;GO:0051439//regulation of ubiquitin-protein ligase activity involved in mitotic cell cycle;GO:0006520//cellular amino acid metabolic process;GO:0006915//apoptotic process;GO:0030330//DNA damage response, signal transduction by p53 class mediator	gi|291224645|ref|XP_002732313.1|/2.403e-162/PREDICTED: proteasome 26S non-ATPase subunit 12-like [Saccoglossus kowalevskii]
isotig07898	1066	-	-	-	-	-	-	-	-	1	0.70591	-	-	-	-
isotig11258	612	-	-	-	-	-	-	-	-	1	1.22957	-	-	-	-
isotig08719	1833	-	-	-	-	-	-	-	-	1	0.410529	GO:0044424//intracellular part	-	GO:0050794//regulation of cellular process	gi|115937155|ref|XP_001189069.1|/3.26181e-131/PREDICTED: similar to tankyrase [Strongylocentrotus purpuratus]
isotig20456	762	-	-	-	-	-	-	-	-	1	0.987533	-	-	-	-
isotig08480	2449	-	-	-	-	-	-	-	-	1	0.307268	-	-	-	gi|115681528|ref|XP_783629.2|/5.9669e-147/PREDICTED: similar to oxysterol-binding protein-like protein 9 [Strongylocentrotus purpuratus]
isotig21959	658	-	-	-	-	-	-	-	-	1	1.14362	-	-	-	-
isotig20246	773	-	-	-	-	-	-	-	-	1	0.97348	-	-	-	-
isotig10629	911	-	-	-	-	-	-	-	-	1	0.826015	-	-	-	-
isotig09892	937	-	-	-	-	-	-	-	-	1	0.803095	-	-	-	-
isotig06199	1465	-	-	-	-	-	-	-	-	1	0.513652	-	-	-	-
isotig00125	2157	-	-	-	-	-	-	-	-	1	0.348864	-	-	-	gi|115755864|ref|XP_001200098.1|/1.90307e-16/PREDICTED: hypothetical protein [Strongylocentrotus purpuratus]
isotig09722	645	-	-	-	-	-	-	-	-	1	1.16667	-	-	-	-
isotig12158	361	-	-	-	-	-	-	-	-	1	2.08449	-	-	-	-
isotig12327	428	-	-	-	-	-	-	-	-	1	1.75818	-	-	-	-
isotig04220	2644	-	-	-	-	-	-	-	-	1	0.284607	-	-	-	gi|115755012|ref|XP_001186348.1|/1.22067e-62/PREDICTED: similar to endonuclease/reverse transcriptase [Strongylocentrotus purpuratus]
isotig07013	794	-	-	-	-	-	-	-	-	1	0.947733	GO:0031227//intrinsic to endoplasmic reticulum membrane	GO:0016747//transferase activity, transferring acyl groups other than amino-acyl groups	GO:0030497//fatty acid elongation	gi|260814434|ref|XP_002601920.1|/1.5452e-20/hypothetical protein BRAFLDRAFT_86404 [Branchiostoma floridae]
isotig04455	1277	-	-	-	-	-	-	-	-	1	0.589272	-	-	-	gi|291227276|ref|XP_002733614.1|/4.84704e-40/PREDICTED: hypothetical protein [Saccoglossus kowalevskii]
isotig28895	319	-	-	-	-	-	-	-	-	1	2.35893	-	-	-	-
isotig23422	583	-	-	-	-	-	-	-	-	1	1.29074	-	-	-	-
isotig09459	1312	-	-	-	-	-	-	-	-	1	0.573552	-	GO:0004672//protein kinase activity;GO:0032559	GO:0006464//protein modification process	gi|115695318|ref|XP_001199175.1|/3.36835e-142/PREDICTED: similar to serine/threonine kinase 36 (fused homolog, Drosophila), partial [Strongylocentrotus purpuratus]
isotig09036	1469	-	-	-	-	-	-	-	-	1	0.512253	GO:0044424//intracellular part	-	-	gi|115938153|ref|XP_796434.2|/1.48147e-43/PREDICTED: similar to dynein heavy chain, partial [Strongylocentrotus purpuratus]
isotig12174	444	-	-	-	-	-	-	-	-	1	1.69482	-	-	-	-
isotig17490	995	-	-	-	-	-	-	-	-	1	0.756281	-	-	-	-
isotig21932	663	-	-	-	-	-	-	-	-	1	1.13499	-	-	-	-
isotig10533	897	-	-	-	-	-	-	-	-	1	0.838907	-	-	-	-
isotig06895	307	-	-	-	-	-	-	-	-	1	2.45114	-	-	-	-
isotig09339	1619	-	-	-	-	-	-	-	-	1	0.464793	-	-	-	-
isotig16175	1183	-	-	-	-	-	-	-	-	1	0.636095	-	-	-	gi|242002550|ref|XP_002435918.1|/1.88697e-19/hypothetical protein IscW_ISCW024385 [Ixodes scapularis]
isotig23937	556	-	-	-	-	-	-	-	-	1	1.35342	-	-	-	-
isotig12254	430	-	-	-	-	-	-	-	-	1	1.75	-	-	-	gi|106322|pir||B34087/3.67885e-54/hypothetical protein (L1H 3' region) - human
isotig02751	737	-	-	-	-	-	-	-	-	1	1.02103	-	-	-	gi|115666290|ref|XP_799989.2|/1.61622e-24/PREDICTED: hypothetical protein [Strongylocentrotus purpuratus]
isotig12428	384	-	-	-	-	-	-	-	-	1	1.95963	-	-	-	-
isotig12111	592	-	-	-	-	-	-	-	-	1	1.27111	-	GO:0008233//peptidase activity	-	gi|224059182|ref|XP_002187054.1|/2.50693e-20/PREDICTED: similar to hCG33036, partial [Taeniopygia guttata]
isotig15900	1227	-	-	-	-	-	-	-	-	1	0.613284	-	-	-	-
isotig22521	634	-	-	-	-	-	-	-	-	1	1.18691	-	-	-	-
isotig05242	2341	-	-	-	-	-	-	-	-	1	0.321444	-	-	-	-
isotig26158	468	-	-	-	-	-	-	-	-	1	1.60791	-	-	-	-
isotig23060	609	-	-	-	-	-	-	-	-	1	1.23563	-	-	-	-
isotig20705	743	-	-	-	-	-	-	-	-	1	1.01279	-	-	-	gi|115754858|ref|XP_784321.2|/2.66175e-42/PREDICTED: similar to Latrophilin-3 precursor (Calcium-independent alpha-latrotoxin receptor 3) (Lectomedin-3) [Strongylocentrotus purpuratus]
isotig18127	933	-	-	-	-	-	-	-	-	1	0.806538	-	-	-	-
isotig02360	1703	-	-	-	-	-	-	-	-	1	0.441867	-	-	-	-
isotig27696	398	-	-	-	-	-	-	-	-	1	1.8907	-	-	-	-
isotig09634	990	-	-	-	-	-	-	-	-	1	0.760101	GO:0044424//intracellular part	GO:0004672//protein kinase activity;GO:0005515//protein binding	GO:0006464//protein modification process	gi|123232989|emb|CAM15224.1|/1.07132e-30/novel protein similar to vertebrate fer (fps/fes related) tyrosine kinase (phosphoprotein NCP94) (FER) [Danio rerio]
isotig07249	2066	-	-	-	-	-	-	-	-	1	0.36423	-	-	-	-
isotig24309	550	-	-	-	-	-	-	-	-	1	1.36818	-	-	-	-
isotig09482	845	-	-	-	-	-	-	-	-	1	0.890532	-	-	-	-
isotig12310	427	-	-	-	-	-	-	-	-	1	1.76229	-	-	-	-
isotig16818	1082	-	-	-	-	-	-	-	-	1	0.695471	-	-	-	-
isotig09773	1259	-	-	-	-	-	-	-	-	1	0.597696	-	-	-	-
isotig26284	464	-	-	-	-	-	-	-	-	1	1.62177	-	-	-	gi|291221407|ref|XP_002730713.1|/2.54328e-13/PREDICTED: predicted protein-like [Saccoglossus kowalevskii]
isotig05581	974	-	-	-	-	-	-	-	-	1	0.772587	GO:0044464//cell part	GO:0030247//polysaccharide binding	-	gi|147903487|ref|NP_001087425.1|/1.77346e-46/fibrinogen C domain-containing protein 1-A [Xenopus laevis]
isotig10332	923	-	-	-	-	-	-	-	-	1	0.815276	-	-	-	gi|261289293|ref|XP_002603090.1|/7.30049e-31/hypothetical protein BRAFLDRAFT_63277 [Branchiostoma floridae]
isotig24095	555	-	-	-	-	-	-	-	-	1	1.35586	-	-	-	-
isotig06712	705	-	-	-	-	-	-	-	-	1	1.06738	-	-	-	-
isotig08344	405	-	-	-	-	-	-	-	-	1	1.85802	-	-	-	-
isotig11887	531	-	-	-	-	-	-	-	-	1	1.41714	-	-	-	-
isotig29468	234	-	-	-	-	-	-	-	-	1	3.21581	-	-	-	-
isotig10237	995	-	-	-	-	-	-	-	-	1	0.756281	GO:0043231//intracellular membrane-bounded organelle	GO:0046914//transition metal ion binding;GO:0001071//nucleic acid binding transcription factor activity;GO:0003677//DNA binding;GO:0004879//ligand-activated sequence-specific DNA binding RNA polymerase II transcription factor activity	GO:0009755//hormone-mediated signaling pathway;GO:0006351//transcription, DNA-dependent	gi|256070329|ref|XP_002571495.1|/8.85157e-33/nuclear hormone receptor superfamily protein-related [Schistosoma mansoni]
isotig26063	472	-	-	-	-	-	-	-	-	1	1.59428	-	-	-	-
isotig08169	698	-	-	-	-	-	-	-	-	1	1.07808	-	-	-	-
isotig24181	554	-	-	-	-	-	-	-	-	1	1.3583	-	-	-	-
isotig03550	2013	-	-	-	-	-	-	-	-	1	0.37382	-	-	-	gi|291227547|ref|XP_002733745.1|/1.26145e-06/PREDICTED: hypothetical protein [Saccoglossus kowalevskii]
isotig10228	953	-	-	-	-	-	-	-	-	1	0.789612	-	-	-	-
isotig09214	1294	-	-	-	-	-	-	-	-	1	0.58153	-	-	-	-
isotig10501	968	-	-	-	-	-	-	-	-	1	0.777376	-	-	-	-
isotig06717	818	-	-	-	-	-	-	-	-	1	0.919926	-	-	-	-
isotig11028	623	-	-	-	-	-	-	-	-	1	1.20786	-	-	-	-
isotig24731	530	-	-	-	-	-	-	-	-	1	1.41981	-	-	-	-
isotig19154	857	-	-	-	-	-	-	-	-	1	0.878063	-	-	-	-
isotig07873	1013	-	-	-	-	-	-	-	-	1	0.742843	-	-	GO:0048731;GO:0030154//cell differentiation	gi|83318907|emb|CAJ38792.1|/6.25814e-34/Notch protein [Platynereis dumerilii]
isotig04615	1660	-	-	-	-	-	-	-	-	1	0.453313	-	-	-	-
isotig09369	1334	-	-	-	-	-	-	-	-	1	0.564093	GO:0005764//lysosome;GO:0031227//intrinsic to endoplasmic reticulum membrane	GO:0005515//protein binding;GO:0000166//nucleotide binding;GO:0022892;GO:0042626//ATPase activity, coupled to transmembrane movement of substances	GO:0006810//transport;GO:0002376//immune system process	gi|11560034|ref|NP_071574.1|/1.20827e-50/ATP-binding cassette sub-family B member 9 precursor [Rattus norvegicus]
isotig05546	974	-	-	-	-	-	-	-	-	1	0.772587	-	-	-	-
isotig03822	761	-	-	-	-	-	-	-	-	1	0.98883	-	-	-	gi|301608916|ref|XP_002934031.1|/3.31452e-17/PREDICTED: angiopoietin-1 receptor-like [Xenopus (Silurana) tropicalis]
isotig12261	488	-	-	-	-	-	-	-	-	1	1.54201	-	-	-	-
isotig21049	718	-	-	-	-	-	-	-	-	1	1.04805	-	-	-	-
isotig03165	856	-	-	-	-	-	-	-	-	1	0.879089	-	-	-	gi|115751642|ref|XP_800152.2|/4.57048e-53/PREDICTED: hypothetical protein [Strongylocentrotus purpuratus]
isotig20913	722	-	-	-	-	-	-	-	-	1	1.04224	-	-	-	-
isotig22518	638	-	-	-	-	-	-	-	-	1	1.17947	-	GO:0005488//binding	-	gi|307043820|gb|ADN23626.1|/6.96626e-14/heat shock protein 82 [Phauloppia cf. lucorum SS-2010]
isotig19757	806	-	-	-	-	-	-	-	-	1	0.933623	-	-	-	gi|115754858|ref|XP_784321.2|/3.00618e-11/PREDICTED: similar to Latrophilin-3 precursor (Calcium-independent alpha-latrotoxin receptor 3) (Lectomedin-3) [Strongylocentrotus purpuratus]
isotig08596	2010	-	-	-	-	-	-	-	-	1	0.374378	GO:0044424//intracellular part	GO:0005488//binding	GO:0009987//cellular process	gi|149634620|ref|XP_001513626.1|/3.41297e-20/PREDICTED: similar to tudor domain containing 1 [Ornithorhynchus anatinus]
isotig26794	438	-	-	-	-	-	-	-	-	1	1.71804	-	-	-	-
isotig19355	836	-	-	-	-	-	-	-	-	1	0.900119	-	-	-	gi|72033193|ref|XP_787718.1|/1.76974e-18/PREDICTED: hypothetical protein [Strongylocentrotus purpuratus]
isotig20723	745	-	-	-	-	-	-	-	-	1	1.01007	-	-	-	-
isotig09642	1167	-	-	-	-	-	-	-	-	1	0.644816	GO:0005856//cytoskeleton;GO:0031981//nuclear lumen;GO:0000346//transcription export complex	GO:0005488//binding	GO:0002573//myeloid leukocyte differentiation;GO:0006406//mRNA export from nucleus	gi|72044303|ref|XP_798236.1|/7.62787e-98/PREDICTED: similar to Fmip-prov protein [Strongylocentrotus purpuratus]
isotig08726	1790	-	-	-	-	-	-	-	-	1	0.420391	-	-	-	gi|157130870|ref|XP_001662039.1|/4.72208e-18/zinc finger protein [Aedes aegypti]
isotig11047	930	-	-	-	-	-	-	-	-	1	0.80914	-	-	-	gi|291232214|ref|XP_002736053.1|/2.07567e-33/PREDICTED: DMXL2 protein-like [Saccoglossus kowalevskii]
isotig12801	332	-	-	-	-	-	-	-	-	1	2.26657	-	-	-	-
isotig07400	1719	-	-	-	-	-	-	-	-	1	0.437754	-	-	-	gi|260804427|ref|XP_002597089.1|/5.6232e-37/hypothetical protein BRAFLDRAFT_105037 [Branchiostoma floridae]
isotig04900	317	-	-	-	-	-	-	-	-	1	2.37382	-	-	-	-
isotig13028	382	-	-	-	-	-	-	-	-	1	1.96989	-	-	-	-
isotig10724	336	-	-	-	-	-	-	-	-	1	2.23958	-	-	-	-
isotig28765	330	-	-	-	-	-	-	-	-	1	2.2803	-	-	-	-
